# Supplementary material for: PERIOD 2 regulates low-dose radioprotection via PER2/pGSK3β/β-catenin/Per2 loop
Source: iScience. 2022 Nov 9;25(12):105546. doi: 10.1016/j.isci.2022.105546 (PMC9708791; doi:10.1016/j.isci.2022.105546)
Supplement: Document S2. KO_vs_WT_HSC_Cuffdiff_Isoforms [file mmc2.xlsx]

## Sheet: KO_vs_WT_isoform_exp.diff
RNA-Seq Analysis of WT and KO HSCs: Transcript differential expression of KO vs. WT HSCs												Date:	2014-09-08
	File:	KO_vs_WT_isoform_exp.diff	Transcript differential FPKM
	Samples:
	value 1:	Sample 1 =	WT
	value 2:	Sample 2 =	KO
	Analysis:
		Cuflinks - Cuffdiff:
		Values: Expression reported as FPKM
		Differential expression test: Results of differential expression testing between samples for transcripts.
		test status:	Can be one of OK (test successful), NOTEST (not enough alignments for testing), LOWDATA (too complex or shallowly sequenced), HIDATA (too many fragments in locus), or FAIL, when an ill-conditioned covariance matrix or other numerical exception prevents testing.
		value_1:	FPKM of the gene in sample 1
		value_2:	FPKM of the gene in sample 2
		log2(fold_change):	The (base 2) log of the fold change (value 2)/(value 1)
		test stat:	The value of the test statistic used to compute significance of the observed change in FPKM
		p value:	The uncorrected p-value of the test statistic
		q value:	The FDR-adjusted p-value of the test statistic
		significant:	Can be either "yes" or "no", depending on whether p is greater then the FDR after Benjamini-Hochberg correction for multiple-testing
test_id	gene_id	gene	locus	WT_sample_1	KO_sample_2	status	WT_value_1 (FPKM)	KO_value_2 (FPKM)	log2(fold_change) (KO_vs_WT)	test_stat	p_value	q_value	significant
TCONS_00000001	XLOC_000001	Lypla1	chr1:4807892-4846735	WT	KO	OK	33.6261	33.8127	0.00798086	0.0292458	0.97555	0.995517	no
TCONS_00000002	XLOC_000002	Tcea1	chr1:4857693-4897909	WT	KO	OK	10.5304	14.7459	0.485754	0.858186	0.3882	0.910139	no
TCONS_00000003	XLOC_000002	Tcea1	chr1:4857693-4897909	WT	KO	OK	49.8738	49.4756	-0.0115631	-0.0407872	0.9676	0.99505	no
TCONS_00000004	XLOC_000002	Tcea1	chr1:4857693-4897909	WT	KO	OK	3.00069	1.72963	-0.794832	-0.513163	0.6075	0.972748	no
TCONS_00000005	XLOC_000003	Atp6v1h	chr1:5083137-5162549	WT	KO	OK	10.5216	7.29096	-0.529169	-1.07206	0.27145	0.841244	no
TCONS_00000006	XLOC_000003	Atp6v1h	chr1:5083137-5162549	WT	KO	OK	7.15054	3.68313	-0.957118	-1.46702	0.14715	0.777224	no
TCONS_00000007	XLOC_000003	Atp6v1h	chr1:5083137-5162549	WT	KO	OK	7.46488	12.4757	0.740927	1.53799	0.11895	0.735613	no
TCONS_00000008	XLOC_000004	Oprk1	chr1:5588492-5606133	WT	KO	NOTEST	0	0	0	0	1	1	no
TCONS_00000009	XLOC_000004	Oprk1	chr1:5588492-5606133	WT	KO	NOTEST	0	0	0	0	1	1	no
TCONS_00000010	XLOC_000005	Rb1cc1	chr1:6214661-6276104	WT	KO	OK	8.99599	8.93596	-0.00965827	-0.0357404	0.96985	0.995222	no
TCONS_00000011	XLOC_000006	Fam150a	chr1:6359330-6394731	WT	KO	NOTEST	0	0	0	0	1	1	no
TCONS_00000012	XLOC_000007	St18	chr1:6487230-6860940	WT	KO	NOTEST	3.04611e-05	0	#NAME?	0	1	1	no
TCONS_00000013	XLOC_000007	St18	chr1:6487230-6860940	WT	KO	NOTEST	0.00105063	0.103693	6.62492	0	1	1	no
TCONS_00000014	XLOC_000007	St18	chr1:6487230-6860940	WT	KO	NOTEST	0.0186043	0	#NAME?	0	1	1	no
TCONS_00000015	XLOC_000007	St18	chr1:6487230-6860940	WT	KO	NOTEST	3.67348e-06	0	#NAME?	0	1	1	no
TCONS_00000016	XLOC_000007	St18	chr1:6487230-6860940	WT	KO	NOTEST	9.40636e-05	0	#NAME?	0	1	1	no
TCONS_00000017	XLOC_000008	Pcmtd1	chr1:7088919-7173628	WT	KO	OK	8.72939	9.21418	0.0779747	0.266709	0.79225	0.990491	no
TCONS_00000018	XLOC_000009	Rrs1	chr1:9545407-9547455	WT	KO	OK	38.1669	34.0704	-0.163802	-0.636722	0.52695	0.961971	no
TCONS_00000019	XLOC_000010	Adhfe1	chr1:9548045-9631092	WT	KO	NOTEST	0	0.00143828	inf	0	1	1	no
TCONS_00000020	XLOC_000010	Adhfe1	chr1:9548045-9631092	WT	KO	NOTEST	0	0.0906237	inf	0	1	1	no
TCONS_00000021	XLOC_000011	3110035E14Rik	chr1:9548045-9631092	WT	KO	NOTEST	0	0	0	0	1	1	no
TCONS_00000022	XLOC_000012	1700034P13Rik	chr1:9723195-9771256	WT	KO	OK	9.03091	7.82772	-0.206281	-0.32941	0.73145	0.987015	no
TCONS_00000023	XLOC_000013	Sgk3	chr1:9798129-9902568	WT	KO	OK	9.93169	9.99711	0.00947092	0.0303588	0.97855	0.995517	no
TCONS_00000024	XLOC_000013	Sgk3	chr1:9798129-9902568	WT	KO	OK	0.00230552	1.83751	9.63844	0.65307	0.12655	0.744038	no
TCONS_00000025	XLOC_000013	Sgk3	chr1:9798129-9902568	WT	KO	OK	2.82719	1.45011	-0.963205	-1.30865	0.1943	0.833057	no
TCONS_00000026	XLOC_000014	Mcmdc2	chr1:9908637-9940954	WT	KO	OK	14.7999	15.4425	0.0613182	0.202478	0.83615	0.990661	no
TCONS_00000027	XLOC_000015	Cspp1	chr1:10038217-10136768	WT	KO	OK	7.12056	3.19464	-1.15634	-2.93422	0.00785	0.456118	no
TCONS_00000028	XLOC_000015	Cspp1	chr1:10038217-10136768	WT	KO	OK	1.21246	5.24298	2.11245	3.43791	0.0051	0.407691	no
TCONS_00000029	XLOC_000016	Prex2	chr1:10993464-11303682	WT	KO	NOTEST	0.554161	0.356137	-0.637873	0	1	1	no
TCONS_00000030	XLOC_000016	Prex2	chr1:10993464-11303682	WT	KO	OK	1.09404	1.1053	0.0147707	0.0238403	0.97965	0.995517	no
TCONS_00000031	XLOC_000017	A830018L16Rik	chr1:11414104-11975902	WT	KO	NOTEST	3.26374e-05	3.06827e-05	-0.0891023	0	1	1	no
TCONS_00000032	XLOC_000017	A830018L16Rik	chr1:11414104-11975902	WT	KO	NOTEST	0.235834	0.19592	-0.267504	0	1	1	no
TCONS_00000033	XLOC_000017	A830018L16Rik	chr1:11414104-11975902	WT	KO	NOTEST	0	0	0	0	1	1	no
TCONS_00000034	XLOC_000017	A830018L16Rik	chr1:11414104-11975902	WT	KO	NOTEST	0	0	0	0	1	1	no
TCONS_00000035	XLOC_000018	Mir6341	chr1:12425985-12426106	WT	KO	NOTEST	0	0	0	0	1	1	no
TCONS_00000036	XLOC_000019	Gm17644	chr1:12667562-12673090	WT	KO	OK	22.3992	21.3971	-0.0660304	-0.244376	0.8062	0.990491	no
TCONS_00000037	XLOC_000020	Sulf1	chr1:12692429-12860372	WT	KO	NOTEST	0	0	0	0	1	1	no
TCONS_00000038	XLOC_000020	Sulf1	chr1:12692429-12860372	WT	KO	NOTEST	0	0	0	0	1	1	no
TCONS_00000039	XLOC_000020	Sulf1	chr1:12692429-12860372	WT	KO	NOTEST	0	0	0	0	1	1	no
TCONS_00000040	XLOC_000021	Xkr9	chr1:13668770-13701723	WT	KO	NOTEST	0	0	0	0	1	1	no
TCONS_00000041	XLOC_000022	Kcnb2	chr1:15312451-15714214	WT	KO	NOTEST	0	0	0	0	1	1	no
TCONS_00000042	XLOC_000023	Terf1	chr1:15805645-15844052	WT	KO	OK	4.15755	0.00112504	-11.8515	-0.20222	0.0776	0.735613	no
TCONS_00000043	XLOC_000023	Terf1	chr1:15805645-15844052	WT	KO	OK	9.08004	10.1238	0.156974	0.45235	0.64435	0.976908	no
TCONS_00000044	XLOC_000024	Rdh10	chr1:16105881-16132550	WT	KO	OK	4.3318	5.69516	0.394769	0.954902	0.344	0.887388	no
TCONS_00000045	XLOC_000025	D030040B21Rik	chr1:16657551-16662278	WT	KO	OK	0.704414	1.01989	0.533912	0.587962	0.5611	0.967187	no
TCONS_00000046	XLOC_000026	Tmem70	chr1:16665190-16678275	WT	KO	OK	1.63536	1.86591	0.190269	0.151893	0.88485	0.994012	no
TCONS_00000047	XLOC_000026	Tmem70	chr1:16665190-16678275	WT	KO	OK	27.2308	26.966	-0.0140988	-0.0475007	0.96055	0.994942	no
TCONS_00000048	XLOC_000027	Ly96	chr1:16688455-16709605	WT	KO	OK	1.97653	3.27483	0.728452	0.533799	0.61745	0.974818	no
TCONS_00000049	XLOC_000027	Ly96	chr1:16688455-16709605	WT	KO	NOTEST	0.000255149	0.000228374	-0.15994	0	1	1	no
TCONS_00000050	XLOC_000028	Gdap1	chr1:17145372-17164270	WT	KO	NOTEST	0	0.0995012	inf	0	1	1	no
TCONS_00000051	XLOC_000029	Pi15	chr1:17601900-17630939	WT	KO	OK	1.38158	1.02276	-0.433857	-0.789536	0.43155	0.935953	no
TCONS_00000052	XLOC_000030	Crispld1	chr1:17727416-17766207	WT	KO	OK	4.89172	3.88299	-0.333172	-0.922514	0.35325	0.891866	no
TCONS_00000053	XLOC_000031	Tfap2d	chr1:19103021-19166332	WT	KO	NOTEST	0	0	0	0	1	1	no
TCONS_00000054	XLOC_000032	Tfap2b	chr1:19208913-19238845	WT	KO	NOTEST	0	0	0	0	1	1	no
TCONS_00000055	XLOC_000032	Tfap2b	chr1:19208913-19238845	WT	KO	NOTEST	0.0604093	0.0228034	-1.40552	0	1	1	no
TCONS_00000056	XLOC_000032	Tfap2b	chr1:19208913-19238845	WT	KO	NOTEST	0.0610495	0.023047	-1.4054	0	1	1	no
TCONS_00000057	XLOC_000033	4930486I03Rik	chr1:20057778-20618057	WT	KO	NOTEST	0	0	0	0	1	1	no
TCONS_00000058	XLOC_000034	Mir206	chr1:20679009-20679082	WT	KO	NOTEST	0	0	0	0	1	1	no
TCONS_00000059	XLOC_000035	Mir133b	chr1:20682768-20682887	WT	KO	NOTEST	0	0	0	0	1	1	no
TCONS_00000060	XLOC_000036	Il17a	chr1:20730904-20734496	WT	KO	NOTEST	0	0	0	0	1	1	no
TCONS_00000061	XLOC_000037	Paqr8	chr1:20890621-20938756	WT	KO	OK	5.03824	5.67105	0.170696	0.518868	0.59625	0.970711	no
TCONS_00000062	XLOC_000038	Efhc1	chr1:20951625-20990841	WT	KO	NOTEST	0.238824	0.432021	0.855151	0	1	1	no
TCONS_00000063	XLOC_000039	Tmem14a	chr1:21218574-21230167	WT	KO	OK	1.02192	0.418219	-1.28895	-0.776267	0.48335	0.950477	no
TCONS_00000064	XLOC_000039	Tmem14a	chr1:21218574-21230167	WT	KO	OK	1.74821	1.99157	0.188029	0.186156	0.8564	0.992016	no
TCONS_00000065	XLOC_000040	Gsta3	chr1:21240584-21265575	WT	KO	NOTEST	0.000180562	1.89451e-05	-3.2526	0	1	1	no
TCONS_00000066	XLOC_000040	Gsta3	chr1:21240584-21265575	WT	KO	NOTEST	3.80845e-06	4.62771e-05	3.60302	0	1	1	no
TCONS_00000067	XLOC_000040	Gsta3	chr1:21240584-21265575	WT	KO	NOTEST	0.0835241	0.063016	-0.406474	0	1	1	no
TCONS_00000068	XLOC_000041	Khdc1a	chr1:21349676-21352199	WT	KO	NOTEST	0	0	0	0	1	1	no
TCONS_00000069	XLOC_000042	Khdc1c	chr1:21368330-21369743	WT	KO	NOTEST	0	0	0	0	1	1	no
TCONS_00000070	XLOC_000043	Khdc1b	chr1:21383555-21386384	WT	KO	NOTEST	0	0.0429813	inf	0	1	1	no
TCONS_00000071	XLOC_000044	Mir30a	chr1:23272268-23272339	WT	KO	NOTEST	0	0	0	0	1	1	no
TCONS_00000072	XLOC_000045	Mir30c-2	chr1:23291700-23291784	WT	KO	NOTEST	0	0	0	0	1	1	no
TCONS_00000073	XLOC_000046	B3gat2	chr1:23761925-23922381	WT	KO	NOTEST	0.327902	0.579436	0.821386	0	1	1	no
TCONS_00000074	XLOC_000047	Col9a1	chr1:24177609-24252738	WT	KO	NOTEST	0	0	0	0	1	1	no
TCONS_00000075	XLOC_000047	Col9a1	chr1:24177609-24252738	WT	KO	NOTEST	0	0	0	0	1	1	no
TCONS_00000076	XLOC_000048	Lmbrd1	chr1:24678543-24766301	WT	KO	OK	3.53773	3.93305	0.152824	0.155712	0.8768	0.993628	no
TCONS_00000077	XLOC_000048	Lmbrd1	chr1:24678543-24766301	WT	KO	OK	5.12245	5.43519	0.0854957	0.253459	0.7923	0.990491	no
TCONS_00000078	XLOC_000049	Mir6342	chr1:29421487-29421612	WT	KO	NOTEST	0	0	0	0	1	1	no
TCONS_00000079	XLOC_000050	Lgsn	chr1:31141077-31222656	WT	KO	NOTEST	0.0568528	0	#NAME?	0	1	1	no
TCONS_00000080	XLOC_000051	Pih1d3	chr1:31222838-31224287	WT	KO	NOTEST	0	0	0	0	1	1	no
TCONS_00000081	XLOC_000052	Gm4850	chr1:31264846-31268061	WT	KO	NOTEST	0	0	0	0	1	1	no
TCONS_00000082	XLOC_000053	Khdrbs2	chr1:32172805-32657738	WT	KO	NOTEST	0	0	0	0	1	1	no
TCONS_00000083	XLOC_000054	1700001G17Rik	chr1:33669823-33670712	WT	KO	OK	1.67237	0.525456	-1.67026	-1.19051	0.26425	0.834298	no
TCONS_00000084	XLOC_000055	Rab23	chr1:33719895-33742564	WT	KO	OK	1.14319	1.10137	-0.0537625	-0.0873657	0.93095	0.994942	no
TCONS_00000085	XLOC_000055	Rab23	chr1:33719895-33742564	WT	KO	NOTEST	0.802271	0.770859	-0.0576229	0	1	1	no
TCONS_00000086	XLOC_000056	Dst	chr1:33908224-34308662	WT	KO	NOTEST	0	0	0	0	1	1	no
TCONS_00000087	XLOC_000056	Dst	chr1:33908224-34308662	WT	KO	NOTEST	0	0.0040145	inf	0	1	1	no
TCONS_00000088	XLOC_000056	Dst	chr1:33908224-34308662	WT	KO	NOTEST	0.0133762	0.000121098	-6.78735	0	1	1	no
TCONS_00000089	XLOC_000056	Dst	chr1:33908224-34308662	WT	KO	OK	0.904518	0.608655	-0.571525	-0.943694	0.3316	0.876157	no
TCONS_00000090	XLOC_000056	Dst	chr1:33908224-34308662	WT	KO	NOTEST	0.740062	0.882665	0.254221	0	1	1	no
TCONS_00000091	XLOC_000056	Dst	chr1:33908224-34308662	WT	KO	NOTEST	0.242874	0.21044	-0.206804	0	1	1	no
TCONS_00000092	XLOC_000056	Dst	chr1:33908224-34308662	WT	KO	NOTEST	0.0771221	0.27617	1.84034	0	1	1	no
TCONS_00000093	XLOC_000056	Dst	chr1:33908224-34308662	WT	KO	NOTEST	0.112928	0.547187	2.27663	0	1	1	no
TCONS_00000094	XLOC_000057	Mir6896	chr1:33908224-34308662	WT	KO	NOTEST	0	0	0	0	1	1	no
TCONS_00000095	XLOC_000056	Dst	chr1:33908224-34308662	WT	KO	NOTEST	0	0	0	0	1	1	no
TCONS_00000096	XLOC_000056	Dst	chr1:33908224-34308662	WT	KO	OK	1.66534	1.34265	-0.310735	-0.709501	0.4729	0.945836	no
TCONS_00000097	XLOC_000058	Imp4	chr1:34439828-34449465	WT	KO	OK	22.1523	17.707	-0.323138	-0.92659	0.3432	0.887095	no
TCONS_00000098	XLOC_000058	Imp4	chr1:34439828-34449465	WT	KO	OK	7.06051	5.94345	-0.248473	-0.622394	0.527	0.961971	no
TCONS_00000099	XLOC_000059	Ptpn18	chr1:34459740-34474766	WT	KO	OK	1.25458	0.424293	-1.56407	-0.470855	0.50315	0.957438	no
TCONS_00000100	XLOC_000059	Ptpn18	chr1:34459740-34474766	WT	KO	OK	1.42566	2.3601	0.727215	0.792603	0.4286	0.934853	no
TCONS_00000101	XLOC_000059	Ptpn18	chr1:34459740-34474766	WT	KO	OK	14.1439	14.7646	0.0619632	0.146349	0.8849	0.994012	no
TCONS_00000102	XLOC_000059	Ptpn18	chr1:34459740-34474766	WT	KO	OK	4.64954	3.43308	-0.437585	-0.696433	0.48545	0.951162	no
TCONS_00000103	XLOC_000059	Ptpn18	chr1:34459740-34474766	WT	KO	OK	0.000618288	1.22396	10.951	0.146993	0.05055	0.735613	no
TCONS_00000104	XLOC_000059	Ptpn18	chr1:34459740-34474766	WT	KO	OK	11.2446	7.32976	-0.617389	-1.17876	0.23015	0.833684	no
TCONS_00000105	XLOC_000060	-	chr1:34485440-34487191	WT	KO	OK	5.5004	2.81019	-0.968872	-1.67551	0.10315	0.735613	no
TCONS_00000106	XLOC_000061	Prss39	chr1:34498429-34503062	WT	KO	NOTEST	0.54451	0.13748	-1.98574	0	1	1	no
TCONS_00000107	XLOC_000062	Cfc1	chr1:34535647-34544311	WT	KO	NOTEST	0.483147	0.0913862	-2.40241	0	1	1	no
TCONS_00000108	XLOC_000063	Amer3	chr1:34579692-34590944	WT	KO	NOTEST	0	0	0	0	1	1	no
TCONS_00000109	XLOC_000064	Arhgef4	chr1:34801721-34812754	WT	KO	OK	3.3516	4.29615	0.358192	0.909017	0.36825	0.902891	no
TCONS_00000110	XLOC_000065	Plekhb2	chr1:34849958-34879585	WT	KO	OK	8.78286	7.743	-0.181799	-0.428307	0.66035	0.979289	no
TCONS_00000111	XLOC_000065	Plekhb2	chr1:34849958-34879585	WT	KO	OK	10.6292	9.11435	-0.221815	-0.607303	0.53195	0.96293	no
TCONS_00000112	XLOC_000066	Hs6st1	chr1:36068363-36106446	WT	KO	OK	2.1171	1.13521	-0.899134	-0.459241	0.65995	0.979101	no
TCONS_00000113	XLOC_000066	Hs6st1	chr1:36068363-36106446	WT	KO	OK	14.8273	17.3969	0.230576	0.859032	0.38985	0.91025	no
TCONS_00000114	XLOC_000067	Arid5a	chr1:36307732-36324029	WT	KO	NOTEST	0	0.0977155	inf	0	1	1	no
TCONS_00000115	XLOC_000067	Arid5a	chr1:36307732-36324029	WT	KO	OK	4.64684	3.32201	-0.484195	-1.26437	0.1967	0.833524	no
TCONS_00000116	XLOC_000067	Arid5a	chr1:36307732-36324029	WT	KO	NOTEST	0.00240502	0.729484	8.24468	0	1	1	no
TCONS_00000117	XLOC_000067	Arid5a	chr1:36307732-36324029	WT	KO	NOTEST	0	0.466973	inf	0	1	1	no
TCONS_00000118	XLOC_000067	Arid5a	chr1:36307732-36324029	WT	KO	NOTEST	0.000838642	0.544954	9.34386	0	1	1	no
TCONS_00000119	XLOC_000067	Arid5a	chr1:36307732-36324029	WT	KO	NOTEST	0.000235695	0.717537	11.5719	0	1	1	no
TCONS_00000120	XLOC_000067	Arid5a	chr1:36307732-36324029	WT	KO	OK	2.05722	2.59998	0.337805	0.666478	0.50675	0.957921	no
TCONS_00000121	XLOC_000068	Fer1l5	chr1:36372290-36422808	WT	KO	NOTEST	0	0	0	0	1	1	no
TCONS_00000122	XLOC_000068	Fer1l5	chr1:36372290-36422808	WT	KO	NOTEST	0.767584	0.608517	-0.335027	0	1	1	no
TCONS_00000123	XLOC_000069	Cnnm4	chr1:36471596-36508776	WT	KO	OK	5.21348	3.92217	-0.410595	-1.2692	0.20155	0.833684	no
TCONS_00000124	XLOC_000070	Cnnm3	chr1:36511875-36528237	WT	KO	OK	0.000120449	1.54788	13.6496	0.060597	0.0356	0.735613	no
TCONS_00000125	XLOC_000070	Cnnm3	chr1:36511875-36528237	WT	KO	OK	10.9802	8.65046	-0.34405	-1.20364	0.2219	0.833684	no
TCONS_00000126	XLOC_000071	Cox5b	chr1:36691486-36693388	WT	KO	OK	277.369	248.233	-0.160115	-0.647	0.509	0.95909	no
TCONS_00000127	XLOC_000072	4933424G06Rik	chr1:36714537-36757960	WT	KO	NOTEST	0	0.156806	inf	0	1	1	no
TCONS_00000128	XLOC_000073	Zap70	chr1:36761797-36782820	WT	KO	NOTEST	0.357325	0	#NAME?	0	1	1	no
TCONS_00000129	XLOC_000073	Zap70	chr1:36761797-36782820	WT	KO	NOTEST	5.20447e-06	0	#NAME?	0	1	1	no
TCONS_00000130	XLOC_000073	Zap70	chr1:36761797-36782820	WT	KO	NOTEST	0	0	0	0	1	1	no
TCONS_00000131	XLOC_000073	Zap70	chr1:36761797-36782820	WT	KO	OK	3.22602e-05	0.922347	14.8033	0.00909999	0.2125	0.833684	no
TCONS_00000132	XLOC_000073	Zap70	chr1:36761797-36782820	WT	KO	NOTEST	0.0825253	0.165327	1.00241	0	1	1	no
TCONS_00000133	XLOC_000074	Cnga3	chr1:37218277-37263384	WT	KO	NOTEST	0	3.32389e-06	inf	0	1	1	no
TCONS_00000134	XLOC_000074	Cnga3	chr1:37218277-37263384	WT	KO	NOTEST	0.235685	0.267	0.179978	0	1	1	no
TCONS_00000135	XLOC_000075	Inpp4a	chr1:37299837-37410740	WT	KO	OK	0.969436	0.933206	-0.054949	-0.0562324	0.95625	0.994942	no
TCONS_00000136	XLOC_000075	Inpp4a	chr1:37299837-37410740	WT	KO	NOTEST	0.219438	0.514353	1.22895	0	1	1	no
TCONS_00000137	XLOC_000075	Inpp4a	chr1:37299837-37410740	WT	KO	NOTEST	0	0	0	0	1	1	no
TCONS_00000138	XLOC_000075	Inpp4a	chr1:37299837-37410740	WT	KO	NOTEST	0.000622332	0	#NAME?	0	1	1	no
TCONS_00000139	XLOC_000075	Inpp4a	chr1:37299837-37410740	WT	KO	NOTEST	0.276078	0.0939388	-1.55528	0	1	1	no
TCONS_00000140	XLOC_000075	Inpp4a	chr1:37299837-37410740	WT	KO	OK	3.5279	2.94085	-0.262574	-0.722937	0.46335	0.94445	no
TCONS_00000141	XLOC_000075	Inpp4a	chr1:37299837-37410740	WT	KO	NOTEST	6.9586e-05	5.53072e-05	-0.331329	0	1	1	no
TCONS_00000142	XLOC_000075	Inpp4a	chr1:37299837-37410740	WT	KO	NOTEST	0	0.137355	inf	0	1	1	no
TCONS_00000143	XLOC_000075	Inpp4a	chr1:37299837-37410740	WT	KO	NOTEST	0	0.683174	inf	0	1	1	no
TCONS_00000144	XLOC_000075	Inpp4a	chr1:37299837-37410740	WT	KO	NOTEST	0	0.000142245	inf	0	1	1	no
TCONS_00000145	XLOC_000076	Unc50	chr1:37430155-37439124	WT	KO	OK	4.25524	13.8081	1.6982	2.54928	0.02855	0.735613	no
TCONS_00000146	XLOC_000076	Unc50	chr1:37430155-37439124	WT	KO	OK	17.7629	9.58283	-0.890346	-2.13226	0.0382	0.735613	no
TCONS_00000147	XLOC_000077	Lipt1	chr1:37872205-37876298	WT	KO	OK	2.61868	3.47494	0.408151	0.727125	0.4619	0.944301	no
TCONS_00000148	XLOC_000078	Mrpl30	chr1:37890547-37898497	WT	KO	OK	5.87385	10.4411	0.829889	1.0521	0.29355	0.851051	no
TCONS_00000149	XLOC_000078	Mrpl30	chr1:37890547-37898497	WT	KO	OK	61.34	56.45	-0.119856	-0.384652	0.68875	0.983007	no
TCONS_00000150	XLOC_000079	Eif5b	chr1:37998009-38129784	WT	KO	OK	23.969	21.0137	-0.189843	-0.704329	0.4699	0.945208	no
TCONS_00000151	XLOC_000080	Nms	chr1:38939148-38950276	WT	KO	NOTEST	0	0	0	0	1	1	no
TCONS_00000152	XLOC_000081	Pdcl3	chr1:38987813-38997236	WT	KO	OK	16.5609	15.8409	-0.0641302	-0.205639	0.8333	0.990491	no
TCONS_00000153	XLOC_000082	Npas2	chr1:39194271-39363240	WT	KO	NOTEST	0.54799	0.150641	-1.86304	0	1	1	no
TCONS_00000154	XLOC_000083	Rpl31	chr1:39367850-39478753	WT	KO	OK	3.42603	4.75396	0.472593	0.167489	0.6029	0.971646	no
TCONS_00000155	XLOC_000083	Rpl31	chr1:39367850-39478753	WT	KO	OK	10.2901	9.79815	-0.0706757	-0.0367659	0.964	0.99502	no
TCONS_00000156	XLOC_000083	Rpl31	chr1:39367850-39478753	WT	KO	OK	767.877	667.625	-0.201836	-0.817928	0.40505	0.923364	no
TCONS_00000157	XLOC_000084	Cnot11	chr1:39535801-39546877	WT	KO	OK	15.156	11.09	-0.45063	-1.56953	0.11565	0.735613	no
TCONS_00000158	XLOC_000085	Map4k4	chr1:39900858-40026319	WT	KO	NOTEST	0.00348187	0.000750051	-2.2148	0	1	1	no
TCONS_00000159	XLOC_000085	Map4k4	chr1:39900858-40026319	WT	KO	OK	8.08051	10.09	0.320404	0.792278	0.42295	0.931113	no
TCONS_00000160	XLOC_000085	Map4k4	chr1:39900858-40026319	WT	KO	NOTEST	0	0	0	0	1	1	no
TCONS_00000161	XLOC_000085	Map4k4	chr1:39900858-40026319	WT	KO	OK	16.6752	12.1019	-0.462474	-1.37111	0.16295	0.800407	no
TCONS_00000162	XLOC_000085	Map4k4	chr1:39900858-40026319	WT	KO	NOTEST	0	0	0	0	1	1	no
TCONS_00000163	XLOC_000085	Map4k4	chr1:39900858-40026319	WT	KO	OK	1.84378	3.14148	0.768776	0.903896	0.3551	0.892946	no
TCONS_00000164	XLOC_000086	Il1r2	chr1:40076211-40125226	WT	KO	OK	1.0823	0.475998	-1.18508	-0.87055	0.4038	0.922838	no
TCONS_00000165	XLOC_000087	Il1r1	chr1:40225079-40316177	WT	KO	OK	0.144561	5.62094	5.28106	2.96121	0.2473	0.833684	no
TCONS_00000166	XLOC_000087	Il1r1	chr1:40225079-40316177	WT	KO	OK	10.7934	9.361	-0.205417	-0.668974	0.4907	0.952492	no
TCONS_00000167	XLOC_000088	Il1rl2	chr1:40324626-40365471	WT	KO	OK	2.82374	3.12515	0.146317	0.284528	0.7744	0.990491	no
TCONS_00000168	XLOC_000089	Il1rl1	chr1:40429586-40465414	WT	KO	OK	5.49532	4.76876	-0.204589	-0.618915	0.52425	0.961272	no
TCONS_00000169	XLOC_000089	Il1rl1	chr1:40429586-40465414	WT	KO	OK	1.3741	0.788588	-0.801144	-0.70568	0.4785	0.947996	no
TCONS_00000170	XLOC_000089	Il1rl1	chr1:40429586-40465414	WT	KO	NOTEST	0	0	0	0	1	1	no
TCONS_00000171	XLOC_000089	Il1rl1	chr1:40429586-40465414	WT	KO	NOTEST	0.000298123	0.00106615	1.83844	0	1	1	no
TCONS_00000172	XLOC_000090	Il18r1	chr1:40465551-40500854	WT	KO	NOTEST	4.70339e-05	4.68727e-05	-0.00495336	0	1	1	no
TCONS_00000173	XLOC_000090	Il18r1	chr1:40465551-40500854	WT	KO	NOTEST	0	0	0	0	1	1	no
TCONS_00000174	XLOC_000090	Il18r1	chr1:40465551-40500854	WT	KO	NOTEST	0.0860757	0.0835294	-0.0433226	0	1	1	no
TCONS_00000175	XLOC_000090	Il18r1	chr1:40465551-40500854	WT	KO	OK	1.51892	1.07636	-0.496886	-0.921456	0.35665	0.893748	no
TCONS_00000176	XLOC_000091	Il18rap	chr1:40515361-40551705	WT	KO	OK	3.93769	2.33672	-0.752869	-1.24178	0.2078	0.833684	no
TCONS_00000177	XLOC_000091	Il18rap	chr1:40515361-40551705	WT	KO	OK	8.93686	7.00849	-0.350663	-1.10971	0.25675	0.834298	no
TCONS_00000178	XLOC_000092	Slc9a4	chr1:40580226-40630731	WT	KO	NOTEST	0	0	0	0	1	1	no
TCONS_00000179	XLOC_000093	Slc9a2	chr1:40681711-40768885	WT	KO	NOTEST	0.449909	0.581761	0.370794	0	1	1	no
TCONS_00000180	XLOC_000094	Tmem182	chr1:40805600-40855267	WT	KO	NOTEST	0	0.102907	inf	0	1	1	no
TCONS_00000181	XLOC_000095	Pou3f3	chr1:42697145-42700209	WT	KO	NOTEST	0	0	0	0	1	1	no
TCONS_00000182	XLOC_000096	2900092D14Rik	chr1:42700335-42703176	WT	KO	NOTEST	0.0755166	0.227606	1.59167	0	1	1	no
TCONS_00000183	XLOC_000097	Mrps9	chr1:42851232-42905683	WT	KO	OK	27.05	26.1743	-0.0474764	-0.165985	0.8652	0.992613	no
TCONS_00000184	XLOC_000098	Gpr45	chr1:42952871-43035449	WT	KO	NOTEST	0.0573717	0.0868934	0.598908	0	1	1	no
TCONS_00000185	XLOC_000099	AI597479	chr1:43098709-43115946	WT	KO	OK	9.03659	7.92967	-0.188518	-0.585978	0.54885	0.965013	no
TCONS_00000186	XLOC_000100	Nck2	chr1:43445750-43570518	WT	KO	OK	6.71073	6.58465	-0.0273612	-0.0831736	0.92985	0.994942	no
TCONS_00000187	XLOC_000101	1500015O10Rik	chr1:43730601-43742564	WT	KO	NOTEST	0	0.120583	inf	0	1	1	no
TCONS_00000188	XLOC_000102	Tpp2	chr1:43933973-44003160	WT	KO	OK	1.24262	1.89212	0.606622	0.619901	0.52465	0.961272	no
TCONS_00000189	XLOC_000102	Tpp2	chr1:43933973-44003160	WT	KO	OK	9.61362	7.2802	-0.401101	-0.973628	0.31785	0.863874	no
TCONS_00000190	XLOC_000102	Tpp2	chr1:43933973-44003160	WT	KO	OK	9.2186	12.3416	0.420911	1.1425	0.239	0.833684	no
TCONS_00000191	XLOC_000103	Bivm	chr1:44118971-44144771	WT	KO	OK	3.24755	12.4812	1.94234	1.12512	0.3209	0.866772	no
TCONS_00000192	XLOC_000103	Bivm	chr1:44118971-44144771	WT	KO	OK	0	1.50791	inf	#NAME?	0.1043	0.735613	no
TCONS_00000193	XLOC_000103	Bivm	chr1:44118971-44144771	WT	KO	OK	1.39504	4.31562	1.62926	2.53192	0.0248	0.735613	no
TCONS_00000194	XLOC_000103	Bivm	chr1:44118971-44144771	WT	KO	OK	3.81952	1.72149	-1.14974	-1.97253	0.06405	0.735613	no
TCONS_00000195	XLOC_000104	Ercc5	chr1:44147743-44181260	WT	KO	OK	2.55826	0.000400656	-12.6405	-0.175688	0.0673	0.735613	no
TCONS_00000196	XLOC_000104	Ercc5	chr1:44147743-44181260	WT	KO	OK	2.37078	4.73123	0.996854	2.46497	0.0219	0.732949	no
TCONS_00000197	XLOC_000105	Gulp1	chr1:44551670-44796836	WT	KO	OK	1.45718	1.35308	-0.106936	-0.148596	0.87855	0.993932	no
TCONS_00000198	XLOC_000106	Col3a1	chr1:45311537-45349706	WT	KO	NOTEST	0	0	0	0	1	1	no
TCONS_00000199	XLOC_000107	Wdr75	chr1:45795500-45823700	WT	KO	OK	21.447	19.9644	-0.103342	-0.356134	0.7187	0.985994	no
TCONS_00000200	XLOC_000107	Wdr75	chr1:45795500-45823700	WT	KO	OK	3.60325	3.68203	0.0312027	0.0421127	0.9689	0.995186	no
TCONS_00000201	XLOC_000108	Dnah7b	chr1:46066737-46373550	WT	KO	NOTEST	0.00906783	0.0205078	1.17734	0	1	1	no
TCONS_00000202	XLOC_000109	Tmeff2	chr1:50927522-51187270	WT	KO	NOTEST	0	0	0	0	1	1	no
TCONS_00000203	XLOC_000110	Sdpr	chr1:51218385-51333779	WT	KO	OK	2.25183	2.60235	0.208717	0.451115	0.6444	0.976908	no
TCONS_00000204	XLOC_000111	Stat4	chr1:52008243-52107184	WT	KO	OK	15.4116	14.8828	-0.0503681	-0.178876	0.85895	0.992016	no
TCONS_00000205	XLOC_000112	Stat1	chr1:52119437-52161865	WT	KO	OK	12.1101	9.91071	-0.289148	-0.729346	0.4569	0.944073	no
TCONS_00000206	XLOC_000112	Stat1	chr1:52119437-52161865	WT	KO	NOTEST	0	0	0	0	1	1	no
TCONS_00000207	XLOC_000112	Stat1	chr1:52119437-52161865	WT	KO	OK	1.22719	1.0701	-0.19762	-0.192481	0.8529	0.992016	no
TCONS_00000208	XLOC_000112	Stat1	chr1:52119437-52161865	WT	KO	OK	0.00626183	7.59935	10.2451	1.0395	0.17055	0.807354	no
TCONS_00000209	XLOC_000112	Stat1	chr1:52119437-52161865	WT	KO	OK	9.22907	0.0234304	-8.62166	-1.79713	0.2309	0.833684	no
TCONS_00000210	XLOC_000112	Stat1	chr1:52119437-52161865	WT	KO	NOTEST	0	0	0	0	1	1	no
TCONS_00000211	XLOC_000113	Tmem194b	chr1:52630704-52651919	WT	KO	OK	4.69617	3.67947	-0.351987	-0.667943	0.4967	0.954157	no
TCONS_00000212	XLOC_000113	Tmem194b	chr1:52630704-52651919	WT	KO	OK	3.7058	4.37236	0.238627	0.442942	0.655	0.978262	no
TCONS_00000213	XLOC_000113	Tmem194b	chr1:52630704-52651919	WT	KO	OK	4.24178	3.10917	-0.448139	-0.780084	0.4398	0.935997	no
TCONS_00000214	XLOC_000114	Hibch	chr1:52845045-52920860	WT	KO	OK	14.3164	20.8445	0.541993	1.7349	0.0774	0.735613	no
TCONS_00000215	XLOC_000115	Mstn	chr1:53061662-53068079	WT	KO	NOTEST	0	0.0808257	inf	0	1	1	no
TCONS_00000216	XLOC_000116	Ormdl1	chr1:53297094-53310245	WT	KO	OK	16.7046	14.4922	-0.204974	-0.606573	0.5406	0.963122	no
TCONS_00000217	XLOC_000117	Osgepl1	chr1:53313623-53326342	WT	KO	OK	5.20187	5.96744	0.198083	0.458192	0.63565	0.975468	no
TCONS_00000218	XLOC_000117	Osgepl1	chr1:53313623-53326342	WT	KO	NOTEST	0.487054	0	#NAME?	0	1	1	no
TCONS_00000219	XLOC_000117	Osgepl1	chr1:53313623-53326342	WT	KO	NOTEST	0	0	0	0	1	1	no
TCONS_00000220	XLOC_000117	Osgepl1	chr1:53313623-53326342	WT	KO	NOTEST	0.000643431	0.0391114	5.92566	0	1	1	no
TCONS_00000221	XLOC_000118	Mir7681	chr1:53806873-54195034	WT	KO	NOTEST	0	0	0	0	1	1	no
TCONS_00000222	XLOC_000119	Ccdc150	chr1:54250682-54368727	WT	KO	NOTEST	0.0919829	0.346374	1.9129	0	1	1	no
TCONS_00000223	XLOC_000120	Coq10b	chr1:55052769-55072702	WT	KO	OK	4.26269	4.56813	0.099841	0.18609	0.85065	0.992016	no
TCONS_00000224	XLOC_000120	Coq10b	chr1:55052769-55072702	WT	KO	OK	1.03484	0.46412	-1.15684	-0.689766	0.5239	0.961272	no
TCONS_00000225	XLOC_000121	Hspe1	chr1:55088147-55091317	WT	KO	OK	268.825	244.775	-0.13521	-0.556556	0.5739	0.969086	no
TCONS_00000226	XLOC_000122	Mob4	chr1:55131244-55154899	WT	KO	OK	14.2968	14.4805	0.0184181	0.0599081	0.95085	0.994942	no
TCONS_00000227	XLOC_000123	Mars2	chr1:55237176-55243849	WT	KO	OK	4.06669	2.74856	-0.565179	-0.825672	0.4085	0.924821	no
TCONS_00000228	XLOC_000123	Mars2	chr1:55237176-55243849	WT	KO	OK	6.54808	6.48114	-0.0148257	-0.0471229	0.96065	0.994942	no
TCONS_00000229	XLOC_000124	Plcl1	chr1:55405945-55754285	WT	KO	NOTEST	0.685361	0.530651	-0.369103	0	1	1	no
TCONS_00000230	XLOC_000125	9130227L01Rik	chr1:55931240-55972098	WT	KO	NOTEST	0.0741152	0	#NAME?	0	1	1	no
TCONS_00000231	XLOC_000126	9130024F11Rik	chr1:56971468-56975196	WT	KO	NOTEST	0.188912	0.142994	-0.401757	0	1	1	no
TCONS_00000232	XLOC_000126	9130024F11Rik	chr1:56971468-56975196	WT	KO	NOTEST	0.425764	0.0471068	-3.17605	0	1	1	no
TCONS_00000233	XLOC_000127	1700066M21Rik	chr1:57377619-57385422	WT	KO	OK	3.88124	3.07625	-0.335346	-0.741948	0.4559	0.943927	no
TCONS_00000234	XLOC_000128	9430016H08Rik	chr1:57388243-57415958	WT	KO	OK	12.917	12.7239	-0.0217225	-0.0560902	0.953	0.994942	no
TCONS_00000235	XLOC_000129	Spats2l	chr1:57774860-57948397	WT	KO	NOTEST	0	7.95641e-05	inf	0	1	1	no
TCONS_00000236	XLOC_000129	Spats2l	chr1:57774860-57948397	WT	KO	NOTEST	0	0.0215296	inf	0	1	1	no
TCONS_00000237	XLOC_000130	Sgol2	chr1:57985339-58026277	WT	KO	NOTEST	0	0.369016	inf	0	1	1	no
TCONS_00000238	XLOC_000130	Sgol2	chr1:57985339-58026277	WT	KO	NOTEST	0	0	0	0	1	1	no
TCONS_00000239	XLOC_000130	Sgol2	chr1:57985339-58026277	WT	KO	OK	5.52612	4.92625	-0.165775	-0.519494	0.6008	0.970711	no
TCONS_00000240	XLOC_000131	Aox1	chr1:58029968-58106410	WT	KO	NOTEST	0	0	0	0	1	1	no
TCONS_00000241	XLOC_000132	Aox3	chr1:58113135-58200452	WT	KO	NOTEST	0	0	0	0	1	1	no
TCONS_00000242	XLOC_000133	Aox4	chr1:58210396-58268596	WT	KO	NOTEST	0.0201995	0.198483	3.29663	0	1	1	no
TCONS_00000243	XLOC_000134	Aox2	chr1:58278325-58379264	WT	KO	NOTEST	0.0200116	0	#NAME?	0	1	1	no
TCONS_00000244	XLOC_000135	Bzw1	chr1:58393068-58407364	WT	KO	OK	27.4253	28.3349	0.0470722	0.103197	0.91405	0.994541	no
TCONS_00000245	XLOC_000135	Bzw1	chr1:58393068-58407364	WT	KO	OK	95.3344	86.3302	-0.143132	-0.509702	0.6074	0.972748	no
TCONS_00000246	XLOC_000136	Nif3l1	chr1:58430992-58462276	WT	KO	OK	10.3776	5.56611	-0.898729	-1.88398	0.05865	0.735613	no
TCONS_00000247	XLOC_000136	Nif3l1	chr1:58430992-58462276	WT	KO	OK	0.961196	4.42985	2.20435	1.85529	0.1058	0.735613	no
TCONS_00000248	XLOC_000137	Ndufb3	chr1:58586598-58595948	WT	KO	OK	89.6967	81.5323	-0.137683	-0.46851	0.63495	0.975229	no
TCONS_00000249	XLOC_000138	Gm20257	chr1:58652640-58655831	WT	KO	OK	2.89663	2.79938	-0.04927	-0.0567871	0.9624	0.994942	no
TCONS_00000250	XLOC_000139	Cflar	chr1:58711315-58759203	WT	KO	OK	2.45395	2.85285	0.2173	0.378567	0.6971	0.98422	no
TCONS_00000251	XLOC_000139	Cflar	chr1:58711315-58759203	WT	KO	OK	0.0420861	1.72019	5.35308	1.64978	0.24785	0.833684	no
TCONS_00000252	XLOC_000139	Cflar	chr1:58711315-58759203	WT	KO	OK	0	4.69715	inf	#NAME?	0.09075	0.735613	no
TCONS_00000253	XLOC_000139	Cflar	chr1:58711315-58759203	WT	KO	OK	4.31523	0.00225681	-10.9009	-0.652892	0.1189	0.735613	no
TCONS_00000254	XLOC_000139	Cflar	chr1:58711315-58759203	WT	KO	OK	4.15199	1.00534	-2.04612	-2.62596	0.02495	0.735613	no
TCONS_00000255	XLOC_000139	Cflar	chr1:58711315-58759203	WT	KO	OK	3.32458	0	#NAME?	#NAME?	0.09975	0.735613	no
TCONS_00000256	XLOC_000139	Cflar	chr1:58711315-58759203	WT	KO	OK	0.383055	5.93811	3.95438	3.40143	0.0288	0.735613	no
TCONS_00000257	XLOC_000140	Casp8	chr1:58795373-58847503	WT	KO	OK	9.6236	8.22522	-0.226522	-0.303651	0.7632	0.990491	no
TCONS_00000258	XLOC_000140	Casp8	chr1:58795373-58847503	WT	KO	OK	2.70009	2.34191	-0.20532	-0.152153	0.8838	0.994012	no
TCONS_00000259	XLOC_000140	Casp8	chr1:58795373-58847503	WT	KO	OK	22.2152	18.7288	-0.246289	-0.77498	0.4266	0.932926	no
TCONS_00000260	XLOC_000140	Casp8	chr1:58795373-58847503	WT	KO	OK	0.0086436	1.90196	7.78164	0.37049	0.1598	0.797581	no
TCONS_00000261	XLOC_000140	Casp8	chr1:58795373-58847503	WT	KO	OK	0.0175531	1.51977	6.43598	0.464005	0.2189	0.833684	no
TCONS_00000262	XLOC_000140	Casp8	chr1:58795373-58847503	WT	KO	OK	2.74565	3.84494	0.485812	0.550637	0.56705	0.967687	no
TCONS_00000263	XLOC_000140	Casp8	chr1:58795373-58847503	WT	KO	OK	4.03904	0.00213894	-10.8829	-0.435532	0.103	0.735613	no
TCONS_00000264	XLOC_000141	Stradb	chr1:58973570-58995121	WT	KO	OK	8.15521	9.21573	0.176376	0.497422	0.61815	0.974915	no
TCONS_00000265	XLOC_000142	Cdk15	chr1:59256906-59352369	WT	KO	NOTEST	0	0	0	0	1	1	no
TCONS_00000266	XLOC_000143	Fzd7	chr1:59482146-59486955	WT	KO	OK	6.71859	6.00701	-0.161513	-0.536222	0.5905	0.970298	no
TCONS_00000267	XLOC_000144	Gm973	chr1:59516263-59634509	WT	KO	OK	0.42781	0.967595	1.17743	1.74969	0.0927	0.735613	no
TCONS_00000268	XLOC_000145	Nop58	chr1:59684976-59712414	WT	KO	OK	9.07588	8.74565	-0.0534714	-0.0784305	0.93845	0.994942	no
TCONS_00000269	XLOC_000145	Nop58	chr1:59684976-59712414	WT	KO	OK	98.5712	104.401	0.082902	0.322346	0.74145	0.988353	no
TCONS_00000270	XLOC_000146	Snord70	chr1:59684976-59712414	WT	KO	OK	5517.62	0	#NAME?	#NAME?	0.2329	0.833684	no
TCONS_00000271	XLOC_000147	Snord11	chr1:59684976-59712414	WT	KO	NOTEST	0	0	0	0	1	1	no
TCONS_00000272	XLOC_000148	Bmpr2	chr1:59764278-59878081	WT	KO	OK	6.66623	7.21281	0.11369	0.419702	0.6712	0.980705	no
TCONS_00000273	XLOC_000149	Fam117b	chr1:59913005-59985348	WT	KO	OK	13.1804	14.6009	0.147661	0.55879	0.5638	0.967687	no
TCONS_00000274	XLOC_000150	Carf	chr1:60075484-60153953	WT	KO	OK	1.21485	0.0846602	-3.84295	-1.20866	0.2576	0.834298	no
TCONS_00000275	XLOC_000150	Carf	chr1:60075484-60153953	WT	KO	OK	0.000761356	0.937211	10.2656	0.251966	0.08615	0.735613	no
TCONS_00000276	XLOC_000150	Carf	chr1:60075484-60153953	WT	KO	OK	1.18905	0.713939	-0.735936	-0.496527	0.62705	0.975229	no
TCONS_00000277	XLOC_000150	Carf	chr1:60075484-60153953	WT	KO	OK	1.42419	1.39889	-0.025856	-0.0218349	0.9835	0.995764	no
TCONS_00000278	XLOC_000150	Carf	chr1:60075484-60153953	WT	KO	NOTEST	0	0	0	0	1	1	no
TCONS_00000279	XLOC_000151	Nbeal1	chr1:60180598-60334705	WT	KO	OK	2.07772	1.78253	-0.221074	-0.636109	0.5255	0.961272	no
TCONS_00000280	XLOC_000152	Cyp20a1	chr1:60343303-60387387	WT	KO	OK	6.0333	2.7434	-1.13698	-1.50298	0.1368	0.760535	no
TCONS_00000281	XLOC_000152	Cyp20a1	chr1:60343303-60387387	WT	KO	OK	12.1945	13.2956	0.124719	0.332556	0.73685	0.987538	no
TCONS_00000282	XLOC_000153	Abi2	chr1:60409574-60481241	WT	KO	OK	1.56401	0.529031	-1.56382	-0.803922	0.4567	0.944073	no
TCONS_00000283	XLOC_000153	Abi2	chr1:60409574-60481241	WT	KO	OK	1.07219	0	#NAME?	#NAME?	0.11375	0.735613	no
TCONS_00000284	XLOC_000153	Abi2	chr1:60409574-60481241	WT	KO	NOTEST	0	0	0	0	1	1	no
TCONS_00000285	XLOC_000153	Abi2	chr1:60409574-60481241	WT	KO	OK	8.83526	8.09419	-0.126386	-0.400769	0.6777	0.981055	no
TCONS_00000286	XLOC_000153	Abi2	chr1:60409574-60481241	WT	KO	OK	2.10386	1.48453	-0.503034	-0.714453	0.47865	0.947996	no
TCONS_00000287	XLOC_000154	Cd28	chr1:60746387-60773359	WT	KO	NOTEST	0.438238	0.825454	0.913473	0	1	1	no
TCONS_00000288	XLOC_000155	Ctla4	chr1:60909024-60915832	WT	KO	NOTEST	0	0	0	0	1	1	no
TCONS_00000289	XLOC_000155	Ctla4	chr1:60909024-60915832	WT	KO	NOTEST	0	0	0	0	1	1	no
TCONS_00000290	XLOC_000156	Icos	chr1:60977913-61000321	WT	KO	NOTEST	0.812067	0.816437	0.00774285	0	1	1	no
TCONS_00000291	XLOC_000157	9530026F06Rik	chr1:61378431-61395904	WT	KO	NOTEST	0	0.440915	inf	0	1	1	no
TCONS_00000292	XLOC_000158	Pard3b	chr1:61638823-62642284	WT	KO	OK	2.69629	2.72354	0.0145083	0.0463289	0.9607	0.994942	no
TCONS_00000293	XLOC_000159	Nrp2	chr1:62703316-62818692	WT	KO	NOTEST	0.0120995	0.00443901	-1.44664	0	1	1	no
TCONS_00000294	XLOC_000159	Nrp2	chr1:62703316-62818692	WT	KO	NOTEST	0.0814331	0.0316507	-1.36338	0	1	1	no
TCONS_00000295	XLOC_000159	Nrp2	chr1:62703316-62818692	WT	KO	NOTEST	2.97383e-05	4.55171e-05	0.614089	0	1	1	no
TCONS_00000296	XLOC_000159	Nrp2	chr1:62703316-62818692	WT	KO	NOTEST	0.000114009	0.000180702	0.664467	0	1	1	no
TCONS_00000297	XLOC_000159	Nrp2	chr1:62703316-62818692	WT	KO	NOTEST	0.0474173	0.0959276	1.01653	0	1	1	no
TCONS_00000298	XLOC_000159	Nrp2	chr1:62703316-62818692	WT	KO	NOTEST	0.0167416	0.0320581	0.937251	0	1	1	no
TCONS_00000299	XLOC_000160	Ino80dos	chr1:63114470-63176822	WT	KO	NOTEST	0.741936	0.597344	-0.312732	0	1	1	no
TCONS_00000300	XLOC_000160	Ino80dos	chr1:63114470-63176822	WT	KO	OK	1.44646	3.27385	1.17846	0.72152	0.4731	0.945861	no
TCONS_00000301	XLOC_000161	Ndufs1	chr1:63114470-63176822	WT	KO	OK	9.67602	4.86748	-0.991238	-0.362052	0.352	0.890868	no
TCONS_00000302	XLOC_000162	Ndufs1	chr1:63114470-63176822	WT	KO	OK	1.27125	3.82527	1.58931	0.439941	0.5226	0.960961	no
TCONS_00000303	XLOC_000163	Eef1b2	chr1:63176830-63180486	WT	KO	OK	401.324	384.865	-0.0604178	-0.255482	0.79115	0.990491	no
TCONS_00000304	XLOC_000164	Snora41	chr1:63176830-63180486	WT	KO	NOTEST	0	0	0	0	1	1	no
TCONS_00000305	XLOC_000165	Zdbf2	chr1:63182570-63314575	WT	KO	NOTEST	0	0	0	0	1	1	no
TCONS_00000306	XLOC_000165	Zdbf2	chr1:63182570-63314575	WT	KO	NOTEST	0	0	0	0	1	1	no
TCONS_00000307	XLOC_000165	Zdbf2	chr1:63182570-63314575	WT	KO	NOTEST	0	0	0	0	1	1	no
TCONS_00000308	XLOC_000165	Zdbf2	chr1:63182570-63314575	WT	KO	NOTEST	0	0	0	0	1	1	no
TCONS_00000309	XLOC_000166	Adam23	chr1:63445903-63596515	WT	KO	NOTEST	0.0698391	0.104054	0.57522	0	1	1	no
TCONS_00000310	XLOC_000166	Adam23	chr1:63445903-63596515	WT	KO	NOTEST	0	0.0281312	inf	0	1	1	no
TCONS_00000311	XLOC_000167	Fastkd2	chr1:63730624-63753385	WT	KO	OK	8.89081	9.63477	0.115936	0.362566	0.71085	0.985562	no
TCONS_00000312	XLOC_000168	Gm13749	chr1:63964726-63968999	WT	KO	NOTEST	0	0	0	0	1	1	no
TCONS_00000313	XLOC_000169	Creb1	chr1:64532777-64604548	WT	KO	OK	0	1.14643	inf	#NAME?	0.0995	0.735613	no
TCONS_00000314	XLOC_000169	Creb1	chr1:64532777-64604548	WT	KO	NOTEST	0	0	0	0	1	1	no
TCONS_00000315	XLOC_000169	Creb1	chr1:64532777-64604548	WT	KO	OK	4.87546	6.48662	0.41193	0.907832	0.35415	0.891895	no
TCONS_00000316	XLOC_000169	Creb1	chr1:64532777-64604548	WT	KO	OK	13.7857	9.19003	-0.585032	-1.8425	0.0617	0.735613	no
TCONS_00000317	XLOC_000170	Ccnyl1	chr1:64691344-64725642	WT	KO	OK	3.0821	3.57149	0.212612	0.471944	0.62925	0.975229	no
TCONS_00000318	XLOC_000171	Pikfyve	chr1:65186684-65278696	WT	KO	OK	1.52016	0.519308	-1.54956	-0.95341	0.3468	0.888177	no
TCONS_00000319	XLOC_000171	Pikfyve	chr1:65186684-65278696	WT	KO	NOTEST	0	0.274782	inf	0	1	1	no
TCONS_00000320	XLOC_000171	Pikfyve	chr1:65186684-65278696	WT	KO	OK	4.40296	1.33015	-1.72689	-3.99337	0.00065	0.206527	no
TCONS_00000321	XLOC_000171	Pikfyve	chr1:65186684-65278696	WT	KO	OK	0.0604901	3.15928	5.70675	3.2564	0.24905	0.833684	no
TCONS_00000322	XLOC_000172	Pth2r	chr1:65311256-65389244	WT	KO	NOTEST	0	0	0	0	1	1	no
TCONS_00000323	XLOC_000173	Crygf	chr1:65926521-65928304	WT	KO	NOTEST	0	0	0	0	1	1	no
TCONS_00000324	XLOC_000174	Map2	chr1:66175328-66442583	WT	KO	NOTEST	0.00054148	0.000580961	0.101534	0	1	1	no
TCONS_00000325	XLOC_000174	Map2	chr1:66175328-66442583	WT	KO	NOTEST	0.0439426	0.0498214	0.181147	0	1	1	no
TCONS_00000326	XLOC_000175	Unc80	chr1:66468446-66699148	WT	KO	NOTEST	0	0.0112806	inf	0	1	1	no
TCONS_00000327	XLOC_000176	Rpe	chr1:66700892-66817595	WT	KO	OK	16.2281	16.1865	-0.00370708	-0.00888169	0.9952	0.99709	no
TCONS_00000328	XLOC_000177	Cps1	chr1:67123026-67231267	WT	KO	NOTEST	0	0.0300747	inf	0	1	1	no
TCONS_00000329	XLOC_000178	Spag16	chr1:69826969-70725132	WT	KO	NOTEST	0	0.0304043	inf	0	1	1	no
TCONS_00000330	XLOC_000178	Spag16	chr1:69826969-70725132	WT	KO	NOTEST	0	0	0	0	1	1	no
TCONS_00000331	XLOC_000178	Spag16	chr1:69826969-70725132	WT	KO	NOTEST	0	0	0	0	1	1	no
TCONS_00000332	XLOC_000179	Vwc2l	chr1:70725714-70885397	WT	KO	NOTEST	0	0	0	0	1	1	no
TCONS_00000333	XLOC_000180	Atic	chr1:71557155-71579403	WT	KO	OK	88.9454	87.6277	-0.021533	-0.0893728	0.9266	0.994942	no
TCONS_00000334	XLOC_000181	Apol7d	chr1:71653334-71662843	WT	KO	NOTEST	0	0	0	0	1	1	no
TCONS_00000335	XLOC_000182	Gm8883	chr1:71888111-71891204	WT	KO	NOTEST	0	0	0	0	1	1	no
TCONS_00000336	XLOC_000182	Gm8883	chr1:71888111-71891204	WT	KO	NOTEST	0	0	0	0	1	1	no
TCONS_00000337	XLOC_000183	Tmem169	chr1:72284372-72302995	WT	KO	NOTEST	0	0	0	0	1	1	no
TCONS_00000338	XLOC_000184	Xrcc5	chr1:72307420-72394953	WT	KO	OK	18.2574	18.4428	0.0145709	0.0518168	0.9597	0.994942	no
TCONS_00000339	XLOC_000185	Smarcal1	chr1:72583250-72636790	WT	KO	OK	7.18797	7.19124	0.000657476	0.00234375	0.9954	0.99709	no
TCONS_00000340	XLOC_000186	Rpl37a	chr1:72711259-72713813	WT	KO	OK	1376.55	1251.86	-0.136989	-0.57926	0.5564	0.965917	no
TCONS_00000341	XLOC_000187	Igfbp2	chr1:72824479-72852471	WT	KO	NOTEST	0	0	0	0	1	1	no
TCONS_00000342	XLOC_000188	1700027A15Rik	chr1:73016035-73025508	WT	KO	NOTEST	0	0	0	0	1	1	no
TCONS_00000343	XLOC_000188	1700027A15Rik	chr1:73016035-73025508	WT	KO	NOTEST	0	0	0	0	1	1	no
TCONS_00000344	XLOC_000189	D530049I02Rik	chr1:73391384-73430779	WT	KO	NOTEST	0	0	0	0	1	1	no
TCONS_00000345	XLOC_000190	Rufy4	chr1:74125540-74148230	WT	KO	NOTEST	0.597306	0.743066	0.315018	0	1	1	no
TCONS_00000346	XLOC_000190	Rufy4	chr1:74125540-74148230	WT	KO	NOTEST	0.00175618	0.00177115	0.0122427	0	1	1	no
TCONS_00000347	XLOC_000191	Cxcr2	chr1:74153993-74161246	WT	KO	OK	9.18618	9.23765	0.00806053	0.0255535	0.9788	0.995517	no
TCONS_00000348	XLOC_000192	Arpc2	chr1:74236482-74268938	WT	KO	OK	11.6798	14.2073	0.282623	0.357955	0.71395	0.985994	no
TCONS_00000349	XLOC_000192	Arpc2	chr1:74236482-74268938	WT	KO	NOTEST	0	0	0	0	1	1	no
TCONS_00000350	XLOC_000192	Arpc2	chr1:74236482-74268938	WT	KO	OK	177.263	166.492	-0.0904361	-0.360172	0.7135	0.985994	no
TCONS_00000351	XLOC_000193	Gpbar1	chr1:74278599-74279589	WT	KO	NOTEST	0	0.340385	inf	0	1	1	no
TCONS_00000352	XLOC_000194	Pnkd	chr1:74285033-74353692	WT	KO	OK	15.4505	19.3619	0.325565	0.573993	0.5643	0.967687	no
TCONS_00000353	XLOC_000194	Pnkd	chr1:74285033-74353692	WT	KO	NOTEST	0.864546	0.764273	-0.177854	0	1	1	no
TCONS_00000354	XLOC_000194	Pnkd	chr1:74285033-74353692	WT	KO	OK	2.0692	1.46067	-0.502446	-0.592658	0.5566	0.96595	no
TCONS_00000355	XLOC_000195	Catip	chr1:74362107-74369321	WT	KO	NOTEST	0	0.0902896	inf	0	1	1	no
TCONS_00000356	XLOC_000196	Slc11a1	chr1:74375202-74386051	WT	KO	NOTEST	0.205812	0.390348	0.92343	0	1	1	no
TCONS_00000357	XLOC_000197	Ctdsp1	chr1:74391608-74397285	WT	KO	OK	40.3074	38.6181	-0.0617651	-0.246614	0.8039	0.990491	no
TCONS_00000358	XLOC_000198	Mir26b	chr1:74391608-74397285	WT	KO	NOTEST	0	0	0	0	1	1	no
TCONS_00000359	XLOC_000199	Vil1	chr1:74409383-74588028	WT	KO	NOTEST	0	0.175088	inf	0	1	1	no
TCONS_00000360	XLOC_000200	Rqcd1	chr1:74409383-74588028	WT	KO	OK	34.9832	37.1852	0.0880675	0.256412	0.7879	0.990491	no
TCONS_00000361	XLOC_000201	Plcd4	chr1:74409383-74588028	WT	KO	NOTEST	0.138197	0	#NAME?	0	1	1	no
TCONS_00000362	XLOC_000201	Plcd4	chr1:74409383-74588028	WT	KO	NOTEST	0	0.156958	inf	0	1	1	no
TCONS_00000363	XLOC_000201	Plcd4	chr1:74409383-74588028	WT	KO	NOTEST	0	0	0	0	1	1	no
TCONS_00000364	XLOC_000202	Bcs1l	chr1:74588334-74592556	WT	KO	OK	1.58364	7.24901	2.19454	2.7723	0.02785	0.735613	no
TCONS_00000365	XLOC_000202	Bcs1l	chr1:74588334-74592556	WT	KO	OK	13.4658	7.34383	-0.874692	-2.20003	0.03285	0.735613	no
TCONS_00000366	XLOC_000203	Stk36	chr1:74601454-74636893	WT	KO	NOTEST	0.107071	0.145857	0.445982	0	1	1	no
TCONS_00000367	XLOC_000204	Ttll4	chr1:74661643-74701820	WT	KO	OK	10.7117	7.08893	-0.595545	-1.90337	0.0534	0.735613	no
TCONS_00000368	XLOC_000204	Ttll4	chr1:74661643-74701820	WT	KO	OK	0.899177	2.51854	1.48591	1.30655	0.19805	0.833684	no
TCONS_00000369	XLOC_000204	Ttll4	chr1:74661643-74701820	WT	KO	OK	3.1744	4.61215	0.538953	0.997631	0.3134	0.862666	no
TCONS_00000370	XLOC_000205	Cyp27a1	chr1:74713573-74737890	WT	KO	OK	1.39082	1.20938	-0.201667	-0.276105	0.78175	0.990491	no
TCONS_00000371	XLOC_000206	Wnt6	chr1:74771891-74785319	WT	KO	NOTEST	0.292514	0	#NAME?	0	1	1	no
TCONS_00000372	XLOC_000207	Wnt10a	chr1:74792018-74804175	WT	KO	NOTEST	0	0.0807916	inf	0	1	1	no
TCONS_00000373	XLOC_000208	Cdk5r2	chr1:74855028-74857732	WT	KO	NOTEST	0	0	0	0	1	1	no
TCONS_00000374	XLOC_000209	Fam134a	chr1:75142785-75147909	WT	KO	OK	30.5464	35.3791	0.211894	0.828019	0.40815	0.92475	no
TCONS_00000375	XLOC_000210	Zfand2b	chr1:75168645-75180283	WT	KO	OK	3.64391	4.03486	0.147033	0.181129	0.8566	0.992016	no
TCONS_00000376	XLOC_000210	Zfand2b	chr1:75168645-75180283	WT	KO	OK	3.32742	2.43767	-0.448899	-0.482288	0.6298	0.975229	no
TCONS_00000377	XLOC_000210	Zfand2b	chr1:75168645-75180283	WT	KO	NOTEST	0.127074	0.00120083	-6.7255	0	1	1	no
TCONS_00000378	XLOC_000210	Zfand2b	chr1:75168645-75180283	WT	KO	OK	3.3587	3.4834	0.052594	0.061529	0.9488	0.994942	no
TCONS_00000379	XLOC_000210	Zfand2b	chr1:75168645-75180283	WT	KO	OK	1.69595	1.74231	0.0389137	0.0342695	0.9742	0.995481	no
TCONS_00000380	XLOC_000211	Ankzf1	chr1:75180860-75210778	WT	KO	OK	1.70142	4.01912	1.24014	1.1201	0.2659	0.834298	no
TCONS_00000381	XLOC_000211	Ankzf1	chr1:75180860-75210778	WT	KO	OK	1.41059	1.09406	-0.366615	-0.301103	0.7729	0.990491	no
TCONS_00000382	XLOC_000211	Ankzf1	chr1:75180860-75210778	WT	KO	OK	3.67885	0	#NAME?	#NAME?	0.1141	0.735613	no
TCONS_00000383	XLOC_000211	Ankzf1	chr1:75180860-75210778	WT	KO	OK	1.85594	2.70617	0.544104	0.278049	0.7877	0.990491	no
TCONS_00000384	XLOC_000211	Ankzf1	chr1:75180860-75210778	WT	KO	OK	3.37759	2.21324	-0.609833	-0.712267	0.4725	0.94579	no
TCONS_00000385	XLOC_000211	Ankzf1	chr1:75180860-75210778	WT	KO	NOTEST	0	0.011781	inf	0	1	1	no
TCONS_00000386	XLOC_000211	Ankzf1	chr1:75180860-75210778	WT	KO	OK	1.86246	3.42077	0.877112	0.700499	0.47685	0.947697	no
TCONS_00000387	XLOC_000212	Stk16	chr1:75210828-75219253	WT	KO	NOTEST	0	0.332441	inf	0	1	1	no
TCONS_00000388	XLOC_000212	Stk16	chr1:75210828-75219253	WT	KO	OK	6.70377	2.40901	-1.47653	-1.11488	0.25755	0.834298	no
TCONS_00000389	XLOC_000212	Stk16	chr1:75210828-75219253	WT	KO	OK	20.0913	19.8262	-0.0191691	-0.0381158	0.9694	0.995192	no
TCONS_00000390	XLOC_000212	Stk16	chr1:75210828-75219253	WT	KO	OK	0.000920859	3.06915	11.7026	0.169405	0.0456	0.735613	no
TCONS_00000391	XLOC_000213	Dnajb2	chr1:75236422-75245692	WT	KO	OK	0.964608	0.000386148	-11.2866	-0.105614	0.0584	0.735613	no
TCONS_00000392	XLOC_000213	Dnajb2	chr1:75236422-75245692	WT	KO	NOTEST	0.71848	0.000609068	-10.2041	0	1	1	no
TCONS_00000393	XLOC_000213	Dnajb2	chr1:75236422-75245692	WT	KO	OK	2.15412	1.13681	-0.922109	-1.03788	0.2793	0.848857	no
TCONS_00000394	XLOC_000213	Dnajb2	chr1:75236422-75245692	WT	KO	NOTEST	0.000507988	0.000117447	-2.11278	0	1	1	no
TCONS_00000395	XLOC_000213	Dnajb2	chr1:75236422-75245692	WT	KO	OK	1.08017	0.875847	-0.302502	-0.292259	0.7739	0.990491	no
TCONS_00000396	XLOC_000213	Dnajb2	chr1:75236422-75245692	WT	KO	OK	0	2.55813	inf	#NAME?	0.0981	0.735613	no
TCONS_00000397	XLOC_000213	Dnajb2	chr1:75236422-75245692	WT	KO	NOTEST	0	0.571361	inf	0	1	1	no
TCONS_00000398	XLOC_000214	Des	chr1:75360291-75375015	WT	KO	NOTEST	0	0	0	0	1	1	no
TCONS_00000399	XLOC_000215	Speg	chr1:75375296-75432306	WT	KO	NOTEST	6.71602e-06	6.18067e-06	-0.119843	0	1	1	no
TCONS_00000400	XLOC_000215	Speg	chr1:75375296-75432306	WT	KO	NOTEST	0	0.00647171	inf	0	1	1	no
TCONS_00000401	XLOC_000215	Speg	chr1:75375296-75432306	WT	KO	NOTEST	0.057239	0.0234591	-1.28685	0	1	1	no
TCONS_00000402	XLOC_000215	Speg	chr1:75375296-75432306	WT	KO	NOTEST	0.686963	0.0453214	-3.92197	0	1	1	no
TCONS_00000403	XLOC_000216	Gmppa	chr1:75435942-75443176	WT	KO	OK	2.40152	2.8958	0.270016	0.329309	0.73445	0.987345	no
TCONS_00000404	XLOC_000216	Gmppa	chr1:75435942-75443176	WT	KO	OK	14.0857	10.959	-0.362118	-1.01023	0.3019	0.853231	no
TCONS_00000405	XLOC_000217	Asic4	chr1:75450509-75474340	WT	KO	NOTEST	0	0	0	0	1	1	no
TCONS_00000406	XLOC_000218	Tmem198	chr1:75479531-75485693	WT	KO	NOTEST	0	0.291393	inf	0	1	1	no
TCONS_00000407	XLOC_000219	Inha	chr1:75507076-75510354	WT	KO	OK	1.15854	0.620951	-0.899756	-0.87359	0.402	0.920843	no
TCONS_00000408	XLOC_000220	Stk11ip	chr1:75521528-75537335	WT	KO	OK	10.4055	9.58452	-0.118567	-0.426284	0.6727	0.980705	no
TCONS_00000409	XLOC_000221	Slc4a3	chr1:75546265-75559431	WT	KO	NOTEST	0.265567	0.0928031	-1.51683	0	1	1	no
TCONS_00000410	XLOC_000222	Gm17751	chr1:76489132-76502028	WT	KO	NOTEST	0	0	0	0	1	1	no
TCONS_00000411	XLOC_000222	Gm17751	chr1:76489132-76502028	WT	KO	NOTEST	0	0	0	0	1	1	no
TCONS_00000412	XLOC_000223	Mir6343	chr1:76509559-76509643	WT	KO	NOTEST	0	0	0	0	1	1	no
TCONS_00000413	XLOC_000224	Sgpp2	chr1:78310345-78488897	WT	KO	OK	1.93065	2.11736	0.13318	0.156881	0.8623	0.992139	no
TCONS_00000414	XLOC_000225	Mogat1	chr1:78511059-78538173	WT	KO	NOTEST	0	0	0	0	1	1	no
TCONS_00000415	XLOC_000226	Utp14b	chr1:78657824-78707743	WT	KO	OK	0.910673	0	#NAME?	#NAME?	0.10405	0.735613	no
TCONS_00000416	XLOC_000226	Utp14b	chr1:78657824-78707743	WT	KO	OK	2.69958	2.30667	-0.226924	-0.435736	0.6603	0.979289	no
TCONS_00000417	XLOC_000226	Acsl3	chr1:78657824-78707743	WT	KO	OK	0.732588	8.30607	3.50309	3.50824	0.02285	0.735613	no
TCONS_00000418	XLOC_000226	Acsl3	chr1:78657824-78707743	WT	KO	NOTEST	0.473372	0	#NAME?	0	1	1	no
TCONS_00000419	XLOC_000226	Acsl3	chr1:78657824-78707743	WT	KO	OK	7.14816	0.00304776	-11.1956	-0.61654	0.1098	0.735613	no
TCONS_00000420	XLOC_000226	Utp14b	chr1:78657824-78707743	WT	KO	NOTEST	0.080026	0	#NAME?	0	1	1	no
TCONS_00000421	XLOC_000226	Utp14b	chr1:78657824-78707743	WT	KO	OK	0.610299	1.27279	1.06041	1.11169	0.2587	0.834298	no
TCONS_00000422	XLOC_000226	Acsl3	chr1:78657824-78707743	WT	KO	NOTEST	0.124619	0	#NAME?	0	1	1	no
TCONS_00000423	XLOC_000227	Kcne4	chr1:78816948-78820025	WT	KO	NOTEST	0	0	0	0	1	1	no
TCONS_00000424	XLOC_000228	Mrpl44	chr1:79776017-79781445	WT	KO	OK	25.8654	21.1226	-0.292239	-0.971273	0.3244	0.871018	no
TCONS_00000425	XLOC_000229	1700016L21Rik	chr1:80445931-80475660	WT	KO	NOTEST	0	0	0	0	1	1	no
TCONS_00000426	XLOC_000230	Nyap2	chr1:81077316-81271651	WT	KO	NOTEST	0	0	0	0	1	1	no
TCONS_00000427	XLOC_000231	Mir6344	chr1:82131915-82132019	WT	KO	NOTEST	0	0	0	0	1	1	no
TCONS_00000428	XLOC_000232	Rhbdd1	chr1:82316578-82445367	WT	KO	OK	4.31365	5.11043	0.244536	0.660985	0.50315	0.957438	no
TCONS_00000429	XLOC_000232	Rhbdd1	chr1:82316578-82445367	WT	KO	NOTEST	0.736301	0.240681	-1.61317	0	1	1	no
TCONS_00000430	XLOC_000233	Col4a3	chr1:82586920-82722059	WT	KO	NOTEST	0	0.0228415	inf	0	1	1	no
TCONS_00000431	XLOC_000234	Mff	chr1:82724900-82752389	WT	KO	OK	2.0456	2.22096	0.118659	0.10916	0.91275	0.994541	no
TCONS_00000432	XLOC_000234	Mff	chr1:82724900-82752389	WT	KO	OK	23.0071	22.5085	-0.0316076	-0.0988296	0.9214	0.994942	no
TCONS_00000433	XLOC_000234	Mff	chr1:82724900-82752389	WT	KO	NOTEST	0.00146034	0.000768899	-0.925442	0	1	1	no
TCONS_00000434	XLOC_000234	Mff	chr1:82724900-82752389	WT	KO	OK	2.80981	4.12169	0.552767	0.607185	0.5456	0.965013	no
TCONS_00000435	XLOC_000235	Agfg1	chr1:82839458-82900101	WT	KO	OK	3.99866	0.530658	-2.91366	-2.95082	0.03355	0.735613	no
TCONS_00000436	XLOC_000235	Agfg1	chr1:82839458-82900101	WT	KO	OK	1.43515	1.19132	-0.268637	-0.324131	0.7388	0.987538	no
TCONS_00000437	XLOC_000235	Agfg1	chr1:82839458-82900101	WT	KO	OK	1.5931	5.34049	1.74514	2.89837	0.01145	0.550587	no
TCONS_00000438	XLOC_000235	Agfg1	chr1:82839458-82900101	WT	KO	OK	9.22702	8.51696	-0.115526	-0.267484	0.78675	0.990491	no
TCONS_00000439	XLOC_000236	Ccl20	chr1:83116765-83119167	WT	KO	NOTEST	0	0	0	0	1	1	no
TCONS_00000440	XLOC_000236	Ccl20	chr1:83116765-83119167	WT	KO	NOTEST	0	0	0	0	1	1	no
TCONS_00000441	XLOC_000237	Daw1	chr1:83159761-83210572	WT	KO	NOTEST	0	0	0	0	1	1	no
TCONS_00000442	XLOC_000237	Daw1	chr1:83159761-83210572	WT	KO	NOTEST	0	0	0	0	1	1	no
TCONS_00000443	XLOC_000238	Mir5126	chr1:84369838-84696221	WT	KO	NOTEST	0	0	0	0	1	1	no
TCONS_00000444	XLOC_000239	Fbxo36	chr1:84839840-84900486	WT	KO	OK	1.04666	1.47915	0.498978	0.435423	0.65395	0.978003	no
TCONS_00000445	XLOC_000240	Gm7609	chr1:85199610-85213762	WT	KO	OK	9.97809	9.79164	-0.0272134	-0.0714663	0.9429	0.994942	no
TCONS_00000446	XLOC_000241	Sp140	chr1:85576898-85645036	WT	KO	OK	6.75023	6.51522	-0.0511228	-0.075664	0.93885	0.994942	no
TCONS_00000447	XLOC_000242	Sp100	chr1:85650006-85709997	WT	KO	OK	12.7473	11.534	-0.144305	-0.386	0.69505	0.983615	no
TCONS_00000448	XLOC_000242	Sp100	chr1:85650006-85709997	WT	KO	OK	4.25748	0	#NAME?	#NAME?	0.0871	0.735613	no
TCONS_00000449	XLOC_000242	Sp100	chr1:85650006-85709997	WT	KO	NOTEST	0.503051	0.333514	-0.592957	0	1	1	no
TCONS_00000450	XLOC_000242	Sp100	chr1:85650006-85709997	WT	KO	OK	1.9012	4.35837	1.19687	1.51469	0.14005	0.763493	no
TCONS_00000451	XLOC_000242	Sp100	chr1:85650006-85709997	WT	KO	OK	7.35133	8.84792	0.267334	0.499166	0.60695	0.972748	no
TCONS_00000452	XLOC_000243	Mir8096	chr1:85751947-85752074	WT	KO	NOTEST	0	0	0	0	1	1	no
TCONS_00000453	XLOC_000244	9930111H07Rik	chr1:85775270-85784694	WT	KO	OK	4.60156	4.9665	0.110107	0.143179	0.88975	0.994012	no
TCONS_00000454	XLOC_000245	Cab39	chr1:85793446-85851577	WT	KO	OK	32.2699	31.6866	-0.0263153	-0.104675	0.91585	0.994796	no
TCONS_00000455	XLOC_000246	Itm2c	chr1:85894509-85908698	WT	KO	OK	21.737	21.9797	0.016017	0.0583263	0.95365	0.994942	no
TCONS_00000456	XLOC_000247	4933407L21Rik	chr1:85928482-85931756	WT	KO	NOTEST	0	0	0	0	1	1	no
TCONS_00000457	XLOC_000248	Spata3	chr1:86021941-86029958	WT	KO	NOTEST	0	0	0	0	1	1	no
TCONS_00000458	XLOC_000248	Spata3	chr1:86021941-86029958	WT	KO	NOTEST	0	0	0	0	1	1	no
TCONS_00000459	XLOC_000248	Spata3	chr1:86021941-86029958	WT	KO	NOTEST	0	0	0	0	1	1	no
TCONS_00000460	XLOC_000248	Spata3	chr1:86021941-86029958	WT	KO	NOTEST	0	0	0	0	1	1	no
TCONS_00000461	XLOC_000249	2810459M11Rik	chr1:86045862-86055456	WT	KO	NOTEST	0.0155365	0.0117723	-0.400255	0	1	1	no
TCONS_00000462	XLOC_000249	2810459M11Rik	chr1:86045862-86055456	WT	KO	NOTEST	0.0156579	0.0118434	-0.402809	0	1	1	no
TCONS_00000463	XLOC_000250	Psmd1	chr1:86064618-86139295	WT	KO	OK	50.9814	47.9789	-0.0875693	-0.352281	0.7206	0.985994	no
TCONS_00000464	XLOC_000251	Armc9	chr1:86154779-86278284	WT	KO	NOTEST	0.683144	0.515991	-0.404845	0	1	1	no
TCONS_00000465	XLOC_000251	Armc9	chr1:86154779-86278284	WT	KO	OK	2.90624	3.81985	0.394363	0.812057	0.404	0.922898	no
TCONS_00000466	XLOC_000252	B3gnt7	chr1:86303220-86307305	WT	KO	OK	2.15179	3.55042	0.722455	1.50524	0.1368	0.760535	no
TCONS_00000467	XLOC_000253	C130036L24Rik	chr1:86342287-86367964	WT	KO	OK	2.15814	2.6854	0.315349	0.0525556	0.8928	0.994012	no
TCONS_00000468	XLOC_000254	1700019O17Rik	chr1:86426328-86428049	WT	KO	NOTEST	0	0	0	0	1	1	no
TCONS_00000469	XLOC_000255	Ptma	chr1:86526408-86533105	WT	KO	OK	6.34608	4.6451	-0.450158	-0.171853	0.55905	0.966014	no
TCONS_00000470	XLOC_000255	Ptma	chr1:86526408-86533105	WT	KO	OK	1766.08	1697.39	-0.0572348	-0.230954	0.8086	0.990491	no
TCONS_00000471	XLOC_000256	Cops7b	chr1:86587099-86606500	WT	KO	OK	10.5397	9.87104	-0.094566	-0.29602	0.7654	0.990491	no
TCONS_00000472	XLOC_000257	Dis3l2	chr1:86703803-87050097	WT	KO	OK	0	1.939	inf	#NAME?	0.1054	0.735613	no
TCONS_00000473	XLOC_000257	Dis3l2	chr1:86703803-87050097	WT	KO	NOTEST	0.000497359	0.001852	1.89672	0	1	1	no
TCONS_00000474	XLOC_000257	Dis3l2	chr1:86703803-87050097	WT	KO	OK	11.0962	8.33649	-0.412556	-1.32405	0.18415	0.822413	no
TCONS_00000475	XLOC_000258	Akp3	chr1:87125007-87127912	WT	KO	NOTEST	0	0	0	0	1	1	no
TCONS_00000476	XLOC_000259	Prss56	chr1:87183492-87188404	WT	KO	NOTEST	0	0	0	0	1	1	no
TCONS_00000477	XLOC_000260	Chrnd	chr1:87190596-87200070	WT	KO	NOTEST	0	0.0509594	inf	0	1	1	no
TCONS_00000478	XLOC_000261	Chrng	chr1:87205810-87211835	WT	KO	NOTEST	0.0575625	0	#NAME?	0	1	1	no
TCONS_00000479	XLOC_000262	Eif4e2	chr1:87213913-87240488	WT	KO	OK	17.0952	14.4141	-0.24611	-0.535445	0.58555	0.970298	no
TCONS_00000480	XLOC_000262	Eif4e2	chr1:87213913-87240488	WT	KO	NOTEST	0.010501	0.0202244	0.945572	0	1	1	no
TCONS_00000481	XLOC_000262	Eif4e2	chr1:87213913-87240488	WT	KO	OK	9.23218	12.3263	0.416994	1.02405	0.30025	0.852522	no
TCONS_00000482	XLOC_000262	Eif4e2	chr1:87213913-87240488	WT	KO	OK	8.07927	9.99923	0.307592	0.59599	0.55265	0.965013	no
TCONS_00000483	XLOC_000263	Efhd1	chr1:87264363-87310791	WT	KO	NOTEST	0.275194	0.362541	0.397694	0	1	1	no
TCONS_00000484	XLOC_000264	Gigyf2	chr1:87326997-87450810	WT	KO	OK	9.75763	6.68973	-0.544583	-1.47132	0.13645	0.760097	no
TCONS_00000485	XLOC_000264	Gigyf2	chr1:87326997-87450810	WT	KO	OK	7.79072	9.63591	0.306663	0.862349	0.3725	0.904126	no
TCONS_00000486	XLOC_000265	3110079O15Rik	chr1:87470263-87475459	WT	KO	NOTEST	0	0	0	0	1	1	no
TCONS_00000487	XLOC_000266	Neu2	chr1:87574026-87597840	WT	KO	NOTEST	0	0	0	0	1	1	no
TCONS_00000488	XLOC_000266	Neu2	chr1:87574026-87597840	WT	KO	NOTEST	0	0	0	0	1	1	no
TCONS_00000489	XLOC_000266	Neu2	chr1:87574026-87597840	WT	KO	NOTEST	0	0	0	0	1	1	no
TCONS_00000490	XLOC_000266	Neu2	chr1:87574026-87597840	WT	KO	NOTEST	0	0	0	0	1	1	no
TCONS_00000491	XLOC_000267	Inpp5d	chr1:87620311-87720955	WT	KO	OK	6.81657	2.0936	-1.70306	-2.01165	0.0566	0.735613	no
TCONS_00000492	XLOC_000267	Inpp5d	chr1:87620311-87720955	WT	KO	OK	12.5247	7.06658	-0.825693	-1.6235	0.1106	0.735613	no
TCONS_00000493	XLOC_000267	Inpp5d	chr1:87620311-87720955	WT	KO	OK	18.923	24.9624	0.399615	1.22603	0.21775	0.833684	no
TCONS_00000494	XLOC_000267	Inpp5d	chr1:87620311-87720955	WT	KO	NOTEST	0	0	0	0	1	1	no
TCONS_00000495	XLOC_000267	Inpp5d	chr1:87620311-87720955	WT	KO	OK	4.12129	3.47668	-0.245389	-0.298576	0.7636	0.990491	no
TCONS_00000496	XLOC_000268	Atg16l1	chr1:87756010-87792428	WT	KO	OK	2.95361	3.02766	0.0357262	0.0502353	0.95695	0.994942	no
TCONS_00000497	XLOC_000268	Atg16l1	chr1:87756010-87792428	WT	KO	NOTEST	0	0.000266208	inf	0	1	1	no
TCONS_00000498	XLOC_000268	Atg16l1	chr1:87756010-87792428	WT	KO	OK	7.20677	6.43988	-0.162317	-0.449824	0.65015	0.978003	no
TCONS_00000499	XLOC_000268	Atg16l1	chr1:87756010-87792428	WT	KO	NOTEST	0.00200806	0.35478	7.46498	0	1	1	no
TCONS_00000500	XLOC_000268	Atg16l1	chr1:87756010-87792428	WT	KO	OK	2.97216	4.07305	0.454596	0.339649	0.73715	0.987538	no
TCONS_00000501	XLOC_000269	Scarna6	chr1:87756010-87792428	WT	KO	OK	13.3366	4.02018	-1.73006	-0.490225	0.3613	0.897742	no
TCONS_00000502	XLOC_000268	Atg16l1	chr1:87756010-87792428	WT	KO	OK	4.7624	5.89885	0.308744	0.274785	0.77695	0.990491	no
TCONS_00000503	XLOC_000270	Sag	chr1:87803679-87845157	WT	KO	NOTEST	0.187318	0.425048	1.18214	0	1	1	no
TCONS_00000504	XLOC_000271	Dgkd	chr1:87853286-87944489	WT	KO	OK	16.545	15.35	-0.108157	-0.404353	0.6819	0.982319	no
TCONS_00000505	XLOC_000271	Dgkd	chr1:87853286-87944489	WT	KO	OK	2.5775	2.65885	0.0448316	0.0602	0.9494	0.994942	no
TCONS_00000506	XLOC_000272	Ugt1a10	chr1:88055410-88220002	WT	KO	NOTEST	0	0	0	0	1	1	no
TCONS_00000507	XLOC_000272	Ugt1a9	chr1:88055410-88220002	WT	KO	NOTEST	0	0.074283	inf	0	1	1	no
TCONS_00000508	XLOC_000272	Ugt1a7c	chr1:88055410-88220002	WT	KO	OK	8.7227	8.60596	-0.0194393	-0.0545375	0.95505	0.994942	no
TCONS_00000509	XLOC_000272	Ugt1a6b	chr1:88055410-88220002	WT	KO	OK	1.34517	0.710873	-0.920127	-0.71025	0.5273	0.961971	no
TCONS_00000510	XLOC_000272	Ugt1a6b	chr1:88055410-88220002	WT	KO	NOTEST	0	0	0	0	1	1	no
TCONS_00000511	XLOC_000272	Ugt1a6a	chr1:88055410-88220002	WT	KO	NOTEST	0.0796497	0.134242	0.753096	0	1	1	no
TCONS_00000512	XLOC_000272	Ugt1a5	chr1:88055410-88220002	WT	KO	OK	0.429076	1.24165	1.53295	1.07324	0.29425	0.85159	no
TCONS_00000513	XLOC_000272	Ugt1a2	chr1:88055410-88220002	WT	KO	NOTEST	0.585378	0.498097	-0.232943	0	1	1	no
TCONS_00000514	XLOC_000272	Ugt1a1	chr1:88055410-88220002	WT	KO	NOTEST	0.580609	0.211219	-1.45883	0	1	1	no
TCONS_00000515	XLOC_000273	Mroh2a	chr1:88227019-88277626	WT	KO	NOTEST	0.0634126	0.028765	-1.14046	0	1	1	no
TCONS_00000516	XLOC_000274	Trpm8	chr1:88306711-88388851	WT	KO	NOTEST	0	0	0	0	1	1	no
TCONS_00000517	XLOC_000275	Spp2	chr1:88407018-88426438	WT	KO	NOTEST	0	0	0	0	1	1	no
TCONS_00000518	XLOC_000276	Gm19589	chr1:88551516-88562166	WT	KO	NOTEST	0.0870771	0.230068	1.40169	0	1	1	no
TCONS_00000519	XLOC_000277	2410088K16Rik	chr1:88754889-88755733	WT	KO	NOTEST	0.398135	0	#NAME?	0	1	1	no
TCONS_00000520	XLOC_000278	1700067G17Rik	chr1:89016112-89022210	WT	KO	NOTEST	0	0	0	0	1	1	no
TCONS_00000521	XLOC_000279	Sh3bp4	chr1:89070461-89153793	WT	KO	NOTEST	0.20483	0.251912	0.298496	0	1	1	no
TCONS_00000522	XLOC_000280	Agap1	chr1:89454810-89895282	WT	KO	NOTEST	0.000142228	0.498847	11.7762	0	1	1	no
TCONS_00000523	XLOC_000280	Agap1	chr1:89454810-89895282	WT	KO	OK	5.16908	6.64832	0.363081	1.32769	0.17895	0.816341	no
TCONS_00000524	XLOC_000281	Ackr3	chr1:90203979-90215722	WT	KO	NOTEST	1.67897e-05	0	#NAME?	0	1	1	no
TCONS_00000525	XLOC_000281	Ackr3	chr1:90203979-90215722	WT	KO	NOTEST	0.0692513	0	#NAME?	0	1	1	no
TCONS_00000526	XLOC_000282	Cops8	chr1:90603424-90613341	WT	KO	OK	21.504	20.6169	-0.0607813	-0.210661	0.83275	0.990491	no
TCONS_00000527	XLOC_000283	Mlph	chr1:90915099-90951142	WT	KO	NOTEST	0.856592	0.24649	-1.79708	0	1	1	no
TCONS_00000528	XLOC_000284	Prlh	chr1:90953107-90954012	WT	KO	NOTEST	0	0	0	0	1	1	no
TCONS_00000529	XLOC_000285	Lrrfip1	chr1:90998726-91128944	WT	KO	OK	1.57312	3.5986	1.19381	1.58821	0.1165	0.735613	no
TCONS_00000530	XLOC_000285	Lrrfip1	chr1:90998726-91128944	WT	KO	OK	1.36806	0.935689	-0.54803	-0.295381	0.7856	0.990491	no
TCONS_00000531	XLOC_000285	Lrrfip1	chr1:90998726-91128944	WT	KO	OK	1.68768	0.0106314	-7.31056	-0.962837	0.2328	0.833684	no
TCONS_00000532	XLOC_000285	Lrrfip1	chr1:90998726-91128944	WT	KO	OK	25.835	24.8419	-0.0565524	-0.19957	0.83255	0.990491	no
TCONS_00000533	XLOC_000285	Lrrfip1	chr1:90998726-91128944	WT	KO	OK	1.31684	0.712667	-0.885784	-0.50543	0.6469	0.977569	no
TCONS_00000534	XLOC_000285	Lrrfip1	chr1:90998726-91128944	WT	KO	OK	2.95084	3.61836	0.29421	0.268977	0.78745	0.990491	no
TCONS_00000535	XLOC_000286	Rbm44	chr1:91145102-91170795	WT	KO	NOTEST	0.368833	0.0231262	-3.99537	0	1	1	no
TCONS_00000536	XLOC_000287	Ramp1	chr1:91179821-91225196	WT	KO	OK	1.42982	2.18516	0.611906	0.228688	0.566	0.967687	no
TCONS_00000537	XLOC_000287	Ramp1	chr1:91179821-91225196	WT	KO	OK	24.6249	38.7716	0.654882	0.948464	0.3304	0.875053	no
TCONS_00000538	XLOC_000287	Ramp1	chr1:91179821-91225196	WT	KO	OK	49.16	47.0552	-0.0631324	-0.238596	0.81175	0.990491	no
TCONS_00000539	XLOC_000288	Ube2f	chr1:91250318-91286025	WT	KO	OK	20.3344	16.3107	-0.318099	-0.972251	0.3232	0.870267	no
TCONS_00000540	XLOC_000289	Scly	chr1:91298337-91321080	WT	KO	OK	3.93065	0	#NAME?	#NAME?	0.10195	0.735613	no
TCONS_00000541	XLOC_000289	Scly	chr1:91298337-91321080	WT	KO	OK	9.5014	15.1038	0.668698	2.11972	0.03185	0.735613	no
TCONS_00000542	XLOC_000290	Espnl	chr1:91322074-91348303	WT	KO	NOTEST	0.23421	0.24113	0.0420059	0	1	1	no
TCONS_00000543	XLOC_000291	Klhl30	chr1:91351072-91362404	WT	KO	NOTEST	0.562272	0.577406	0.038317	0	1	1	no
TCONS_00000544	XLOC_000292	Fam132b	chr1:91366429-91374217	WT	KO	OK	0.411689	1.30683	1.66645	1.92439	0.07615	0.735613	no
TCONS_00000545	XLOC_000293	Traf3ip1	chr1:91494667-91529307	WT	KO	OK	3.05346	2.78143	-0.134618	-0.366332	0.7093	0.985178	no
TCONS_00000546	XLOC_000294	Asb1	chr1:91540564-91559590	WT	KO	OK	1.5313	2.86772	0.905144	2.09951	0.04055	0.735613	no
TCONS_00000547	XLOC_000294	Asb1	chr1:91540564-91559590	WT	KO	OK	0.660813	0.930809	0.494243	0.630133	0.5336	0.96293	no
TCONS_00000548	XLOC_000295	Twist2	chr1:91801476-91848027	WT	KO	NOTEST	0	0	0	0	1	1	no
TCONS_00000549	XLOC_000296	Olfr1413	chr1:92573124-92574206	WT	KO	NOTEST	0	0	0	0	1	1	no
TCONS_00000550	XLOC_000297	Olfr1412	chr1:92588331-92589297	WT	KO	NOTEST	0	0	0	0	1	1	no
TCONS_00000551	XLOC_000298	Olfr1411	chr1:92596520-92597492	WT	KO	NOTEST	0	0	0	0	1	1	no
TCONS_00000552	XLOC_000299	Olfr1410	chr1:92607838-92608807	WT	KO	NOTEST	0	0	0	0	1	1	no
TCONS_00000553	XLOC_000300	Olfr12	chr1:92619880-92621001	WT	KO	NOTEST	0	0	0	0	1	1	no
TCONS_00000554	XLOC_000301	Gpc1	chr1:92831685-92860196	WT	KO	OK	2.04659	2.55887	0.322284	0.729482	0.46615	0.94445	no
TCONS_00000555	XLOC_000301	Gpc1	chr1:92831685-92860196	WT	KO	OK	0.187672	0.92176	2.29618	1.66296	0.17555	0.811588	no
TCONS_00000556	XLOC_000302	Mir149	chr1:92831685-92860196	WT	KO	NOTEST	0	0	0	0	1	1	no
TCONS_00000557	XLOC_000303	Dusp28	chr1:92906988-92908620	WT	KO	OK	4.17984	5.07943	0.281218	0.572138	0.5639	0.967687	no
TCONS_00000558	XLOC_000304	Rnpepl1	chr1:92910787-92920684	WT	KO	OK	1.09039	3.17549	1.54213	0.967085	0.35355	0.891895	no
TCONS_00000559	XLOC_000304	Rnpepl1	chr1:92910787-92920684	WT	KO	OK	2.82458	3.23346	0.195045	0.281718	0.7737	0.990491	no
TCONS_00000560	XLOC_000304	Rnpepl1	chr1:92910787-92920684	WT	KO	OK	16.2009	12.7414	-0.346556	-1.14414	0.24745	0.833684	no
TCONS_00000561	XLOC_000305	Capn10	chr1:92933542-92950590	WT	KO	OK	4.30803	5.30965	0.301591	0.843431	0.3915	0.911599	no
TCONS_00000562	XLOC_000306	Gpr35	chr1:92973118-92986391	WT	KO	NOTEST	0.000220322	0.162343	9.52521	0	1	1	no
TCONS_00000563	XLOC_000306	Gpr35	chr1:92973118-92986391	WT	KO	NOTEST	0.115987	0.161069	0.473715	0	1	1	no
TCONS_00000564	XLOC_000306	Gpr35	chr1:92973118-92986391	WT	KO	NOTEST	0	6.69459e-05	inf	0	1	1	no
TCONS_00000565	XLOC_000307	Aqp12	chr1:93006333-93012269	WT	KO	NOTEST	0	0	0	0	1	1	no
TCONS_00000566	XLOC_000307	Aqp12	chr1:93006333-93012269	WT	KO	NOTEST	0	0	0	0	1	1	no
TCONS_00000567	XLOC_000308	Agxt	chr1:93135239-93145421	WT	KO	NOTEST	0	0	0	0	1	1	no
TCONS_00000568	XLOC_000309	Sned1	chr1:93235896-93296448	WT	KO	NOTEST	0.122772	0.124064	0.0151047	0	1	1	no
TCONS_00000569	XLOC_000309	Mir6901	chr1:93235896-93296448	WT	KO	NOTEST	0	0	0	0	1	1	no
TCONS_00000570	XLOC_000310	Ppp1r7	chr1:93343644-93367618	WT	KO	OK	19.8811	19.6249	-0.0187113	-0.0714221	0.93985	0.994942	no
TCONS_00000571	XLOC_000311	Mir6902	chr1:93343644-93367618	WT	KO	NOTEST	0	0	0	0	1	1	no
TCONS_00000572	XLOC_000312	Mir6345	chr1:93343644-93367618	WT	KO	NOTEST	0	0	0	0	1	1	no
TCONS_00000573	XLOC_000313	Ano7	chr1:93373895-93404304	WT	KO	NOTEST	0.000207481	1.03375e-05	-4.32702	0	1	1	no
TCONS_00000574	XLOC_000313	Ano7	chr1:93373895-93404304	WT	KO	NOTEST	0.42714	0.25869	-0.723487	0	1	1	no
TCONS_00000575	XLOC_000314	2014-09-02	chr1:93478992-93509732	WT	KO	OK	1.849	1.08667	-0.766832	-0.448875	0.66495	0.979981	no
TCONS_00000576	XLOC_000314	2014-09-02	chr1:93478992-93509732	WT	KO	NOTEST	0.000660165	0	#NAME?	0	1	1	no
TCONS_00000577	XLOC_000314	2014-09-02	chr1:93478992-93509732	WT	KO	OK	46.1753	52.302	0.179747	0.702653	0.47155	0.94579	no
TCONS_00000578	XLOC_000314	2014-09-02	chr1:93478992-93509732	WT	KO	OK	2.53854	2.18712	-0.214967	-0.176021	0.8624	0.992139	no
TCONS_00000579	XLOC_000315	Farp2	chr1:93512103-93635804	WT	KO	OK	1.00803	0.546467	-0.883326	-0.521712	0.56715	0.967687	no
TCONS_00000580	XLOC_000316	Bok	chr1:93685693-93695762	WT	KO	OK	1.2047	2.04584	0.764013	0.966987	0.3412	0.885468	no
TCONS_00000581	XLOC_000317	Atg4b	chr1:93755032-93789529	WT	KO	OK	15.1354	16.8327	0.153345	0.5375	0.58015	0.970298	no
TCONS_00000582	XLOC_000317	Atg4b	chr1:93755032-93789529	WT	KO	OK	1.90316	0.910323	-1.06395	-0.806081	0.413	0.92731	no
TCONS_00000583	XLOC_000318	Ing5	chr1:93803964-93822100	WT	KO	OK	13.3463	14.5046	0.120069	0.447586	0.65325	0.978003	no
TCONS_00000584	XLOC_000319	D2hgdh	chr1:93825239-93852174	WT	KO	OK	2.7799	1.09923	-1.33854	-0.735851	0.50665	0.957921	no
TCONS_00000585	XLOC_000319	D2hgdh	chr1:93825239-93852174	WT	KO	OK	11.6283	12.4476	0.0982315	0.335463	0.736	0.987538	no
TCONS_00000586	XLOC_000320	Gal3st2	chr1:93861343-93876494	WT	KO	NOTEST	0	0	0	0	1	1	no
TCONS_00000587	XLOC_000321	Gm9994	chr1:93918436-93941239	WT	KO	NOTEST	0	0	0	0	1	1	no
TCONS_00000588	XLOC_000322	Gm6086	chr1:93990508-94011539	WT	KO	NOTEST	0.100936	0.0950921	-0.086045	0	1	1	no
TCONS_00000589	XLOC_000323	Neu4	chr1:94020492-94028330	WT	KO	NOTEST	0	0	0	0	1	1	no
TCONS_00000590	XLOC_000324	4930440C22Rik	chr1:94797441-94802472	WT	KO	NOTEST	0	0	0	0	1	1	no
TCONS_00000591	XLOC_000325	Fam174a	chr1:95313627-95335284	WT	KO	OK	13.5603	11.6258	-0.222056	-0.673056	0.4913	0.952725	no
TCONS_00000592	XLOC_000326	Gin1	chr1:97770178-97792971	WT	KO	OK	5.98746	5.1108	-0.228395	-0.5443	0.59505	0.970711	no
TCONS_00000593	XLOC_000327	1810006J02Rik	chr1:98131466-98144655	WT	KO	NOTEST	0.100341	0.150936	0.589023	0	1	1	no
TCONS_00000594	XLOC_000328	Slco6d1	chr1:98421123-98509380	WT	KO	NOTEST	0	0	0	0	1	1	no
TCONS_00000595	XLOC_000328	Slco6d1	chr1:98421123-98509380	WT	KO	NOTEST	0	0	0	0	1	1	no
TCONS_00000596	XLOC_000329	Cntnap5b	chr1:99772764-100485942	WT	KO	NOTEST	0	0	0	0	1	1	no
TCONS_00000597	XLOC_000330	Gm20268	chr1:101155767-101175202	WT	KO	NOTEST	0	0	0	0	1	1	no
TCONS_00000598	XLOC_000331	Cdh20	chr1:104768818-104995481	WT	KO	NOTEST	0.0527635	0.0199566	-1.40268	0	1	1	no
TCONS_00000599	XLOC_000332	2310035C23Rik	chr1:105663860-105755131	WT	KO	OK	3.71412	4.10674	0.144972	0.269602	0.7868	0.990491	no
TCONS_00000600	XLOC_000332	2310035C23Rik	chr1:105663860-105755131	WT	KO	OK	2.71288	5.20594	0.940331	1.72894	0.0899	0.735613	no
TCONS_00000601	XLOC_000332	2310035C23Rik	chr1:105663860-105755131	WT	KO	NOTEST	0.0129213	0	#NAME?	0	1	1	no
TCONS_00000602	XLOC_000332	2310035C23Rik	chr1:105663860-105755131	WT	KO	OK	1.02803	0.000166006	-12.5964	-0.0728601	0.04655	0.735613	no
TCONS_00000603	XLOC_000332	2310035C23Rik	chr1:105663860-105755131	WT	KO	OK	5.72635	8.06231	0.493578	0.816532	0.40025	0.919314	no
TCONS_00000604	XLOC_000332	2310035C23Rik	chr1:105663860-105755131	WT	KO	OK	0	5.28702	inf	#NAME?	0.09915	0.735613	no
TCONS_00000605	XLOC_000332	2310035C23Rik	chr1:105663860-105755131	WT	KO	OK	6.74823	2.1484	-1.65125	-1.77592	0.0848	0.735613	no
TCONS_00000606	XLOC_000333	Tnfrsf11a	chr1:105780722-105847981	WT	KO	NOTEST	0.186992	0.282961	0.597628	0	1	1	no
TCONS_00000607	XLOC_000334	Zcchc2	chr1:105990405-106034079	WT	KO	OK	3.99697	2.62424	-0.607007	-1.38729	0.16175	0.799274	no
TCONS_00000608	XLOC_000334	Zcchc2	chr1:105990405-106034079	WT	KO	OK	2.47073	2.8617	0.211935	0.418538	0.67445	0.980705	no
TCONS_00000609	XLOC_000334	Zcchc2	chr1:105990405-106034079	WT	KO	OK	4.61753	4.78977	0.0528355	0.102468	0.91505	0.994541	no
TCONS_00000610	XLOC_000335	Phlpp1	chr1:106171868-106394245	WT	KO	OK	4.26623	3.19649	-0.416473	-1.30725	0.18775	0.827958	no
TCONS_00000611	XLOC_000336	Serpinb5	chr1:106861179-106883348	WT	KO	NOTEST	0	0.041449	inf	0	1	1	no
TCONS_00000612	XLOC_000337	Serpinb12	chr1:106934448-106957080	WT	KO	NOTEST	0	0	0	0	1	1	no
TCONS_00000613	XLOC_000337	Serpinb12	chr1:106934448-106957080	WT	KO	NOTEST	0	0	0	0	1	1	no
TCONS_00000614	XLOC_000338	Serpinb13	chr1:106980983-107001195	WT	KO	NOTEST	0	0	0	0	1	1	no
TCONS_00000615	XLOC_000339	Serpinb11	chr1:107362313-107380475	WT	KO	NOTEST	0	0	0	0	1	1	no
TCONS_00000616	XLOC_000340	Serpinb7	chr1:107422688-107452689	WT	KO	NOTEST	0	0	0	0	1	1	no
TCONS_00000617	XLOC_000341	Serpinb2	chr1:107511422-107525600	WT	KO	NOTEST	0.0615732	0	#NAME?	0	1	1	no
TCONS_00000618	XLOC_000341	Serpinb2	chr1:107511422-107525600	WT	KO	NOTEST	0.00724359	0	#NAME?	0	1	1	no
TCONS_00000619	XLOC_000342	Serpinb10	chr1:107529002-107549271	WT	KO	NOTEST	0.218254	0.65726	1.59046	0	1	1	no
TCONS_00000620	XLOC_000342	Serpinb10	chr1:107529002-107549271	WT	KO	NOTEST	0.00010758	6.77448e-05	-0.667221	0	1	1	no
TCONS_00000621	XLOC_000343	Serpinb8	chr1:107590005-107608978	WT	KO	NOTEST	0	0	0	0	1	1	no
TCONS_00000622	XLOC_000343	Serpinb8	chr1:107590005-107608978	WT	KO	NOTEST	0.151018	0.284441	0.913405	0	1	1	no
TCONS_00000623	XLOC_000344	D830032E09Rik	chr1:107917258-107950947	WT	KO	NOTEST	0	0	0	0	1	1	no
TCONS_00000624	XLOC_000344	D830032E09Rik	chr1:107917258-107950947	WT	KO	NOTEST	0	0	0	0	1	1	no
TCONS_00000625	XLOC_000345	Cdh7	chr1:109983736-110139001	WT	KO	NOTEST	0	0	0	0	1	1	no
TCONS_00000626	XLOC_000346	Cntnap5a	chr1:115685136-116580674	WT	KO	NOTEST	0	0	0	0	1	1	no
TCONS_00000627	XLOC_000347	Nifk	chr1:118321842-118333831	WT	KO	OK	46.428	44.6714	-0.0556425	-0.21535	0.82755	0.990491	no
TCONS_00000628	XLOC_000348	Clasp1	chr1:118389057-118609462	WT	KO	OK	9.31177	7.74293	-0.266175	-0.860805	0.3743	0.904126	no
TCONS_00000629	XLOC_000348	Clasp1	chr1:118389057-118609462	WT	KO	OK	0.0053395	1.56224	8.19269	0.913733	0.19435	0.833057	no
TCONS_00000630	XLOC_000348	Clasp1	chr1:118389057-118609462	WT	KO	NOTEST	0	0.376621	inf	0	1	1	no
TCONS_00000631	XLOC_000348	Clasp1	chr1:118389057-118609462	WT	KO	NOTEST	0	0.000833523	inf	0	1	1	no
TCONS_00000632	XLOC_000348	Clasp1	chr1:118389057-118609462	WT	KO	OK	2.60583	1.52874	-0.769406	-1.19213	0.2373	0.833684	no
TCONS_00000633	XLOC_000348	Clasp1	chr1:118389057-118609462	WT	KO	OK	0.33962	2.0257	2.57643	1.49755	0.27485	0.842878	no
TCONS_00000634	XLOC_000349	Tfcp2l1	chr1:118627944-118685168	WT	KO	NOTEST	0.295905	0.701335	1.24497	0	1	1	no
TCONS_00000635	XLOC_000350	Tmem185b	chr1:119526153-119528983	WT	KO	OK	9.45773	8.48947	-0.15582	-0.473532	0.6294	0.975229	no
TCONS_00000636	XLOC_000351	Sctr	chr1:120006979-120063532	WT	KO	NOTEST	0	0	0	0	1	1	no
TCONS_00000637	XLOC_000352	3110009E18Rik	chr1:120121186-120188189	WT	KO	NOTEST	0.698431	0.0057724	-6.9188	0	1	1	no
TCONS_00000638	XLOC_000352	3110009E18Rik	chr1:120121186-120188189	WT	KO	NOTEST	0.0192519	0.319162	4.05122	0	1	1	no
TCONS_00000639	XLOC_000352	3110009E18Rik	chr1:120121186-120188189	WT	KO	OK	9.25935	7.77026	-0.252948	-0.355228	0.71765	0.985994	no
TCONS_00000640	XLOC_000353	C1ql2	chr1:120340581-120343174	WT	KO	NOTEST	0	0	0	0	1	1	no
TCONS_00000641	XLOC_000354	En1	chr1:120602486-120607991	WT	KO	NOTEST	0	0	0	0	1	1	no
TCONS_00000642	XLOC_000355	Celrr	chr1:121087404-121120975	WT	KO	NOTEST	0	0	0	0	1	1	no
TCONS_00000643	XLOC_000355	Celrr	chr1:121087404-121120975	WT	KO	NOTEST	0	0	0	0	1	1	no
TCONS_00000644	XLOC_000356	Ccdc93	chr1:121431066-121506460	WT	KO	OK	5.72919	4.80997	-0.252302	-0.875624	0.37435	0.904126	no
TCONS_00000645	XLOC_000356	Ccdc93	chr1:121431066-121506460	WT	KO	NOTEST	0.00678154	0.0618615	3.18936	0	1	1	no
TCONS_00000646	XLOC_000357	Slc35f5	chr1:125561015-125595684	WT	KO	OK	6.21848	5.90972	-0.0734721	-0.191859	0.84255	0.991875	no
TCONS_00000647	XLOC_000358	Gpr39	chr1:125676995-125912214	WT	KO	NOTEST	0	0.0875531	inf	0	1	1	no
TCONS_00000648	XLOC_000359	Mgat5	chr1:127204962-127488301	WT	KO	OK	3.72329	1.78394	-1.06151	-0.713305	0.48355	0.950477	no
TCONS_00000649	XLOC_000359	Mgat5	chr1:127204962-127488301	WT	KO	OK	17.0925	14.8845	-0.199557	-0.791505	0.4128	0.927138	no
TCONS_00000650	XLOC_000359	Mgat5	chr1:127204962-127488301	WT	KO	OK	0	1.32227	inf	#NAME?	0.10865	0.735613	no
TCONS_00000651	XLOC_000360	Acmsd	chr1:127729412-127774054	WT	KO	OK	1.5289	2.67595	0.807557	1.32682	0.1816	0.820038	no
TCONS_00000652	XLOC_000361	Ccnt2	chr1:127774163-127808054	WT	KO	OK	3.76501	4.32094	0.198694	0.162646	0.87345	0.993193	no
TCONS_00000653	XLOC_000361	Ccnt2	chr1:127774163-127808054	WT	KO	OK	6.34334	5.90059	-0.104383	-0.216445	0.82705	0.990491	no
TCONS_00000654	XLOC_000361	Ccnt2	chr1:127774163-127808054	WT	KO	OK	7.81845	8.36418	0.0973415	0.300681	0.7542	0.990248	no
TCONS_00000655	XLOC_000361	Ccnt2	chr1:127774163-127808054	WT	KO	NOTEST	0.000883732	0.000887711	0.00648127	0	1	1	no
TCONS_00000656	XLOC_000362	Rab3gap1	chr1:127868772-127943876	WT	KO	OK	13.8898	14.0182	0.0132708	0.0494872	0.9592	0.994942	no
TCONS_00000657	XLOC_000362	Rab3gap1	chr1:127868772-127943876	WT	KO	NOTEST	0.0181735	0.515705	4.82663	0	1	1	no
TCONS_00000658	XLOC_000363	R3hdm1	chr1:128103302-128237759	WT	KO	OK	10.6654	9.1873	-0.215219	-0.534514	0.5912	0.970298	no
TCONS_00000659	XLOC_000363	R3hdm1	chr1:128103302-128237759	WT	KO	OK	4.72782	8.11254	0.778979	1.01186	0.3002	0.852522	no
TCONS_00000660	XLOC_000363	R3hdm1	chr1:128103302-128237759	WT	KO	NOTEST	0.000663211	0	#NAME?	0	1	1	no
TCONS_00000661	XLOC_000363	R3hdm1	chr1:128103302-128237759	WT	KO	OK	3.94452	5.17223	0.390938	0.670284	0.48665	0.951162	no
TCONS_00000662	XLOC_000363	R3hdm1	chr1:128103302-128237759	WT	KO	OK	11.7879	10.8629	-0.117888	-0.249971	0.802	0.990491	no
TCONS_00000663	XLOC_000364	Mir128-1	chr1:128103302-128237759	WT	KO	OK	0	388.023	inf	#NAME?	0.2181	0.833684	no
TCONS_00000664	XLOC_000365	Ubxn4	chr1:128244180-128279377	WT	KO	OK	31.4667	26.0547	-0.272284	-1.0939	0.27375	0.842643	no
TCONS_00000665	XLOC_000366	Thsd7b	chr1:129273303-130219278	WT	KO	NOTEST	0.0650488	0.0245538	-1.40558	0	1	1	no
TCONS_00000666	XLOC_000367	Yod1	chr1:130689042-130729253	WT	KO	OK	2.28409	3.21362	0.492579	0.881767	0.3711	0.904126	no
TCONS_00000667	XLOC_000367	Yod1	chr1:130689042-130729253	WT	KO	OK	0.897028	0	#NAME?	#NAME?	0.0887	0.735613	no
TCONS_00000668	XLOC_000368	AA986860	chr1:130731975-130744622	WT	KO	NOTEST	0.158463	0.406651	1.35964	0	1	1	no
TCONS_00000669	XLOC_000369	Fcamr	chr1:130800901-130814740	WT	KO	NOTEST	0	4.62751e-05	inf	0	1	1	no
TCONS_00000670	XLOC_000369	Fcamr	chr1:130800901-130814740	WT	KO	NOTEST	0	0.121445	inf	0	1	1	no
TCONS_00000671	XLOC_000370	Pigr	chr1:130826683-130852249	WT	KO	NOTEST	0.0890598	0.0167474	-2.41084	0	1	1	no
TCONS_00000672	XLOC_000371	Faim3	chr1:130865776-130880790	WT	KO	NOTEST	0	0.0517126	inf	0	1	1	no
TCONS_00000673	XLOC_000372	Il10	chr1:131019844-131024970	WT	KO	NOTEST	0.219973	0	#NAME?	0	1	1	no
TCONS_00000674	XLOC_000373	Eif2d	chr1:131153206-131173471	WT	KO	OK	1.00743	0	#NAME?	#NAME?	0.1064	0.735613	no
TCONS_00000675	XLOC_000373	Eif2d	chr1:131153206-131173471	WT	KO	OK	18.4997	18.1967	-0.0238251	-0.0821948	0.93175	0.994942	no
TCONS_00000676	XLOC_000374	Fam72a	chr1:131527988-131539872	WT	KO	OK	2.02556	1.94002	-0.0622504	-0.0977817	0.9186	0.994942	no
TCONS_00000677	XLOC_000375	Avpr1b	chr1:131599113-131612000	WT	KO	NOTEST	0	0	0	0	1	1	no
TCONS_00000678	XLOC_000376	Ctse	chr1:131638313-131675507	WT	KO	OK	31.2187	50.1454	0.683707	2.6474	0.0089	0.484596	no
TCONS_00000679	XLOC_000377	5430435G22Rik	chr1:131688694-131713464	WT	KO	NOTEST	0.365277	0.397756	0.122892	0	1	1	no
TCONS_00000680	XLOC_000378	Slc26a9	chr1:131744021-131770405	WT	KO	NOTEST	0	0	0	0	1	1	no
TCONS_00000681	XLOC_000379	Pm20d1	chr1:131797394-131818115	WT	KO	NOTEST	0	0	0	0	1	1	no
TCONS_00000682	XLOC_000380	Slc41a1	chr1:131828011-131848864	WT	KO	OK	7.50793	5.9502	-0.335477	-1.13223	0.2587	0.834298	no
TCONS_00000683	XLOC_000381	Rab7l1	chr1:131867276-131872889	WT	KO	OK	12.0019	8.14351	-0.559543	-1.40315	0.1636	0.8012	no
TCONS_00000684	XLOC_000382	Nucks1	chr1:131910457-131936321	WT	KO	OK	24.6125	22.728	-0.114921	-0.227595	0.819	0.990491	no
TCONS_00000685	XLOC_000382	Nucks1	chr1:131910457-131936321	WT	KO	OK	82.5247	84.9781	0.0422652	0.157669	0.87235	0.99274	no
TCONS_00000686	XLOC_000383	Slc45a3	chr1:131962914-131982972	WT	KO	OK	0	1.29436	inf	#NAME?	0.1023	0.735613	no
TCONS_00000687	XLOC_000383	Slc45a3	chr1:131962914-131982972	WT	KO	OK	4.45407	1.62455	-1.45508	-3.06335	0.0055	0.426097	no
TCONS_00000688	XLOC_000383	Slc45a3	chr1:131962914-131982972	WT	KO	NOTEST	0	0	0	0	1	1	no
TCONS_00000689	XLOC_000383	Slc45a3	chr1:131962914-131982972	WT	KO	NOTEST	6.12682e-05	0.000126887	1.05033	0	1	1	no
TCONS_00000690	XLOC_000384	Elk4	chr1:132007604-132026614	WT	KO	NOTEST	0.621274	0.214173	-1.53646	0	1	1	no
TCONS_00000691	XLOC_000384	Elk4	chr1:132007604-132026614	WT	KO	OK	28.765	29.6555	0.043986	0.175589	0.85615	0.992016	no
TCONS_00000692	XLOC_000385	Lemd1	chr1:132191435-132257382	WT	KO	NOTEST	0	0	0	0	1	1	no
TCONS_00000693	XLOC_000386	Mir135b	chr1:132191435-132257382	WT	KO	NOTEST	0	0	0	0	1	1	no
TCONS_00000694	XLOC_000387	Klhdc8a	chr1:132298625-132307357	WT	KO	NOTEST	0	0	0	0	1	1	no
TCONS_00000695	XLOC_000388	Nuak2	chr1:132316124-132333488	WT	KO	NOTEST	0.00331104	0.000383676	-3.10932	0	1	1	no
TCONS_00000696	XLOC_000388	Nuak2	chr1:132316124-132333488	WT	KO	OK	4.63477	5.80121	0.323856	0.914695	0.34875	0.888358	no
TCONS_00000697	XLOC_000389	Dstyk	chr1:132417452-132467034	WT	KO	OK	4.27284	3.12067	-0.45334	-1.19119	0.22505	0.833684	no
TCONS_00000698	XLOC_000389	Dstyk	chr1:132417452-132467034	WT	KO	OK	2.56399	3.274	0.352661	0.749679	0.4475	0.940058	no
TCONS_00000699	XLOC_000390	Rbbp5	chr1:132477366-132508639	WT	KO	OK	14.7797	12.7805	-0.209668	-0.65407	0.50505	0.957684	no
TCONS_00000700	XLOC_000390	Rbbp5	chr1:132477366-132508639	WT	KO	OK	3.76776	3.89377	0.0474628	0.100277	0.9184	0.994942	no
TCONS_00000701	XLOC_000390	Rbbp5	chr1:132477366-132508639	WT	KO	NOTEST	0	0.00177231	inf	0	1	1	no
TCONS_00000702	XLOC_000390	Rbbp5	chr1:132477366-132508639	WT	KO	NOTEST	0.00384401	0	#NAME?	0	1	1	no
TCONS_00000703	XLOC_000390	Tmem81	chr1:132477366-132508639	WT	KO	NOTEST	0.47435	0.818385	0.786828	0	1	1	no
TCONS_00000704	XLOC_000391	Gm10538	chr1:132564689-132741797	WT	KO	NOTEST	0	0	0	0	1	1	no
TCONS_00000705	XLOC_000392	Lrrn2	chr1:132880354-132940005	WT	KO	NOTEST	0	0	0	0	1	1	no
TCONS_00000706	XLOC_000393	Pik3c2b	chr1:133046011-133108688	WT	KO	OK	2.9173	3.28821	0.172668	0.552497	0.579	0.970298	no
TCONS_00000707	XLOC_000394	Ppp1r15b	chr1:133131165-133139800	WT	KO	OK	29.6686	32.8806	0.148299	0.608112	0.544	0.964353	no
TCONS_00000708	XLOC_000395	Plekha6	chr1:133246096-133303435	WT	KO	NOTEST	2.27168e-05	0.16708	12.8445	0	1	1	no
TCONS_00000709	XLOC_000395	Plekha6	chr1:133246096-133303435	WT	KO	OK	1.61376	1.23763	-0.382845	-0.952422	0.33115	0.875521	no
TCONS_00000710	XLOC_000395	Plekha6	chr1:133246096-133303435	WT	KO	NOTEST	0	0.00349578	inf	0	1	1	no
TCONS_00000711	XLOC_000396	Golt1a	chr1:133309822-133323026	WT	KO	NOTEST	0	0	0	0	1	1	no
TCONS_00000712	XLOC_000397	Kiss1	chr1:133327211-133329722	WT	KO	NOTEST	0	0	0	0	1	1	no
TCONS_00000713	XLOC_000398	Ren2	chr1:133350565-133360323	WT	KO	NOTEST	0	0	0	0	1	1	no
TCONS_00000714	XLOC_000398	Ren1	chr1:133350565-133360323	WT	KO	NOTEST	0	0	0	0	1	1	no
TCONS_00000715	XLOC_000399	Etnk2	chr1:133363571-133380319	WT	KO	NOTEST	0.174035	0.0990894	-0.812574	0	1	1	no
TCONS_00000716	XLOC_000400	Fmod	chr1:134037514-134048277	WT	KO	NOTEST	0	0	0	0	1	1	no
TCONS_00000717	XLOC_000401	Chit1	chr1:134111241-134151540	WT	KO	NOTEST	0	0.243479	inf	0	1	1	no
TCONS_00000718	XLOC_000401	Chit1	chr1:134111241-134151540	WT	KO	NOTEST	0	3.67885e-06	inf	0	1	1	no
TCONS_00000719	XLOC_000401	Chit1	chr1:134111241-134151540	WT	KO	NOTEST	0	1.14772e-05	inf	0	1	1	no
TCONS_00000720	XLOC_000402	Chil1	chr1:134182403-134190031	WT	KO	OK	0.710575	1.30061	0.872128	0.947463	0.36495	0.901191	no
TCONS_00000721	XLOC_000403	Mybph	chr1:134193447-134235457	WT	KO	NOTEST	0.102205	0.154641	0.597453	0	1	1	no
TCONS_00000722	XLOC_000404	Myog	chr1:134290003-134292548	WT	KO	NOTEST	0	0.30449	inf	0	1	1	no
TCONS_00000723	XLOC_000405	4933406M09Rik	chr1:134385939-134390983	WT	KO	NOTEST	0.165644	0	#NAME?	0	1	1	no
TCONS_00000724	XLOC_000406	Cyb5r1	chr1:134405912-134411826	WT	KO	OK	6.81921	7.09078	0.0563395	0.128207	0.89995	0.994012	no
TCONS_00000725	XLOC_000406	Cyb5r1	chr1:134405912-134411826	WT	KO	OK	9.52417	9.33416	-0.0290738	-0.0655161	0.94575	0.994942	no
TCONS_00000726	XLOC_000407	Adipor1	chr1:134415347-134433317	WT	KO	OK	0.846053	0.893156	0.0781645	0.0516187	0.9594	0.994942	no
TCONS_00000727	XLOC_000407	Adipor1	chr1:134415347-134433317	WT	KO	OK	30.2276	32.461	0.10284	0.356259	0.7125	0.985562	no
TCONS_00000728	XLOC_000407	Adipor1	chr1:134415347-134433317	WT	KO	OK	3.66771	3.28699	-0.158112	-0.20877	0.8353	0.990661	no
TCONS_00000729	XLOC_000408	Klhl12	chr1:134455554-134490873	WT	KO	OK	9.76847	8.07614	-0.274467	-0.850215	0.39055	0.910814	no
TCONS_00000730	XLOC_000408	Klhl12	chr1:134455554-134490873	WT	KO	OK	0.0058187	2.3972	8.68644	0.793083	0.14535	0.774449	no
TCONS_00000731	XLOC_000409	Rabif	chr1:134494659-134507884	WT	KO	OK	17.6618	14.6272	-0.271976	-0.865584	0.3824	0.907618	no
TCONS_00000732	XLOC_000410	Kdm5b	chr1:134560177-134632878	WT	KO	OK	17.9636	19.1739	0.0940665	0.37134	0.70545	0.984571	no
TCONS_00000733	XLOC_000410	Kdm5b	chr1:134560177-134632878	WT	KO	OK	0.218437	1.68819	2.95019	1.20003	0.29115	0.850547	no
TCONS_00000734	XLOC_000411	Syt2	chr1:134646680-134749417	WT	KO	NOTEST	0.0570475	0.064564	0.178568	0	1	1	no
TCONS_00000735	XLOC_000412	Ube2t	chr1:134962564-134974179	WT	KO	OK	3.02914	3.16647	0.0639699	0.0664559	0.94885	0.994942	no
TCONS_00000736	XLOC_000412	Ube2t	chr1:134962564-134974179	WT	KO	OK	11.6637	8.00957	-0.542225	-1.28743	0.1929	0.831956	no
TCONS_00000737	XLOC_000413	Ptpn7	chr1:135108497-135146108	WT	KO	OK	1.14207	2.4264	1.08717	0.812616	0.4118	0.926218	no
TCONS_00000738	XLOC_000413	Ptpn7	chr1:135108497-135146108	WT	KO	NOTEST	0	0	0	0	1	1	no
TCONS_00000739	XLOC_000413	Ptpn7	chr1:135108497-135146108	WT	KO	OK	39.6966	40.7161	0.0365849	0.129877	0.8943	0.994012	no
TCONS_00000740	XLOC_000413	Ptpn7	chr1:135108497-135146108	WT	KO	OK	8.44258	5.23092	-0.690618	-1.08908	0.26345	0.834298	no
TCONS_00000741	XLOC_000414	Arl8a	chr1:135146833-135156268	WT	KO	OK	10.7401	12.2876	0.194201	0.594524	0.5499	0.965013	no
TCONS_00000742	XLOC_000415	Lmod1	chr1:135324812-135368065	WT	KO	NOTEST	0.0200447	0	#NAME?	0	1	1	no
TCONS_00000743	XLOC_000416	Csrp1	chr1:135729196-135752229	WT	KO	OK	74.046	68.7103	-0.107895	-0.436123	0.6587	0.97875	no
TCONS_00000744	XLOC_000417	Phlda3	chr1:135766084-135769134	WT	KO	OK	3.27278	3.4646	0.0821706	0.163953	0.87045	0.992621	no
TCONS_00000745	XLOC_000418	Tnni1	chr1:135799420-135810989	WT	KO	NOTEST	0.865906	0.000255555	-11.7264	0	1	1	no
TCONS_00000746	XLOC_000418	Tnni1	chr1:135799420-135810989	WT	KO	NOTEST	0.000151038	0.0740109	8.93668	0	1	1	no
TCONS_00000747	XLOC_000419	Lad1	chr1:135818597-135833341	WT	KO	NOTEST	0	0	0	0	1	1	no
TCONS_00000748	XLOC_000420	Tnnt2	chr1:135836333-135852268	WT	KO	NOTEST	0	0	0	0	1	1	no
TCONS_00000749	XLOC_000420	Tnnt2	chr1:135836333-135852268	WT	KO	NOTEST	0	0	0	0	1	1	no
TCONS_00000750	XLOC_000420	Tnnt2	chr1:135836333-135852268	WT	KO	NOTEST	0	0	0	0	1	1	no
TCONS_00000751	XLOC_000420	Tnnt2	chr1:135836333-135852268	WT	KO	NOTEST	0	0	0	0	1	1	no
TCONS_00000752	XLOC_000420	Tnnt2	chr1:135836333-135852268	WT	KO	NOTEST	0	0	0	0	1	1	no
TCONS_00000753	XLOC_000420	Tnnt2	chr1:135836333-135852268	WT	KO	NOTEST	0	0	0	0	1	1	no
TCONS_00000754	XLOC_000420	Tnnt2	chr1:135836333-135852268	WT	KO	NOTEST	0	0	0	0	1	1	no
TCONS_00000755	XLOC_000420	Tnnt2	chr1:135836333-135852268	WT	KO	NOTEST	0	0	0	0	1	1	no
TCONS_00000756	XLOC_000420	Tnnt2	chr1:135836333-135852268	WT	KO	NOTEST	0	0	0	0	1	1	no
TCONS_00000757	XLOC_000421	Tmem9	chr1:136008218-136035030	WT	KO	OK	1.43533	0	#NAME?	#NAME?	0.1066	0.735613	no
TCONS_00000758	XLOC_000421	Tmem9	chr1:136008218-136035030	WT	KO	OK	18.6171	23.9223	0.361727	1.17424	0.2331	0.833684	no
TCONS_00000759	XLOC_000421	Tmem9	chr1:136008218-136035030	WT	KO	NOTEST	0	0	0	0	1	1	no
TCONS_00000760	XLOC_000422	Ascl5	chr1:136050803-136051370	WT	KO	NOTEST	0	0	0	0	1	1	no
TCONS_00000761	XLOC_000423	Cacna1s	chr1:136052900-136119822	WT	KO	NOTEST	0.00256095	0	#NAME?	0	1	1	no
TCONS_00000762	XLOC_000423	Cacna1s	chr1:136052900-136119822	WT	KO	NOTEST	0.013063	0.02363	0.855141	0	1	1	no
TCONS_00000763	XLOC_000424	Kif21b	chr1:136131400-136178087	WT	KO	OK	5.54671	5.09937	-0.121313	-0.377274	0.69895	0.98422	no
TCONS_00000764	XLOC_000424	Kif21b	chr1:136131400-136178087	WT	KO	OK	1.45083	3.63627	1.32558	2.66729	0.0149	0.62858	no
TCONS_00000765	XLOC_000424	Kif21b	chr1:136131400-136178087	WT	KO	NOTEST	0.84851	0.415793	-1.02907	0	1	1	no
TCONS_00000766	XLOC_000425	Ddx59	chr1:136411915-136440220	WT	KO	OK	3.31662	3.72712	0.168349	0.375433	0.6944	0.983602	no
TCONS_00000767	XLOC_000426	Kif14	chr1:136466375-136531511	WT	KO	OK	4.09132	3.78384	-0.112716	-0.376213	0.69585	0.983854	no
TCONS_00000768	XLOC_000426	Kif14	chr1:136466375-136531511	WT	KO	NOTEST	0.0456146	0.553461	3.60091	0	1	1	no
TCONS_00000769	XLOC_000426	Kif14	chr1:136466375-136531511	WT	KO	NOTEST	0	0.000602118	inf	0	1	1	no
TCONS_00000770	XLOC_000427	Zfp281	chr1:136624900-136630391	WT	KO	OK	2.40518	4.40321	0.872413	1.64937	0.09925	0.735613	no
TCONS_00000771	XLOC_000427	Zfp281	chr1:136624900-136630391	WT	KO	OK	7.26205	6.67546	-0.121509	-0.356084	0.7147	0.985994	no
TCONS_00000772	XLOC_000428	Gm19705	chr1:136683395-136690805	WT	KO	OK	0	1.68346	inf	#NAME?	0.03785	0.735613	no
TCONS_00000773	XLOC_000428	Gm19705	chr1:136683395-136690805	WT	KO	NOTEST	0	4.19597e-05	inf	0	1	1	no
TCONS_00000774	XLOC_000429	Gm16880	chr1:136696210-136725728	WT	KO	NOTEST	0	0	0	0	1	1	no
TCONS_00000775	XLOC_000430	Mir181a-1	chr1:137966454-137966541	WT	KO	NOTEST	0	0	0	0	1	1	no
TCONS_00000776	XLOC_000431	Mir181b-1	chr1:137966638-137966718	WT	KO	NOTEST	0	0	0	0	1	1	no
TCONS_00000777	XLOC_000432	Atp6v1g3	chr1:138273737-138289462	WT	KO	NOTEST	0	0	0	0	1	1	no
TCONS_00000778	XLOC_000433	Dennd1b	chr1:138963631-139176042	WT	KO	OK	1.68007	1.68286	0.00239287	0.00131864	0.96745	0.99505	no
TCONS_00000779	XLOC_000433	Dennd1b	chr1:138963631-139176042	WT	KO	OK	1.63126	0.260767	-2.64515	-1.20983	0.243	0.833684	no
TCONS_00000780	XLOC_000433	Dennd1b	chr1:138963631-139176042	WT	KO	OK	0.949494	1.5631	0.719182	0.568108	0.57375	0.969028	no
TCONS_00000781	XLOC_000433	Dennd1b	chr1:138963631-139176042	WT	KO	NOTEST	0.317231	0.35083	0.145238	0	1	1	no
TCONS_00000782	XLOC_000433	Dennd1b	chr1:138963631-139176042	WT	KO	OK	5.88792	5.69814	-0.0472666	-0.151675	0.87575	0.993628	no
TCONS_00000783	XLOC_000434	4930596I21Rik	chr1:138963631-139176042	WT	KO	OK	1.30452	4.58698	1.81402	0.668554	0.47495	0.946242	no
TCONS_00000784	XLOC_000435	4933436E23Rik	chr1:139379451-139402852	WT	KO	NOTEST	0	0	0	0	1	1	no
TCONS_00000785	XLOC_000436	Zbtb41	chr1:139422382-139453007	WT	KO	OK	4.42245	4.31672	-0.0349091	-0.111115	0.90755	0.994012	no
TCONS_00000786	XLOC_000437	Aspm	chr1:139454772-139494088	WT	KO	OK	8.61092	7.23937	-0.250303	-0.963045	0.33775	0.880908	no
TCONS_00000787	XLOC_000438	F13b	chr1:139501706-139523756	WT	KO	NOTEST	0	0	0	0	1	1	no
TCONS_00000788	XLOC_000439	Kcnt2	chr1:140246256-140656402	WT	KO	NOTEST	0	0	0	0	1	1	no
TCONS_00000789	XLOC_000440	B3galt2	chr1:143606629-143702830	WT	KO	OK	1.15288	1.66601	0.531152	0.526933	0.5918	0.970298	no
TCONS_00000790	XLOC_000441	Glrx2	chr1:143739348-143749678	WT	KO	NOTEST	0	0.499329	inf	0	1	1	no
TCONS_00000791	XLOC_000441	Glrx2	chr1:143739348-143749678	WT	KO	OK	10.0679	12.2426	0.282157	0.919732	0.34625	0.888177	no
TCONS_00000792	XLOC_000441	Glrx2	chr1:143739348-143749678	WT	KO	OK	0.912509	0.000348106	-11.3561	-0.071256	0.054	0.735613	no
TCONS_00000793	XLOC_000441	Glrx2	chr1:143739348-143749678	WT	KO	NOTEST	0.000156728	0	#NAME?	0	1	1	no
TCONS_00000794	XLOC_000442	Uchl5	chr1:143777272-143807466	WT	KO	OK	40.8685	32.0062	-0.352638	-0.993091	0.31525	0.863446	no
TCONS_00000795	XLOC_000442	Uchl5	chr1:143777272-143807466	WT	KO	OK	23.3909	19.1311	-0.290032	-0.731208	0.4587	0.944301	no
TCONS_00000796	XLOC_000442	Uchl5	chr1:143777272-143807466	WT	KO	NOTEST	0.000688763	0	#NAME?	0	1	1	no
TCONS_00000797	XLOC_000443	Brinp3	chr1:146495665-146902472	WT	KO	NOTEST	0	0	0	0	1	1	no
TCONS_00000798	XLOC_000443	Brinp3	chr1:146495665-146902472	WT	KO	NOTEST	0	0	0	0	1	1	no
TCONS_00000799	XLOC_000444	Ptgs2	chr1:150100123-150108012	WT	KO	NOTEST	0.43111	0.425298	-0.0195795	0	1	1	no
TCONS_00000800	XLOC_000445	Pdc	chr1:150319416-150346771	WT	KO	NOTEST	0	0	0	0	1	1	no
TCONS_00000801	XLOC_000445	Pdc	chr1:150319416-150346771	WT	KO	NOTEST	0	0	0	0	1	1	no
TCONS_00000802	XLOC_000446	Tpr	chr1:150361310-150466165	WT	KO	OK	4.00752	0.00268025	-10.5461	-0.50032	0.14915	0.780548	no
TCONS_00000803	XLOC_000446	Tpr	chr1:150361310-150466165	WT	KO	OK	31.253	37.6998	0.270565	1.04513	0.28765	0.850547	no
TCONS_00000804	XLOC_000447	C730036E19Rik	chr1:151138033-151144095	WT	KO	NOTEST	0	0	0	0	1	1	no
TCONS_00000805	XLOC_000448	Ivns1abp	chr1:151344379-151364610	WT	KO	OK	23.6675	22.5127	-0.072173	-0.135775	0.8899	0.994012	no
TCONS_00000806	XLOC_000448	Ivns1abp	chr1:151344379-151364610	WT	KO	OK	1.15856	2.47508	1.09515	0.503816	0.5085	0.958968	no
TCONS_00000807	XLOC_000448	Ivns1abp	chr1:151344379-151364610	WT	KO	OK	23.0551	27.6928	0.264425	0.380279	0.70185	0.98422	no
TCONS_00000808	XLOC_000448	Ivns1abp	chr1:151344379-151364610	WT	KO	OK	28.3682	15.45	-0.876666	-1.26675	0.19	0.830076	no
TCONS_00000809	XLOC_000448	Ivns1abp	chr1:151344379-151364610	WT	KO	OK	73.1814	89.7419	0.294306	0.90487	0.3552	0.892946	no
TCONS_00000810	XLOC_000449	Trmt1l	chr1:151428647-151458183	WT	KO	OK	15.1325	13.5518	-0.159169	-0.554342	0.56815	0.967687	no
TCONS_00000811	XLOC_000450	Mir7682	chr1:151428647-151458183	WT	KO	NOTEST	0	0	0	0	1	1	no
TCONS_00000812	XLOC_000451	Fam129a	chr1:151571372-151719347	WT	KO	OK	3.31115	4.67539	0.497756	1.42826	0.1473	0.777224	no
TCONS_00000813	XLOC_000452	Edem3	chr1:151755367-151822328	WT	KO	OK	6.53073	8.48068	0.376934	1.16118	0.2374	0.833684	no
TCONS_00000814	XLOC_000452	Edem3	chr1:151755367-151822328	WT	KO	OK	4.38046	2.01189	-1.12253	-2.09603	0.0425	0.735613	no
TCONS_00000815	XLOC_000453	Colgalt2	chr1:152399866-152510695	WT	KO	NOTEST	0.0266554	0.0201599	-0.402938	0	1	1	no
TCONS_00000816	XLOC_000454	Apobec4	chr1:152750550-152757544	WT	KO	NOTEST	0	0	0	0	1	1	no
TCONS_00000817	XLOC_000455	Arpc5	chr1:152766541-152775580	WT	KO	OK	85.7274	84.4257	-0.0220739	-0.0900876	0.92495	0.994942	no
TCONS_00000818	XLOC_000456	Ncf2	chr1:152807850-152902752	WT	KO	OK	14.9562	13.7882	-0.117306	-0.176281	0.85915	0.992016	no
TCONS_00000819	XLOC_000456	Ncf2	chr1:152807850-152902752	WT	KO	OK	16.4198	11.6868	-0.490555	-0.895527	0.36575	0.90164	no
TCONS_00000820	XLOC_000457	Nmnat2	chr1:152955100-153119261	WT	KO	NOTEST	0.0473852	0.268594	2.50292	0	1	1	no
TCONS_00000821	XLOC_000458	Shcbp1l	chr1:153425208-153452574	WT	KO	OK	1.67366	1.07101	-0.644035	-0.905255	0.36425	0.901052	no
TCONS_00000822	XLOC_000459	Rgs8	chr1:153653036-153697665	WT	KO	NOTEST	0.205639	0.733131	1.83396	0	1	1	no
TCONS_00000823	XLOC_000460	Rgs16	chr1:153740352-153745468	WT	KO	NOTEST	0.0863044	0.650103	2.91316	0	1	1	no
TCONS_00000824	XLOC_000461	Rnasel	chr1:153749425-153764237	WT	KO	OK	14.6881	10.1956	-0.526699	-1.65329	0.09545	0.735613	no
TCONS_00000825	XLOC_000461	Rnasel	chr1:153749425-153764237	WT	KO	OK	0.0133935	1.52748	6.83348	1.00936	0.22545	0.833684	no
TCONS_00000826	XLOC_000461	Rnasel	chr1:153749425-153764237	WT	KO	OK	3.26255	1.01733	-1.68121	-1.87367	0.0887	0.735613	no
TCONS_00000827	XLOC_000461	Rnasel	chr1:153749425-153764237	WT	KO	OK	0.154918	6.09082	5.29706	2.7271	0.2301	0.833684	no
TCONS_00000828	XLOC_000462	Gm5531	chr1:153874344-153876871	WT	KO	OK	1.62325	1.06882	-0.602865	-0.82467	0.4111	0.926218	no
TCONS_00000829	XLOC_000463	Teddm1	chr1:153891645-153893060	WT	KO	NOTEST	0	0.0739585	inf	0	1	1	no
TCONS_00000830	XLOC_000464	Mir8114	chr1:153899925-153909723	WT	KO	NOTEST	0	0	0	0	1	1	no
TCONS_00000831	XLOC_000464	Glul	chr1:153899925-153909723	WT	KO	OK	90.667	67.5346	-0.424951	-1.71537	0.08525	0.735613	no
TCONS_00000832	XLOC_000464	Glul	chr1:153899925-153909723	WT	KO	OK	4.64689	4.24908	-0.129115	-0.127806	0.89785	0.994012	no
TCONS_00000833	XLOC_000465	Zfp648	chr1:154201186-154205674	WT	KO	NOTEST	0	0.0376392	inf	0	1	1	no
TCONS_00000834	XLOC_000466	4930532M18Rik	chr1:154241520-154270416	WT	KO	NOTEST	0	0	0	0	1	1	no
TCONS_00000835	XLOC_000467	Stx6	chr1:155158702-155203517	WT	KO	OK	13.3101	12.5225	-0.0879998	-0.301761	0.76255	0.990491	no
TCONS_00000836	XLOC_000468	Acbd6	chr1:155558119-155687233	WT	KO	OK	8.2231	15.1695	0.88342	1.57708	0.1136	0.735613	no
TCONS_00000837	XLOC_000468	Acbd6	chr1:155558119-155687233	WT	KO	OK	1.70004	1.17528	-0.532569	-0.360495	0.721	0.985994	no
TCONS_00000838	XLOC_000468	Acbd6	chr1:155558119-155687233	WT	KO	OK	21.7554	13.9223	-0.64398	-1.83917	0.0653	0.735613	no
TCONS_00000839	XLOC_000469	Tor1aip2	chr1:156004598-156068859	WT	KO	OK	8.13155	8.24583	0.0201348	0.0440678	0.9639	0.99502	no
TCONS_00000840	XLOC_000469	Tor1aip2	chr1:156004598-156068859	WT	KO	OK	2.99486	5.06097	0.756927	0.615467	0.5337	0.96293	no
TCONS_00000841	XLOC_000469	Tor1aip2	chr1:156004598-156068859	WT	KO	NOTEST	0	0	0	0	1	1	no
TCONS_00000842	XLOC_000469	Tor1aip2	chr1:156004598-156068859	WT	KO	OK	3.92582	2.48696	-0.658611	-0.482204	0.61675	0.974818	no
TCONS_00000843	XLOC_000469	Tor1aip2	chr1:156004598-156068859	WT	KO	OK	20.8425	16.6553	-0.323543	-0.609379	0.5423	0.963934	no
TCONS_00000844	XLOC_000470	Nphs2	chr1:156310734-156328035	WT	KO	NOTEST	0.0770076	0	#NAME?	0	1	1	no
TCONS_00000845	XLOC_000471	Abl2	chr1:156558786-156649619	WT	KO	OK	1.33875	3.12607	1.22346	2.07221	0.04445	0.735613	no
TCONS_00000846	XLOC_000471	Abl2	chr1:156558786-156649619	WT	KO	OK	8.31113	6.97317	-0.253231	-0.880356	0.36285	0.899457	no
TCONS_00000847	XLOC_000472	Angptl1	chr1:156804165-156939626	WT	KO	NOTEST	0.730951	0.441906	-0.726034	0	1	1	no
TCONS_00000848	XLOC_000473	2810025M15Rik	chr1:157135182-157420236	WT	KO	OK	15.0253	11.9459	-0.330882	-0.845177	0.382	0.907151	no
TCONS_00000849	XLOC_000474	BC026585	chr1:157458581-157488733	WT	KO	OK	15.6135	14.6788	-0.0890548	-0.266127	0.78195	0.990491	no
TCONS_00000850	XLOC_000475	Sec16b	chr1:157506795-157568424	WT	KO	NOTEST	0	0	0	0	1	1	no
TCONS_00000851	XLOC_000475	Sec16b	chr1:157506795-157568424	WT	KO	NOTEST	0.000328996	0.00034825	0.0820542	0	1	1	no
TCONS_00000852	XLOC_000475	Sec16b	chr1:157506795-157568424	WT	KO	NOTEST	0.581936	0.422164	-0.463058	0	1	1	no
TCONS_00000853	XLOC_000476	Astn1	chr1:158362303-158691786	WT	KO	NOTEST	0	0	0	0	1	1	no
TCONS_00000854	XLOC_000476	Astn1	chr1:158362303-158691786	WT	KO	NOTEST	0	0	0	0	1	1	no
TCONS_00000855	XLOC_000477	Mir488	chr1:158362303-158691786	WT	KO	NOTEST	0	0	0	0	1	1	no
TCONS_00000856	XLOC_000478	Rfwd2	chr1:159232185-159347580	WT	KO	OK	7.60996	7.65371	0.00826958	0.0206179	0.9836	0.995764	no
TCONS_00000857	XLOC_000478	Rfwd2	chr1:159232185-159347580	WT	KO	OK	10.6602	9.09528	-0.229045	-0.64097	0.52055	0.96074	no
TCONS_00000858	XLOC_000479	Scarna3a	chr1:159232185-159347580	WT	KO	NOTEST	0	0	0	0	1	1	no
TCONS_00000859	XLOC_000480	Tnr	chr1:159523768-159924922	WT	KO	NOTEST	0	0	0	0	1	1	no
TCONS_00000860	XLOC_000481	4930523C07Rik	chr1:160044379-160078586	WT	KO	OK	1.32507	1.27333	-0.057459	-0.055015	0.9562	0.994942	no
TCONS_00000861	XLOC_000481	4930523C07Rik	chr1:160044379-160078586	WT	KO	OK	2.84631	4.83384	0.764075	1.9324	0.05055	0.735613	no
TCONS_00000862	XLOC_000482	Mrps14	chr1:160195259-160201186	WT	KO	OK	35.244	32.8578	-0.101142	-0.355462	0.7272	0.986673	no
TCONS_00000863	XLOC_000483	Rc3h1	chr1:160906410-160974976	WT	KO	OK	11.7397	12.0374	0.0361226	0.143475	0.8839	0.994012	no
TCONS_00000864	XLOC_000484	Serpinc1	chr1:160978605-161003014	WT	KO	NOTEST	0.0994481	0.150416	0.596944	0	1	1	no
TCONS_00000865	XLOC_000485	Gas5	chr1:161017755-161038697	WT	KO	NOTEST	0.566121	0	#NAME?	0	1	1	no
TCONS_00000866	XLOC_000485	Gas5	chr1:161017755-161038697	WT	KO	OK	9.24997	0	#NAME?	#NAME?	0.0817	0.735613	no
TCONS_00000867	XLOC_000485	Gas5	chr1:161017755-161038697	WT	KO	OK	23.6358	0	#NAME?	#NAME?	0.11085	0.735613	no
TCONS_00000868	XLOC_000485	Gas5	chr1:161017755-161038697	WT	KO	OK	2.71344	4.53805	0.741947	0.448853	0.64795	0.977944	no
TCONS_00000869	XLOC_000485	Gas5	chr1:161017755-161038697	WT	KO	OK	27.4411	31.3864	0.193801	0.285613	0.7694	0.990491	no
TCONS_00000870	XLOC_000485	Gas5	chr1:161017755-161038697	WT	KO	OK	66.1266	86.5327	0.388016	0.918408	0.3425	0.88639	no
TCONS_00000871	XLOC_000485	Gas5	chr1:161017755-161038697	WT	KO	OK	73.3075	73.2107	-0.00190723	-0.00508398	0.9958	0.997092	no
TCONS_00000872	XLOC_000486	Snord47	chr1:161017755-161038697	WT	KO	OK	3344.37	2022.7	-0.725448	-0.0993408	0.7788	0.990491	no
TCONS_00000873	XLOC_000487	Cenpl	chr1:161070774-161086343	WT	KO	OK	2.48709	3.74503	0.590516	0.610921	0.53425	0.96293	no
TCONS_00000874	XLOC_000487	Cenpl	chr1:161070774-161086343	WT	KO	OK	6.76539	6.84526	0.016932	0.0359654	0.9698	0.995222	no
TCONS_00000875	XLOC_000487	Cenpl	chr1:161070774-161086343	WT	KO	OK	1.38464	1.65449	0.256876	0.375375	0.7063	0.984638	no
TCONS_00000876	XLOC_000488	Ankrd45	chr1:161142711-161170507	WT	KO	NOTEST	0.11103	0	#NAME?	0	1	1	no
TCONS_00000877	XLOC_000489	Tnfsf4	chr1:161395437-161418206	WT	KO	NOTEST	0.315107	0.534226	0.761611	0	1	1	no
TCONS_00000878	XLOC_000490	Tnfsf18	chr1:161494656-161505290	WT	KO	NOTEST	0	0	0	0	1	1	no
TCONS_00000879	XLOC_000491	Pigc	chr1:161942088-161979636	WT	KO	OK	3.31414	0.00389259	-9.73369	-0.70715	0.1286	0.745494	no
TCONS_00000880	XLOC_000491	Pigc	chr1:161942088-161979636	WT	KO	OK	3.16197	5.49229	0.796584	1.70234	0.088	0.735613	no
TCONS_00000881	XLOC_000492	2810442N19Rik	chr1:161987301-162478034	WT	KO	NOTEST	0	0.204007	inf	0	1	1	no
TCONS_00000882	XLOC_000493	Dnm3os	chr1:161987301-162478034	WT	KO	NOTEST	0	0	0	0	1	1	no
TCONS_00000883	XLOC_000494	Vamp4	chr1:162570601-162599078	WT	KO	OK	9.78547	8.34426	-0.229857	-0.531244	0.5853	0.970298	no
TCONS_00000884	XLOC_000494	Vamp4	chr1:162570601-162599078	WT	KO	OK	1.95961	2.55836	0.384656	0.55364	0.58375	0.970298	no
TCONS_00000885	XLOC_000495	Myoc	chr1:162639149-162658219	WT	KO	NOTEST	0	0	0	0	1	1	no
TCONS_00000886	XLOC_000496	Kifap3	chr1:163779678-163917100	WT	KO	OK	5.60604	5.39231	-0.0560769	-0.164395	0.86555	0.992621	no
TCONS_00000887	XLOC_000496	Kifap3	chr1:163779678-163917100	WT	KO	NOTEST	0.000922646	0.000583492	-0.661065	0	1	1	no
TCONS_00000888	XLOC_000497	Scyl3	chr1:163929099-163994781	WT	KO	OK	2.90177	0.0106911	-8.08438	-0.989991	0.17455	0.810466	no
TCONS_00000889	XLOC_000497	Scyl3	chr1:163929099-163994781	WT	KO	NOTEST	0	0	0	0	1	1	no
TCONS_00000890	XLOC_000497	Scyl3	chr1:163929099-163994781	WT	KO	OK	6.80352	0	#NAME?	#NAME?	0.1024	0.735613	no
TCONS_00000891	XLOC_000497	Scyl3	chr1:163929099-163994781	WT	KO	OK	0	3.00191	inf	#NAME?	0.10425	0.735613	no
TCONS_00000892	XLOC_000497	Scyl3	chr1:163929099-163994781	WT	KO	OK	0.00357103	6.54255	10.8393	0.836987	0.1373	0.760544	no
TCONS_00000893	XLOC_000498	Mettl18	chr1:163994944-163997244	WT	KO	OK	5.29946	4.59631	-0.20537	-0.408077	0.68055	0.982122	no
TCONS_00000894	XLOC_000499	Sele	chr1:164048233-164057677	WT	KO	NOTEST	0.411899	0.367786	-0.163426	0	1	1	no
TCONS_00000895	XLOC_000500	Sell	chr1:164061933-164083281	WT	KO	OK	19.3157	19.7782	0.034138	0.098637	0.91995	0.994942	no
TCONS_00000896	XLOC_000500	Sell	chr1:164061933-164083281	WT	KO	OK	0.957838	0	#NAME?	#NAME?	0.2037	0.833684	no
TCONS_00000897	XLOC_000500	Sell	chr1:164061933-164083281	WT	KO	OK	45.7218	40.3627	-0.179862	-0.522474	0.5984	0.970711	no
TCONS_00000898	XLOC_000501	Selp	chr1:164115263-164220274	WT	KO	OK	4.64957	3.07519	-0.596423	-1.43659	0.14265	0.769537	no
TCONS_00000899	XLOC_000502	F5	chr1:164115263-164220274	WT	KO	OK	0.501977	1.07191	1.09449	1.63735	0.1016	0.735613	no
TCONS_00000900	XLOC_000503	Slc19a2	chr1:164249045-164265385	WT	KO	OK	0.652391	3.03057	2.21578	2.79921	0.02655	0.735613	no
TCONS_00000901	XLOC_000503	Slc19a2	chr1:164249045-164265385	WT	KO	OK	1.83806	1.7543	-0.0672903	-0.111778	0.9098	0.99413	no
TCONS_00000902	XLOC_000504	Ccdc181	chr1:164275597-164287923	WT	KO	OK	7.52352	5.7204	-0.39529	-1.0642	0.27685	0.845506	no
TCONS_00000903	XLOC_000504	Ccdc181	chr1:164275597-164287923	WT	KO	OK	0.622264	1.06466	0.774794	0.657968	0.5088	0.959029	no
TCONS_00000904	XLOC_000505	Nme7	chr1:164307626-164458355	WT	KO	OK	1.10265	0	#NAME?	#NAME?	0.08835	0.735613	no
TCONS_00000905	XLOC_000505	Nme7	chr1:164307626-164458355	WT	KO	NOTEST	0	0.838161	inf	0	1	1	no
TCONS_00000906	XLOC_000505	Nme7	chr1:164307626-164458355	WT	KO	OK	0.033287	3.56828	6.74413	1.37023	0.19525	0.833288	no
TCONS_00000907	XLOC_000505	Nme7	chr1:164307626-164458355	WT	KO	OK	8.6313	6.69659	-0.366151	-0.781663	0.4307	0.935953	no
TCONS_00000908	XLOC_000506	Dpt	chr1:164796731-164824266	WT	KO	NOTEST	0	0	0	0	1	1	no
TCONS_00000909	XLOC_000507	Gm20743	chr1:164863120-164871438	WT	KO	NOTEST	0	0	0	0	1	1	no
TCONS_00000910	XLOC_000508	Gpr161	chr1:165295765-165321851	WT	KO	OK	2.31278	1.12058	-1.04537	-1.46608	0.15075	0.78405	no
TCONS_00000911	XLOC_000509	Mpc2	chr1:165461207-165481214	WT	KO	OK	33.4162	30.4901	-0.132207	-0.413194	0.67165	0.980705	no
TCONS_00000912	XLOC_000510	Adcy10	chr1:165485182-165576773	WT	KO	NOTEST	0	0	0	0	1	1	no
TCONS_00000913	XLOC_000511	Creg1	chr1:165763779-165775304	WT	KO	OK	56.2746	53.797	-0.0649595	-0.259768	0.79175	0.990491	no
TCONS_00000914	XLOC_000512	-	chr1:165781973-165788467	WT	KO	OK	5.03784	22.8248	2.17972	1.4635	0.16785	0.805584	no
TCONS_00000915	XLOC_000513	Cd247	chr1:165788680-166002634	WT	KO	NOTEST	0	0	0	0	1	1	no
TCONS_00000916	XLOC_000513	Cd247	chr1:165788680-166002634	WT	KO	OK	0.919999	1.4798	0.685699	0.402738	0.65385	0.978003	no
TCONS_00000917	XLOC_000513	Cd247	chr1:165788680-166002634	WT	KO	NOTEST	0	0	0	0	1	1	no
TCONS_00000918	XLOC_000513	Cd247	chr1:165788680-166002634	WT	KO	NOTEST	0.321445	0	#NAME?	0	1	1	no
TCONS_00000919	XLOC_000513	Cd247	chr1:165788680-166002634	WT	KO	NOTEST	0	0	0	0	1	1	no
TCONS_00000920	XLOC_000513	Cd247	chr1:165788680-166002634	WT	KO	NOTEST	0.0647316	0	#NAME?	0	1	1	no
TCONS_00000921	XLOC_000513	Cd247	chr1:165788680-166002634	WT	KO	NOTEST	0	0	0	0	1	1	no
TCONS_00000922	XLOC_000514	Gpa33	chr1:166130459-166166510	WT	KO	NOTEST	0	0	0	0	1	1	no
TCONS_00000923	XLOC_000515	Ildr2	chr1:166254138-166316832	WT	KO	NOTEST	0	0.00981956	inf	0	1	1	no
TCONS_00000924	XLOC_000516	Tada1	chr1:166379166-166409828	WT	KO	OK	21.3923	18.3161	-0.223984	-0.606342	0.5349	0.96293	no
TCONS_00000925	XLOC_000517	Fam78b	chr1:167001416-167091302	WT	KO	NOTEST	0.0365025	0.0185615	-0.975681	0	1	1	no
TCONS_00000926	XLOC_000517	Fam78b	chr1:167001416-167091302	WT	KO	NOTEST	5.84684e-05	3.46175e-05	-0.756155	0	1	1	no
TCONS_00000927	XLOC_000517	Fam78b	chr1:167001416-167091302	WT	KO	NOTEST	0.0356825	0.0179195	-0.99369	0	1	1	no
TCONS_00000928	XLOC_000518	Tmco1	chr1:167308669-167333978	WT	KO	OK	15.4358	12.9312	-0.25543	-0.949183	0.3398	0.883593	no
TCONS_00000929	XLOC_000519	Aldh9a1	chr1:167349990-167368530	WT	KO	OK	34.016	34.3462	0.013934	0.0544672	0.95485	0.994942	no
TCONS_00000930	XLOC_000520	Rxrg	chr1:167598361-167639623	WT	KO	NOTEST	0.329614	0.218367	-0.594023	0	1	1	no
TCONS_00000931	XLOC_000520	Rxrg	chr1:167598361-167639623	WT	KO	NOTEST	0	0	0	0	1	1	no
TCONS_00000932	XLOC_000521	Lmx1a	chr1:167689557-167848733	WT	KO	NOTEST	0	0	0	0	1	1	no
TCONS_00000933	XLOC_000522	Mir6348	chr1:168490642-168490762	WT	KO	NOTEST	0	0	0	0	1	1	no
TCONS_00000934	XLOC_000523	Rgs5	chr1:169655500-169693526	WT	KO	NOTEST	0.165369	0	#NAME?	0	1	1	no
TCONS_00000935	XLOC_000524	1700084C01Rik	chr1:169928938-169934653	WT	KO	NOTEST	0	0.0522908	inf	0	1	1	no
TCONS_00000936	XLOC_000525	3110045C21Rik	chr1:169969408-170088944	WT	KO	NOTEST	0.742734	0	#NAME?	0	1	1	no
TCONS_00000937	XLOC_000526	Sh2d1b2	chr1:170232870-170251587	WT	KO	NOTEST	0	0	0	0	1	1	no
TCONS_00000938	XLOC_000527	Sh2d1b1	chr1:170277323-170285662	WT	KO	NOTEST	0.189603	0	#NAME?	0	1	1	no
TCONS_00000939	XLOC_000528	1700015E13Rik	chr1:170308860-170312125	WT	KO	OK	1.75086	1.71879	-0.0266734	-0.0233172	0.95025	0.994942	no
TCONS_00000940	XLOC_000529	Olfml2b	chr1:170644531-170682789	WT	KO	NOTEST	0.0968172	0.317462	1.71325	0	1	1	no
TCONS_00000941	XLOC_000530	Fcgr4	chr1:171018925-171029761	WT	KO	NOTEST	0.539113	0.0817001	-2.72218	0	1	1	no
TCONS_00000942	XLOC_000531	1700009P17Rik	chr1:171121660-171126967	WT	KO	OK	1.10194	2.30247	1.06315	1.05229	0.3092	0.860098	no
TCONS_00000943	XLOC_000532	Mpz	chr1:171150712-171161123	WT	KO	NOTEST	0	0	0	0	1	1	no
TCONS_00000944	XLOC_000533	Nr1i3	chr1:171213969-171222514	WT	KO	NOTEST	0	0.172536	inf	0	1	1	no
TCONS_00000945	XLOC_000533	Nr1i3	chr1:171213969-171222514	WT	KO	NOTEST	0.644922	0.0375592	-4.10189	0	1	1	no
TCONS_00000946	XLOC_000533	Nr1i3	chr1:171213969-171222514	WT	KO	NOTEST	0	0	0	0	1	1	no
TCONS_00000947	XLOC_000533	Nr1i3	chr1:171213969-171222514	WT	KO	NOTEST	0	0	0	0	1	1	no
TCONS_00000948	XLOC_000534	Apoa2	chr1:171225053-171226379	WT	KO	NOTEST	0.579581	0.873865	0.5924	0	1	1	no
TCONS_00000949	XLOC_000535	Adamts4	chr1:171250421-171259922	WT	KO	NOTEST	0	0.0200872	inf	0	1	1	no
TCONS_00000950	XLOC_000536	B4galt3	chr1:171270327-171281186	WT	KO	OK	5.22173	8.48392	0.700203	0.416606	0.6886	0.983007	no
TCONS_00000951	XLOC_000536	B4galt3	chr1:171270327-171281186	WT	KO	OK	9.50022	10.2895	0.115137	0.223323	0.8231	0.990491	no
TCONS_00000952	XLOC_000536	B4galt3	chr1:171270327-171281186	WT	KO	OK	5.9701	2.95151	-1.0163	-0.995006	0.3165	0.863844	no
TCONS_00000953	XLOC_000537	Dedd	chr1:171329144-171345645	WT	KO	OK	1.69786	4.341	1.35431	1.76533	0.0797	0.735613	no
TCONS_00000954	XLOC_000537	Dedd	chr1:171329144-171345645	WT	KO	OK	8.00796	5.45776	-0.553127	-1.23223	0.21265	0.833684	no
TCONS_00000955	XLOC_000538	Pfdn2	chr1:171345698-171358170	WT	KO	OK	60.0278	55.3796	-0.116276	-0.414638	0.6777	0.981055	no
TCONS_00000956	XLOC_000539	Pvrl4	chr1:171370172-171388287	WT	KO	NOTEST	0.593107	0.0107597	-5.78458	0	1	1	no
TCONS_00000957	XLOC_000539	Pvrl4	chr1:171370172-171388287	WT	KO	OK	0.954004	1.92066	1.00954	1.81489	0.07255	0.735613	no
TCONS_00000958	XLOC_000540	Arhgap30	chr1:171388890-171410399	WT	KO	OK	0.664827	2.20464	1.7295	1.1575	0.2446	0.833684	no
TCONS_00000959	XLOC_000540	Arhgap30	chr1:171388890-171410399	WT	KO	OK	31.9586	31.7505	-0.00942467	-0.0377286	0.97205	0.995481	no
TCONS_00000960	XLOC_000541	Usf1	chr1:171411680-171418757	WT	KO	OK	15.1919	12.7811	-0.249288	-0.74965	0.4493	0.940058	no
TCONS_00000961	XLOC_000541	Usf1	chr1:171411680-171418757	WT	KO	OK	4.05985	4.15278	0.0326478	0.059966	0.9505	0.994942	no
TCONS_00000962	XLOC_000542	Tstd1	chr1:171419032-171420352	WT	KO	OK	0.792118	1.45712	0.879329	0.634938	0.55275	0.965054	no
TCONS_00000963	XLOC_000542	Tstd1	chr1:171419032-171420352	WT	KO	NOTEST	0.278706	0	#NAME?	0	1	1	no
TCONS_00000964	XLOC_000543	F11r	chr1:171437560-171464593	WT	KO	OK	4.27133	3.01338	-0.503304	-1.15158	0.2517	0.833684	no
TCONS_00000965	XLOC_000544	Alyref2	chr1:171503477-171504750	WT	KO	OK	7.18144	4.49181	-0.676976	-1.47855	0.14385	0.771204	no
TCONS_00000966	XLOC_000545	Cd244	chr1:171559072-171587389	WT	KO	OK	0.000197377	2.21057	13.4512	0.106297	0.07775	0.735613	no
TCONS_00000967	XLOC_000545	Cd244	chr1:171559072-171587389	WT	KO	OK	3.50329	3.24261	-0.111553	-0.214549	0.82745	0.990491	no
TCONS_00000968	XLOC_000545	Cd244	chr1:171559072-171587389	WT	KO	OK	3.37916	2.00816	-0.750792	-1.58	0.11355	0.735613	no
TCONS_00000969	XLOC_000546	Cd48	chr1:171682054-171705257	WT	KO	OK	42.0426	55.3355	0.396352	1.40617	0.1568	0.791216	no
TCONS_00000970	XLOC_000547	Slamf1	chr1:171767131-171801184	WT	KO	OK	0.60427	1.20464	0.995332	1.2041	0.24505	0.833684	no
TCONS_00000971	XLOC_000548	Cd84	chr1:171839696-171890718	WT	KO	OK	3.60651	3.18158	-0.180858	-0.271408	0.78665	0.990491	no
TCONS_00000972	XLOC_000548	Cd84	chr1:171839696-171890718	WT	KO	NOTEST	0.0187249	0.00398259	-2.23318	0	1	1	no
TCONS_00000973	XLOC_000548	Cd84	chr1:171839696-171890718	WT	KO	OK	16.5013	15.2542	-0.113377	-0.336658	0.73115	0.987015	no
TCONS_00000974	XLOC_000548	Cd84	chr1:171839696-171890718	WT	KO	OK	3.59423	9.07853	1.33678	2.20805	0.03785	0.735613	no
TCONS_00000975	XLOC_000549	Slamf6	chr1:171917536-171943868	WT	KO	NOTEST	0.109418	0.535832	2.29194	0	1	1	no
TCONS_00000976	XLOC_000550	Copa	chr1:172066012-172122332	WT	KO	OK	55.3734	52.7676	-0.0695396	-0.261828	0.7864	0.990491	no
TCONS_00000977	XLOC_000551	Pex19	chr1:172126754-172136497	WT	KO	NOTEST	0	0	0	0	1	1	no
TCONS_00000978	XLOC_000551	Pex19	chr1:172126754-172136497	WT	KO	OK	16.1307	14.8842	-0.116023	-0.411381	0.67605	0.980823	no
TCONS_00000979	XLOC_000552	Dcaf8	chr1:172148014-172196485	WT	KO	OK	27.3938	22.5042	-0.283655	-0.825296	0.39545	0.915954	no
TCONS_00000980	XLOC_000552	Dcaf8	chr1:172148014-172196485	WT	KO	OK	16.9819	21.1304	0.315322	0.830021	0.3858	0.909207	no
TCONS_00000981	XLOC_000552	Dcaf8	chr1:172148014-172196485	WT	KO	OK	5.72172	5.98704	0.0653921	0.0823956	0.9349	0.994942	no
TCONS_00000982	XLOC_000553	Igsf8	chr1:172312406-172319835	WT	KO	OK	13.1049	13.0061	-0.0109158	-0.0367923	0.9734	0.995481	no
TCONS_00000983	XLOC_000554	Kcnj10	chr1:172341209-172374085	WT	KO	NOTEST	0.164858	0.248875	0.594198	0	1	1	no
TCONS_00000984	XLOC_000555	Pigm	chr1:172376530-172384099	WT	KO	OK	9.73441	10.454	0.102886	0.378889	0.70405	0.984354	no
TCONS_00000985	XLOC_000556	Slamf9	chr1:172475359-172478409	WT	KO	NOTEST	0.47192	0.444431	-0.0865833	0	1	1	no
TCONS_00000986	XLOC_000557	Igsf9	chr1:172482212-172498877	WT	KO	NOTEST	0.524689	0.597908	0.188461	0	1	1	no
TCONS_00000987	XLOC_000557	Igsf9	chr1:172482212-172498877	WT	KO	NOTEST	0.000339037	0.00024309	-0.479951	0	1	1	no
TCONS_00000988	XLOC_000558	Tagln2	chr1:172500245-172507375	WT	KO	OK	229.738	216.245	-0.0873198	-0.365285	0.7105	0.985562	no
TCONS_00000989	XLOC_000559	Ccdc19	chr1:172521129-172550806	WT	KO	NOTEST	0.152656	0.0574785	-1.40919	0	1	1	no
TCONS_00000990	XLOC_000560	Vsig8	chr1:172555937-172563717	WT	KO	NOTEST	0	0	0	0	1	1	no
TCONS_00000991	XLOC_000560	Vsig8	chr1:172555937-172563717	WT	KO	NOTEST	0	0	0	0	1	1	no
TCONS_00000992	XLOC_000561	Crp	chr1:172698055-172699966	WT	KO	NOTEST	0.0947984	0.500378	2.40008	0	1	1	no
TCONS_00000993	XLOC_000562	Olfr16	chr1:172956767-172957817	WT	KO	NOTEST	0	0	0	0	1	1	no
TCONS_00000994	XLOC_000563	Olfr218	chr1:173203357-173204299	WT	KO	NOTEST	0	0	0	0	1	1	no
TCONS_00000995	XLOC_000564	Olfr1404	chr1:173215606-173216640	WT	KO	NOTEST	0	0	0	0	1	1	no
TCONS_00000996	XLOC_000565	Olfr418-ps1	chr1:173270146-173271137	WT	KO	NOTEST	0	0	0	0	1	1	no
TCONS_00000997	XLOC_000566	Aim2	chr1:173420563-173466036	WT	KO	OK	9.32925	12.3381	0.403287	0.690259	0.48375	0.950572	no
TCONS_00000998	XLOC_000566	Aim2	chr1:173420563-173466036	WT	KO	OK	2.7803	3.90849	0.491369	0.452621	0.6721	0.980705	no
TCONS_00000999	XLOC_000566	Aim2	chr1:173420563-173466036	WT	KO	OK	1.5058	3.73356	1.31002	1.48082	0.1487	0.779394	no
TCONS_00001000	XLOC_000566	Aim2	chr1:173420563-173466036	WT	KO	OK	2.28916	0.0510885	-5.48568	-1.33409	0.23955	0.833684	no
TCONS_00001001	XLOC_000566	Aim2	chr1:173420563-173466036	WT	KO	OK	4.4868	2.74814	-0.707231	-0.985057	0.32495	0.871708	no
TCONS_00001002	XLOC_000566	Aim2	chr1:173420563-173466036	WT	KO	OK	1.48196	3.64835	1.29974	1.42834	0.1507	0.78405	no
TCONS_00001003	XLOC_000566	Aim2	chr1:173420563-173466036	WT	KO	OK	4.6496	7.08003	0.606651	1.07396	0.27015	0.840069	no
TCONS_00001004	XLOC_000567	Pyhin1	chr1:173630858-173647928	WT	KO	OK	2.66525	2.51801	-0.0819855	-0.185069	0.8534	0.992016	no
TCONS_00001005	XLOC_000568	Pydc3	chr1:173673679-173698392	WT	KO	OK	1.69071	0.77066	-1.13346	-1.6002	0.11845	0.735613	no
TCONS_00001006	XLOC_000569	Olfr433	chr1:174041932-174042936	WT	KO	NOTEST	0	0	0	0	1	1	no
TCONS_00001007	XLOC_000570	Olfr432	chr1:174050374-174051313	WT	KO	NOTEST	0	0	0	0	1	1	no
TCONS_00001008	XLOC_000571	Olfr430	chr1:174069299-174070253	WT	KO	NOTEST	0	0	0	0	1	1	no
TCONS_00001009	XLOC_000572	Olfr429	chr1:174089037-174089980	WT	KO	NOTEST	0	0	0	0	1	1	no
TCONS_00001010	XLOC_000573	Olfr426	chr1:174099459-174100410	WT	KO	NOTEST	0	0	0	0	1	1	no
TCONS_00001011	XLOC_000573	Olfr426	chr1:174099459-174100410	WT	KO	NOTEST	0	0	0	0	1	1	no
TCONS_00001012	XLOC_000574	Olfr424	chr1:174136745-174137693	WT	KO	NOTEST	0	0	0	0	1	1	no
TCONS_00001013	XLOC_000575	Olfr421-ps1	chr1:174151480-174152530	WT	KO	NOTEST	0	0	0	0	1	1	no
TCONS_00001014	XLOC_000576	Olfr420	chr1:174158721-174159767	WT	KO	NOTEST	0	0	0	0	1	1	no
TCONS_00001015	XLOC_000577	Spta1	chr1:174172775-174248449	WT	KO	OK	3.20168	5.65825	0.821528	2.89821	0.00525	0.415711	no
TCONS_00001016	XLOC_000578	Mptx1	chr1:174330517-174332877	WT	KO	NOTEST	0	0	0	0	1	1	no
TCONS_00001017	XLOC_000579	Olfr417	chr1:174368918-174369848	WT	KO	OK	1.26821	0.158782	-2.99768	-1.17954	0.2897	0.850547	no
TCONS_00001018	XLOC_000580	Olfr248	chr1:174391045-174392055	WT	KO	OK	0.374469	0.98578	1.39642	0.690111	0.5397	0.963122	no
TCONS_00001019	XLOC_000581	Olfr414	chr1:174430429-174431384	WT	KO	NOTEST	0.198636	0.450976	1.18293	0	1	1	no
TCONS_00001020	XLOC_000582	Olfr220	chr1:174448624-174449602	WT	KO	NOTEST	0	0	0	0	1	1	no
TCONS_00001021	XLOC_000583	Fmn2	chr1:174501824-174822729	WT	KO	NOTEST	0.316901	0.430939	0.443452	0	1	1	no
TCONS_00001022	XLOC_000584	Kmo	chr1:175632192-175660853	WT	KO	OK	1.07164	3.07494	1.52074	2.33597	0.0358	0.735613	no
TCONS_00001023	XLOC_000585	Wdr64	chr1:175698592-175815733	WT	KO	NOTEST	0	0	0	0	1	1	no
TCONS_00001024	XLOC_000586	Exo1	chr1:175880777-175911558	WT	KO	OK	3.58627	3.07233	-0.223152	-0.473539	0.6342	0.975229	no
TCONS_00001025	XLOC_000586	Exo1	chr1:175880777-175911558	WT	KO	OK	4.93581	6.94529	0.492748	1.42317	0.15	0.783264	no
TCONS_00001026	XLOC_000587	Becn2	chr1:175920328-175922225	WT	KO	NOTEST	0.0581882	0	#NAME?	0	1	1	no
TCONS_00001027	XLOC_000588	Sdccag8	chr1:176814659-177258548	WT	KO	OK	4.16935	3.45538	-0.270979	-0.409954	0.67365	0.980705	no
TCONS_00001028	XLOC_000588	Sdccag8	chr1:176814659-177258548	WT	KO	OK	1.78557	1.87216	0.0683206	0.0849321	0.93185	0.994942	no
TCONS_00001029	XLOC_000589	Akt3	chr1:176814659-177258548	WT	KO	OK	8.73101	5.12609	-0.76829	-0.368937	0.545	0.965013	no
TCONS_00001030	XLOC_000589	Akt3	chr1:176814659-177258548	WT	KO	OK	2.45955	5.87385	1.25591	0.408779	0.58155	0.970298	no
TCONS_00001031	XLOC_000590	Zbtb18	chr1:177442300-177450764	WT	KO	OK	3.44377	2.25136	-0.613191	-0.901536	0.3737	0.904126	no
TCONS_00001032	XLOC_000590	Zbtb18	chr1:177442300-177450764	WT	KO	OK	6.12986	6.04987	-0.0189518	-0.045079	0.9638	0.99502	no
TCONS_00001033	XLOC_000590	Zbtb18	chr1:177442300-177450764	WT	KO	OK	5.11782	5.90028	0.205252	0.389498	0.69365	0.983602	no
TCONS_00001034	XLOC_000590	Zbtb18	chr1:177442300-177450764	WT	KO	OK	2.60452	3.60543	0.46915	0.739513	0.4632	0.94445	no
TCONS_00001035	XLOC_000591	1700016C15Rik	chr1:177729813-177753305	WT	KO	NOTEST	0.195557	0	#NAME?	0	1	1	no
TCONS_00001036	XLOC_000592	Gm16432	chr1:177991434-178048291	WT	KO	NOTEST	0.0995744	0	#NAME?	0	1	1	no
TCONS_00001037	XLOC_000593	Desi2	chr1:178187416-178252597	WT	KO	OK	11.2312	10.6948	-0.0705987	-0.242035	0.8073	0.990491	no
TCONS_00001038	XLOC_000594	Cox20	chr1:178318115-178324359	WT	KO	OK	0.00201943	1.41982	9.45754	0.397714	0.08595	0.735613	no
TCONS_00001039	XLOC_000594	Cox20	chr1:178318115-178324359	WT	KO	OK	8.04682	7.73353	-0.0572905	-0.178472	0.85275	0.992016	no
TCONS_00001040	XLOC_000594	Cox20	chr1:178318115-178324359	WT	KO	OK	82.936	64.4406	-0.364029	-0.726153	0.4614	0.944301	no
TCONS_00001041	XLOC_000595	Efcab2	chr1:178405880-178483249	WT	KO	OK	1.37031	1.40321	0.0342301	0.0527012	0.96355	0.99502	no
TCONS_00001042	XLOC_000596	Kif26b	chr1:178529124-178932857	WT	KO	NOTEST	0.144627	0.26938	0.897301	0	1	1	no
TCONS_00001043	XLOC_000597	Cnst	chr1:179546528-179627473	WT	KO	OK	5.48065	5.63394	0.0397967	0.129337	0.89835	0.994012	no
TCONS_00001044	XLOC_000598	Sccpdh	chr1:179668230-179687184	WT	KO	OK	4.59629	5.6302	0.292718	0.668492	0.5001	0.955683	no
TCONS_00001045	XLOC_000599	Cdc42bpa	chr1:179960877-180196020	WT	KO	OK	5.12701	5.09968	-0.00771128	-0.0224775	0.98035	0.995517	no
TCONS_00001046	XLOC_000599	Cdc42bpa	chr1:179960877-180196020	WT	KO	NOTEST	0.000583639	0.876594	10.5526	0	1	1	no
TCONS_00001047	XLOC_000600	Itpkb	chr1:180326968-180424799	WT	KO	NOTEST	0	0	0	0	1	1	no
TCONS_00001048	XLOC_000600	Itpkb	chr1:180326968-180424799	WT	KO	OK	9.52518	9.58911	0.00965046	0.0366936	0.97025	0.995222	no
TCONS_00001049	XLOC_000601	Parp1	chr1:180568974-180601254	WT	KO	OK	69.8998	68.6937	-0.0251116	-0.10559	0.90965	0.99413	no
TCONS_00001050	XLOC_000601	Mir6904	chr1:180568974-180601254	WT	KO	NOTEST	0	0	0	0	1	1	no
TCONS_00001051	XLOC_000602	Lin9	chr1:180641333-180690687	WT	KO	NOTEST	0.785107	0.589776	-0.412722	0	1	1	no
TCONS_00001052	XLOC_000602	Lin9	chr1:180641333-180690687	WT	KO	OK	8.19132	7.01112	-0.22445	-0.664052	0.50125	0.95636	no
TCONS_00001053	XLOC_000603	Acbd3	chr1:180726042-180754204	WT	KO	OK	11.9951	13.3598	0.155446	0.560358	0.57535	0.969252	no
TCONS_00001054	XLOC_000604	Sde2	chr1:180851150-180868114	WT	KO	OK	18.4281	16.8558	-0.128663	-0.469753	0.6311	0.975229	no
TCONS_00001055	XLOC_000605	Lefty2	chr1:180893118-180899102	WT	KO	NOTEST	0	0.0335917	inf	0	1	1	no
TCONS_00001056	XLOC_000606	Pycr2	chr1:180904273-180908088	WT	KO	OK	24.0013	24.017	0.000941549	0.00334269	0.995	0.99709	no
TCONS_00001057	XLOC_000607	Lefty1	chr1:180935038-180938401	WT	KO	OK	1.70595	2.68568	0.654711	1.03413	0.28605	0.850547	no
TCONS_00001058	XLOC_000608	Tmem63a	chr1:180942517-180975173	WT	KO	OK	9.1695	6.7695	-0.437793	-1.07332	0.28085	0.850547	no
TCONS_00001059	XLOC_000608	Tmem63a	chr1:180942517-180975173	WT	KO	OK	2.25736	1.64401	-0.457422	-0.561745	0.56775	0.967687	no
TCONS_00001060	XLOC_000608	Tmem63a	chr1:180942517-180975173	WT	KO	OK	2.62705	3.00649	0.194637	0.342109	0.7252	0.986271	no
TCONS_00001061	XLOC_000608	Tmem63a	chr1:180942517-180975173	WT	KO	OK	2.42573	3.51651	0.535728	0.757247	0.4515	0.940845	no
TCONS_00001062	XLOC_000609	9130409I23Rik	chr1:181051236-181060667	WT	KO	NOTEST	0	0	0	0	1	1	no
TCONS_00001063	XLOC_000610	Cnih4	chr1:181150930-181168994	WT	KO	OK	9.90212	9.18767	-0.108038	-0.350299	0.7197	0.985994	no
TCONS_00001064	XLOC_000611	Cnih3	chr1:181352627-181460641	WT	KO	NOTEST	6.3284e-05	0	#NAME?	0	1	1	no
TCONS_00001065	XLOC_000611	Cnih3	chr1:181352627-181460641	WT	KO	NOTEST	0.0414876	0	#NAME?	0	1	1	no
TCONS_00001066	XLOC_000611	Cnih3	chr1:181352627-181460641	WT	KO	NOTEST	6.93173e-06	0	#NAME?	0	1	1	no
TCONS_00001067	XLOC_000612	Srp9	chr1:182124736-182132415	WT	KO	OK	55.1555	51.645	-0.0948753	-0.357346	0.72165	0.985994	no
TCONS_00001068	XLOC_000613	1700047M11Rik	chr1:182300833-182303289	WT	KO	NOTEST	0	0	0	0	1	1	no
TCONS_00001069	XLOC_000614	Trp53bp2	chr1:182409166-182462436	WT	KO	OK	6.82674	6.56948	-0.0554172	-0.189817	0.8479	0.992016	no
TCONS_00001070	XLOC_000615	Capn8	chr1:182565006-182632352	WT	KO	NOTEST	0	0	0	0	1	1	no
TCONS_00001071	XLOC_000615	Capn8	chr1:182565006-182632352	WT	KO	NOTEST	0	0	0	0	1	1	no
TCONS_00001072	XLOC_000616	Susd4	chr1:182764905-182895654	WT	KO	NOTEST	0.194767	0.183437	-0.0864676	0	1	1	no
TCONS_00001073	XLOC_000617	Tlr5	chr1:182954787-182976044	WT	KO	NOTEST	0.123082	0.0308738	-1.99517	0	1	1	no
TCONS_00001074	XLOC_000618	Aida	chr1:183276341-183324501	WT	KO	OK	11.4968	12.4747	0.117779	0.302278	0.75515	0.990248	no
TCONS_00001075	XLOC_000619	Taf1a	chr1:183388884-183410206	WT	KO	NOTEST	0	0.0011157	inf	0	1	1	no
TCONS_00001076	XLOC_000619	Taf1a	chr1:183388884-183410206	WT	KO	OK	0.000445688	2.06738	12.1795	0.10001	0.05975	0.735613	no
TCONS_00001077	XLOC_000619	Taf1a	chr1:183388884-183410206	WT	KO	OK	3.238	0.00208575	-10.6003	-0.414687	0.1048	0.735613	no
TCONS_00001078	XLOC_000619	Taf1a	chr1:183388884-183410206	WT	KO	OK	0	1.30991	inf	#NAME?	0.1072	0.735613	no
TCONS_00001079	XLOC_000619	Taf1a	chr1:183388884-183410206	WT	KO	OK	4.22699	2.36524	-0.837643	-1.52579	0.1296	0.748181	no
TCONS_00001080	XLOC_000620	Hhipl2	chr1:183418502-183437053	WT	KO	NOTEST	0	0	0	0	1	1	no
TCONS_00001081	XLOC_000621	Dusp10	chr1:184034460-184075636	WT	KO	OK	1.24358	1.16716	-0.0914944	-0.134821	0.8895	0.994012	no
TCONS_00001082	XLOC_000622	4930488B22Rik	chr1:184712496-184718989	WT	KO	NOTEST	0.139093	0	#NAME?	0	1	1	no
TCONS_00001083	XLOC_000623	Rab3gap2	chr1:185204121-185329401	WT	KO	OK	3.15237	1.81544	-0.796114	-0.885107	0.3738	0.904126	no
TCONS_00001084	XLOC_000623	Rab3gap2	chr1:185204121-185329401	WT	KO	OK	12.3608	10.446	-0.242827	-0.467609	0.6334	0.975229	no
TCONS_00001085	XLOC_000623	Rab3gap2	chr1:185204121-185329401	WT	KO	OK	5.59878	7.0389	0.330237	0.60646	0.5397	0.963122	no
TCONS_00001086	XLOC_000624	Snora36b	chr1:185204121-185329401	WT	KO	NOTEST	0	0	0	0	1	1	no
TCONS_00001087	XLOC_000624	Mir664	chr1:185204121-185329401	WT	KO	NOTEST	0	0	0	0	1	1	no
TCONS_00001088	XLOC_000625	Mir194-1	chr1:185204121-185329401	WT	KO	NOTEST	0	0	0	0	1	1	no
TCONS_00001089	XLOC_000626	Mir215	chr1:185204121-185329401	WT	KO	OK	33.937	25.6916	-0.401564	-0.0350921	0.6492	0.978003	no
TCONS_00001090	XLOC_000627	Bpnt1	chr1:185332158-185357769	WT	KO	OK	6.12375	6.18761	0.014965	0.0379032	0.96585	0.99505	no
TCONS_00001091	XLOC_000628	Eprs	chr1:185363094-185428355	WT	KO	OK	50.1008	50.5954	0.0141723	0.0593261	0.9503	0.994942	no
TCONS_00001092	XLOC_000629	Slc30a10	chr1:185447115-185468761	WT	KO	NOTEST	0.104659	0.189807	0.858842	0	1	1	no
TCONS_00001093	XLOC_000630	5033404E19Rik	chr1:185497305-185498014	WT	KO	NOTEST	0	0	0	0	1	1	no
TCONS_00001094	XLOC_000631	Mir297c	chr1:185537335-185988795	WT	KO	NOTEST	0	0	0	0	1	1	no
TCONS_00001095	XLOC_000632	D1Pas1	chr1:186967415-186970627	WT	KO	NOTEST	0	0	0	0	1	1	no
TCONS_00001096	XLOC_000633	1700007P06Rik	chr1:187048406-187215446	WT	KO	NOTEST	0.109047	0.574475	2.3973	0	1	1	no
TCONS_00001097	XLOC_000634	Gpatch2	chr1:187215510-187351482	WT	KO	OK	2.27266	4.59567	1.01589	2.27418	0.0281	0.735613	no
TCONS_00001098	XLOC_000634	Gpatch2	chr1:187215510-187351482	WT	KO	NOTEST	0.784886	0.000194478	-11.9787	0	1	1	no
TCONS_00001099	XLOC_000634	Gpatch2	chr1:187215510-187351482	WT	KO	OK	2.93133	1.50844	-0.958496	-1.69476	0.09135	0.735613	no
TCONS_00001100	XLOC_000635	Esrrg	chr1:187609005-188214884	WT	KO	NOTEST	0.00197336	0	#NAME?	0	1	1	no
TCONS_00001101	XLOC_000635	Esrrg	chr1:187609005-188214884	WT	KO	NOTEST	0.0236859	0	#NAME?	0	1	1	no
TCONS_00001102	XLOC_000636	Ush2a	chr1:188262837-188965039	WT	KO	NOTEST	0.00631558	0	#NAME?	0	1	1	no
TCONS_00001103	XLOC_000637	Ptpn14	chr1:189728267-189876693	WT	KO	OK	2.29989	1.46329	-0.652344	-1.95339	0.0507	0.735613	no
TCONS_00001104	XLOC_000638	Angel2	chr1:190925107-190946975	WT	KO	OK	12.9152	8.13148	-0.66748	-1.57168	0.1124	0.735613	no
TCONS_00001105	XLOC_000638	Angel2	chr1:190925107-190946975	WT	KO	OK	1.68121	4.17284	1.31153	1.09065	0.27575	0.843378	no
TCONS_00001106	XLOC_000638	Angel2	chr1:190925107-190946975	WT	KO	OK	4.82665	6.6848	0.46986	0.887261	0.3654	0.90164	no
TCONS_00001107	XLOC_000638	Angel2	chr1:190925107-190946975	WT	KO	NOTEST	0.00102774	0.00486053	2.24164	0	1	1	no
TCONS_00001108	XLOC_000638	Angel2	chr1:190925107-190946975	WT	KO	OK	1.23505	0	#NAME?	#NAME?	0.09925	0.735613	no
TCONS_00001109	XLOC_000638	Angel2	chr1:190925107-190946975	WT	KO	OK	7.35268	7.54746	0.0377204	0.067633	0.9476	0.994942	no
TCONS_00001110	XLOC_000639	A230020J21Rik	chr1:191005831-191029781	WT	KO	OK	3.778	4.95294	0.390662	0.629806	0.5231	0.961008	no
TCONS_00001111	XLOC_000640	Spata45	chr1:191036821-191042941	WT	KO	NOTEST	0.732606	0	#NAME?	0	1	1	no
TCONS_00001112	XLOC_000641	Nsl1	chr1:191063020-191084558	WT	KO	OK	0.0051447	11.8388	11.1681	0.813486	0.1343	0.756349	no
TCONS_00001113	XLOC_000641	Nsl1	chr1:191063020-191084558	WT	KO	OK	11.9447	0.00108028	-13.4327	-0.295483	0.0818	0.735613	no
TCONS_00001114	XLOC_000642	Batf3	chr1:191098413-191108943	WT	KO	NOTEST	0	0.295183	inf	0	1	1	no
TCONS_00001115	XLOC_000643	Tmem206	chr1:191325964-191397041	WT	KO	OK	8.43581	9.50923	0.172802	0.34894	0.71955	0.985994	no
TCONS_00001116	XLOC_000644	Ints7	chr1:191575733-191621725	WT	KO	OK	32.1309	31.285	-0.0384912	-0.14721	0.8804	0.993955	no
TCONS_00001117	XLOC_000644	Ints7	chr1:191575733-191621725	WT	KO	OK	5.2138	0.00234155	-11.1207	-0.43406	0.1217	0.738389	no
TCONS_00001118	XLOC_000645	Lpgat1	chr1:191718023-191784257	WT	KO	OK	3.27515	0.469173	-2.80337	-3.12794	0.02235	0.735613	no
TCONS_00001119	XLOC_000645	Lpgat1	chr1:191718023-191784257	WT	KO	OK	4.64886	2.94617	-0.658036	-1.56736	0.11475	0.735613	no
TCONS_00001120	XLOC_000645	Lpgat1	chr1:191718023-191784257	WT	KO	OK	0.00061843	4.07298	12.6852	0.336035	0.0726	0.735613	no
TCONS_00001121	XLOC_000646	Nek2	chr1:191821472-191833049	WT	KO	OK	10.8213	10.8645	0.00575459	0.0199378	0.98415	0.995764	no
TCONS_00001122	XLOC_000647	Slc30a1	chr1:191894071-191913247	WT	KO	OK	2.79568	2.84663	0.0260596	0.0651991	0.94795	0.994942	no
TCONS_00001123	XLOC_000648	Rd3	chr1:191977372-191988282	WT	KO	NOTEST	0.0571496	0.0648805	0.183043	0	1	1	no
TCONS_00001124	XLOC_000648	Rd3	chr1:191977372-191988282	WT	KO	NOTEST	0.0004928	0.00049799	0.0151124	0	1	1	no
TCONS_00001125	XLOC_000649	Gm10516	chr1:192098545-192151025	WT	KO	NOTEST	0.0856752	0.225885	1.39864	0	1	1	no
TCONS_00001126	XLOC_000650	Kcnh1	chr1:192190871-192510158	WT	KO	NOTEST	0.0410419	0.0518584	0.337482	0	1	1	no
TCONS_00001127	XLOC_000650	Kcnh1	chr1:192190871-192510158	WT	KO	NOTEST	0.000533922	0.000545934	0.0320983	0	1	1	no
TCONS_00001128	XLOC_000651	1700065J18Rik	chr1:192841704-192842739	WT	KO	NOTEST	0	0	0	0	1	1	no
TCONS_00001129	XLOC_000652	Irf6	chr1:193153111-193172035	WT	KO	OK	1.25541	1.15898	-0.115311	-0.2065	0.83905	0.990854	no
TCONS_00001130	XLOC_000653	A130010J15Rik	chr1:193173468-193201546	WT	KO	OK	0	1.59743	inf	#NAME?	0.09675	0.735613	no
TCONS_00001131	XLOC_000653	A130010J15Rik	chr1:193173468-193201546	WT	KO	NOTEST	0.64154	0	#NAME?	0	1	1	no
TCONS_00001132	XLOC_000653	A130010J15Rik	chr1:193173468-193201546	WT	KO	OK	2.92665	1.40145	-1.06233	-1.17902	0.23035	0.833684	no
TCONS_00001133	XLOC_000654	Lamb3	chr1:193301993-193343878	WT	KO	NOTEST	0.000795871	0.000252059	-1.65878	0	1	1	no
TCONS_00001134	XLOC_000654	Lamb3	chr1:193301993-193343878	WT	KO	NOTEST	0.226771	0.120275	-0.914902	0	1	1	no
TCONS_00001135	XLOC_000655	Plxna2	chr1:194619828-194816868	WT	KO	NOTEST	0.222298	0.147027	-0.596413	0	1	1	no
TCONS_00001136	XLOC_000656	Cd34	chr1:194938820-194976959	WT	KO	OK	90.7192	62.1411	-0.545858	-1.38107	0.15595	0.791216	no
TCONS_00001137	XLOC_000656	Cd34	chr1:194938820-194976959	WT	KO	OK	128.149	127.581	-0.00640686	-0.020612	0.98145	0.99565	no
TCONS_00001138	XLOC_000657	A330023F24Rik	chr1:195017398-195037908	WT	KO	NOTEST	0.621681	0.5412	-0.200011	0	1	1	no
TCONS_00001139	XLOC_000657	Mir29b-2	chr1:195017398-195037908	WT	KO	NOTEST	0	0	0	0	1	1	no
TCONS_00001140	XLOC_000657	Mir29c	chr1:195017398-195037908	WT	KO	NOTEST	0	0	0	0	1	1	no
TCONS_00001141	XLOC_000658	Xkr4	chr1:3214481-3671498	WT	KO	NOTEST	0	0	0	0	1	1	no
TCONS_00001142	XLOC_000659	Rp1	chr1:4290845-4409241	WT	KO	NOTEST	0	0	0	0	1	1	no
TCONS_00001143	XLOC_000659	Rp1	chr1:4290845-4409241	WT	KO	NOTEST	0	0	0	0	1	1	no
TCONS_00001144	XLOC_000660	Sox17	chr1:4490927-4497354	WT	KO	NOTEST	0	0	0	0	1	1	no
TCONS_00001145	XLOC_000660	Sox17	chr1:4490927-4497354	WT	KO	NOTEST	0	0	0	0	1	1	no
TCONS_00001146	XLOC_000660	Sox17	chr1:4490927-4497354	WT	KO	NOTEST	0	0	0	0	1	1	no
TCONS_00001147	XLOC_000660	Sox17	chr1:4490927-4497354	WT	KO	NOTEST	0	0	0	0	1	1	no
TCONS_00001148	XLOC_000660	Sox17	chr1:4490927-4497354	WT	KO	NOTEST	0	0	0	0	1	1	no
TCONS_00001149	XLOC_000661	Mrpl15	chr1:4773199-4785726	WT	KO	OK	7.21052	7.66791	0.0887292	0.244799	0.80215	0.990491	no
TCONS_00001150	XLOC_000661	Mrpl15	chr1:4773199-4785726	WT	KO	OK	11.9142	7.72854	-0.624409	-1.30711	0.19535	0.833288	no
TCONS_00001151	XLOC_000661	Mrpl15	chr1:4773199-4785726	WT	KO	NOTEST	0	0.58841	inf	0	1	1	no
TCONS_00001152	XLOC_000662	Rgs20	chr1:4909575-5070285	WT	KO	NOTEST	0.402851	0.304637	-0.403153	0	1	1	no
TCONS_00001153	XLOC_000662	Rgs20	chr1:4909575-5070285	WT	KO	NOTEST	0.000318939	0.000324305	0.0240685	0	1	1	no
TCONS_00001154	XLOC_000662	Rgs20	chr1:4909575-5070285	WT	KO	NOTEST	0	0	0	0	1	1	no
TCONS_00001155	XLOC_000663	Npbwr1	chr1:5913706-5917398	WT	KO	NOTEST	0	0	0	0	1	1	no
TCONS_00001156	XLOC_000664	Sntg1	chr1:8359738-9299877	WT	KO	NOTEST	0	0	0	0	1	1	no
TCONS_00001157	XLOC_000664	Sntg1	chr1:8359738-9299877	WT	KO	NOTEST	0	0	0	0	1	1	no
TCONS_00001158	XLOC_000664	Sntg1	chr1:8359738-9299877	WT	KO	NOTEST	0	0	0	0	1	1	no
TCONS_00001159	XLOC_000664	Sntg1	chr1:8359738-9299877	WT	KO	NOTEST	0	0	0	0	1	1	no
TCONS_00001160	XLOC_000665	2610203C22Rik	chr1:9548045-9631092	WT	KO	NOTEST	0	0	0	0	1	1	no
TCONS_00001161	XLOC_000666	Mybl1	chr1:9667410-9700209	WT	KO	NOTEST	0.819221	0.000594709	-10.4279	0	1	1	no
TCONS_00001162	XLOC_000666	Mybl1	chr1:9667410-9700209	WT	KO	NOTEST	0.000168516	0.766085	12.1504	0	1	1	no
TCONS_00001163	XLOC_000667	Vcpip1	chr1:9723195-9771256	WT	KO	OK	13.4209	14.354	0.0969701	0.339253	0.7243	0.986271	no
TCONS_00001164	XLOC_000668	Snhg6	chr1:9941990-9944118	WT	KO	OK	15.0844	19.9521	0.403479	0.594141	0.5449	0.965013	no
TCONS_00001165	XLOC_000668	Snhg6	chr1:9941990-9944118	WT	KO	OK	49.8914	43.2403	-0.206415	-0.494984	0.6184	0.974915	no
TCONS_00001166	XLOC_000669	Snord87	chr1:9941990-9944118	WT	KO	OK	683.797	774.575	0.179836	0.0577313	0.488	0.951179	no
TCONS_00001167	XLOC_000670	Tcf24	chr1:9960162-9967485	WT	KO	NOTEST	0	0.0562617	inf	0	1	1	no
TCONS_00001168	XLOC_000671	Ppp1r42	chr1:9968621-10009136	WT	KO	NOTEST	0	0	0	0	1	1	no
TCONS_00001169	XLOC_000671	Ppp1r42	chr1:9968621-10009136	WT	KO	NOTEST	0	0	0	0	1	1	no
TCONS_00001170	XLOC_000671	Ppp1r42	chr1:9968621-10009136	WT	KO	NOTEST	0	0	0	0	1	1	no
TCONS_00001171	XLOC_000672	Cops5	chr1:10024599-10038159	WT	KO	NOTEST	0	0	0	0	1	1	no
TCONS_00001172	XLOC_000672	Cops5	chr1:10024599-10038159	WT	KO	OK	46.0505	39.6384	-0.216318	-0.800987	0.4154	0.9275	no
TCONS_00001173	XLOC_000672	Cops5	chr1:10024599-10038159	WT	KO	OK	1.19536	2.24663	0.91031	0.58568	0.559	0.966014	no
TCONS_00001174	XLOC_000673	Arfgef1	chr1:10137506-10232670	WT	KO	OK	21.945	20.0454	-0.130621	-0.529588	0.58925	0.970298	no
TCONS_00001175	XLOC_000674	Cpa6	chr1:10324718-10865874	WT	KO	NOTEST	0	0	0	0	1	1	no
TCONS_00001176	XLOC_000674	Cpa6	chr1:10324718-10865874	WT	KO	NOTEST	0	0	0	0	1	1	no
TCONS_00001177	XLOC_000675	Mir467e	chr1:10324718-10865874	WT	KO	NOTEST	0	0	0	0	1	1	no
TCONS_00001178	XLOC_000676	Slco5a1	chr1:12866549-12991135	WT	KO	NOTEST	0.09174	0.161606	0.816856	0	1	1	no
TCONS_00001179	XLOC_000677	Prdm14	chr1:13113427-13127163	WT	KO	NOTEST	0	0	0	0	1	1	no
TCONS_00001180	XLOC_000678	Ncoa2	chr1:13139158-13374083	WT	KO	OK	1.61141	3.52122	1.12776	1.74904	0.08845	0.735613	no
TCONS_00001181	XLOC_000678	Ncoa2	chr1:13139158-13374083	WT	KO	OK	12.1544	11.5938	-0.0681289	-0.248541	0.796	0.990491	no
TCONS_00001182	XLOC_000679	Tram1	chr1:13564701-13589864	WT	KO	OK	73.5222	75.3466	0.0353635	0.144879	0.8852	0.994012	no
TCONS_00001183	XLOC_000680	Lactb2	chr1:13625253-13660529	WT	KO	OK	1.82093	4.29707	1.23868	1.79876	0.0811	0.735613	no
TCONS_00001184	XLOC_000680	Lactb2	chr1:13625253-13660529	WT	KO	OK	7.58501	6.27978	-0.272437	-0.596853	0.5366	0.96293	no
TCONS_00001185	XLOC_000680	Lactb2	chr1:13625253-13660529	WT	KO	OK	4.61594	0.0548993	-6.39369	-0.988386	0.1554	0.791111	no
TCONS_00001186	XLOC_000681	Gm5523	chr1:13785684-13786929	WT	KO	NOTEST	0.281061	0.781285	1.47496	0	1	1	no
TCONS_00001187	XLOC_000682	Eya1	chr1:14168957-14310199	WT	KO	OK	0.00904507	1.38625	7.25984	1.09584	0.1818	0.820038	no
TCONS_00001188	XLOC_000682	Eya1	chr1:14168957-14310199	WT	KO	OK	5.47382	2.1861	-1.32419	-3.00779	0.0085	0.477312	no
TCONS_00001189	XLOC_000682	Eya1	chr1:14168957-14310199	WT	KO	NOTEST	0.000147037	0	#NAME?	0	1	1	no
TCONS_00001190	XLOC_000682	Eya1	chr1:14168957-14310199	WT	KO	OK	0	1.50272	inf	#NAME?	0.1057	0.735613	no
TCONS_00001191	XLOC_000683	Msc	chr1:14753345-14755966	WT	KO	NOTEST	0	0	0	0	1	1	no
TCONS_00001192	XLOC_000684	Trpa1	chr1:14872647-14918862	WT	KO	NOTEST	0.0290896	0.0219655	-0.405266	0	1	1	no
TCONS_00001193	XLOC_000685	Sbspon	chr1:15853861-15892722	WT	KO	NOTEST	0.362825	0.0782282	-2.21351	0	1	1	no
TCONS_00001194	XLOC_000686	4930444P10Rik	chr1:16065978-16093041	WT	KO	NOTEST	0	0	0	0	1	1	no
TCONS_00001195	XLOC_000687	Rpl7	chr1:16101295-16104433	WT	KO	OK	1283.04	1209.98	-0.0845845	-0.356275	0.7173	0.985994	no
TCONS_00001196	XLOC_000688	Stau2	chr1:16228809-16519561	WT	KO	NOTEST	0	0	0	0	1	1	no
TCONS_00001197	XLOC_000688	Stau2	chr1:16228809-16519561	WT	KO	OK	2.24635	0.666505	-1.75289	-2.15188	0.05455	0.735613	no
TCONS_00001198	XLOC_000688	Stau2	chr1:16228809-16519561	WT	KO	OK	2.6317	3.20605	0.284803	0.576579	0.56305	0.967687	no
TCONS_00001199	XLOC_000689	Ube2w	chr1:16540787-16619338	WT	KO	NOTEST	0	0.165849	inf	0	1	1	no
TCONS_00001200	XLOC_000689	Ube2w	chr1:16540787-16619338	WT	KO	OK	1.16696	2.88133	1.30399	1.3609	0.1646	0.802413	no
TCONS_00001201	XLOC_000689	Ube2w	chr1:16540787-16619338	WT	KO	OK	2.2954	1.6609	-0.466777	-0.560013	0.5748	0.969126	no
TCONS_00001202	XLOC_000689	Ube2w	chr1:16540787-16619338	WT	KO	OK	5.57472	5.44046	-0.0351706	-0.0743547	0.939	0.994942	no
TCONS_00001203	XLOC_000689	Ube2w	chr1:16540787-16619338	WT	KO	NOTEST	0.599403	0.00016514	-11.8256	0	1	1	no
TCONS_00001204	XLOC_000690	Tceb1	chr1:16641684-16657092	WT	KO	OK	7.82861	5.52663	-0.502358	-0.766477	0.4393	0.935997	no
TCONS_00001205	XLOC_000690	Tceb1	chr1:16641684-16657092	WT	KO	OK	4.39332	5.41106	0.300599	0.384944	0.70205	0.98422	no
TCONS_00001206	XLOC_000690	Tceb1	chr1:16641684-16657092	WT	KO	OK	53.4145	61.3517	0.199872	0.596755	0.5449	0.965013	no
TCONS_00001207	XLOC_000691	Jph1	chr1:16994939-17097889	WT	KO	NOTEST	0.412609	0.156576	-1.39791	0	1	1	no
TCONS_00001208	XLOC_000692	Crisp4	chr1:18115190-18137051	WT	KO	NOTEST	0	0	0	0	1	1	no
TCONS_00001209	XLOC_000693	Defb44-ps	chr1:18210052-18223564	WT	KO	NOTEST	0	0	0	0	1	1	no
TCONS_00001210	XLOC_000694	Defb18	chr1:18236472-18237443	WT	KO	NOTEST	0	0	0	0	1	1	no
TCONS_00001211	XLOC_000695	Defb41	chr1:18250977-18265138	WT	KO	NOTEST	0	0	0	0	1	1	no
TCONS_00001212	XLOC_000695	Gm15386	chr1:18250977-18265138	WT	KO	NOTEST	0	0	0	0	1	1	no
TCONS_00001213	XLOC_000696	Pkhd1	chr1:20057778-20618057	WT	KO	NOTEST	0	0	0	0	1	1	no
TCONS_00001214	XLOC_000697	Il17f	chr1:20777145-20784270	WT	KO	NOTEST	0	0.168241	inf	0	1	1	no
TCONS_00001215	XLOC_000698	Mcm3	chr1:20802214-20820274	WT	KO	OK	13.7724	14.6549	0.0896054	0.161583	0.8722	0.992659	no
TCONS_00001216	XLOC_000698	Mcm3	chr1:20802214-20820274	WT	KO	OK	76.2314	75.5383	-0.0131783	-0.0499951	0.9596	0.994942	no
TCONS_00001217	XLOC_000699	6720483E21Rik	chr1:20888649-20890473	WT	KO	NOTEST	0.362904	0.0913339	-1.99036	0	1	1	no
TCONS_00001218	XLOC_000700	Tram2	chr1:21001396-21079225	WT	KO	OK	6.38889	5.67661	-0.170537	-0.365013	0.7063	0.984638	no
TCONS_00001219	XLOC_000700	Tram2	chr1:21001396-21079225	WT	KO	OK	1.13311	1.55489	0.456527	0.354504	0.7404	0.988079	no
TCONS_00001220	XLOC_000701	Gm4956	chr1:21285245-21298312	WT	KO	NOTEST	0	0.270263	inf	0	1	1	no
TCONS_00001221	XLOC_000702	Kcnq5	chr1:21398402-21961942	WT	KO	NOTEST	0.00224017	0.000232479	-3.26843	0	1	1	no
TCONS_00001222	XLOC_000702	Kcnq5	chr1:21398402-21961942	WT	KO	OK	2.11721	2.26927	0.100065	0.273611	0.7838	0.990491	no
TCONS_00001223	XLOC_000703	Rims1	chr1:22288421-22432843	WT	KO	NOTEST	0	0	0	0	1	1	no
TCONS_00001224	XLOC_000703	Rims1	chr1:22288421-22432843	WT	KO	NOTEST	0	0	0	0	1	1	no
TCONS_00001225	XLOC_000703	Rims1	chr1:22288421-22432843	WT	KO	NOTEST	0	0	0	0	1	1	no
TCONS_00001226	XLOC_000704	Rims1	chr1:22468190-22805724	WT	KO	NOTEST	0	0	0	0	1	1	no
TCONS_00001227	XLOC_000705	4933415F23Rik	chr1:23100473-23102253	WT	KO	NOTEST	0	0	0	0	1	1	no
TCONS_00001228	XLOC_000706	Ogfrl1	chr1:23366423-23383175	WT	KO	OK	25.751	23.7252	-0.11821	-0.467336	0.63935	0.976557	no
TCONS_00001229	XLOC_000707	Smap1	chr1:23761925-23922381	WT	KO	NOTEST	0.435032	0.416887	-0.061465	0	1	1	no
TCONS_00001230	XLOC_000707	Smap1	chr1:23761925-23922381	WT	KO	NOTEST	0.00050975	0.18284	8.48658	0	1	1	no
TCONS_00001231	XLOC_000707	Smap1	chr1:23761925-23922381	WT	KO	OK	0.0102138	2.35359	7.84819	0.790434	0.15015	0.783558	no
TCONS_00001232	XLOC_000707	Smap1	chr1:23761925-23922381	WT	KO	OK	5.88938	6.66861	0.17927	0.303796	0.7645	0.990491	no
TCONS_00001233	XLOC_000707	Smap1	chr1:23761925-23922381	WT	KO	OK	15.2165	14.6917	-0.0506309	-0.15084	0.8762	0.993628	no
TCONS_00001234	XLOC_000708	1110058L19Rik	chr1:23995938-24005640	WT	KO	OK	19.2095	20.8956	0.121378	0.291719	0.76375	0.990491	no
TCONS_00001235	XLOC_000709	Fam135a	chr1:24010757-24100341	WT	KO	NOTEST	0.456203	0.524748	0.201948	0	1	1	no
TCONS_00001236	XLOC_000710	Col19a1	chr1:24257682-24587437	WT	KO	NOTEST	0	0.123707	inf	0	1	1	no
TCONS_00001237	XLOC_000711	Bai3	chr1:25067475-25829707	WT	KO	NOTEST	0	0	0	0	1	1	no
TCONS_00001238	XLOC_000712	Gm20172	chr1:25067475-25829707	WT	KO	OK	1.38952	2.09679	0.593601	0.60963	0.53405	0.96293	no
TCONS_00001239	XLOC_000713	4931408C20Rik	chr1:26681800-26687460	WT	KO	NOTEST	0	0	0	0	1	1	no
TCONS_00001240	XLOC_000714	Gm597	chr1:28776121-28780252	WT	KO	NOTEST	0	0	0	0	1	1	no
TCONS_00001241	XLOC_000715	Phf3	chr1:30802341-30873916	WT	KO	OK	9.8986	13.0596	0.399811	1.24432	0.2029	0.833684	no
TCONS_00001242	XLOC_000715	Phf3	chr1:30802341-30873916	WT	KO	OK	8.03847	5.67488	-0.502332	-1.22603	0.21245	0.833684	no
TCONS_00001243	XLOC_000716	Ptp4a1	chr1:30940302-30949755	WT	KO	OK	8.07045	7.19589	-0.165476	-0.278854	0.77835	0.990491	no
TCONS_00001244	XLOC_000716	Gm13363	chr1:30940302-30949755	WT	KO	OK	49.4872	48.5002	-0.029064	-0.104302	0.91095	0.99425	no
TCONS_00001245	XLOC_000717	4931428L18Rik	chr1:31141077-31222656	WT	KO	NOTEST	0.282236	0.213297	-0.404037	0	1	1	no
TCONS_00001246	XLOC_000718	Gm9839	chr1:32172805-32657738	WT	KO	NOTEST	0	0	0	0	1	1	no
TCONS_00001247	XLOC_000719	Gm5415	chr1:32172805-32657738	WT	KO	NOTEST	0.0721479	0.135483	0.909082	0	1	1	no
TCONS_00001248	XLOC_000720	Prim2	chr1:33453807-33669794	WT	KO	OK	20.7342	24.8022	0.258458	0.924337	0.35515	0.892946	no
TCONS_00001249	XLOC_000721	Bag2	chr1:33745483-33757750	WT	KO	OK	17.4039	15.3005	-0.185828	-0.617543	0.53535	0.96293	no
TCONS_00001250	XLOC_000722	Zfp451	chr1:33761540-33814595	WT	KO	OK	3.15689	3.57189	0.178186	0.278363	0.7813	0.990491	no
TCONS_00001251	XLOC_000722	Zfp451	chr1:33761540-33814595	WT	KO	OK	4.4842	3.99503	-0.166647	-0.303557	0.75975	0.990263	no
TCONS_00001252	XLOC_000722	Zfp451	chr1:33761540-33814595	WT	KO	OK	8.77315	8.0156	-0.130285	-0.388811	0.6969	0.98422	no
TCONS_00001253	XLOC_000722	Zfp451	chr1:33761540-33814595	WT	KO	NOTEST	0	0.410617	inf	0	1	1	no
TCONS_00001254	XLOC_000723	Gm15455	chr1:33835898-33838914	WT	KO	NOTEST	0.0571548	0.0651137	0.188085	0	1	1	no
TCONS_00001255	XLOC_000724	Bend6	chr1:33852051-33907621	WT	KO	NOTEST	0	0.0389935	inf	0	1	1	no
TCONS_00001256	XLOC_000725	Mir5103	chr1:34433120-34433199	WT	KO	OK	0	125.093	inf	#NAME?	0.12535	0.741795	no
TCONS_00001257	XLOC_000726	Ccdc115	chr1:34436669-34439672	WT	KO	OK	22.8983	17.4216	-0.394369	-1.34873	0.1796	0.817284	no
TCONS_00001258	XLOC_000727	Prss40	chr1:34552330-34560943	WT	KO	NOTEST	0	0	0	0	1	1	no
TCONS_00001259	XLOC_000728	AA619741	chr1:34633534-34636210	WT	KO	NOTEST	0	0	0	0	1	1	no
TCONS_00001260	XLOC_000729	Fam168b	chr1:34813217-34843050	WT	KO	OK	7.58837	7.76472	0.0331427	0.0534515	0.9556	0.994942	no
TCONS_00001261	XLOC_000729	Fam168b	chr1:34813217-34843050	WT	KO	OK	3.35979	10.8095	1.68586	2.20861	0.0436	0.735613	no
TCONS_00001262	XLOC_000729	Fam168b	chr1:34813217-34843050	WT	KO	OK	41.8494	29.0587	-0.526236	-1.8145	0.0673	0.735613	no
TCONS_00001263	XLOC_000730	Mir7669	chr1:35522613-35522633	WT	KO	NOTEST	0	0	0	0	1	1	no
TCONS_00001264	XLOC_000731	Uggt1	chr1:36140009-36244303	WT	KO	OK	3.73118	0	#NAME?	#NAME?	0.10215	0.735613	no
TCONS_00001265	XLOC_000731	Uggt1	chr1:36140009-36244303	WT	KO	OK	11.3381	14.4923	0.354105	1.30173	0.18785	0.827958	no
TCONS_00001266	XLOC_000731	Uggt1	chr1:36140009-36244303	WT	KO	OK	0.00281759	1.06116	8.55696	0.664799	0.16105	0.799186	no
TCONS_00001267	XLOC_000732	Mir6897	chr1:36140009-36244303	WT	KO	NOTEST	0	0	0	0	1	1	no
TCONS_00001268	XLOC_000733	Neurl3	chr1:36264601-36273604	WT	KO	OK	0.00141974	1.61762	10.154	0.263061	0.09415	0.735613	no
TCONS_00001269	XLOC_000733	Neurl3	chr1:36264601-36273604	WT	KO	OK	10.7114	9.92102	-0.110581	-0.301575	0.7575	0.990248	no
TCONS_00001270	XLOC_000733	Neurl3	chr1:36264601-36273604	WT	KO	OK	4.77965	4.95232	0.0512	0.106483	0.9138	0.994541	no
TCONS_00001271	XLOC_000734	Kansl3	chr1:36335729-36369181	WT	KO	OK	16.1859	15.8115	-0.0337671	-0.130675	0.89355	0.994012	no
TCONS_00001272	XLOC_000735	Mir6898	chr1:36335729-36369181	WT	KO	OK	0	91.2521	inf	#NAME?	0.21605	0.833684	no
TCONS_00001273	XLOC_000736	Lman2l	chr1:36422883-36445250	WT	KO	OK	2.41007	0	#NAME?	#NAME?	0.1073	0.735613	no
TCONS_00001274	XLOC_000736	Lman2l	chr1:36422883-36445250	WT	KO	OK	3.02019	3.83264	0.3437	0.559186	0.57015	0.967687	no
TCONS_00001275	XLOC_000736	Lman2l	chr1:36422883-36445250	WT	KO	OK	8.07282	7.29628	-0.14591	-0.361201	0.7111	0.985562	no
TCONS_00001276	XLOC_000737	Ankrd23	chr1:36529989-36537337	WT	KO	OK	3.69178	2.90784	-0.344367	-0.856962	0.38615	0.909417	no
TCONS_00001277	XLOC_000737	Ankrd23	chr1:36529989-36537337	WT	KO	NOTEST	8.03438e-05	0.624008	12.9231	0	1	1	no
TCONS_00001278	XLOC_000738	Ankrd39	chr1:36537550-36547212	WT	KO	OK	3.84074	3.49905	-0.134419	-0.281615	0.77855	0.990491	no
TCONS_00001279	XLOC_000738	Ankrd39	chr1:36537550-36547212	WT	KO	OK	2.3983	3.29838	0.459748	0.70258	0.4743	0.945924	no
TCONS_00001280	XLOC_000739	Sema4c	chr1:36548639-36558381	WT	KO	OK	2.51454	2.58737	0.0411917	0.104928	0.9125	0.994541	no
TCONS_00001281	XLOC_000740	Fam178b	chr1:36562695-36683183	WT	KO	NOTEST	3.80598e-05	0	#NAME?	0	1	1	no
TCONS_00001282	XLOC_000740	Fam178b	chr1:36562695-36683183	WT	KO	NOTEST	0.14713	0.110953	-0.407141	0	1	1	no
TCONS_00001283	XLOC_000740	Fam178b	chr1:36562695-36683183	WT	KO	NOTEST	0	0.00052878	inf	0	1	1	no
TCONS_00001284	XLOC_000741	Actr1b	chr1:36698038-36709998	WT	KO	OK	13.6602	12.3112	-0.150006	-0.481067	0.62835	0.975229	no
TCONS_00001285	XLOC_000741	Actr1b	chr1:36698038-36709998	WT	KO	OK	10.5478	6.8294	-0.627112	-1.23131	0.21805	0.833684	no
TCONS_00001286	XLOC_000742	Tmem131	chr1:36792188-36939527	WT	KO	OK	16.1608	18.5638	0.199993	0.801313	0.41875	0.92866	no
TCONS_00001287	XLOC_000743	Coa5	chr1:37417084-37430103	WT	KO	OK	37.6034	43.5158	0.210677	0.845772	0.38925	0.910139	no
TCONS_00001288	XLOC_000744	Mgat4a	chr1:37439319-37541016	WT	KO	OK	6.97981	3.13812	-1.15329	-3.06998	0.004	0.352295	no
TCONS_00001289	XLOC_000744	Mgat4a	chr1:37439319-37541016	WT	KO	OK	0.000933899	0.913527	9.93397	0.40019	0.08995	0.735613	no
TCONS_00001290	XLOC_000744	Mgat4a	chr1:37439319-37541016	WT	KO	OK	0.00201174	3.09589	10.5877	0.662895	0.1323	0.752859	no
TCONS_00001291	XLOC_000745	4930594C11Rik	chr1:37439319-37541016	WT	KO	OK	1.57014	1.65701	0.0776908	0.0802859	0.93715	0.994942	no
TCONS_00001292	XLOC_000744	Mgat4a	chr1:37439319-37541016	WT	KO	OK	6.38192	3.24664	-0.975043	-0.515939	0.61695	0.974818	no
TCONS_00001293	XLOC_000744	Mgat4a	chr1:37439319-37541016	WT	KO	NOTEST	0	0.749739	inf	0	1	1	no
TCONS_00001294	XLOC_000746	2010300C02Rik	chr1:37611675-37719811	WT	KO	NOTEST	0.124493	0.20136	0.693707	0	1	1	no
TCONS_00001295	XLOC_000747	Tsga10	chr1:37754571-37865298	WT	KO	NOTEST	0	0	0	0	1	1	no
TCONS_00001296	XLOC_000747	Tsga10	chr1:37754571-37865298	WT	KO	NOTEST	0	0	0	0	1	1	no
TCONS_00001297	XLOC_000747	Tsga10	chr1:37754571-37865298	WT	KO	NOTEST	0	0	0	0	1	1	no
TCONS_00001298	XLOC_000747	Tsga10	chr1:37754571-37865298	WT	KO	NOTEST	0	0.363215	inf	0	1	1	no
TCONS_00001299	XLOC_000747	Tsga10	chr1:37754571-37865298	WT	KO	NOTEST	0.244674	0	#NAME?	0	1	1	no
TCONS_00001300	XLOC_000747	Tsga10	chr1:37754571-37865298	WT	KO	NOTEST	1.52037e-05	0.660285	15.4064	0	1	1	no
TCONS_00001301	XLOC_000747	Tsga10	chr1:37754571-37865298	WT	KO	NOTEST	0.242308	0.000111876	-11.0807	0	1	1	no
TCONS_00001302	XLOC_000747	Tsga10	chr1:37754571-37865298	WT	KO	NOTEST	0.495513	0.604026	0.285687	0	1	1	no
TCONS_00001303	XLOC_000748	Mitd1	chr1:37878889-37890411	WT	KO	OK	0.00028852	2.56094	13.1157	0.0299393	0.07015	0.735613	no
TCONS_00001304	XLOC_000748	Mitd1	chr1:37878889-37890411	WT	KO	OK	12.3426	8.70457	-0.5038	-1.23246	0.21655	0.833684	no
TCONS_00001305	XLOC_000749	Lyg2	chr1:37905922-37916493	WT	KO	NOTEST	0	0	0	0	1	1	no
TCONS_00001306	XLOC_000750	Lyg1	chr1:37946737-37957759	WT	KO	NOTEST	0	0	0	0	1	1	no
TCONS_00001307	XLOC_000751	Txndc9	chr1:37983866-37997243	WT	KO	OK	0	0.984729	inf	#NAME?	0.1052	0.735613	no
TCONS_00001308	XLOC_000751	Txndc9	chr1:37983866-37997243	WT	KO	OK	8.16579	5.95927	-0.454457	-1.36301	0.1655	0.803455	no
TCONS_00001309	XLOC_000751	Txndc9	chr1:37983866-37997243	WT	KO	OK	1.81894	1.38396	-0.394296	-0.546591	0.58795	0.970298	no
TCONS_00001310	XLOC_000752	Rev1	chr1:37998009-38129784	WT	KO	OK	6.91802	6.33447	-0.127134	-0.136439	0.88855	0.994012	no
TCONS_00001311	XLOC_000752	Rev1	chr1:37998009-38129784	WT	KO	OK	4.66531	4.20363	-0.150337	-0.179123	0.8548	0.992016	no
TCONS_00001312	XLOC_000752	Rev1	chr1:37998009-38129784	WT	KO	OK	4.57489	5.78173	0.337764	0.329451	0.74465	0.989018	no
TCONS_00001313	XLOC_000753	Aff3	chr1:38175843-38665021	WT	KO	NOTEST	0	0	0	0	1	1	no
TCONS_00001314	XLOC_000753	Aff3	chr1:38175843-38665021	WT	KO	OK	6.01965	5.58247	-0.108776	-0.194293	0.84105	0.991369	no
TCONS_00001315	XLOC_000753	Aff3	chr1:38175843-38665021	WT	KO	NOTEST	0	0.0798661	inf	0	1	1	no
TCONS_00001316	XLOC_000753	Aff3	chr1:38175843-38665021	WT	KO	OK	29.6608	30.9752	0.062557	0.235851	0.80905	0.990491	no
TCONS_00001317	XLOC_000754	Lonrf2	chr1:38794508-38821215	WT	KO	NOTEST	0.21507	0.0901345	-1.25466	0	1	1	no
TCONS_00001318	XLOC_000755	Chst10	chr1:38863872-38898160	WT	KO	OK	1.59068	2.42715	0.60962	1.25999	0.2065	0.833684	no
TCONS_00001319	XLOC_000756	Mir6349	chr1:39186895-39186992	WT	KO	NOTEST	0	0	0	0	1	1	no
TCONS_00001320	XLOC_000757	Tbc1d8	chr1:39367850-39478753	WT	KO	OK	3.4876	3.56376	0.0311657	0.0150816	0.8385	0.990782	no
TCONS_00001321	XLOC_000757	Tbc1d8	chr1:39367850-39478753	WT	KO	OK	4.36767	1.90153	-1.19971	-0.520615	0.5364	0.96293	no
TCONS_00001322	XLOC_000757	Tbc1d8	chr1:39367850-39478753	WT	KO	OK	1.7577	3.17127	0.851369	0.437199	0.6023	0.971646	no
TCONS_00001323	XLOC_000757	Tbc1d8	chr1:39367850-39478753	WT	KO	OK	2.73598	2.40224	-0.187682	-0.0979964	0.9135	0.994541	no
TCONS_00001324	XLOC_000758	Snord89	chr1:39548746-39548840	WT	KO	OK	0	53.9252	inf	#NAME?	0.12535	0.741795	no
TCONS_00001325	XLOC_000759	Rnf149	chr1:39551295-39577416	WT	KO	OK	15.45	7.58706	-1.026	-2.92176	0.0052	0.414366	no
TCONS_00001326	XLOC_000759	Rnf149	chr1:39551295-39577416	WT	KO	OK	0.0413785	3.69168	6.47925	1.55978	0.22595	0.833684	no
TCONS_00001327	XLOC_000759	Rnf149	chr1:39551295-39577416	WT	KO	OK	1.83529	3.16453	0.78598	0.705397	0.48405	0.950861	no
TCONS_00001328	XLOC_000760	Creg2	chr1:39618405-39651182	WT	KO	NOTEST	0.0575902	0.0726287	0.334717	0	1	1	no
TCONS_00001329	XLOC_000761	Rfx8	chr1:39665300-39720989	WT	KO	NOTEST	0.211954	0.279266	0.397887	0	1	1	no
TCONS_00001330	XLOC_000762	Gm3646	chr1:39804140-39805332	WT	KO	NOTEST	0	0	0	0	1	1	no
TCONS_00001331	XLOC_000763	1700066B17Rik	chr1:39842427-39847330	WT	KO	NOTEST	0	0	0	0	1	1	no
TCONS_00001332	XLOC_000764	Gm16894	chr1:40076211-40125226	WT	KO	NOTEST	0.80238	0.484037	-0.729168	0	1	1	no
TCONS_00001333	XLOC_000764	Gm16894	chr1:40076211-40125226	WT	KO	NOTEST	0.275187	2.43489e-05	-13.4643	0	1	1	no
TCONS_00001334	XLOC_000765	Mfsd9	chr1:40772039-40790657	WT	KO	OK	0.644973	2.12133	1.71766	2.38906	0.03955	0.735613	no
TCONS_00001335	XLOC_000766	4930448I06Rik	chr1:41167559-41181252	WT	KO	NOTEST	0	0	0	0	1	1	no
TCONS_00001336	XLOC_000767	Pou3f3os	chr1:42648199-42694825	WT	KO	NOTEST	0	0	0	0	1	1	no
TCONS_00001337	XLOC_000768	2610207O16Rik	chr1:42707062-42713454	WT	KO	NOTEST	0	0	0	0	1	1	no
TCONS_00001338	XLOC_000769	Tgfbrap1	chr1:43047268-43098622	WT	KO	OK	5.66928	4.79838	-0.240619	-0.705618	0.467	0.944498	no
TCONS_00001339	XLOC_000769	Tgfbrap1	chr1:43047268-43098622	WT	KO	OK	1.24563	2.45382	0.978151	1.64135	0.10265	0.735613	no
TCONS_00001340	XLOC_000770	Fhl2	chr1:43123070-43196761	WT	KO	NOTEST	3.23039e-05	0.545521	14.0436	0	1	1	no
TCONS_00001341	XLOC_000770	Fhl2	chr1:43123070-43196761	WT	KO	NOTEST	0.604724	0	#NAME?	0	1	1	no
TCONS_00001342	XLOC_000771	Uxs1	chr1:43749382-43827842	WT	KO	OK	10.7742	10.988	0.0283391	0.0802062	0.9364	0.994942	no
TCONS_00001343	XLOC_000771	Uxs1	chr1:43749382-43827842	WT	KO	OK	13.7693	5.63747	-1.28834	-2.28708	0.0331	0.735613	no
TCONS_00001344	XLOC_000772	Mettl21c	chr1:44009407-44020006	WT	KO	NOTEST	0.137665	0.417087	1.59918	0	1	1	no
TCONS_00001345	XLOC_000773	Tex30	chr1:44086616-44102620	WT	KO	OK	5.12491	10.7727	1.07178	1.55543	0.1201	0.735814	no
TCONS_00001346	XLOC_000773	Tex30	chr1:44086616-44102620	WT	KO	OK	13.3103	8.50152	-0.646753	-1.27696	0.1946	0.833274	no
TCONS_00001347	XLOC_000773	Tex30	chr1:44086616-44102620	WT	KO	OK	8.81919	4.62863	-0.930061	-1.75143	0.0869	0.735613	no
TCONS_00001348	XLOC_000774	Kdelc1	chr1:44106545-44118773	WT	KO	OK	12.7262	12.8684	0.0160398	0.0516271	0.95815	0.994942	no
TCONS_00001349	XLOC_000775	Mettl21e	chr1:44204069-44218931	WT	KO	NOTEST	0.297036	0.256515	-0.211594	0	1	1	no
TCONS_00001350	XLOC_000776	4930521E06Rik	chr1:44551670-44796836	WT	KO	NOTEST	0	0	0	0	1	1	no
TCONS_00001351	XLOC_000777	Col5a2	chr1:45374330-45503282	WT	KO	NOTEST	0	0	0	0	1	1	no
TCONS_00001352	XLOC_000778	Slc40a1	chr1:45908069-45926504	WT	KO	NOTEST	0	0.363082	inf	0	1	1	no
TCONS_00001353	XLOC_000778	Slc40a1	chr1:45908069-45926504	WT	KO	OK	9.22406	14.2136	0.623801	2.02598	0.04075	0.735613	no
TCONS_00001354	XLOC_000779	Gm4776	chr1:46020414-46030437	WT	KO	NOTEST	0	0	0	0	1	1	no
TCONS_00001355	XLOC_000779	Gm4776	chr1:46020414-46030437	WT	KO	NOTEST	0	0	0	0	1	1	no
TCONS_00001356	XLOC_000780	Slc39a10	chr1:46807543-46853509	WT	KO	OK	11.2151	10.9544	-0.0339332	-0.120447	0.9051	0.994012	no
TCONS_00001357	XLOC_000781	Mir6350	chr1:47467020-47467125	WT	KO	NOTEST	0	0	0	0	1	1	no
TCONS_00001358	XLOC_000782	9330175M20Rik	chr1:51218385-51333779	WT	KO	NOTEST	0	0.077166	inf	0	1	1	no
TCONS_00001359	XLOC_000783	Nabp1	chr1:51469487-51478399	WT	KO	OK	5.26554	5.97943	0.183426	0.474166	0.6316	0.975229	no
TCONS_00001360	XLOC_000784	Myo1b	chr1:51749757-51915978	WT	KO	NOTEST	2.3273e-06	0	#NAME?	0	1	1	no
TCONS_00001361	XLOC_000784	Myo1b	chr1:51749757-51915978	WT	KO	NOTEST	0.0227746	1.92896e-05	-10.2054	0	1	1	no
TCONS_00001362	XLOC_000784	Myo1b	chr1:51749757-51915978	WT	KO	NOTEST	0.000282929	0.153149	9.08028	0	1	1	no
TCONS_00001363	XLOC_000785	Gls	chr1:52163449-52233232	WT	KO	OK	5.43993	6.61349	0.281824	0.502267	0.6065	0.972748	no
TCONS_00001364	XLOC_000785	Gls	chr1:52163449-52233232	WT	KO	OK	17.0078	6.95914	-1.28921	-1.86576	0.06915	0.735613	no
TCONS_00001365	XLOC_000785	Gls	chr1:52163449-52233232	WT	KO	OK	20.5132	31.8424	0.634396	2.01085	0.04375	0.735613	no
TCONS_00001366	XLOC_000786	Nab1	chr1:52455848-52500448	WT	KO	OK	11.5699	9.24313	-0.32392	-1.16708	0.2457	0.833684	no
TCONS_00001367	XLOC_000787	Mfsd6	chr1:52656304-52727318	WT	KO	OK	4.74134	4.66866	-0.0222848	-0.0671811	0.94585	0.994942	no
TCONS_00001368	XLOC_000787	Mfsd6	chr1:52656304-52727318	WT	KO	NOTEST	0.685525	0.49542	-0.468558	0	1	1	no
TCONS_00001369	XLOC_000788	Inpp1	chr1:52789419-52817688	WT	KO	OK	9.31079	8.60182	-0.114262	-0.324434	0.74055	0.988122	no
TCONS_00001370	XLOC_000789	1700019D03Rik	chr1:52925126-52952840	WT	KO	NOTEST	0	0.220621	inf	0	1	1	no
TCONS_00001371	XLOC_000790	1700019A02Rik	chr1:53158576-53187617	WT	KO	NOTEST	0	0.171278	inf	0	1	1	no
TCONS_00001372	XLOC_000791	Pms1	chr1:53189188-53296996	WT	KO	OK	5.65607	4.75091	-0.251595	-0.689232	0.48825	0.951445	no
TCONS_00001373	XLOC_000792	Asnsd1	chr1:53344616-53352752	WT	KO	OK	7.84441	6.71906	-0.223406	-0.266334	0.7904	0.990491	no
TCONS_00001374	XLOC_000792	Asnsd1	chr1:53344616-53352752	WT	KO	OK	23.7991	27.6885	0.218376	0.770951	0.4246	0.932041	no
TCONS_00001375	XLOC_000793	Dnah7a	chr1:53397001-53706784	WT	KO	NOTEST	0.0182359	0	#NAME?	0	1	1	no
TCONS_00001376	XLOC_000794	Stk17b	chr1:53755511-53785215	WT	KO	OK	18.1506	16.9747	-0.0966279	-0.342581	0.7327	0.987015	no
TCONS_00001377	XLOC_000795	Hecw2	chr1:53806873-54195034	WT	KO	NOTEST	0	0.00788698	inf	0	1	1	no
TCONS_00001378	XLOC_000795	Hecw2	chr1:53806873-54195034	WT	KO	NOTEST	0	0	0	0	1	1	no
TCONS_00001379	XLOC_000796	Gtf3c3	chr1:54396004-54438986	WT	KO	OK	5.40442	5.92997	0.133885	0.371246	0.71275	0.985661	no
TCONS_00001380	XLOC_000796	Gtf3c3	chr1:54396004-54438986	WT	KO	OK	2.83134	4.06272	0.520958	0.904365	0.36465	0.901052	no
TCONS_00001381	XLOC_000797	Pgap1	chr1:54472999-54557684	WT	KO	NOTEST	0.0305688	0.149868	2.29356	0	1	1	no
TCONS_00001382	XLOC_000798	Ankrd44	chr1:54645339-54926387	WT	KO	OK	6.59421	7.46916	0.179747	0.5798	0.55465	0.965764	no
TCONS_00001383	XLOC_000798	Ankrd44	chr1:54645339-54926387	WT	KO	OK	2.2493	2.43717	0.115734	0.18686	0.84675	0.992016	no
TCONS_00001384	XLOC_000799	Sf3b1	chr1:54985169-55027478	WT	KO	OK	22.3991	7.43286	-1.59145	-2.42345	0.02755	0.735613	no
TCONS_00001385	XLOC_000799	Sf3b1	chr1:54985169-55027478	WT	KO	OK	55.9287	72.6145	0.376669	1.4288	0.14275	0.769746	no
TCONS_00001386	XLOC_000800	Hspd1	chr1:55077833-55087932	WT	KO	OK	218.353	217.193	-0.00768938	-0.032493	0.97365	0.995481	no
TCONS_00001387	XLOC_000801	Rftn2	chr1:55170159-55226782	WT	KO	OK	1.41536	2.81524	0.992091	2.05895	0.04845	0.735613	no
TCONS_00001388	XLOC_000802	Boll	chr1:55300068-55363469	WT	KO	NOTEST	7.79234e-06	0	#NAME?	0	1	1	no
TCONS_00001389	XLOC_000802	Boll	chr1:55300068-55363469	WT	KO	NOTEST	0.535432	0.806137	0.590321	0	1	1	no
TCONS_00001390	XLOC_000803	Hsfy2	chr1:56636050-56637451	WT	KO	NOTEST	0	0	0	0	1	1	no
TCONS_00001391	XLOC_000804	Satb2	chr1:56793980-56971334	WT	KO	NOTEST	0.198133	0.149266	-0.408585	0	1	1	no
TCONS_00001392	XLOC_000805	BC055402	chr1:57200644-57214996	WT	KO	NOTEST	0	0	0	0	1	1	no
TCONS_00001393	XLOC_000806	4930558J18Rik	chr1:57359221-57377544	WT	KO	NOTEST	0.509362	0.57678	0.17933	0	1	1	no
TCONS_00001394	XLOC_000807	Tyw5	chr1:57388243-57415958	WT	KO	OK	4.10219	2.2351	-0.876054	-1.03295	0.29615	0.852289	no
TCONS_00001395	XLOC_000807	Tyw5	chr1:57388243-57415958	WT	KO	OK	0.00344234	1.43792	8.70637	0.256305	0.07495	0.735613	no
TCONS_00001396	XLOC_000807	Tyw5	chr1:57388243-57415958	WT	KO	OK	0	1.01185	inf	#NAME?	0.2076	0.833684	no
TCONS_00001397	XLOC_000808	Kctd18	chr1:57955100-57970084	WT	KO	NOTEST	0.000490075	0.000292785	-0.743162	0	1	1	no
TCONS_00001398	XLOC_000808	Kctd18	chr1:57955100-57970084	WT	KO	NOTEST	0.000326795	0	#NAME?	0	1	1	no
TCONS_00001399	XLOC_000808	Kctd18	chr1:57955100-57970084	WT	KO	OK	3.01532	0.000469636	-12.6485	-0.100528	0.09505	0.735613	no
TCONS_00001400	XLOC_000808	Kctd18	chr1:57955100-57970084	WT	KO	OK	3.97896	5.60428	0.494138	1.09628	0.2662	0.834298	no
TCONS_00001401	XLOC_000808	Kctd18	chr1:57955100-57970084	WT	KO	NOTEST	0	0.792957	inf	0	1	1	no
TCONS_00001402	XLOC_000809	Clk1	chr1:58411819-58424088	WT	KO	NOTEST	0	0.122377	inf	0	1	1	no
TCONS_00001403	XLOC_000809	Clk1	chr1:58411819-58424088	WT	KO	OK	13.5837	10.929	-0.313725	-0.462199	0.64265	0.976791	no
TCONS_00001404	XLOC_000809	Clk1	chr1:58411819-58424088	WT	KO	OK	19.4764	21.1293	0.117521	0.211851	0.8335	0.990563	no
TCONS_00001405	XLOC_000809	Clk1	chr1:58411819-58424088	WT	KO	OK	17.2334	19.4243	0.172652	0.280667	0.77715	0.990491	no
TCONS_00001406	XLOC_000809	Clk1	chr1:58411819-58424088	WT	KO	OK	37.6205	42.6577	0.181287	0.534718	0.5841	0.970298	no
TCONS_00001407	XLOC_000810	Ppil3	chr1:58430992-58462276	WT	KO	OK	1.54855	3.32082	1.10062	0.918591	0.35095	0.889892	no
TCONS_00001408	XLOC_000810	Ppil3	chr1:58430992-58462276	WT	KO	OK	14.3944	15.1408	0.0729364	0.152055	0.87935	0.993932	no
TCONS_00001409	XLOC_000810	Ppil3	chr1:58430992-58462276	WT	KO	OK	1.74362	2.00198	0.199337	0.116161	0.90835	0.994012	no
TCONS_00001410	XLOC_000810	Ppil3	chr1:58430992-58462276	WT	KO	NOTEST	0.00812416	0.438883	5.75548	0	1	1	no
TCONS_00001411	XLOC_000810	Ppil3	chr1:58430992-58462276	WT	KO	OK	2.82342	0.0237295	-6.89462	-0.799519	0.1839	0.82239	no
TCONS_00001412	XLOC_000811	Orc2	chr1:58462664-58505109	WT	KO	OK	2.83973	2.84205	0.00118121	0.00152567	0.98995	0.995993	no
TCONS_00001413	XLOC_000811	Orc2	chr1:58462664-58505109	WT	KO	OK	1.26382	0.0182232	-6.11587	-0.773525	0.2105	0.833684	no
TCONS_00001414	XLOC_000811	Orc2	chr1:58462664-58505109	WT	KO	OK	10.4298	5.63439	-0.888381	-1.85533	0.06405	0.735613	no
TCONS_00001415	XLOC_000811	Orc2	chr1:58462664-58505109	WT	KO	OK	8.35397	14.6258	0.807984	2.0582	0.04185	0.735613	no
TCONS_00001416	XLOC_000812	Fam126b	chr1:58522805-58586333	WT	KO	OK	4.65069	4.48585	-0.0520621	-0.168693	0.8634	0.992159	no
TCONS_00001417	XLOC_000813	Als2cr12	chr1:58658119-58695989	WT	KO	NOTEST	0.128067	0.0479937	-1.41598	0	1	1	no
TCONS_00001418	XLOC_000814	Trak2	chr1:58900449-58973482	WT	KO	OK	14.0834	15.1518	0.1055	0.411793	0.67345	0.980705	no
TCONS_00001419	XLOC_000815	Als2cr11	chr1:59050505-59094900	WT	KO	NOTEST	0	0.126981	inf	0	1	1	no
TCONS_00001420	XLOC_000816	Tmem237	chr1:59100592-59120096	WT	KO	OK	1.31083	0.585321	-1.16318	-0.968517	0.35395	0.891895	no
TCONS_00001421	XLOC_000816	Tmem237	chr1:59100592-59120096	WT	KO	OK	3.97656	3.3427	-0.250507	-0.476652	0.629	0.975229	no
TCONS_00001422	XLOC_000817	Mpp4	chr1:59120934-59237231	WT	KO	NOTEST	0	0.544975	inf	0	1	1	no
TCONS_00001423	XLOC_000817	Mpp4	chr1:59120934-59237231	WT	KO	NOTEST	0	0	0	0	1	1	no
TCONS_00001424	XLOC_000817	Als2	chr1:59120934-59237231	WT	KO	NOTEST	0.504945	0.000437108	-10.1739	0	1	1	no
TCONS_00001425	XLOC_000817	Als2	chr1:59120934-59237231	WT	KO	NOTEST	0.00202743	0	#NAME?	0	1	1	no
TCONS_00001426	XLOC_000817	Als2	chr1:59120934-59237231	WT	KO	NOTEST	0	0	0	0	1	1	no
TCONS_00001427	XLOC_000817	Als2	chr1:59120934-59237231	WT	KO	OK	5.55528	6.46165	0.218044	0.645613	0.51115	0.959386	no
TCONS_00001428	XLOC_000817	Als2	chr1:59120934-59237231	WT	KO	NOTEST	0	0.506489	inf	0	1	1	no
TCONS_00001429	XLOC_000817	Als2	chr1:59120934-59237231	WT	KO	OK	7.72995	5.89516	-0.390928	-0.841724	0.3871	0.909858	no
TCONS_00001430	XLOC_000818	Sumo1	chr1:59639433-59670834	WT	KO	OK	94.5838	76.585	-0.304532	-1.17755	0.2399	0.833684	no
TCONS_00001431	XLOC_000819	Ica1l	chr1:59989067-60043087	WT	KO	NOTEST	0.429838	0.579499	0.431013	0	1	1	no
TCONS_00001432	XLOC_000820	Wdr12	chr1:60075484-60153953	WT	KO	OK	3.1841	5.30485	0.736426	1.06635	0.2788	0.848467	no
TCONS_00001433	XLOC_000820	Wdr12	chr1:60075484-60153953	WT	KO	NOTEST	0	0	0	0	1	1	no
TCONS_00001434	XLOC_000820	Wdr12	chr1:60075484-60153953	WT	KO	OK	3.37541	0.000473048	-12.8008	-0.192055	0.07015	0.735613	no
TCONS_00001435	XLOC_000820	Wdr12	chr1:60075484-60153953	WT	KO	OK	13.0271	10.0558	-0.373488	-0.763257	0.4447	0.93857	no
TCONS_00001436	XLOC_000820	Wdr12	chr1:60075484-60153953	WT	KO	OK	9.25246	16.9079	0.869786	1.77253	0.0712	0.735613	no
TCONS_00001437	XLOC_000820	Wdr12	chr1:60075484-60153953	WT	KO	OK	3.75547	2.66434	-0.495218	-0.552796	0.58095	0.970298	no
TCONS_00001438	XLOC_000821	Raph1	chr1:60483184-60566765	WT	KO	NOTEST	0.840429	0.645809	-0.380017	0	1	1	no
TCONS_00001439	XLOC_000822	4930487H11Rik	chr1:62703316-62818692	WT	KO	NOTEST	0	0	0	0	1	1	no
TCONS_00001440	XLOC_000823	Ino80d	chr1:63047800-63114267	WT	KO	OK	7.47681	4.96991	-0.589203	-1.43156	0.14915	0.780548	no
TCONS_00001441	XLOC_000823	Ino80d	chr1:63047800-63114267	WT	KO	OK	0.00200987	5.54189	11.4291	0.692949	0.17845	0.8156	no
TCONS_00001442	XLOC_000823	Ino80d	chr1:63047800-63114267	WT	KO	OK	2.98011	0.446786	-2.73771	-2.36755	0.07355	0.735613	no
TCONS_00001443	XLOC_000823	Ino80d	chr1:63047800-63114267	WT	KO	OK	3.14558	4.96263	0.657777	1.26977	0.1928	0.831956	no
TCONS_00001444	XLOC_000823	Ino80d	chr1:63047800-63114267	WT	KO	OK	4.10926	0.2166	-4.24578	-2.7866	0.24735	0.833684	no
TCONS_00001445	XLOC_000824	Ndufs1	chr1:63114470-63176822	WT	KO	OK	11.3839	8.24235	-0.46587	-0.905662	0.35405	0.891895	no
TCONS_00001446	XLOC_000824	Ndufs1	chr1:63114470-63176822	WT	KO	OK	0	3.10898	inf	#NAME?	0.104	0.735613	no
TCONS_00001447	XLOC_000824	Ndufs1	chr1:63114470-63176822	WT	KO	OK	0.227343	5.75726	4.66244	2.01217	0.2486	0.833684	no
TCONS_00001448	XLOC_000824	Ndufs1	chr1:63114470-63176822	WT	KO	OK	23.8365	20.8376	-0.193982	-0.564379	0.5676	0.967687	no
TCONS_00001449	XLOC_000825	Gpr1	chr1:63182570-63314575	WT	KO	OK	1.01411	1.52779	0.591237	0.596748	0.55335	0.965638	no
TCONS_00001450	XLOC_000826	Dytn	chr1:63622850-63686927	WT	KO	NOTEST	0	0	0	0	1	1	no
TCONS_00001451	XLOC_000827	Mdh1b	chr1:63698826-63730318	WT	KO	NOTEST	0	0	0	0	1	1	no
TCONS_00001452	XLOC_000828	4933402D24Rik	chr1:63754908-63769267	WT	KO	NOTEST	0.26285	0.148638	-0.822439	0	1	1	no
TCONS_00001453	XLOC_000829	Mir1958	chr1:63980972-63984483	WT	KO	NOTEST	0	0	0	0	1	1	no
TCONS_00001454	XLOC_000830	Klf7	chr1:64035670-64121389	WT	KO	OK	2.46844	2.93381	0.249175	0.387953	0.7012	0.98422	no
TCONS_00001455	XLOC_000831	Mir6899	chr1:64035670-64121389	WT	KO	NOTEST	0	0	0	0	1	1	no
TCONS_00001456	XLOC_000832	Mettl21a	chr1:64606479-64617180	WT	KO	OK	1.13966	0.59278	-0.943038	-0.871204	0.40055	0.919314	no
TCONS_00001457	XLOC_000832	Mettl21a	chr1:64606479-64617180	WT	KO	OK	6.71499	5.69673	-0.237251	-0.537145	0.585	0.970298	no
TCONS_00001458	XLOC_000833	2810408I11Rik	chr1:64679868-64690659	WT	KO	OK	6.18093	6.24967	0.0159544	0.0240065	0.97275	0.995481	no
TCONS_00001459	XLOC_000834	Fzd5	chr1:64730557-64737750	WT	KO	OK	1.15257	0.516975	-1.15669	-1.90158	0.07095	0.735613	no
TCONS_00001460	XLOC_000834	Fzd5	chr1:64730557-64737750	WT	KO	NOTEST	0.000494695	0.695844	10.458	0	1	1	no
TCONS_00001461	XLOC_000835	Plekhm3	chr1:64789120-64956824	WT	KO	OK	1.955	2.45262	0.327159	0.936077	0.34285	0.886693	no
TCONS_00001462	XLOC_000836	Akr1cl	chr1:65013085-65032748	WT	KO	NOTEST	0	0	0	0	1	1	no
TCONS_00001463	XLOC_000837	Cryge	chr1:65048556-65051163	WT	KO	NOTEST	0	0	0	0	1	1	no
TCONS_00001464	XLOC_000838	Crygd	chr1:65061837-65063440	WT	KO	NOTEST	0	0	0	0	1	1	no
TCONS_00001465	XLOC_000839	Crygc	chr1:65071524-65073532	WT	KO	NOTEST	0	0	0	0	1	1	no
TCONS_00001466	XLOC_000839	Crygc	chr1:65071524-65073532	WT	KO	NOTEST	0	0	0	0	1	1	no
TCONS_00001467	XLOC_000840	Crygb	chr1:65080221-65082290	WT	KO	NOTEST	0	0	0	0	1	1	no
TCONS_00001468	XLOC_000841	Cryga	chr1:65100388-65103363	WT	KO	NOTEST	0	0	0	0	1	1	no
TCONS_00001469	XLOC_000842	D630023F18Rik	chr1:65105284-65123214	WT	KO	NOTEST	0	0	0	0	1	1	no
TCONS_00001470	XLOC_000842	D630023F18Rik	chr1:65105284-65123214	WT	KO	NOTEST	0.0514389	0.169315	1.71878	0	1	1	no
TCONS_00001471	XLOC_000842	D630023F18Rik	chr1:65105284-65123214	WT	KO	NOTEST	0.00712593	0.00793992	0.156047	0	1	1	no
TCONS_00001472	XLOC_000843	Idh1	chr1:65158615-65186479	WT	KO	OK	9.14783	8.42177	-0.119307	-0.341697	0.729	0.987015	no
TCONS_00001473	XLOC_000843	Idh1	chr1:65158615-65186479	WT	KO	NOTEST	0	0.476254	inf	0	1	1	no
TCONS_00001474	XLOC_000844	Kansl1l	chr1:66700892-66817595	WT	KO	OK	4.07078	6.1145	0.58693	0.767166	0.43195	0.935953	no
TCONS_00001475	XLOC_000844	Kansl1l	chr1:66700892-66817595	WT	KO	OK	2.40572	0.00327036	-9.5228	-0.690429	0.1236	0.740778	no
TCONS_00001476	XLOC_000844	Kansl1l	chr1:66700892-66817595	WT	KO	OK	1.05042	3.26376	1.63556	1.7613	0.09865	0.735613	no
TCONS_00001477	XLOC_000844	Kansl1l	chr1:66700892-66817595	WT	KO	OK	0.940797	0.00454617	-7.69309	-0.622023	0.14	0.763493	no
TCONS_00001478	XLOC_000844	Kansl1l	chr1:66700892-66817595	WT	KO	OK	2.73732	1.94463	-0.493269	-0.659582	0.5131	0.959706	no
TCONS_00001479	XLOC_000844	Kansl1l	chr1:66700892-66817595	WT	KO	OK	0.791285	2.58564	1.70825	1.33775	0.18895	0.829096	no
TCONS_00001480	XLOC_000844	Kansl1l	chr1:66700892-66817595	WT	KO	OK	2.25882	1.71573	-0.396748	-0.369045	0.72015	0.985994	no
TCONS_00001481	XLOC_000845	Acadl	chr1:66830838-66863309	WT	KO	OK	51.9942	42.8836	-0.277925	-1.08072	0.27965	0.848996	no
TCONS_00001482	XLOC_000846	Myl1	chr1:66924295-66945056	WT	KO	NOTEST	0	0	0	0	1	1	no
TCONS_00001483	XLOC_000846	Myl1	chr1:66924295-66945056	WT	KO	NOTEST	0	0	0	0	1	1	no
TCONS_00001484	XLOC_000847	Lancl1	chr1:67000516-67038872	WT	KO	NOTEST	0	0	0	0	1	1	no
TCONS_00001485	XLOC_000847	Lancl1	chr1:67000516-67038872	WT	KO	OK	7.72641	7.13559	-0.114765	-0.339209	0.7312	0.987015	no
TCONS_00001486	XLOC_000847	Lancl1	chr1:67000516-67038872	WT	KO	OK	2.99564	2.60635	-0.200835	-0.347147	0.72325	0.986271	no
TCONS_00001487	XLOC_000848	Erbb4	chr1:68039965-69108059	WT	KO	NOTEST	0	0	0	0	1	1	no
TCONS_00001488	XLOC_000849	Ikzf2	chr1:69531209-69687271	WT	KO	OK	2.08093	2.37761	0.192289	0.292589	0.76935	0.990491	no
TCONS_00001489	XLOC_000849	Ikzf2	chr1:69531209-69687271	WT	KO	OK	4.51435	4.45325	-0.019662	-0.0440905	0.9639	0.99502	no
TCONS_00001490	XLOC_000849	Ikzf2	chr1:69531209-69687271	WT	KO	OK	2.34409	0	#NAME?	#NAME?	0.0819	0.735613	no
TCONS_00001491	XLOC_000849	Ikzf2	chr1:69531209-69687271	WT	KO	NOTEST	0.00463004	0.00407278	-0.18501	0	1	1	no
TCONS_00001492	XLOC_000849	Ikzf2	chr1:69531209-69687271	WT	KO	OK	4.61278	6.67643	0.533442	1.31303	0.1821	0.820038	no
TCONS_00001493	XLOC_000850	Bard1	chr1:71027534-71102972	WT	KO	OK	11.4176	11.5684	0.0189266	0.0692324	0.94625	0.994942	no
TCONS_00001494	XLOC_000851	Abca12	chr1:71243089-71414910	WT	KO	NOTEST	0	0	0	0	1	1	no
TCONS_00001495	XLOC_000852	Fn1	chr1:71585472-71653234	WT	KO	NOTEST	0	0	0	0	1	1	no
TCONS_00001496	XLOC_000852	Fn1	chr1:71585472-71653234	WT	KO	NOTEST	0	0	0	0	1	1	no
TCONS_00001497	XLOC_000852	Fn1	chr1:71585472-71653234	WT	KO	NOTEST	0	0	0	0	1	1	no
TCONS_00001498	XLOC_000852	Fn1	chr1:71585472-71653234	WT	KO	NOTEST	0	0.00111341	inf	0	1	1	no
TCONS_00001499	XLOC_000852	Fn1	chr1:71585472-71653234	WT	KO	NOTEST	0.309642	0.247157	-0.325174	0	1	1	no
TCONS_00001500	XLOC_000852	Fn1	chr1:71585472-71653234	WT	KO	NOTEST	0	0	0	0	1	1	no
TCONS_00001501	XLOC_000852	Fn1	chr1:71585472-71653234	WT	KO	NOTEST	0.0205905	0.276435	3.74689	0	1	1	no
TCONS_00001502	XLOC_000852	Fn1	chr1:71585472-71653234	WT	KO	NOTEST	0	0	0	0	1	1	no
TCONS_00001503	XLOC_000853	4933417E11Rik	chr1:71958997-72005195	WT	KO	NOTEST	0	0	0	0	1	1	no
TCONS_00001504	XLOC_000854	Mreg	chr1:72159232-72212307	WT	KO	NOTEST	0	0.382364	inf	0	1	1	no
TCONS_00001505	XLOC_000855	Pecr	chr1:72259172-72284314	WT	KO	OK	9.29575	8.8692	-0.0677659	-0.161896	0.86685	0.992621	no
TCONS_00001506	XLOC_000856	2014-03-04	chr1:72427111-72536564	WT	KO	NOTEST	0.157409	0.11931	-0.399797	0	1	1	no
TCONS_00001507	XLOC_000857	Ankar	chr1:72642979-72700564	WT	KO	NOTEST	0	0	0	0	1	1	no
TCONS_00001508	XLOC_000858	Igfbp5	chr1:72858064-72874865	WT	KO	NOTEST	0.0331545	0.0125132	-1.40575	0	1	1	no
TCONS_00001509	XLOC_000859	Tnp1	chr1:73015074-73015899	WT	KO	NOTEST	0	0	0	0	1	1	no
TCONS_00001510	XLOC_000860	Pinc	chr1:73391384-73430779	WT	KO	NOTEST	0	0	0	0	1	1	no
TCONS_00001511	XLOC_000861	6030407O03Rik	chr1:73618380-73864466	WT	KO	NOTEST	0	0	0	0	1	1	no
TCONS_00001512	XLOC_000862	Tns1	chr1:73910230-74124449	WT	KO	NOTEST	0.729302	0.00065206	-10.1273	0	1	1	no
TCONS_00001513	XLOC_000862	Tns1	chr1:73910230-74124449	WT	KO	OK	15.3414	16.7527	0.126966	0.508051	0.6004	0.970711	no
TCONS_00001514	XLOC_000862	Tns1	chr1:73910230-74124449	WT	KO	OK	2.06006	1.74416	-0.240154	-0.201117	0.8458	0.992016	no
TCONS_00001515	XLOC_000863	Cxcr1	chr1:74191785-74194631	WT	KO	OK	1.022	0.549871	-0.894233	-0.586623	0.5923	0.970298	no
TCONS_00001516	XLOC_000864	Aamp	chr1:74279839-74284738	WT	KO	OK	3.96497	3.82569	-0.0515898	-0.0531443	0.9567	0.994942	no
TCONS_00001517	XLOC_000864	Aamp	chr1:74279839-74284738	WT	KO	OK	49.7036	49.2991	-0.0117877	-0.0454592	0.96195	0.994942	no
TCONS_00001518	XLOC_000865	Tmbim1	chr1:74285033-74353692	WT	KO	OK	13.0439	12.8822	-0.0179878	-0.0502243	0.95605	0.994942	no
TCONS_00001519	XLOC_000866	Usp37	chr1:74409383-74588028	WT	KO	OK	3.22558	3.89342	0.271478	0.341008	0.7225	0.98615	no
TCONS_00001520	XLOC_000866	Usp37	chr1:74409383-74588028	WT	KO	OK	2.21863	0.224969	-3.30187	-1.43146	0.271	0.840629	no
TCONS_00001521	XLOC_000866	Usp37	chr1:74409383-74588028	WT	KO	OK	7.22774	8.84131	0.290715	0.563754	0.56715	0.967687	no
TCONS_00001522	XLOC_000866	Usp37	chr1:74409383-74588028	WT	KO	NOTEST	0	0	0	0	1	1	no
TCONS_00001523	XLOC_000866	Usp37	chr1:74409383-74588028	WT	KO	NOTEST	0	0	0	0	1	1	no
TCONS_00001524	XLOC_000867	Zfp142	chr1:74409383-74588028	WT	KO	OK	1.14988	0.163479	-2.81431	-1.11924	0.3103	0.860301	no
TCONS_00001525	XLOC_000867	Zfp142	chr1:74409383-74588028	WT	KO	OK	0.551225	1.11691	1.0188	0.613894	0.53395	0.96293	no
TCONS_00001526	XLOC_000867	Zfp142	chr1:74409383-74588028	WT	KO	OK	2.85474	2.95197	0.048319	0.0640904	0.9497	0.994942	no
TCONS_00001527	XLOC_000868	Rnf25	chr1:74593727-74601397	WT	KO	OK	3.86421	3.06423	-0.334647	-0.557949	0.5734	0.96899	no
TCONS_00001528	XLOC_000868	Rnf25	chr1:74593727-74601397	WT	KO	OK	9.91838	5.78514	-0.777752	-1.80627	0.0736	0.735613	no
TCONS_00001529	XLOC_000869	Prkag3	chr1:74738921-74748955	WT	KO	NOTEST	0.243285	0.392418	0.689747	0	1	1	no
TCONS_00001530	XLOC_000870	Fev	chr1:74881508-74885408	WT	KO	NOTEST	0	0	0	0	1	1	no
TCONS_00001531	XLOC_000871	Cryba2	chr1:74889933-74893143	WT	KO	NOTEST	0	0	0	0	1	1	no
TCONS_00001532	XLOC_000872	Mir375	chr1:74900657-74900721	WT	KO	NOTEST	0	0	0	0	1	1	no
TCONS_00001533	XLOC_000873	Ccdc108	chr1:74902079-74935599	WT	KO	NOTEST	0	0	0	0	1	1	no
TCONS_00001534	XLOC_000874	Ihh	chr1:74945317-74951651	WT	KO	NOTEST	0	0.0644962	inf	0	1	1	no
TCONS_00001535	XLOC_000875	Nhej1	chr1:74967345-75046639	WT	KO	OK	3.76921	3.45843	-0.124145	-0.178591	0.85895	0.992016	no
TCONS_00001536	XLOC_000876	Slc23a3	chr1:75125541-75133890	WT	KO	NOTEST	0.0639003	0.48268	2.91717	0	1	1	no
TCONS_00001537	XLOC_000877	Cnppd1	chr1:75135214-75142670	WT	KO	OK	9.27619	9.9999	0.108381	0.245062	0.8058	0.990491	no
TCONS_00001538	XLOC_000877	Cnppd1	chr1:75135214-75142670	WT	KO	NOTEST	0.000655308	0.00777452	3.56851	0	1	1	no
TCONS_00001539	XLOC_000877	Cnppd1	chr1:75135214-75142670	WT	KO	OK	16.0718	16.5441	0.0417857	0.1185	0.90415	0.994012	no
TCONS_00001540	XLOC_000877	Cnppd1	chr1:75135214-75142670	WT	KO	OK	4.00336	3.47468	-0.204332	-0.247782	0.81225	0.990491	no
TCONS_00001541	XLOC_000878	Abcb6	chr1:75168645-75180283	WT	KO	OK	5.63163	7.59929	0.432312	1.08574	0.2753	0.842976	no
TCONS_00001542	XLOC_000879	Atg9a	chr1:75180860-75210778	WT	KO	OK	4.71698	0.832086	-2.50306	-2.35568	0.0568	0.735613	no
TCONS_00001543	XLOC_000879	Atg9a	chr1:75180860-75210778	WT	KO	OK	0.241731	2.30074	3.25062	1.83642	0.2631	0.834298	no
TCONS_00001544	XLOC_000879	Atg9a	chr1:75180860-75210778	WT	KO	OK	0	2.09039	inf	#NAME?	0.0895	0.735613	no
TCONS_00001545	XLOC_000879	Atg9a	chr1:75180860-75210778	WT	KO	OK	1.34301	1.40925	0.0694619	0.066031	0.94705	0.994942	no
TCONS_00001546	XLOC_000880	Glb1l	chr1:75180860-75210778	WT	KO	OK	2.89183	3.59196	0.312788	0.459331	0.6529	0.978003	no
TCONS_00001547	XLOC_000880	Glb1l	chr1:75180860-75210778	WT	KO	OK	2.75949	0.0942994	-4.87101	-1.6196	0.25705	0.834298	no
TCONS_00001548	XLOC_000880	Glb1l	chr1:75180860-75210778	WT	KO	OK	2.52661	7.11882	1.49444	2.16467	0.0417	0.735613	no
TCONS_00001549	XLOC_000881	Tuba4a	chr1:75210828-75219253	WT	KO	OK	88.4981	93.1355	0.0736853	0.254748	0.7942	0.990491	no
TCONS_00001550	XLOC_000882	A630095N17Rik	chr1:75220094-75232093	WT	KO	NOTEST	0.532533	0.20021	-1.41136	0	1	1	no
TCONS_00001551	XLOC_000882	A630095N17Rik	chr1:75220094-75232093	WT	KO	NOTEST	1.44442e-05	4.22401e-05	1.54813	0	1	1	no
TCONS_00001552	XLOC_000883	Ptprn	chr1:75247040-75264208	WT	KO	NOTEST	0.074927	0.075816	0.0170162	0	1	1	no
TCONS_00001553	XLOC_000884	Resp18	chr1:75272201-75278380	WT	KO	NOTEST	0	0	0	0	1	1	no
TCONS_00001554	XLOC_000885	Dnpep	chr1:75308564-75317637	WT	KO	OK	13.1495	15.2036	0.209403	0.602121	0.54235	0.963934	no
TCONS_00001555	XLOC_000885	Dnpep	chr1:75308564-75317637	WT	KO	OK	4.76134	2.21723	-1.10261	-1.64119	0.10615	0.735613	no
TCONS_00001556	XLOC_000886	Gm15179	chr1:75360291-75375015	WT	KO	NOTEST	0	0	0	0	1	1	no
TCONS_00001557	XLOC_000887	Chpf	chr1:75474568-75479471	WT	KO	NOTEST	0.000128405	0.264846	11.0102	0	1	1	no
TCONS_00001558	XLOC_000887	Chpf	chr1:75474568-75479471	WT	KO	NOTEST	0.788108	0.52167	-0.595257	0	1	1	no
TCONS_00001559	XLOC_000888	Obsl1	chr1:75485824-75506452	WT	KO	NOTEST	0.501939	0.790683	0.655587	0	1	1	no
TCONS_00001560	XLOC_000888	Obsl1	chr1:75485824-75506452	WT	KO	OK	3.19164	2.5069	-0.348393	-0.849381	0.3874	0.909988	no
TCONS_00001561	XLOC_000889	Epha4	chr1:77367184-77515088	WT	KO	NOTEST	0.107215	0.148279	0.467799	0	1	1	no
TCONS_00001562	XLOC_000890	Mir6352	chr1:77367184-77515088	WT	KO	NOTEST	0	0	0	0	1	1	no
TCONS_00001563	XLOC_000891	Pax3	chr1:78101266-78197136	WT	KO	NOTEST	0.0292301	0.176444	2.59368	0	1	1	no
TCONS_00001564	XLOC_000891	Pax3	chr1:78101266-78197136	WT	KO	NOTEST	1.32207e-05	1.33829e-05	0.0175917	0	1	1	no
TCONS_00001565	XLOC_000892	Farsb	chr1:78310345-78488897	WT	KO	OK	15.4657	19.3601	0.32401	0.811237	0.4065	0.923733	no
TCONS_00001566	XLOC_000892	Farsb	chr1:78310345-78488897	WT	KO	OK	17.5725	12.8585	-0.450606	-1.08427	0.27555	0.843177	no
TCONS_00001567	XLOC_000892	Farsb	chr1:78310345-78488897	WT	KO	OK	2.3814	0	#NAME?	#NAME?	0.1068	0.735613	no
TCONS_00001568	XLOC_000892	Farsb	chr1:78310345-78488897	WT	KO	NOTEST	0.00043212	0	#NAME?	0	1	1	no
TCONS_00001569	XLOC_000893	Scg2	chr1:79434668-79440090	WT	KO	NOTEST	0	0	0	0	1	1	no
TCONS_00001570	XLOC_000894	Ap1s3	chr1:79606875-79671972	WT	KO	OK	28.4294	25.023	-0.18413	-0.659631	0.51075	0.959386	no
TCONS_00001571	XLOC_000895	Wdfy1	chr1:79702220-79761769	WT	KO	NOTEST	0.00574248	0.600399	6.7081	0	1	1	no
TCONS_00001572	XLOC_000895	Wdfy1	chr1:79702220-79761769	WT	KO	OK	9.91999	15.7151	0.663743	2.38276	0.01555	0.634599	no
TCONS_00001573	XLOC_000895	Wdfy1	chr1:79702220-79761769	WT	KO	OK	1.31142	1.11966	-0.228067	-0.102394	0.74305	0.988829	no
TCONS_00001574	XLOC_000896	Serpine2	chr1:79794320-79858665	WT	KO	OK	1.28519	2.44386	0.927184	1.40787	0.1574	0.792239	no
TCONS_00001575	XLOC_000897	Fam124b	chr1:80198698-80213944	WT	KO	NOTEST	0	0.0948478	inf	0	1	1	no
TCONS_00001576	XLOC_000898	Cul3	chr1:80265604-80340764	WT	KO	OK	11.4555	3.7741	-1.60184	-2.55371	0.02245	0.735613	no
TCONS_00001577	XLOC_000898	Cul3	chr1:80265604-80340764	WT	KO	OK	3.7716	10.1679	1.43077	2.21579	0.0391	0.735613	no
TCONS_00001578	XLOC_000898	Cul3	chr1:80265604-80340764	WT	KO	OK	27.1475	31.5567	0.217128	0.667546	0.5031	0.957438	no
TCONS_00001579	XLOC_000899	Dock10	chr1:80501067-80758553	WT	KO	OK	12.9871	10.3804	-0.323216	-0.874118	0.37145	0.904126	no
TCONS_00001580	XLOC_000899	Dock10	chr1:80501067-80758553	WT	KO	OK	13.9649	16.2285	0.216729	0.674629	0.4887	0.951583	no
TCONS_00001581	XLOC_000900	Irs1	chr1:82233104-82291439	WT	KO	NOTEST	0.0115445	0.0875324	2.92261	0	1	1	no
TCONS_00001582	XLOC_000901	Col4a4	chr1:82450722-82586849	WT	KO	NOTEST	0.0208439	0.00786161	-1.40673	0	1	1	no
TCONS_00001583	XLOC_000902	Tm4sf20	chr1:82756648-82768456	WT	KO	NOTEST	0	0	0	0	1	1	no
TCONS_00001584	XLOC_000903	Slc19a3	chr1:83012522-83038448	WT	KO	NOTEST	0	0	0	0	1	1	no
TCONS_00001585	XLOC_000904	Sphkap	chr1:83255780-83408200	WT	KO	NOTEST	0	0	0	0	1	1	no
TCONS_00001586	XLOC_000905	Pid1	chr1:84036292-84284645	WT	KO	NOTEST	0.307597	0.0332455	-3.20981	0	1	1	no
TCONS_00001587	XLOC_000906	Mir6353	chr1:84036292-84284645	WT	KO	NOTEST	0	0	0	0	1	1	no
TCONS_00001588	XLOC_000907	Dner	chr1:84369838-84696221	WT	KO	NOTEST	0	0	0	0	1	1	no
TCONS_00001589	XLOC_000908	Trip12	chr1:84721188-84839548	WT	KO	OK	23.8994	23.6716	-0.0138203	-0.0534084	0.9549	0.994942	no
TCONS_00001590	XLOC_000908	Trip12	chr1:84721188-84839548	WT	KO	OK	4.10227	3.16017	-0.376419	-0.584108	0.5496	0.965013	no
TCONS_00001591	XLOC_000909	Slc16a14	chr1:84906704-84935083	WT	KO	NOTEST	0	0	0	0	1	1	no
TCONS_00001592	XLOC_000910	A530032D15Rik	chr1:85088138-85109853	WT	KO	NOTEST	0.508274	0.764017	0.588	0	1	1	no
TCONS_00001593	XLOC_000911	C130026I21Rik	chr1:85246343-85270566	WT	KO	OK	0.942135	0.000164229	-12.486	-0.0297003	0.10505	0.735613	no
TCONS_00001594	XLOC_000911	C130026I21Rik	chr1:85246343-85270566	WT	KO	OK	0.000168055	1.18014	12.7777	0.0326618	0.1405	0.764843	no
TCONS_00001595	XLOC_000912	Sp110	chr1:85576898-85645036	WT	KO	OK	54.5268	47.4565	-0.200357	-0.745328	0.4468	0.939684	no
TCONS_00001596	XLOC_000912	Sp110	chr1:85576898-85645036	WT	KO	NOTEST	0.00172871	0.00147634	-0.227675	0	1	1	no
TCONS_00001597	XLOC_000913	A630001G21Rik	chr1:85717082-85736606	WT	KO	OK	4.89542	4.26133	-0.200129	-0.265443	0.78775	0.990491	no
TCONS_00001598	XLOC_000913	A630001G21Rik	chr1:85717082-85736606	WT	KO	OK	9.36951	10.7977	0.204677	0.508116	0.617	0.974818	no
TCONS_00001599	XLOC_000913	A630001G21Rik	chr1:85717082-85736606	WT	KO	NOTEST	0.402788	0	#NAME?	0	1	1	no
TCONS_00001600	XLOC_000913	A630001G21Rik	chr1:85717082-85736606	WT	KO	NOTEST	0	0	0	0	1	1	no
TCONS_00001601	XLOC_000913	A630001G21Rik	chr1:85717082-85736606	WT	KO	OK	4.78917	6.78718	0.503035	1.19793	0.2209	0.833684	no
TCONS_00001602	XLOC_000914	Gpr55	chr1:85939536-85961055	WT	KO	NOTEST	0.0877644	0.0662695	-0.40529	0	1	1	no
TCONS_00001603	XLOC_000915	Htr2b	chr1:86064618-86139295	WT	KO	OK	0.767536	1.30415	0.764808	0.311865	0.6112	0.97365	no
TCONS_00001604	XLOC_000916	Psmd1	chr1:86064618-86139295	WT	KO	OK	1.56389	14.2118	3.18388	0.44074	0.5137	0.959821	no
TCONS_00001605	XLOC_000917	Ncl	chr1:86342287-86367964	WT	KO	OK	6.40829	6.00345	-0.0941484	-0.0665491	0.951	0.994942	no
TCONS_00001606	XLOC_000917	Ncl	chr1:86342287-86367964	WT	KO	OK	206.145	208.791	0.0184003	0.0749775	0.93695	0.994942	no
TCONS_00001607	XLOC_000918	Snora75	chr1:86342287-86367964	WT	KO	OK	238.782	225.589	-0.0819953	-0.00753345	0.9399	0.994942	no
TCONS_00001608	XLOC_000919	Mir3535	chr1:86342287-86367964	WT	KO	OK	57.9801	153.131	1.40113	0.111477	0.61015	0.97365	no
TCONS_00001609	XLOC_000920	Snord82	chr1:86342287-86367964	WT	KO	OK	0	587.569	inf	#NAME?	0.1413	0.7666	no
TCONS_00001610	XLOC_000921	Nmur1	chr1:86386324-86388141	WT	KO	NOTEST	0	0.325749	inf	0	1	1	no
TCONS_00001611	XLOC_000922	Pde6d	chr1:86543014-86582501	WT	KO	OK	20.3304	16.3108	-0.31781	-0.967006	0.33795	0.881064	no
TCONS_00001612	XLOC_000923	Nppc	chr1:86666292-86670573	WT	KO	NOTEST	0.125103	0	#NAME?	0	1	1	no
TCONS_00001613	XLOC_000924	Alppl2	chr1:87086690-87089928	WT	KO	NOTEST	0	0	0	0	1	1	no
TCONS_00001614	XLOC_000925	Alpi	chr1:87098001-87101606	WT	KO	NOTEST	0	0	0	0	1	1	no
TCONS_00001615	XLOC_000926	Ecel1	chr1:87147654-87156356	WT	KO	NOTEST	0	0	0	0	1	1	no
TCONS_00001616	XLOC_000926	Ecel1	chr1:87147654-87156356	WT	KO	NOTEST	0	0	0	0	1	1	no
TCONS_00001617	XLOC_000927	Kcnj13	chr1:87326997-87450810	WT	KO	OK	1.11486	0.917272	-0.281446	-0.106153	0.5172	0.960233	no
TCONS_00001618	XLOC_000928	Ngef	chr1:87476828-87573870	WT	KO	NOTEST	0	0	0	0	1	1	no
TCONS_00001619	XLOC_000928	Ngef	chr1:87476828-87573870	WT	KO	NOTEST	0	0	0	0	1	1	no
TCONS_00001620	XLOC_000929	Usp40	chr1:87945120-88008551	WT	KO	OK	2.06986	0.00121133	-10.7387	-0.461072	0.09875	0.735613	no
TCONS_00001621	XLOC_000929	Usp40	chr1:87945120-88008551	WT	KO	OK	2.62739	3.5779	0.445482	1.1101	0.2581	0.834298	no
TCONS_00001622	XLOC_000929	Usp40	chr1:87945120-88008551	WT	KO	OK	0.647534	1.43063	1.14362	1.1824	0.24245	0.833684	no
TCONS_00001623	XLOC_000930	Dnajb3	chr1:88055410-88220002	WT	KO	OK	1.17887	1.87932	0.67281	0.470181	0.64575	0.977285	no
TCONS_00001624	XLOC_000930	Dnajb3	chr1:88055410-88220002	WT	KO	OK	1.45275	0.339354	-2.09792	-1.02705	0.34695	0.888358	no
TCONS_00001625	XLOC_000931	Hjurp	chr1:88227019-88277626	WT	KO	OK	6.98655	6.06545	-0.203965	-0.349342	0.71925	0.985994	no
TCONS_00001626	XLOC_000931	Hjurp	chr1:88227019-88277626	WT	KO	OK	4.38111	2.61123	-0.74657	-0.926467	0.36115	0.897636	no
TCONS_00001627	XLOC_000931	6430706D22Rik	chr1:88227019-88277626	WT	KO	OK	56.1981	50.3068	-0.159769	-0.497662	0.61145	0.97365	no
TCONS_00001628	XLOC_000931	A730008H23Rik	chr1:88227019-88277626	WT	KO	OK	23.6539	22.5897	-0.0664099	-0.118706	0.9037	0.994012	no
TCONS_00001629	XLOC_000932	Glrp1	chr1:88499870-88510066	WT	KO	NOTEST	0.46656	0.634011	0.442447	0	1	1	no
TCONS_00001630	XLOC_000933	Arl4c	chr1:88698225-88702191	WT	KO	OK	3.86294	5.56303	0.526173	1.55606	0.117	0.735613	no
TCONS_00001631	XLOC_000934	C030007H22Rik	chr1:89360343-89406133	WT	KO	NOTEST	0	0	0	0	1	1	no
TCONS_00001632	XLOC_000935	4933400F21Rik	chr1:89454810-89895282	WT	KO	NOTEST	0.830891	0.821545	-0.0163192	0	1	1	no
TCONS_00001633	XLOC_000936	Gbx2	chr1:89927961-89931176	WT	KO	OK	2.43214	3.79943	0.643554	1.36682	0.1819	0.820038	no
TCONS_00001634	XLOC_000937	Asb18	chr1:89952677-90014577	WT	KO	NOTEST	0	0	0	0	1	1	no
TCONS_00001635	XLOC_000938	Iqca	chr1:90042131-90153401	WT	KO	NOTEST	0	0	0	0	1	1	no
TCONS_00001636	XLOC_000939	Col6a3	chr1:90766859-90843971	WT	KO	NOTEST	0	0	0	0	1	1	no
TCONS_00001637	XLOC_000939	Col6a3	chr1:90766859-90843971	WT	KO	NOTEST	0	0	0	0	1	1	no
TCONS_00001638	XLOC_000940	Rab17	chr1:90958132-90969620	WT	KO	NOTEST	2.21588e-05	0.000517457	4.54549	0	1	1	no
TCONS_00001639	XLOC_000940	Rab17	chr1:90958132-90969620	WT	KO	OK	1.5362	3.88264	1.33767	2.31901	0.028	0.735613	no
TCONS_00001640	XLOC_000941	Ilkap	chr1:91375800-91398843	WT	KO	OK	7.7931	10.2574	0.396395	0.641515	0.52215	0.96074	no
TCONS_00001641	XLOC_000941	Ilkap	chr1:91375800-91398843	WT	KO	OK	9.55242	1.54104	-2.63196	-2.46044	0.04645	0.735613	no
TCONS_00001642	XLOC_000941	Ilkap	chr1:91375800-91398843	WT	KO	OK	0.000646105	5.58042	13.0763	0.103368	0.0653	0.735613	no
TCONS_00001643	XLOC_000941	Ilkap	chr1:91375800-91398843	WT	KO	OK	21.5659	20.0753	-0.103333	-0.284846	0.7688	0.990491	no
TCONS_00001644	XLOC_000942	1700020N18Rik	chr1:91404878-91406029	WT	KO	NOTEST	0.206849	0.156502	-0.402395	0	1	1	no
TCONS_00001645	XLOC_000943	Hes6	chr1:91411482-91413222	WT	KO	OK	26.2597	24.219	-0.116713	-0.405082	0.685	0.982319	no
TCONS_00001646	XLOC_000944	Per2	chr1:91415981-91459328	WT	KO	OK	1.48288	0.23548	-2.65472	-1.80368	0.2542	0.834184	no
TCONS_00001647	XLOC_000944	Per2	chr1:91415981-91459328	WT	KO	OK	2.89379	11.5607	1.9982	6.28462	5e-05	0.0330276	yes
TCONS_00001648	XLOC_000945	Hdac4	chr1:91932191-92180326	WT	KO	OK	5.37622	5.60517	0.0601656	0.201595	0.83815	0.990661	no
TCONS_00001649	XLOC_000945	Hdac4	chr1:91932191-92180326	WT	KO	NOTEST	0.00921303	0.00707615	-0.38071	0	1	1	no
TCONS_00001650	XLOC_000945	Hdac4	chr1:91932191-92180326	WT	KO	NOTEST	0	0	0	0	1	1	no
TCONS_00001651	XLOC_000946	Ndufa10	chr1:92439080-92473798	WT	KO	OK	15.8703	17.7843	0.164268	0.39812	0.68855	0.983007	no
TCONS_00001652	XLOC_000946	Ndufa10	chr1:92439080-92473798	WT	KO	OK	38.3578	39.4985	0.0422786	0.124795	0.89965	0.994012	no
TCONS_00001653	XLOC_000947	Mir6900	chr1:92439080-92473798	WT	KO	NOTEST	0	0	0	0	1	1	no
TCONS_00001654	XLOC_000948	Olfr1416	chr1:92479680-92480619	WT	KO	NOTEST	0	0	0	0	1	1	no
TCONS_00001655	XLOC_000949	Olfr1415	chr1:92490817-92491753	WT	KO	NOTEST	0	0	0	0	1	1	no
TCONS_00001656	XLOC_000950	Olfr1414	chr1:92511047-92518515	WT	KO	NOTEST	0	0	0	0	1	1	no
TCONS_00001657	XLOC_000951	Myeov2	chr1:92637144-92641985	WT	KO	OK	1.54163	1.89318	0.29635	0.182179	0.85905	0.992016	no
TCONS_00001658	XLOC_000951	Myeov2	chr1:92637144-92641985	WT	KO	OK	97.618	77.8652	-0.326168	-1.03391	0.2879	0.850547	no
TCONS_00001659	XLOC_000952	Otos	chr1:92644217-92648841	WT	KO	OK	2.35547	4.95157	1.07187	1.26095	0.2019	0.833684	no
TCONS_00001660	XLOC_000953	Ankmy1	chr1:92870128-92902906	WT	KO	NOTEST	0	0.0219929	inf	0	1	1	no
TCONS_00001661	XLOC_000954	9430060I03Rik	chr1:92933542-92950590	WT	KO	NOTEST	0.0729586	0.110168	0.59456	0	1	1	no
TCONS_00001662	XLOC_000955	Kif1a	chr1:93015455-93101865	WT	KO	NOTEST	0.0162239	0	#NAME?	0	1	1	no
TCONS_00001663	XLOC_000955	Kif1a	chr1:93015455-93101865	WT	KO	NOTEST	0.016114	0	#NAME?	0	1	1	no
TCONS_00001664	XLOC_000956	2310007B03Rik	chr1:93151354-93160948	WT	KO	NOTEST	0	0	0	0	1	1	no
TCONS_00001665	XLOC_000956	2310007B03Rik	chr1:93151354-93160948	WT	KO	NOTEST	0	0	0	0	1	1	no
TCONS_00001666	XLOC_000957	Mterfd2	chr1:93299210-93305870	WT	KO	OK	3.81488	3.23602	-0.237418	-0.595926	0.55005	0.965013	no
TCONS_00001667	XLOC_000958	Pask	chr1:93309436-93343539	WT	KO	OK	4.36196	4.86053	0.156137	0.230607	0.8217	0.990491	no
TCONS_00001668	XLOC_000958	Pask	chr1:93309436-93343539	WT	KO	NOTEST	0.357299	0.873204	1.28919	0	1	1	no
TCONS_00001669	XLOC_000958	Pask	chr1:93309436-93343539	WT	KO	OK	2.93929	1.00953	-1.54178	-2.38029	0.02875	0.735613	no
TCONS_00001670	XLOC_000958	Pask	chr1:93309436-93343539	WT	KO	OK	2.40498	4.46605	0.892973	1.88863	0.06165	0.735613	no
TCONS_00001671	XLOC_000959	Hdlbp	chr1:93405816-93478808	WT	KO	OK	6.27469	10.6051	0.757141	1.45114	0.1448	0.77316	no
TCONS_00001672	XLOC_000959	Hdlbp	chr1:93405816-93478808	WT	KO	OK	32.6779	28.8166	-0.181416	-0.6679	0.4846	0.951126	no
TCONS_00001673	XLOC_000960	Stk25	chr1:93512103-93635804	WT	KO	OK	11.0245	9.56811	-0.204406	-0.500246	0.6181	0.974915	no
TCONS_00001674	XLOC_000960	Stk25	chr1:93512103-93635804	WT	KO	OK	11.7264	10.6338	-0.141108	-0.412189	0.67335	0.980705	no
TCONS_00001675	XLOC_000961	Thap4	chr1:93705390-93754838	WT	KO	OK	11.7596	9.42133	-0.319839	-1.03882	0.2873	0.850547	no
TCONS_00001676	XLOC_000962	Dtymk	chr1:93791770-93802014	WT	KO	OK	4.98285	4.52103	-0.140321	-0.141889	0.89295	0.994012	no
TCONS_00001677	XLOC_000962	Dtymk	chr1:93791770-93802014	WT	KO	OK	75.8911	77.1928	0.0245365	0.0776827	0.93735	0.994942	no
TCONS_00001678	XLOC_000962	Dtymk	chr1:93791770-93802014	WT	KO	OK	59.0874	59.6077	0.0126481	0.0275118	0.9769	0.995517	no
TCONS_00001679	XLOC_000963	Pdcd1	chr1:94038304-94052553	WT	KO	NOTEST	0.44563	0.786339	0.819304	0	1	1	no
TCONS_00001680	XLOC_000964	St8sia4	chr1:95587681-95667594	WT	KO	OK	15.0003	17.9191	0.256499	0.945247	0.3312	0.875561	no
TCONS_00001681	XLOC_000964	St8sia4	chr1:95587681-95667594	WT	KO	OK	4.45412	1.66788	-1.41712	-1.06186	0.2762	0.844392	no
TCONS_00001682	XLOC_000965	4930598F16Rik	chr1:95701183-95716518	WT	KO	NOTEST	0	0	0	0	1	1	no
TCONS_00001683	XLOC_000966	1700063A18Rik	chr1:95990658-96021758	WT	KO	NOTEST	0	0	0	0	1	1	no
TCONS_00001684	XLOC_000967	4930533P14Rik	chr1:96612056-96662573	WT	KO	NOTEST	0	0	0	0	1	1	no
TCONS_00001685	XLOC_000968	Slco4c1	chr1:96818783-96872171	WT	KO	NOTEST	0	0.375412	inf	0	1	1	no
TCONS_00001686	XLOC_000969	Slco6b1	chr1:96906175-96997560	WT	KO	NOTEST	0	0	0	0	1	1	no
TCONS_00001687	XLOC_000970	Slco6c1	chr1:97059448-97128303	WT	KO	NOTEST	0	0	0	0	1	1	no
TCONS_00001688	XLOC_000971	D1Ertd622e	chr1:97643901-97662018	WT	KO	OK	12.1094	14.7789	0.287409	0.948603	0.33445	0.878364	no
TCONS_00001689	XLOC_000972	Ppip5k2	chr1:97706042-97770092	WT	KO	OK	12.8193	17.0053	0.407664	1.55952	0.12265	0.739169	no
TCONS_00001690	XLOC_000973	Pam	chr1:97821093-98095652	WT	KO	OK	1.58149	2.09555	0.406052	0.616108	0.5355	0.96293	no
TCONS_00001691	XLOC_000973	Pam	chr1:97821093-98095652	WT	KO	OK	6.25967	7.71055	0.300747	0.885864	0.36765	0.902531	no
TCONS_00001692	XLOC_000974	B230216N24Rik	chr1:97821093-98095652	WT	KO	OK	0.430284	1.73161	2.00875	0.849423	0.30335	0.854973	no
TCONS_00001693	XLOC_000975	Rnf152	chr1:105276916-105356710	WT	KO	NOTEST	0.0321804	0.148325	2.20451	0	1	1	no
TCONS_00001694	XLOC_000975	Rnf152	chr1:105276916-105356710	WT	KO	NOTEST	0.0006712	0.000501146	-0.421512	0	1	1	no
TCONS_00001695	XLOC_000976	Pign	chr1:105518421-105663682	WT	KO	OK	6.17652	6.97972	0.176375	0.519944	0.5991	0.970711	no
TCONS_00001696	XLOC_000976	Pign	chr1:105518421-105663682	WT	KO	OK	2.79686	3.33664	0.254588	0.4939	0.61215	0.97365	no
TCONS_00001697	XLOC_000977	Gm20753	chr1:106152624-106171524	WT	KO	NOTEST	0.506443	0.573521	0.179447	0	1	1	no
TCONS_00001698	XLOC_000978	Bcl2	chr1:106538177-106714290	WT	KO	OK	14.7531	15.8754	0.105773	0.390432	0.6837	0.982319	no
TCONS_00001699	XLOC_000978	Bcl2	chr1:106538177-106714290	WT	KO	OK	9.65357	5.88743	-0.713425	-1.10132	0.2681	0.836804	no
TCONS_00001700	XLOC_000979	Kdsr	chr1:106720409-106759742	WT	KO	OK	10.9385	10.7847	-0.0204221	-0.0728497	0.9421	0.994942	no
TCONS_00001701	XLOC_000980	Vps4b	chr1:106770787-106796725	WT	KO	OK	35.3578	34.8931	-0.0190874	-0.0757143	0.94025	0.994942	no
TCONS_00001702	XLOC_000981	Serpinb3a	chr1:107045586-107052303	WT	KO	NOTEST	0	0	0	0	1	1	no
TCONS_00001703	XLOC_000982	Serpinb3d	chr1:107078192-107083480	WT	KO	NOTEST	0	0	0	0	1	1	no
TCONS_00001704	XLOC_000983	Serpinb3b	chr1:107153960-107161114	WT	KO	NOTEST	0	0	0	0	1	1	no
TCONS_00001705	XLOC_000984	Serpinb3c	chr1:107271200-107278371	WT	KO	NOTEST	0	0	0	0	1	1	no
TCONS_00001706	XLOC_000985	Cdh19	chr1:110889194-110977372	WT	KO	NOTEST	0	0	0	0	1	1	no
TCONS_00001707	XLOC_000986	Dsel	chr1:111858701-111864918	WT	KO	OK	1.13428	1.21294	0.0967254	0.184102	0.85495	0.992016	no
TCONS_00001708	XLOC_000987	Tsn	chr1:118298517-118311132	WT	KO	OK	49.5377	47.922	-0.0478366	-0.190864	0.8451	0.992016	no
TCONS_00001709	XLOC_000988	2900060B14Rik	chr1:118389057-118609462	WT	KO	OK	3.60389	5.08358	0.496291	0.216633	0.61345	0.974166	no
TCONS_00001710	XLOC_000988	2900060B14Rik	chr1:118389057-118609462	WT	KO	OK	3.05773	0	#NAME?	#NAME?	0.2156	0.833684	no
TCONS_00001711	XLOC_000989	Gli2	chr1:118834060-119053619	WT	KO	NOTEST	0.0269129	0.0204372	-0.397099	0	1	1	no
TCONS_00001712	XLOC_000990	Inhbb	chr1:119415464-119422248	WT	KO	NOTEST	0	0	0	0	1	1	no
TCONS_00001713	XLOC_000991	Ralb	chr1:119470304-119504782	WT	KO	OK	4.87934	4.41766	-0.143404	-0.370655	0.71535	0.985994	no
TCONS_00001714	XLOC_000992	Epb4.1l5	chr1:119545032-119649000	WT	KO	OK	0.933851	1.06927	0.195357	0.380317	0.70085	0.98422	no
TCONS_00001715	XLOC_000992	Epb4.1l5	chr1:119545032-119649000	WT	KO	NOTEST	0.0791321	0.251505	1.66825	0	1	1	no
TCONS_00001716	XLOC_000993	Ptpn4	chr1:119658092-119837071	WT	KO	OK	3.09534	4.57188	0.562688	1.51208	0.136	0.759114	no
TCONS_00001717	XLOC_000994	Tmem177	chr1:119907898-119913168	WT	KO	OK	4.10773	3.40698	-0.269848	-0.68151	0.49165	0.952966	no
TCONS_00001718	XLOC_000995	Gm101	chr1:119923518-119995210	WT	KO	NOTEST	0	0	0	0	1	1	no
TCONS_00001719	XLOC_000996	Tmem37	chr1:120067376-120073780	WT	KO	OK	1.42343	1.29395	-0.137591	-0.120279	0.9082	0.994012	no
TCONS_00001720	XLOC_000997	Dbi	chr1:120113279-120121096	WT	KO	NOTEST	0	0	0	0	1	1	no
TCONS_00001721	XLOC_000997	Dbi	chr1:120113279-120121096	WT	KO	OK	73.5408	67.6836	-0.119737	-0.395039	0.6942	0.983602	no
TCONS_00001722	XLOC_000998	Steap3	chr1:120226415-120271082	WT	KO	OK	27.7743	29.8964	0.106218	0.409037	0.6715	0.980705	no
TCONS_00001723	XLOC_000998	Steap3	chr1:120226415-120271082	WT	KO	NOTEST	0	0	0	0	1	1	no
TCONS_00001724	XLOC_000999	Marco	chr1:120474537-120505084	WT	KO	NOTEST	0	0	0	0	1	1	no
TCONS_00001725	XLOC_001000	Insig2	chr1:121304352-121332589	WT	KO	OK	1.56311	0.000246211	-12.6322	-0.0456783	0.09155	0.735613	no
TCONS_00001726	XLOC_001000	Insig2	chr1:121304352-121332589	WT	KO	NOTEST	0	0	0	0	1	1	no
TCONS_00001727	XLOC_001000	Insig2	chr1:121304352-121332589	WT	KO	OK	3.29995	0.836957	-1.97922	-2.3856	0.039	0.735613	no
TCONS_00001728	XLOC_001000	Insig2	chr1:121304352-121332589	WT	KO	OK	0.503827	3.9811	2.98217	2.58173	0.10895	0.735613	no
TCONS_00001729	XLOC_001001	Htr5b	chr1:121509772-121528465	WT	KO	NOTEST	0.0610812	0	#NAME?	0	1	1	no
TCONS_00001730	XLOC_001002	Ddx18	chr1:121553834-121567980	WT	KO	OK	43.6284	40.347	-0.112806	-0.446232	0.6533	0.978003	no
TCONS_00001731	XLOC_001003	Dpp10	chr1:123332137-124045559	WT	KO	NOTEST	0	0	0	0	1	1	no
TCONS_00001732	XLOC_001004	Actr3	chr1:125392904-125435727	WT	KO	OK	39.948	52.8387	0.403471	0.990681	0.3139	0.862855	no
TCONS_00001733	XLOC_001004	Actr3	chr1:125392904-125435727	WT	KO	OK	54.4313	52.6845	-0.0470573	-0.125082	0.8984	0.994012	no
TCONS_00001734	XLOC_001004	Actr3	chr1:125392904-125435727	WT	KO	OK	28.5597	24.3496	-0.230085	-0.472004	0.6241	0.975229	no
TCONS_00001735	XLOC_001005	Lypd1	chr1:125676995-125912214	WT	KO	NOTEST	0	0	0	0	1	1	no
TCONS_00001736	XLOC_001006	Nckap5	chr1:125913635-126830632	WT	KO	NOTEST	0	0	0	0	1	1	no
TCONS_00001737	XLOC_001006	Nckap5	chr1:125913635-126830632	WT	KO	NOTEST	0	0	0	0	1	1	no
TCONS_00001738	XLOC_001006	Nckap5	chr1:125913635-126830632	WT	KO	NOTEST	0	0	0	0	1	1	no
TCONS_00001739	XLOC_001007	Tmem163	chr1:127490341-127678021	WT	KO	NOTEST	0.535177	0.295238	-0.858138	0	1	1	no
TCONS_00001740	XLOC_001008	2900009J06Rik	chr1:127729412-127774054	WT	KO	NOTEST	0	0.285028	inf	0	1	1	no
TCONS_00001741	XLOC_001009	Map3k19	chr1:127815270-127840290	WT	KO	NOTEST	0.498218	0.357206	-0.480021	0	1	1	no
TCONS_00001742	XLOC_001010	Zranb3	chr1:127954178-128103047	WT	KO	OK	4.61406	5.60569	0.280856	0.855541	0.38375	0.908291	no
TCONS_00001743	XLOC_001010	Zranb3	chr1:127954178-128103047	WT	KO	NOTEST	0.77612	0.000272292	-11.4769	0	1	1	no
TCONS_00001744	XLOC_001011	Lct	chr1:128284763-128328318	WT	KO	NOTEST	0.273184	0.194324	-0.491406	0	1	1	no
TCONS_00001745	XLOC_001012	Mcm6	chr1:128331590-128359656	WT	KO	OK	143.584	143.919	0.00335749	0.0141737	0.9893	0.995993	no
TCONS_00001746	XLOC_001013	Dars	chr1:128363706-128417416	WT	KO	OK	70.7412	71.8526	0.0224884	0.0912221	0.9262	0.994942	no
TCONS_00001747	XLOC_001013	Dars	chr1:128363706-128417416	WT	KO	OK	1.4143	2.14838	0.603155	0.219645	0.56445	0.967687	no
TCONS_00001748	XLOC_001014	Cxcr4	chr1:128588196-128592344	WT	KO	OK	17.2068	9.20463	-0.90255	-1.59176	0.11145	0.735613	no
TCONS_00001749	XLOC_001014	Cxcr4	chr1:128588196-128592344	WT	KO	OK	41.3082	44.1981	0.097556	0.325994	0.7392	0.987595	no
TCONS_00001750	XLOC_001015	Daf2	chr1:130388527-130422999	WT	KO	NOTEST	0.0992977	0.0748281	-0.408181	0	1	1	no
TCONS_00001751	XLOC_001016	Cd55	chr1:130439029-130462742	WT	KO	OK	3.35432	2.45061	-0.452879	-0.795809	0.4198	0.92866	no
TCONS_00001752	XLOC_001016	Cd55	chr1:130439029-130462742	WT	KO	OK	1.6747	2.32253	0.471796	0.569782	0.5711	0.967743	no
TCONS_00001753	XLOC_001016	Cd55	chr1:130439029-130462742	WT	KO	OK	1.57218	2.62069	0.737179	0.97699	0.3276	0.873686	no
TCONS_00001754	XLOC_001017	Zp3r	chr1:130576705-130629606	WT	KO	NOTEST	0	0	0	0	1	1	no
TCONS_00001755	XLOC_001018	C4bp	chr1:130635920-130661618	WT	KO	NOTEST	0	0	0	0	1	1	no
TCONS_00001756	XLOC_001019	C4bp-ps1	chr1:130670201-130681571	WT	KO	NOTEST	0	0	0	0	1	1	no
TCONS_00001757	XLOC_001020	Pfkfb2	chr1:130689042-130729253	WT	KO	NOTEST	0.690138	0.466559	-0.564824	0	1	1	no
TCONS_00001758	XLOC_001020	Pfkfb2	chr1:130689042-130729253	WT	KO	NOTEST	0.0095416	0.000142359	-6.06662	0	1	1	no
TCONS_00001759	XLOC_001020	Pfkfb2	chr1:130689042-130729253	WT	KO	NOTEST	0	0.423273	inf	0	1	1	no
TCONS_00001760	XLOC_001020	Pfkfb2	chr1:130689042-130729253	WT	KO	OK	1.20611	1.4696	0.285061	0.287394	0.77445	0.990491	no
TCONS_00001761	XLOC_001020	Pfkfb2	chr1:130689042-130729253	WT	KO	NOTEST	0.338341	0.816985	1.27183	0	1	1	no
TCONS_00001762	XLOC_001020	Pfkfb2	chr1:130689042-130729253	WT	KO	OK	3.55042	3.84679	0.115667	0.281873	0.77385	0.990491	no
TCONS_00001763	XLOC_001020	Pfkfb2	chr1:130689042-130729253	WT	KO	OK	0	1.02381	inf	#NAME?	0.11625	0.735613	no
TCONS_00001764	XLOC_001021	Il24	chr1:130882073-130887411	WT	KO	NOTEST	0	0	0	0	1	1	no
TCONS_00001765	XLOC_001022	Il20	chr1:130907191-130911296	WT	KO	NOTEST	0	0	0	0	1	1	no
TCONS_00001766	XLOC_001023	Il19	chr1:130932655-130939241	WT	KO	NOTEST	0	0	0	0	1	1	no
TCONS_00001767	XLOC_001024	Mapkapk2	chr1:131053703-131097543	WT	KO	OK	4.08758	3.28047	-0.317342	-0.314204	0.7526	0.990248	no
TCONS_00001768	XLOC_001024	Mapkapk2	chr1:131053703-131097543	WT	KO	OK	44.423	45.8322	0.0450538	0.175963	0.8538	0.992016	no
TCONS_00001769	XLOC_001025	Dyrk3	chr1:131128440-131138234	WT	KO	OK	9.15424	9.90488	0.1137	0.345097	0.72475	0.986271	no
TCONS_00001770	XLOC_001026	Rassf5	chr1:131176392-131245178	WT	KO	OK	31.3113	29.1185	-0.10475	-0.405597	0.67915	0.981707	no
TCONS_00001771	XLOC_001026	Rassf5	chr1:131176392-131245178	WT	KO	NOTEST	0.838821	0.254022	-1.72341	0	1	1	no
TCONS_00001772	XLOC_001027	Ikbke	chr1:131254510-131279568	WT	KO	OK	2.71577	1.63456	-0.732458	-0.702929	0.47585	0.946733	no
TCONS_00001773	XLOC_001027	Ikbke	chr1:131254510-131279568	WT	KO	NOTEST	0	0	0	0	1	1	no
TCONS_00001774	XLOC_001027	Ikbke	chr1:131254510-131279568	WT	KO	OK	4.08387	3.09051	-0.402093	-0.888373	0.3731	0.904126	no
TCONS_00001775	XLOC_001027	Ikbke	chr1:131254510-131279568	WT	KO	OK	2.21883	4.53574	1.03154	1.72532	0.0811	0.735613	no
TCONS_00001776	XLOC_001027	Ikbke	chr1:131254510-131279568	WT	KO	OK	3.5891	3.60414	0.00603225	0.011215	0.99115	0.99623	no
TCONS_00001777	XLOC_001028	Srgap2	chr1:131285250-131527361	WT	KO	NOTEST	0.124185	0.0487867	-1.34793	0	1	1	no
TCONS_00001778	XLOC_001028	Srgap2	chr1:131285250-131527361	WT	KO	OK	5.54582	4.30954	-0.363865	-1.26515	0.1974	0.833684	no
TCONS_00001779	XLOC_001029	Mfsd4	chr1:132026620-132068062	WT	KO	OK	9.20409	10.5156	0.192179	0.604988	0.5387	0.963072	no
TCONS_00001780	XLOC_001029	Mfsd4	chr1:132026620-132068062	WT	KO	NOTEST	0.323055	0.392772	0.281912	0	1	1	no
TCONS_00001781	XLOC_001030	Cdk18	chr1:132113546-132139704	WT	KO	OK	3.98756	2.34451	-0.766218	-1.81271	0.0694	0.735613	no
TCONS_00001782	XLOC_001030	Cdk18	chr1:132113546-132139704	WT	KO	OK	0.567976	2.44949	2.10858	1.51629	0.18605	0.824804	no
TCONS_00001783	XLOC_001031	Tmcc2	chr1:132356314-132391759	WT	KO	OK	6.33717	4.4465	-0.511169	-1.45271	0.14035	0.764358	no
TCONS_00001784	XLOC_001031	Tmcc2	chr1:132356314-132391759	WT	KO	OK	1.60722	2.67773	0.736448	1.14479	0.2492	0.833684	no
TCONS_00001785	XLOC_001032	Cntn2	chr1:132509424-132542940	WT	KO	NOTEST	0.0878257	0.162495	0.887679	0	1	1	no
TCONS_00001786	XLOC_001033	Nfasc	chr1:132564689-132741797	WT	KO	NOTEST	0	0	0	0	1	1	no
TCONS_00001787	XLOC_001033	Nfasc	chr1:132564689-132741797	WT	KO	NOTEST	0	0	0	0	1	1	no
TCONS_00001788	XLOC_001033	Nfasc	chr1:132564689-132741797	WT	KO	NOTEST	0	0	0	0	1	1	no
TCONS_00001789	XLOC_001033	Nfasc	chr1:132564689-132741797	WT	KO	NOTEST	0	0	0	0	1	1	no
TCONS_00001790	XLOC_001034	Mdm4	chr1:132986147-133025362	WT	KO	OK	10.2637	15.552	0.59954	1.26044	0.20465	0.833684	no
TCONS_00001791	XLOC_001034	Mdm4	chr1:132986147-133025362	WT	KO	OK	12.0056	15.2067	0.340999	0.756254	0.43815	0.935953	no
TCONS_00001792	XLOC_001034	Mdm4	chr1:132986147-133025362	WT	KO	OK	10.1545	1.05993	-3.26007	-2.50586	0.0688	0.735613	no
TCONS_00001793	XLOC_001034	Mdm4	chr1:132986147-133025362	WT	KO	OK	3.77952	7.39626	0.968591	0.944216	0.34185	0.885803	no
TCONS_00001794	XLOC_001034	Mdm4	chr1:132986147-133025362	WT	KO	OK	14.3932	18.2456	0.342161	0.724698	0.4579	0.944224	no
TCONS_00001795	XLOC_001035	Gm19461	chr1:133246096-133303435	WT	KO	NOTEST	0.121439	0.206531	0.766127	0	1	1	no
TCONS_00001796	XLOC_001036	Sox13	chr1:133382299-133424212	WT	KO	OK	2.69388	4.09669	0.604774	1.62902	0.10485	0.735613	no
TCONS_00001797	XLOC_001037	Snrpe	chr1:133603870-133610280	WT	KO	OK	258.798	238.588	-0.117303	-0.447849	0.65135	0.978003	no
TCONS_00001798	XLOC_001038	Zc3h11a	chr1:133619848-133661399	WT	KO	OK	13.6489	18.877	0.467836	1.11323	0.2578	0.834298	no
TCONS_00001799	XLOC_001038	Zc3h11a	chr1:133619848-133661399	WT	KO	OK	16.9457	4.08853	-2.05127	-2.8287	0.01635	0.648278	no
TCONS_00001800	XLOC_001038	Zc3h11a	chr1:133619848-133661399	WT	KO	OK	5.8122	14.5821	1.32704	2.10679	0.04205	0.735613	no
TCONS_00001801	XLOC_001039	Zbed6	chr1:133619848-133661399	WT	KO	OK	17.3451	20.3714	0.232017	0.529262	0.5845	0.970298	no
TCONS_00001802	XLOC_001040	Lax1	chr1:133679028-133690108	WT	KO	OK	3.03661	3.45003	0.184149	0.278797	0.77795	0.990491	no
TCONS_00001803	XLOC_001040	Lax1	chr1:133679028-133690108	WT	KO	OK	3.49998	4.57897	0.387674	0.64619	0.50585	0.957684	no
TCONS_00001804	XLOC_001040	Lax1	chr1:133679028-133690108	WT	KO	NOTEST	0.00094557	0.804678	9.73301	0	1	1	no
TCONS_00001805	XLOC_001040	Lax1	chr1:133679028-133690108	WT	KO	OK	7.92089	4.18782	-0.919464	-1.9031	0.06315	0.735613	no
TCONS_00001806	XLOC_001040	Lax1	chr1:133679028-133690108	WT	KO	OK	5.87319	4.36949	-0.426679	-0.456663	0.65315	0.978003	no
TCONS_00001807	XLOC_001041	Atp2b4	chr1:133702521-133801278	WT	KO	OK	3.89968	4.93331	0.339201	0.30422	0.7539	0.990248	no
TCONS_00001808	XLOC_001041	Atp2b4	chr1:133702521-133801278	WT	KO	OK	5.59027	4.51871	-0.307007	-0.396779	0.68775	0.982819	no
TCONS_00001809	XLOC_001041	Atp2b4	chr1:133702521-133801278	WT	KO	OK	16.702	14.1241	-0.241859	-0.632521	0.51935	0.960233	no
TCONS_00001810	XLOC_001041	Atp2b4	chr1:133702521-133801278	WT	KO	NOTEST	0.338012	0.786565	1.21849	0	1	1	no
TCONS_00001811	XLOC_001041	Atp2b4	chr1:133702521-133801278	WT	KO	NOTEST	0.217272	0.65952	1.60192	0	1	1	no
TCONS_00001812	XLOC_001041	Atp2b4	chr1:133702521-133801278	WT	KO	OK	15.8665	16.6378	0.0684862	0.171049	0.86	0.992045	no
TCONS_00001813	XLOC_001041	Mir6903	chr1:133702521-133801278	WT	KO	NOTEST	0	0	0	0	1	1	no
TCONS_00001814	XLOC_001042	Optc	chr1:133897193-133907999	WT	KO	NOTEST	0	1.26657e-06	inf	0	1	1	no
TCONS_00001815	XLOC_001042	Optc	chr1:133897193-133907999	WT	KO	NOTEST	0	0	0	0	1	1	no
TCONS_00001816	XLOC_001042	Optc	chr1:133897193-133907999	WT	KO	NOTEST	0	0	0	0	1	1	no
TCONS_00001817	XLOC_001042	Optc	chr1:133897193-133907999	WT	KO	NOTEST	0	0.0703747	inf	0	1	1	no
TCONS_00001818	XLOC_001043	Prelp	chr1:133910303-133921401	WT	KO	NOTEST	0	0.0437431	inf	0	1	1	no
TCONS_00001819	XLOC_001044	Btg2	chr1:134074864-134079155	WT	KO	OK	17.4615	12.4211	-0.491389	-1.70496	0.09295	0.735613	no
TCONS_00001820	XLOC_001045	Adora1	chr1:134193447-134235457	WT	KO	NOTEST	0	0	0	0	1	1	no
TCONS_00001821	XLOC_001045	Adora1	chr1:134193447-134235457	WT	KO	NOTEST	0	0	0	0	1	1	no
TCONS_00001822	XLOC_001045	Adora1	chr1:134193447-134235457	WT	KO	NOTEST	0	0	0	0	1	1	no
TCONS_00001823	XLOC_001045	Adora1	chr1:134193447-134235457	WT	KO	NOTEST	0	0	0	0	1	1	no
TCONS_00001824	XLOC_001045	Adora1	chr1:134193447-134235457	WT	KO	NOTEST	0	0	0	0	1	1	no
TCONS_00001825	XLOC_001046	Ppfia4	chr1:134296782-134332928	WT	KO	OK	0.482728	0.8976	0.894863	1.63404	0.10965	0.735613	no
TCONS_00001826	XLOC_001047	Tmem183a	chr1:134346018-134361999	WT	KO	OK	6.1513	5.69083	-0.112253	-0.21669	0.83205	0.990491	no
TCONS_00001827	XLOC_001047	Tmem183a	chr1:134346018-134361999	WT	KO	OK	1.71215	0.0287541	-5.8959	-1.02533	0.2269	0.833684	no
TCONS_00001828	XLOC_001047	Tmem183a	chr1:134346018-134361999	WT	KO	OK	15.3185	17.7329	0.211148	0.65487	0.5016	0.956583	no
TCONS_00001829	XLOC_001048	4931440L10Rik	chr1:134540940-134549682	WT	KO	NOTEST	1.75918e-05	0.10532	12.5476	0	1	1	no
TCONS_00001830	XLOC_001048	4931440L10Rik	chr1:134540940-134549682	WT	KO	NOTEST	0	0.000114338	inf	0	1	1	no
TCONS_00001831	XLOC_001048	4931440L10Rik	chr1:134540940-134549682	WT	KO	NOTEST	0.0847849	0	#NAME?	0	1	1	no
TCONS_00001832	XLOC_001049	Ppp1r12b	chr1:134759001-134955940	WT	KO	OK	3.28352	2.7113	-0.276262	-0.683376	0.4829	0.950459	no
TCONS_00001833	XLOC_001049	Ppp1r12b	chr1:134759001-134955940	WT	KO	NOTEST	0	0	0	0	1	1	no
TCONS_00001834	XLOC_001049	Ppp1r12b	chr1:134759001-134955940	WT	KO	OK	5.15715	4.98384	-0.0493152	-0.103109	0.92035	0.994942	no
TCONS_00001835	XLOC_001049	Ppp1r12b	chr1:134759001-134955940	WT	KO	NOTEST	0.882699	0.00337046	-8.03283	0	1	1	no
TCONS_00001836	XLOC_001050	Lgr6	chr1:134986352-135105276	WT	KO	NOTEST	0.0902235	0	#NAME?	0	1	1	no
TCONS_00001837	XLOC_001051	Ptprv	chr1:135108497-135146108	WT	KO	OK	2.13859	1.99148	-0.102821	-0.111024	0.9075	0.994012	no
TCONS_00001838	XLOC_001052	Gpr37l1	chr1:135160249-135167681	WT	KO	NOTEST	0	0	0	0	1	1	no
TCONS_00001839	XLOC_001053	Elf3	chr1:135253573-135258472	WT	KO	NOTEST	0	0.000649395	inf	0	1	1	no
TCONS_00001840	XLOC_001053	Elf3	chr1:135253573-135258472	WT	KO	NOTEST	0	0.0363078	inf	0	1	1	no
TCONS_00001841	XLOC_001054	Rnpep	chr1:135262698-135284084	WT	KO	OK	4.76367	3.68631	-0.369896	-0.487541	0.62475	0.975229	no
TCONS_00001842	XLOC_001054	Rnpep	chr1:135262698-135284084	WT	KO	OK	6.4903	2.94543	-1.13981	-1.69245	0.0966	0.735613	no
TCONS_00001843	XLOC_001054	Rnpep	chr1:135262698-135284084	WT	KO	OK	16.4486	13.9792	-0.23469	-0.712356	0.4774	0.947863	no
TCONS_00001844	XLOC_001055	Timm17a	chr1:135300852-135313737	WT	KO	OK	1.38973	3.87314	1.4787	1.41732	0.17645	0.813949	no
TCONS_00001845	XLOC_001055	Timm17a	chr1:135300852-135313737	WT	KO	OK	28.9109	35.9688	0.315133	0.9548	0.332	0.876568	no
TCONS_00001846	XLOC_001056	Shisa4	chr1:135371455-135375063	WT	KO	NOTEST	0	0.0782141	inf	0	1	1	no
TCONS_00001847	XLOC_001057	Ipo9	chr1:135382314-135430491	WT	KO	OK	21.5399	19.6964	-0.129079	-0.493755	0.61095	0.97365	no
TCONS_00001848	XLOC_001057	Ipo9	chr1:135382314-135430491	WT	KO	OK	7.9315	5.98243	-0.406862	-0.571343	0.5639	0.967687	no
TCONS_00001849	XLOC_001058	Nav1	chr1:135434579-135607908	WT	KO	OK	0.925826	0.790167	-0.228584	-0.248365	0.7997	0.990491	no
TCONS_00001850	XLOC_001058	Nav1	chr1:135434579-135607908	WT	KO	NOTEST	0	0	0	0	1	1	no
TCONS_00001851	XLOC_001058	Nav1	chr1:135434579-135607908	WT	KO	NOTEST	0.337537	0	#NAME?	0	1	1	no
TCONS_00001852	XLOC_001058	Nav1	chr1:135434579-135607908	WT	KO	OK	3.98674	3.81172	-0.0647672	-0.213853	0.8256	0.990491	no
TCONS_00001853	XLOC_001058	Nav1	chr1:135434579-135607908	WT	KO	OK	1.75255	1.87467	0.0971799	0.135367	0.89495	0.994012	no
TCONS_00001854	XLOC_001059	Mir1231	chr1:135434579-135607908	WT	KO	NOTEST	0	0	0	0	1	1	no
TCONS_00001855	XLOC_001060	-	chr1:135660185-135688523	WT	KO	OK	3.64968	4.1706	0.192482	0.257652	0.80365	0.990491	no
TCONS_00001856	XLOC_001061	Pkp1	chr1:135871394-135919024	WT	KO	NOTEST	0	0	0	0	1	1	no
TCONS_00001857	XLOC_001062	Igfn1	chr1:135953577-136006342	WT	KO	NOTEST	0	0	0	0	1	1	no
TCONS_00001858	XLOC_001063	Gm15850	chr1:136127718-136131183	WT	KO	NOTEST	0	0	0	0	1	1	no
TCONS_00001859	XLOC_001063	Gm15850	chr1:136127718-136131183	WT	KO	NOTEST	0	0	0	0	1	1	no
TCONS_00001860	XLOC_001063	Gm15850	chr1:136127718-136131183	WT	KO	NOTEST	0	0	0	0	1	1	no
TCONS_00001861	XLOC_001063	Gm15850	chr1:136127718-136131183	WT	KO	NOTEST	0	0	0	0	1	1	no
TCONS_00001862	XLOC_001064	5730559C18Rik	chr1:136213521-136234280	WT	KO	NOTEST	0.0892494	0.226064	1.34081	0	1	1	no
TCONS_00001863	XLOC_001065	Gpr25	chr1:136258913-136260873	WT	KO	OK	1.3405	1.01962	-0.394735	-0.445389	0.66955	0.980222	no
TCONS_00001864	XLOC_001066	Camsap2	chr1:136268122-136346104	WT	KO	OK	4.2147	6.57818	0.642258	2.22589	0.025	0.735613	no
TCONS_00001865	XLOC_001066	Camsap2	chr1:136268122-136346104	WT	KO	NOTEST	0.000251275	0.00170759	2.76463	0	1	1	no
TCONS_00001866	XLOC_001067	9230116N13Rik	chr1:136411915-136440220	WT	KO	OK	0.546113	1.57265	1.52593	1.54935	0.117	0.735613	no
TCONS_00001867	XLOC_001068	Nr5a2	chr1:136843583-136960448	WT	KO	NOTEST	0	0	0	0	1	1	no
TCONS_00001868	XLOC_001068	Nr5a2	chr1:136843583-136960448	WT	KO	NOTEST	0	0	0	0	1	1	no
TCONS_00001869	XLOC_001069	Ptprc	chr1:138062858-138175595	WT	KO	OK	8.17002	5.89909	-0.469847	-0.799908	0.4184	0.92866	no
TCONS_00001870	XLOC_001069	Ptprc	chr1:138062858-138175595	WT	KO	OK	8.12859	2.53499	-1.68102	-2.17541	0.04845	0.735613	no
TCONS_00001871	XLOC_001069	Ptprc	chr1:138062858-138175595	WT	KO	OK	0	3.93948	inf	#NAME?	0.1004	0.735613	no
TCONS_00001872	XLOC_001069	Ptprc	chr1:138062858-138175595	WT	KO	OK	0.963495	0	#NAME?	#NAME?	0.10105	0.735613	no
TCONS_00001873	XLOC_001069	Ptprc	chr1:138062858-138175595	WT	KO	NOTEST	0.134256	0.0236747	-2.50357	0	1	1	no
TCONS_00001874	XLOC_001069	Ptprc	chr1:138062858-138175595	WT	KO	OK	21.8235	23.3077	0.0949234	0.288354	0.76525	0.990491	no
TCONS_00001875	XLOC_001069	Ptprc	chr1:138062858-138175595	WT	KO	OK	0	6.28266	inf	#NAME?	0.11715	0.735613	no
TCONS_00001876	XLOC_001070	Nek7	chr1:138484081-138619752	WT	KO	OK	10.3529	15.7443	0.604792	1.99227	0.0469	0.735613	no
TCONS_00001877	XLOC_001070	Nek7	chr1:138484081-138619752	WT	KO	OK	3.94136	0.967034	-2.02706	-2.00114	0.07945	0.735613	no
TCONS_00001878	XLOC_001071	Gm5833	chr1:138640094-138682075	WT	KO	NOTEST	0	0	0	0	1	1	no
TCONS_00001879	XLOC_001072	Lhx9	chr1:138825185-138847579	WT	KO	NOTEST	0	5.37713e-05	inf	0	1	1	no
TCONS_00001880	XLOC_001072	Lhx9	chr1:138825185-138847579	WT	KO	NOTEST	0	0.0621605	inf	0	1	1	no
TCONS_00001881	XLOC_001072	Lhx9	chr1:138825185-138847579	WT	KO	NOTEST	0.0615624	0	#NAME?	0	1	1	no
TCONS_00001882	XLOC_001073	2310009B15Rik	chr1:138851978-138856854	WT	KO	OK	8.38317	14.9913	0.838556	1.58321	0.11385	0.735613	no
TCONS_00001883	XLOC_001074	Crb1	chr1:139198253-139377076	WT	KO	NOTEST	0	0	0	0	1	1	no
TCONS_00001884	XLOC_001075	Cfhr1	chr1:139547063-139560222	WT	KO	NOTEST	0.284252	0	#NAME?	0	1	1	no
TCONS_00001885	XLOC_001076	Gm4788	chr1:139697918-139781239	WT	KO	NOTEST	0	0	0	0	1	1	no
TCONS_00001886	XLOC_001076	Gm4788	chr1:139697918-139781239	WT	KO	NOTEST	0	0	0	0	1	1	no
TCONS_00001887	XLOC_001076	Gm4788	chr1:139697918-139781239	WT	KO	NOTEST	0	0	0	0	1	1	no
TCONS_00001888	XLOC_001077	Cfhr2	chr1:139810291-139858699	WT	KO	NOTEST	0	0	0	0	1	1	no
TCONS_00001889	XLOC_001078	Cfh	chr1:140085854-140183411	WT	KO	NOTEST	0.0550748	0.041594	-0.405017	0	1	1	no
TCONS_00001890	XLOC_001079	4930590L20Rik	chr1:140246256-140656402	WT	KO	NOTEST	0	0	0	0	1	1	no
TCONS_00001891	XLOC_001080	Cdc73	chr1:143606629-143702830	WT	KO	OK	7.62351	6.77457	-0.170324	-0.38305	0.6951	0.983615	no
TCONS_00001892	XLOC_001080	Cdc73	chr1:143606629-143702830	WT	KO	OK	13.2332	15.1168	0.191991	0.530069	0.59265	0.970298	no
TCONS_00001893	XLOC_001081	Trove2	chr1:143750790-143777051	WT	KO	OK	3.10358	2.98433	-0.0565236	-0.165727	0.86635	0.992621	no
TCONS_00001894	XLOC_001082	Rgs2	chr1:143999337-144004149	WT	KO	OK	30.7118	23.4536	-0.388982	-1.34759	0.17145	0.807354	no
TCONS_00001895	XLOC_001082	Rgs2	chr1:143999337-144004149	WT	KO	OK	47.1273	44.1366	-0.0945866	-0.168376	0.86255	0.992139	no
TCONS_00001896	XLOC_001083	Rgs13	chr1:144138666-144177372	WT	KO	NOTEST	0	0	0	0	1	1	no
TCONS_00001897	XLOC_001084	Rgs1	chr1:144244595-144249132	WT	KO	OK	11.1572	10.7225	-0.0573255	-0.130261	0.8944	0.994012	no
TCONS_00001898	XLOC_001084	Rgs1	chr1:144244595-144249132	WT	KO	OK	27.4834	15.7352	-0.804565	-2.11619	0.03735	0.735613	no
TCONS_00001899	XLOC_001085	Rgs21	chr1:144519689-144567667	WT	KO	NOTEST	0	0	0	0	1	1	no
TCONS_00001900	XLOC_001085	Rgs21	chr1:144519689-144567667	WT	KO	NOTEST	0	0	0	0	1	1	no
TCONS_00001901	XLOC_001086	Rgs18	chr1:144752840-144775421	WT	KO	OK	60.9299	41.9281	-0.539234	-2.03645	0.04235	0.735613	no
TCONS_00001902	XLOC_001087	Pla2g4a	chr1:149829621-149961284	WT	KO	OK	15.3029	16.234	0.0852071	0.299894	0.7629	0.990491	no
TCONS_00001903	XLOC_001088	Mir7652	chr1:150024260-150052202	WT	KO	NOTEST	0	0	0	0	1	1	no
TCONS_00001904	XLOC_001089	Ptgs2os	chr1:150076660-150099766	WT	KO	NOTEST	0	0	0	0	1	1	no
TCONS_00001905	XLOC_001090	Lincrna-cox2	chr1:150159042-150164948	WT	KO	NOTEST	0	0.120282	inf	0	1	1	no
TCONS_00001906	XLOC_001091	2310030A07Rik	chr1:150319416-150346771	WT	KO	NOTEST	0	0	0	0	1	1	no
TCONS_00001907	XLOC_001092	BC003331	chr1:150361310-150466165	WT	KO	NOTEST	0.844174	0	#NAME?	0	1	1	no
TCONS_00001908	XLOC_001092	BC003331	chr1:150361310-150466165	WT	KO	OK	9.41516	8.97688	-0.0687711	-0.0782245	0.93735	0.994942	no
TCONS_00001909	XLOC_001092	BC003331	chr1:150361310-150466165	WT	KO	OK	2.0747	0.17669	-3.55361	-0.425118	0.50975	0.959386	no
TCONS_00001910	XLOC_001093	Prg4	chr1:150361310-150466165	WT	KO	OK	2.51496	2.56707	0.0295881	0.0125649	0.3512	0.889949	no
TCONS_00001911	XLOC_001093	Prg4	chr1:150361310-150466165	WT	KO	NOTEST	0.168353	0.0766363	-1.13539	0	1	1	no
TCONS_00001912	XLOC_001094	Hmcn1	chr1:150562501-150993435	WT	KO	NOTEST	0.0553367	0.0250733	-1.14209	0	1	1	no
TCONS_00001913	XLOC_001095	Swt1	chr1:151367698-151428435	WT	KO	OK	4.99778	6.26642	0.326354	0.925491	0.3459	0.888177	no
TCONS_00001914	XLOC_001095	Swt1	chr1:151367698-151428435	WT	KO	OK	2.67871	0.845843	-1.66308	-1.26873	0.2377	0.833684	no
TCONS_00001915	XLOC_001096	Rnf2	chr1:151469405-151500823	WT	KO	OK	20.7907	21.7341	0.0640235	0.23287	0.8153	0.990491	no
TCONS_00001916	XLOC_001097	1700025G04Rik	chr1:151884523-152090320	WT	KO	OK	4.19035	4.30786	0.0399017	0.139438	0.8851	0.994012	no
TCONS_00001917	XLOC_001098	Tsen15	chr1:152370735-152386682	WT	KO	OK	23.1545	18.1913	-0.348041	-1.05952	0.28305	0.850547	no
TCONS_00001918	XLOC_001099	Rgl1	chr1:152517529-152625111	WT	KO	OK	5.10546	6.32434	0.308873	0.980614	0.31465	0.863446	no
TCONS_00001919	XLOC_001100	Smg7	chr1:152807850-152902752	WT	KO	OK	4.27856	2.91822	-0.552035	-0.636058	0.5234	0.96111	no
TCONS_00001920	XLOC_001100	Smg7	chr1:152807850-152902752	WT	KO	OK	10.3575	5.78462	-0.840384	-1.59955	0.10395	0.735613	no
TCONS_00001921	XLOC_001100	Smg7	chr1:152807850-152902752	WT	KO	OK	3.83165	3.58838	-0.0946333	-0.124229	0.90035	0.994012	no
TCONS_00001922	XLOC_001100	Smg7	chr1:152807850-152902752	WT	KO	OK	5.85189	11.4976	0.974358	1.91225	0.06115	0.735613	no
TCONS_00001923	XLOC_001100	Smg7	chr1:152807850-152902752	WT	KO	NOTEST	0.00128468	0.00057234	-1.16646	0	1	1	no
TCONS_00001924	XLOC_001101	Lamc2	chr1:153122755-153186447	WT	KO	NOTEST	0	0.0131334	inf	0	1	1	no
TCONS_00001925	XLOC_001102	Lamc1	chr1:153218921-153332786	WT	KO	OK	2.20226	2.82701	0.360293	1.09608	0.27255	0.842211	no
TCONS_00001926	XLOC_001103	E330020D12Rik	chr1:153404185-153414233	WT	KO	OK	3.79059	6.10877	0.688461	1.81077	0.0735	0.735613	no
TCONS_00001927	XLOC_001104	Dhx9	chr1:153455678-153487676	WT	KO	OK	16.1806	13.521	-0.259065	-0.486207	0.62105	0.975229	no
TCONS_00001928	XLOC_001104	Dhx9	chr1:153455678-153487676	WT	KO	OK	58.7955	63.7638	0.117032	0.440589	0.6513	0.978003	no
TCONS_00001929	XLOC_001105	Npl	chr1:153503015-153549714	WT	KO	OK	12.4576	13.7268	0.139972	0.400157	0.6895	0.983416	no
TCONS_00001930	XLOC_001106	C230024C17Rik	chr1:153721239-153737829	WT	KO	NOTEST	0.0925474	0.0930021	0.00707035	0	1	1	no
TCONS_00001931	XLOC_001107	Rgsl1	chr1:153779386-153844141	WT	KO	NOTEST	0.181523	0.204734	0.173597	0	1	1	no
TCONS_00001932	XLOC_001108	5830403L16Rik	chr1:153849541-153851195	WT	KO	NOTEST	0	0	0	0	1	1	no
TCONS_00001933	XLOC_001109	4930452N14Rik	chr1:154241520-154270416	WT	KO	NOTEST	0	0	0	0	1	1	no
TCONS_00001934	XLOC_001110	Cacna1e	chr1:154392518-154725920	WT	KO	NOTEST	0.253789	0.594078	1.22702	0	1	1	no
TCONS_00001935	XLOC_001111	Ier5	chr1:155096366-155099636	WT	KO	OK	12.3272	8.4871	-0.538501	-1.82961	0.06565	0.735613	no
TCONS_00001936	XLOC_001112	Mr1	chr1:155127877-155146780	WT	KO	OK	3.64638	4.17592	0.195629	0.455927	0.64675	0.977569	no
TCONS_00001937	XLOC_001113	Xpr1	chr1:155275656-155417444	WT	KO	OK	11.9239	12.4324	0.0602408	0.232649	0.8222	0.990491	no
TCONS_00001938	XLOC_001114	Lhx4	chr1:155701693-155742027	WT	KO	NOTEST	0	0	0	0	1	1	no
TCONS_00001939	XLOC_001115	Qsox1	chr1:155778154-155812899	WT	KO	OK	4.80654	1.08918	-2.14176	-2.0448	0.07495	0.735613	no
TCONS_00001940	XLOC_001115	Qsox1	chr1:155778154-155812899	WT	KO	OK	7.72204	5.71931	-0.43314	-1.00672	0.3069	0.858226	no
TCONS_00001941	XLOC_001115	Qsox1	chr1:155778154-155812899	WT	KO	OK	6.51739	15.2806	1.22934	2.85461	0.008	0.460569	no
TCONS_00001942	XLOC_001116	Cep350	chr1:155844963-155973255	WT	KO	OK	10.84	10.8671	0.00360222	0.0147657	0.98845	0.995993	no
TCONS_00001943	XLOC_001117	Tor1aip1	chr1:156004598-156068859	WT	KO	OK	12.4973	6.65768	-0.908526	-1.57144	0.1112	0.735613	no
TCONS_00001944	XLOC_001117	Tor1aip1	chr1:156004598-156068859	WT	KO	OK	1.92286	3.5289	0.875961	0.75397	0.4447	0.93857	no
TCONS_00001945	XLOC_001117	Tor1aip1	chr1:156004598-156068859	WT	KO	OK	4.46218	6.65654	0.577023	0.902543	0.3612	0.897671	no
TCONS_00001946	XLOC_001117	Tor1aip1	chr1:156004598-156068859	WT	KO	NOTEST	0.00671727	0.00088473	-2.92457	0	1	1	no
TCONS_00001947	XLOC_001118	Fam163a	chr1:156075955-156205026	WT	KO	NOTEST	0	0	0	0	1	1	no
TCONS_00001948	XLOC_001119	Tdrd5	chr1:156255295-156303606	WT	KO	NOTEST	3.88315e-05	0	#NAME?	0	1	1	no
TCONS_00001949	XLOC_001119	Tdrd5	chr1:156255295-156303606	WT	KO	NOTEST	0.03297	0	#NAME?	0	1	1	no
TCONS_00001950	XLOC_001120	Soat1	chr1:156428107-156474328	WT	KO	OK	6.72104	6.76295	0.0089682	0.0282378	0.97965	0.995517	no
TCONS_00001951	XLOC_001121	Tor3a	chr1:156653616-156674339	WT	KO	OK	11.0389	8.53493	-0.371139	-1.24784	0.20535	0.833684	no
TCONS_00001952	XLOC_001122	Fam20b	chr1:156678563-156718910	WT	KO	OK	16.3735	9.56951	-0.774842	-2.54078	0.0129	0.589805	no
TCONS_00001953	XLOC_001122	Fam20b	chr1:156678563-156718910	WT	KO	OK	0.000557071	6.14534	13.4293	0.21725	0.0753	0.735613	no
TCONS_00001954	XLOC_001123	Ralgps2	chr1:156804165-156939626	WT	KO	NOTEST	0.624937	0.31697	-0.979364	0	1	1	no
TCONS_00001955	XLOC_001123	Ralgps2	chr1:156804165-156939626	WT	KO	NOTEST	0	0.445239	inf	0	1	1	no
TCONS_00001956	XLOC_001123	Ralgps2	chr1:156804165-156939626	WT	KO	NOTEST	7.33466e-05	0	#NAME?	0	1	1	no
TCONS_00001957	XLOC_001123	Ralgps2	chr1:156804165-156939626	WT	KO	OK	2.9123	0.00483773	-9.23361	-1.11381	0.1714	0.807354	no
TCONS_00001958	XLOC_001123	Ralgps2	chr1:156804165-156939626	WT	KO	OK	0	1.67384	inf	#NAME?	0.11305	0.735613	no
TCONS_00001959	XLOC_001123	Ralgps2	chr1:156804165-156939626	WT	KO	OK	0.92973	1.5069	0.696701	0.941077	0.33935	0.882605	no
TCONS_00001960	XLOC_001123	Ralgps2	chr1:156804165-156939626	WT	KO	NOTEST	0	0	0	0	1	1	no
TCONS_00001961	XLOC_001123	Ralgps2	chr1:156804165-156939626	WT	KO	NOTEST	0	0.00575519	inf	0	1	1	no
TCONS_00001962	XLOC_001123	Ralgps2	chr1:156804165-156939626	WT	KO	OK	0.787413	1.5461	0.973446	1.27038	0.21265	0.833684	no
TCONS_00001963	XLOC_001123	Ralgps2	chr1:156804165-156939626	WT	KO	OK	4.00094	4.10716	0.0378041	0.0567399	0.95365	0.994942	no
TCONS_00001964	XLOC_001124	Tex35	chr1:157099147-157108645	WT	KO	NOTEST	0	0	0	0	1	1	no
TCONS_00001965	XLOC_001125	Rasal2	chr1:157135182-157420236	WT	KO	OK	1.1372	1.08106	-0.0730309	-0.146727	0.8766	0.993628	no
TCONS_00001966	XLOC_001126	Brinp2	chr1:158245268-158356260	WT	KO	NOTEST	0	0	0	0	1	1	no
TCONS_00001967	XLOC_001127	Pappa2	chr1:158711730-158957438	WT	KO	NOTEST	0	0.00907577	inf	0	1	1	no
TCONS_00001968	XLOC_001128	4930562F07Rik	chr1:160044379-160078586	WT	KO	OK	0	1.13375	inf	#NAME?	0.15675	0.791216	no
TCONS_00001969	XLOC_001128	4930562F07Rik	chr1:160044379-160078586	WT	KO	OK	2.77868	4.71	0.761325	0.808761	0.42455	0.932012	no
TCONS_00001970	XLOC_001129	Tnn	chr1:160085031-160153575	WT	KO	NOTEST	0	0	0	0	1	1	no
TCONS_00001971	XLOC_001130	Cacybp	chr1:160202366-160212892	WT	KO	OK	66.9137	57.7741	-0.211878	-0.848172	0.3873	0.909988	no
TCONS_00001972	XLOC_001131	Rabgap1l	chr1:160219173-160792938	WT	KO	OK	0.52155	1.75274	1.74874	0.92567	0.3847	0.908833	no
TCONS_00001973	XLOC_001131	Rabgap1l	chr1:160219173-160792938	WT	KO	OK	8.00016	6.36072	-0.330839	-0.624208	0.53135	0.96293	no
TCONS_00001974	XLOC_001131	Rabgap1l	chr1:160219173-160792938	WT	KO	OK	5.76075	7.23105	0.327949	0.556862	0.57415	0.969126	no
TCONS_00001975	XLOC_001131	Rabgap1l	chr1:160219173-160792938	WT	KO	NOTEST	0	0	0	0	1	1	no
TCONS_00001976	XLOC_001131	Rabgap1l	chr1:160219173-160792938	WT	KO	NOTEST	0	0	0	0	1	1	no
TCONS_00001977	XLOC_001131	Rabgap1l	chr1:160219173-160792938	WT	KO	OK	10.7084	10.2096	-0.0688206	-0.165416	0.8663	0.992621	no
TCONS_00001978	XLOC_001131	Rabgap1l	chr1:160219173-160792938	WT	KO	NOTEST	0	0	0	0	1	1	no
TCONS_00001979	XLOC_001131	Rabgap1l	chr1:160219173-160792938	WT	KO	NOTEST	0	0	0	0	1	1	no
TCONS_00001980	XLOC_001131	Rabgap1l	chr1:160219173-160792938	WT	KO	OK	13.684	14.8553	0.118492	0.24339	0.80765	0.990491	no
TCONS_00001981	XLOC_001132	Gpr52	chr1:160219173-160792938	WT	KO	OK	2.30412	0.866772	-1.41049	-0.357559	0.625	0.975229	no
TCONS_00001982	XLOC_001133	Zbtb37	chr1:161017755-161038697	WT	KO	OK	2.57915	2.4759	-0.0589407	-0.0303891	0.9774	0.995517	no
[truncated: 42,515 more rows]

## Sheet: KO_vs_WT_isoforms.fpkm_tracking
RNA-Seq Analysis of WT and KO HSCs: Transcript expression levels (FPKM tracking file)															Date:	2014-09-08
	File:	KO_vs_WT_isoforms.fpkm_tracking		Transcript FPKMs
	Samples:
	q1:	Sample 1=	WT
	q2:	Sample 2=	KO
	Analysis:
		Cufflinks - Cuffdiff:
		tracking_id	A unique identifier describing the object (gene, transcript, CDS, primary transcript)
		tss_id	The tss_id associated with the object, or "-" if not a transcript/primary transcript, or "-" if tss_id isn't present
		length	The number of base pairs in the transcript, or '-' if not a transcript/primary transcript
		coverage	Estimate for the absolute depth of read coverage across the object
		qN_FPKM:	FPKM of the object in sample N
		qN_FPKM_conf_lo:	the lower bound of the 95% confidence interval on the FPKM of the object in sample N
		qN_FPKM_conf_hi:	the upper bound of the 95% confidence interval on the FPKM of the object in sample N
		qN_status:	Quantification status for the object in sample N. Can be one of OK (deconvolution successful), LOWDATA (too complex or shallowly sequenced), HIDATA (too many fragments in locus), or FAIL, when an ill-conditioned covariance matrix or other numerical exception prevents deconvolution.
									WT_Expression (FPKM)				KO_Expression (FPKM)
tracking_id	class_code	nearest_ref_id	gene_id	gene_short_name	tss_id	locus	length	coverage	WT_FPKM	WT_conf_lo	WT_conf_hi	WT_status	KO_FPKM	KO_conf_lo	KO_conf_hi	KO_status
TCONS_00000001	=	NM_008866	XLOC_000001	Lypla1	TSS1	chr1:4807892-4846735	2433	-	33.6261	24.6278	42.6245	OK	33.8127	24.7711	42.8543	OK
TCONS_00000002	=	NM_001159750	XLOC_000002	Tcea1	TSS2	chr1:4857693-4897909	2668	-	10.5304	4.23298	16.8278	OK	14.7459	7.25467	22.2371	OK
TCONS_00000003	=	NM_011541	XLOC_000002	Tcea1	TSS2	chr1:4857693-4897909	2671	-	49.8738	36.3298	63.4177	OK	49.4756	35.4198	63.5315	OK
TCONS_00000004	=	NM_001159751	XLOC_000002	Tcea1	TSS3	chr1:4857693-4897909	2564	-	3.00069	0	6.69415	OK	1.72963	0	4.77273	OK
TCONS_00000005	j	NM_133826	XLOC_000003	Atp6v1h	TSS4	chr1:5083137-5162549	1957	-	10.5216	5.86468	15.1785	OK	7.29096	3.48613	11.0958	OK
TCONS_00000006	=	NM_133826	XLOC_000003	Atp6v1h	TSS4	chr1:5083137-5162549	1976	-	7.15054	3.33252	10.9686	OK	3.68313	0.994366	6.3719	OK
TCONS_00000007	j	NM_133826	XLOC_000003	Atp6v1h	TSS5	chr1:5083137-5162549	1900	-	7.46488	3.47804	11.4517	OK	12.4757	7.47329	17.4781	OK
TCONS_00000008	=	NM_001204371	XLOC_000004	Oprk1	TSS6	chr1:5588492-5606133	4707	-	0	0	0	OK	0	0	0	OK
TCONS_00000009	=	NM_011011	XLOC_000004	Oprk1	TSS6	chr1:5588492-5606133	4677	-	0	0	0	OK	0	0	0	OK
TCONS_00000010	=	NM_009826	XLOC_000005	Rb1cc1	TSS7	chr1:6214661-6276104	7046	-	8.99599	6.61267	11.3793	OK	8.93596	6.56913	11.3028	OK
TCONS_00000011	=	NM_001195732	XLOC_000006	Fam150a	TSS8	chr1:6359330-6394731	858	-	0	0	0	OK	0	0	0	OK
TCONS_00000012	=	NM_001244692	XLOC_000007	St18	TSS9	chr1:6487230-6860940	5898	-	3.04611e-05	0	0.0338014	OK	0	0	0.0336778	OK
TCONS_00000013	=	NM_001244693	XLOC_000007	St18	TSS9	chr1:6487230-6860940	5820	-	0.00105063	0	0.0351827	OK	0.103693	0	0.252067	OK
TCONS_00000014	=	NM_173868	XLOC_000007	St18	TSS10	chr1:6487230-6860940	5711	-	0.0186043	0	0.0673366	OK	0	0	0.0343605	OK
TCONS_00000015	=	NR_045188	XLOC_000007	St18	TSS10	chr1:6487230-6860940	5862	-	3.67348e-06	0	0.0334345	OK	0	0	0.0333423	OK
TCONS_00000016	=	NR_045189	XLOC_000007	St18	TSS10	chr1:6487230-6860940	5784	-	9.40636e-05	0	0.0338673	OK	0	0	0.0336848	OK
TCONS_00000017	=	NM_183028	XLOC_000008	Pcmtd1	TSS11	chr1:7088919-7173628	5232	-	8.72939	6.21176	11.247	OK	9.21418	6.5904	11.838	OK
TCONS_00000018	=	NM_021511	XLOC_000009	Rrs1	TSS12	chr1:9545407-9547455	2048	-	38.1669	28.5854	47.7484	OK	34.0704	25.44	42.7009	OK
TCONS_00000019	=	NM_175236	XLOC_000010	Adhfe1	TSS13	chr1:9548045-9631092	3139	-	0	0	0	OK	0.00143828	0	0.0708371	OK
TCONS_00000020	=	NR_027664	XLOC_000010	Adhfe1	TSS13	chr1:9548045-9631092	3098	-	0	0	0	OK	0.0906237	0	0.300089	OK
TCONS_00000021	=	NM_178399	XLOC_000011	3110035E14Rik	TSS14	chr1:9548045-9631092	3187	-	0	0	0	OK	0	0	0.0556665	OK
TCONS_00000022	=	NR_040462	XLOC_000012	1700034P13Rik	TSS15	chr1:9723195-9771256	1494	-	9.03091	3.72894	14.3329	OK	7.82772	2.82198	12.8335	OK
TCONS_00000023	=	NM_133220	XLOC_000013	Sgk3	TSS16	chr1:9798129-9902568	5515	-	9.93169	6.88882	12.9746	OK	9.99711	6.94566	13.0486	OK
TCONS_00000024	=	NM_177547	XLOC_000013	Sgk3	TSS16	chr1:9798129-9902568	5408	-	0.00230552	0	0.0494438	OK	1.83751	0.44426	3.23076	OK
TCONS_00000025	=	NM_001037759	XLOC_000013	Sgk3	TSS17	chr1:9798129-9902568	5396	-	2.82719	1.15451	4.49987	OK	1.45011	0.244613	2.65561	OK
TCONS_00000026	=	NM_177722	XLOC_000014	Mcmdc2	TSS18	chr1:9908637-9940954	2553	-	14.7999	10.3664	19.2334	OK	15.4425	10.9003	19.9846	OK
TCONS_00000027	=	NM_026493	XLOC_000015	Cspp1	TSS19	chr1:10038217-10136768	4354	-	7.12056	4.98599	9.25513	OK	3.19464	1.73556	4.65372	OK
TCONS_00000028	j	NM_026493	XLOC_000015	Cspp1	TSS20	chr1:10038217-10136768	4145	-	1.21246	0.27817	2.14675	OK	5.24298	3.33949	7.14647	OK
TCONS_00000029	=	NM_029525	XLOC_000016	Prex2	TSS21	chr1:10993464-11303682	11054	-	0.554161	0.239849	0.868473	OK	0.356137	0.108789	0.603485	OK
TCONS_00000030	=	NM_001033636	XLOC_000016	Prex2	TSS22	chr1:10993464-11303682	6537	-	1.09404	0.408316	1.77976	OK	1.1053	0.456211	1.75438	OK
TCONS_00000031	=	NM_001160370	XLOC_000017	A830018L16Rik	TSS23	chr1:11414104-11975902	6815	-	3.26374e-05	0	0.0389639	OK	3.06827e-05	0	0.0388339	OK
TCONS_00000032	=	NM_001160371	XLOC_000017	A830018L16Rik	TSS23	chr1:11414104-11975902	6168	-	0.235834	0	0.492241	OK	0.19592	0	0.427481	OK
TCONS_00000033	=	NM_001160369	XLOC_000017	A830018L16Rik	TSS23	chr1:11414104-11975902	2789	-	0	0	0.0636103	OK	0	0	0.0636103	OK
TCONS_00000034	=	NM_177173	XLOC_000017	A830018L16Rik	TSS23	chr1:11414104-11975902	2780	-	0	0	0.0638162	OK	0	0	0.0638162	OK
TCONS_00000035	=	NR_105759	XLOC_000018	Mir6341	TSS24	chr1:12425985-12426106	121	-	0	0	0	OK	0	0	0	OK
TCONS_00000036	=	NR_045297	XLOC_000019	Gm17644	TSS25	chr1:12667562-12673090	3200	-	22.3992	16.4895	28.309	OK	21.3971	15.7078	27.0864	OK
TCONS_00000037	=	NM_001198565	XLOC_000020	Sulf1	TSS26	chr1:12692429-12860372	4625	-	0	0	0	OK	0	0	0	OK
TCONS_00000038	=	NM_001198566	XLOC_000020	Sulf1	TSS26	chr1:12692429-12860372	4530	-	0	0	0	OK	0	0	0	OK
TCONS_00000039	=	NM_172294	XLOC_000020	Sulf1	TSS27	chr1:12692429-12860372	4609	-	0	0	0	OK	0	0	0	OK
TCONS_00000040	=	NM_001011873	XLOC_000021	Xkr9	TSS28	chr1:13668770-13701723	1926	-	0	0	0	OK	0	0	0	OK
TCONS_00000041	=	NM_001098528	XLOC_000022	Kcnb2	TSS29	chr1:15312451-15714214	5309	-	0	0	0	OK	0	0	0	OK
TCONS_00000042	=	NM_001286628	XLOC_000023	Terf1	TSS30	chr1:15805645-15844052	2181	-	4.15755	1.77604	6.53907	OK	0.00112504	0	0.0925282	OK
TCONS_00000043	=	NM_009352	XLOC_000023	Terf1	TSS30	chr1:15805645-15844052	2268	-	9.08004	5.79523	12.3648	OK	10.1238	6.91341	13.3341	OK
TCONS_00000044	=	NM_133832	XLOC_000024	Rdh10	TSS31	chr1:16105881-16132550	2295	-	4.3318	2.49926	6.16434	OK	5.69516	3.49316	7.89715	OK
TCONS_00000045	=	NR_037998	XLOC_000025	D030040B21Rik	TSS32	chr1:16657551-16662278	2788	-	0.704414	0.0242488	1.38458	OK	1.01989	0.196124	1.84365	OK
TCONS_00000046	=	NM_026392	XLOC_000026	Tmem70	TSS33	chr1:16665190-16678275	1732	-	1.63536	0	3.71758	OK	1.86591	0	4.06931	OK
TCONS_00000047	=	NM_027415	XLOC_000026	Tmem70	TSS33	chr1:16665190-16678275	1729	-	27.2308	19.3417	35.1198	OK	26.966	19.0868	34.8451	OK
TCONS_00000048	=	NM_001159711	XLOC_000027	Ly96	TSS34	chr1:16688455-16709605	549	-	1.97653	0	4.89636	OK	3.27483	0	7.14505	OK
TCONS_00000049	=	NM_016923	XLOC_000027	Ly96	TSS34	chr1:16688455-16709605	603	-	0.000255149	0	0.623243	OK	0.000228374	0	0.619456	OK
TCONS_00000050	=	NM_010267	XLOC_000028	Gdap1	TSS35	chr1:17145372-17164270	3937	-	0	0	0	OK	0.0995012	0	0.28026	OK
TCONS_00000051	=	NM_053191	XLOC_000029	Pi15	TSS36	chr1:17601900-17630939	6923	-	1.38158	0.689562	2.0736	OK	1.02276	0.435745	1.60977	OK
TCONS_00000052	=	NM_031402	XLOC_000030	Crispld1	TSS37	chr1:17727416-17766207	4006	-	4.89172	3.22268	6.56075	OK	3.88299	2.46023	5.30576	OK
TCONS_00000053	=	NM_153154	XLOC_000031	Tfap2d	TSS38	chr1:19103021-19166332	1747	-	0	0	0	OK	0	0	0	OK
TCONS_00000054	=	NM_001286340	XLOC_000032	Tfap2b	TSS39	chr1:19208913-19238845	3831	-	0	0	0.0463088	OK	0	0	0.0463088	OK
TCONS_00000055	=	NM_009334	XLOC_000032	Tfap2b	TSS39	chr1:19208913-19238845	6132	-	0.0604093	0	0.186768	OK	0.0228034	0	0.0928083	OK
TCONS_00000056	=	NM_001025305	XLOC_000032	Tfap2b	TSS40	chr1:19208913-19238845	6167	-	0.0610495	0	0.188194	OK	0.023047	0	0.0935211	OK
TCONS_00000057	=	NR_045734	XLOC_000033	4930486I03Rik	TSS41	chr1:20057778-20618057	786	-	0	0	0	OK	0	0	0	OK
TCONS_00000058	=	NR_029593	XLOC_000034	Mir206	TSS42	chr1:20679009-20679082	73	-	0	0	0	OK	0	0	0	OK
TCONS_00000059	=	NR_029902	XLOC_000035	Mir133b	TSS43	chr1:20682768-20682887	119	-	0	0	0	OK	0	0	0	OK
TCONS_00000060	=	NM_010552	XLOC_000036	Il17a	TSS44	chr1:20730904-20734496	1171	-	0	0	0	OK	0	0	0	OK
TCONS_00000061	=	NM_028829	XLOC_000037	Paqr8	TSS45	chr1:20890621-20938756	4420	-	5.03824	3.38017	6.69631	OK	5.67105	3.88053	7.46158	OK
TCONS_00000062	=	NM_027974	XLOC_000038	Efhc1	TSS46	chr1:20951625-20990841	2208	-	0.238824	0	0.624115	OK	0.432021	0	0.921449	OK
TCONS_00000063	=	NM_001290679	XLOC_000039	Tmem14a	TSS47	chr1:21218574-21230167	1351	-	1.02192	0	2.28499	OK	0.418219	0	1.23036	OK
TCONS_00000064	=	NM_029398	XLOC_000039	Tmem14a	TSS47	chr1:21218574-21230167	1168	-	1.74821	0	3.54805	OK	1.99157	0.101434	3.8817	OK
TCONS_00000065	=	NM_001077353	XLOC_000040	Gsta3	TSS48	chr1:21240584-21265575	1470	-	0.000180562	0	0.131732	OK	1.89451e-05	0	0.13098	OK
TCONS_00000066	=	NM_001288617	XLOC_000040	Gsta3	TSS48	chr1:21240584-21265575	1515	-	3.80845e-06	0	0.135071	OK	4.62771e-05	0	0.134384	OK
TCONS_00000067	=	NM_010356	XLOC_000040	Gsta3	TSS48	chr1:21240584-21265575	1375	-	0.0835241	0	0.31117	OK	0.063016	0	0.268031	OK
TCONS_00000068	=	NM_183322	XLOC_000041	Khdc1a	TSS49	chr1:21349676-21352199	1950	-	0	0	0	OK	0	0	0	OK
TCONS_00000069	=	NM_001033904	XLOC_000042	Khdc1c	TSS50	chr1:21368330-21369743	844	-	0	0	0	OK	0	0	0	OK
TCONS_00000070	=	NM_001113187	XLOC_000043	Khdc1b	TSS51	chr1:21383555-21386384	2247	-	0	0	0	OK	0.0429813	0	0.182659	OK
TCONS_00000071	=	NR_029533	XLOC_000044	Mir30a	TSS52	chr1:23272268-23272339	71	-	0	0	0	OK	0	0	0	OK
TCONS_00000072	=	NR_029717	XLOC_000045	Mir30c-2	TSS53	chr1:23291700-23291784	84	-	0	0	0	OK	0	0	0	OK
TCONS_00000073	=	NM_172124	XLOC_000046	B3gat2	TSS54	chr1:23761925-23922381	4355	-	0.327902	0	0.974659	OK	0.579436	0	1.42378	OK
TCONS_00000074	=	NM_007740	XLOC_000047	Col9a1	TSS55	chr1:24177609-24252738	3888	-	0	0	0	OK	0	0	0	OK
TCONS_00000075	=	NM_001290691	XLOC_000047	Col9a1	TSS56	chr1:24177609-24252738	3097	-	0	0	0	OK	0	0	0	OK
TCONS_00000076	j	NM_026719	XLOC_000048	Lmbrd1	TSS57	chr1:24678543-24766301	994	-	3.53773	0.0881113	6.98736	OK	3.93305	0.201068	7.66504	OK
TCONS_00000077	=	NM_026719	XLOC_000048	Lmbrd1	TSS57	chr1:24678543-24766301	5392	-	5.12245	3.41747	6.82744	OK	5.43519	3.64998	7.2204	OK
TCONS_00000078	=	NR_105760	XLOC_000049	Mir6342	TSS58	chr1:29421487-29421612	125	-	0	0	0	OK	0	0	0	OK
TCONS_00000079	=	NM_153601	XLOC_000050	Lgsn	TSS59	chr1:31141077-31222656	1903	-	0.0568528	0	0.254782	OK	0	0	0.093226	OK
TCONS_00000080	=	NM_029062	XLOC_000051	Pih1d3	TSS60	chr1:31222838-31224287	1449	-	0	0	0	OK	0	0	0	OK
TCONS_00000081	=	NR_015347	XLOC_000052	Gm4850	TSS61	chr1:31264846-31268061	914	-	0	0	0	OK	0	0	0	OK
TCONS_00000082	=	NM_133235	XLOC_000053	Khdrbs2	TSS62	chr1:32172805-32657738	1359	-	0	0	0.130544	OK	0	0	0.130544	OK
TCONS_00000083	=	NR_033199	XLOC_000054	1700001G17Rik	TSS63	chr1:33669823-33670712	889	-	1.67237	0	3.37538	OK	0.525456	0	1.39616	OK
TCONS_00000084	=	NM_008999	XLOC_000055	Rab23	TSS64	chr1:33719895-33742564	4321	-	1.14319	0.453948	1.83244	OK	1.10137	0.436655	1.76609	OK
TCONS_00000085	=	NM_001159729	XLOC_000055	Rab23	TSS65	chr1:33719895-33742564	4209	-	0.802271	0.181952	1.42259	OK	0.770859	0.187309	1.35441	OK
TCONS_00000086	j	NM_001276764	XLOC_000056	Dst	TSS66	chr1:33908224-34308662	10346	-	0	0	0.0145094	OK	0	0	0.0144267	OK
TCONS_00000087	j	NM_001276764	XLOC_000056	Dst	TSS66	chr1:33908224-34308662	24160	-	0	0	0.00610068	OK	0.0040145	0	0.0324812	OK
TCONS_00000088	j	NM_001276764	XLOC_000056	Dst	TSS66	chr1:33908224-34308662	17902	-	0.0133762	0	0.0703616	OK	0.000121098	0	0.00813892	OK
TCONS_00000089	j	NM_001276764	XLOC_000056	Dst	TSS66	chr1:33908224-34308662	18229	-	0.904518	0.431548	1.37749	OK	0.608655	0.208855	1.00846	OK
TCONS_00000090	=	NM_001276764	XLOC_000056	Dst	TSS66	chr1:33908224-34308662	24271	-	0.740062	0.362297	1.11783	OK	0.882665	0.460006	1.30533	OK
TCONS_00000091	j	NM_001276764	XLOC_000056	Dst	TSS67	chr1:33908224-34308662	9765	-	0.242874	0	0.59012	OK	0.21044	0	0.573005	OK
TCONS_00000092	=	NM_133833	XLOC_000056	Dst	TSS67	chr1:33908224-34308662	17210	-	0.0771221	0	0.216158	OK	0.27617	0.00616787	0.546172	OK
TCONS_00000093	=	NM_134448	XLOC_000056	Dst	TSS67	chr1:33908224-34308662	23252	-	0.112928	0	0.271447	OK	0.547187	0.210971	0.883402	OK
TCONS_00000094	=	NR_105861	XLOC_000057	Mir6896	TSS69	chr1:33908224-34308662	73	-	0	0	2.43026	OK	0	0	2.43026	OK
TCONS_00000095	=	NM_010081	XLOC_000056	Dst	TSS68	chr1:33908224-34308662	8787	-	0	0	0.0169235	OK	0	0	0.0168277	OK
TCONS_00000096	j	NM_001276764	XLOC_000056	Dst	TSS68	chr1:33908224-34308662	16670	-	1.66534	1.001	2.32968	OK	1.34265	0.728125	1.95718	OK
TCONS_00000097	=	NM_178601	XLOC_000058	Imp4	TSS70	chr1:34439828-34449465	2249	-	22.1523	14.6612	29.6435	OK	17.707	11.5891	23.8249	OK
TCONS_00000098	=	NM_178601	XLOC_000058	Imp4	TSS70	chr1:34439828-34449465	5967	-	7.06051	4.31882	9.80221	OK	5.94345	3.59969	8.28721	OK
TCONS_00000099	j	NM_011206	XLOC_000059	Ptpn18	TSS71	chr1:34459740-34474766	704	-	1.25458	0	4.1966	OK	0.424293	0	2.10581	OK
TCONS_00000100	j	NM_011206	XLOC_000059	Ptpn18	TSS71	chr1:34459740-34474766	2862	-	1.42566	0	2.875	OK	2.3601	0.556052	4.16414	OK
TCONS_00000101	=	NM_011206	XLOC_000059	Ptpn18	TSS71	chr1:34459740-34474766	1573	-	14.1439	8.12432	20.1635	OK	14.7646	8.79674	20.7325	OK
TCONS_00000102	j	NM_011206	XLOC_000059	Ptpn18	TSS72	chr1:34459740-34474766	2937	-	4.64954	2.01767	7.28141	OK	3.43308	1.16024	5.70593	OK
TCONS_00000103	j	NM_011206	XLOC_000059	Ptpn18	TSS72	chr1:34459740-34474766	2736	-	0.000618288	0	0.0644704	OK	1.22396	0	2.62183	OK
TCONS_00000104	j	NM_011206	XLOC_000059	Ptpn18	TSS73	chr1:34459740-34474766	1867	-	11.2446	6.05455	16.4346	OK	7.32976	3.2214	11.4381	OK
TCONS_00000105	-	-	XLOC_000060	-	TSS74	chr1:34485440-34487191	1445	-	5.5004	2.86363	8.13718	OK	2.81019	1.00463	4.61575	OK
TCONS_00000106	=	NM_009355	XLOC_000061	Prss39	TSS75	chr1:34498429-34503062	1246	-	0.54451	0	1.28547	OK	0.13748	0	0.464115	OK
TCONS_00000107	=	NM_007685	XLOC_000062	Cfc1	TSS76	chr1:34535647-34544311	1038	-	0.483147	0	1.26985	OK	0.0913862	0	0.388366	OK
TCONS_00000108	=	NM_213727	XLOC_000063	Amer3	TSS77	chr1:34579692-34590944	4356	-	0	0	0	OK	0	0	0	OK
TCONS_00000109	=	NM_183019	XLOC_000064	Arhgef4	TSS78	chr1:34801721-34812754	2714	-	3.3516	2.00605	4.69716	OK	4.29615	2.70468	5.88761	OK
TCONS_00000110	=	NM_175421	XLOC_000065	Plekhb2	TSS79	chr1:34849958-34879585	2794	-	8.78286	5.16265	12.4031	OK	7.743	4.49146	10.9945	OK
TCONS_00000111	=	NM_145516	XLOC_000065	Plekhb2	TSS79	chr1:34849958-34879585	3317	-	10.6292	6.88484	14.3735	OK	9.11435	5.79935	12.4293	OK
TCONS_00000112	j	NM_015818	XLOC_000066	Hs6st1	TSS80	chr1:36068363-36106446	847	-	2.1171	0	5.64396	OK	1.13521	0	3.56774	OK
TCONS_00000113	=	NM_015818	XLOC_000066	Hs6st1	TSS80	chr1:36068363-36106446	3719	-	14.8273	10.853	18.8016	OK	17.3969	12.9069	21.887	OK
TCONS_00000114	j	NM_001290726	XLOC_000067	Arid5a	TSS81	chr1:36307732-36324029	5620	-	0	0	0.0265878	OK	0.0977155	0	0.337492	OK
TCONS_00000115	=	NM_001172205	XLOC_000067	Arid5a	TSS81	chr1:36307732-36324029	5699	-	4.64684	3.12295	6.17074	OK	3.32201	1.93512	4.7089	OK
TCONS_00000116	=	NM_001172206	XLOC_000067	Arid5a	TSS81	chr1:36307732-36324029	5696	-	0.00240502	0	0.0394697	OK	0.729484	0.039491	1.41948	OK
TCONS_00000117	=	NM_001290726	XLOC_000067	Arid5a	TSS81	chr1:36307732-36324029	5794	-	0	0	0.0255267	OK	0.466973	0	1.01221	OK
TCONS_00000118	=	NM_001290727	XLOC_000067	Arid5a	TSS81	chr1:36307732-36324029	5575	-	0.000838642	0	0.0278211	OK	0.544954	0	1.17185	OK
TCONS_00000119	=	NM_145996	XLOC_000067	Arid5a	TSS81	chr1:36307732-36324029	5525	-	0.000235695	0	0.0275159	OK	0.717537	0.0444019	1.39067	OK
TCONS_00000120	=	NR_033310	XLOC_000067	Arid5a	TSS81	chr1:36307732-36324029	5578	-	2.05722	1.00859	3.10584	OK	2.59998	1.34258	3.85737	OK
TCONS_00000121	=	NM_001277076	XLOC_000068	Fer1l5	TSS82	chr1:36372290-36422808	6318	-	0	0	0.025858	OK	0	0	0.0257659	OK
TCONS_00000122	j	NM_001277076	XLOC_000068	Fer1l5	TSS82	chr1:36372290-36422808	7470	-	0.767584	0.402344	1.13283	OK	0.608517	0.286874	0.93016	OK
TCONS_00000123	=	NM_033570	XLOC_000069	Cnnm4	TSS83	chr1:36471596-36508776	4582	-	5.21348	3.62414	6.80282	OK	3.92217	2.63204	5.2123	OK
TCONS_00000124	=	NM_001039551	XLOC_000070	Cnnm3	TSS84	chr1:36511875-36528237	5283	-	0.000120449	0	0.0377325	OK	1.54788	0.44801	2.64775	OK
TCONS_00000125	=	NM_053186	XLOC_000070	Cnnm3	TSS84	chr1:36511875-36528237	5184	-	10.9802	8.06202	13.8983	OK	8.65046	6.10789	11.193	OK
TCONS_00000126	=	NM_009942	XLOC_000071	Cox5b	TSS85	chr1:36691486-36693388	569	-	277.369	210.439	344.299	OK	248.233	187.697	308.768	OK
TCONS_00000127	=	NR_040290	XLOC_000072	4933424G06Rik	TSS86	chr1:36714537-36757960	1127	-	0	0	0	OK	0.156806	0	0.529358	OK
TCONS_00000128	=	NM_009539	XLOC_000073	Zap70	TSS87	chr1:36761797-36782820	2247	-	0.357325	0	0.771257	OK	0	0	0.0701226	OK
TCONS_00000129	=	NM_001289766	XLOC_000073	Zap70	TSS88	chr1:36761797-36782820	2255	-	5.20447e-06	0	0.0702371	OK	0	0	0.0703634	OK
TCONS_00000130	=	NM_001289765	XLOC_000073	Zap70	TSS89	chr1:36761797-36782820	2290	-	0	0	0.0684511	OK	0	0	0.0686239	OK
TCONS_00000131	j	NM_001289765	XLOC_000073	Zap70	TSS90	chr1:36761797-36782820	2134	-	3.22602e-05	0	0.0727833	OK	0.922347	0.226759	1.61794	OK
TCONS_00000132	=	NM_001289612	XLOC_000073	Zap70	TSS91	chr1:36761797-36782820	1343	-	0.0825253	0	0.372119	OK	0.165327	0	0.578762	OK
TCONS_00000133	=	NM_001282010	XLOC_000074	Cnga3	TSS92	chr1:37218277-37263384	3609	-	0	0	0.046408	OK	3.32389e-06	0	0.0462633	OK
TCONS_00000134	=	NM_009918	XLOC_000074	Cnga3	TSS93	chr1:37218277-37263384	3554	-	0.235685	0	0.521215	OK	0.267	0	0.579143	OK
TCONS_00000135	j	NM_001290797	XLOC_000075	Inpp4a	TSS94	chr1:37299837-37410740	2483	-	0.969436	0.0452949	1.89358	OK	0.933206	0.0350222	1.83139	OK
TCONS_00000136	j	NM_001290797	XLOC_000075	Inpp4a	TSS94	chr1:37299837-37410740	3163	-	0.219438	0	0.635731	OK	0.514353	0	1.12043	OK
TCONS_00000137	j	NM_001290797	XLOC_000075	Inpp4a	TSS94	chr1:37299837-37410740	4125	-	0	0	0.0402737	OK	0	0	0.0403104	OK
TCONS_00000138	j	NM_001290797	XLOC_000075	Inpp4a	TSS94	chr1:37299837-37410740	4092	-	0.000622332	0	0.0413093	OK	0	0	0.0407277	OK
TCONS_00000139	j	NM_001290797	XLOC_000075	Inpp4a	TSS94	chr1:37299837-37410740	4245	-	0.276078	0	0.693024	OK	0.0939388	0	0.320296	OK
TCONS_00000140	=	NM_001290797	XLOC_000075	Inpp4a	TSS94	chr1:37299837-37410740	5862	-	3.5279	2.31878	4.73701	OK	2.94085	1.85609	4.02562	OK
TCONS_00000141	=	NM_030266	XLOC_000075	Inpp4a	TSS94	chr1:37299837-37410740	5748	-	6.9586e-05	0	0.0315094	OK	5.53072e-05	0	0.0314757	OK
TCONS_00000142	=	NM_001290798	XLOC_000075	Inpp4a	TSS95	chr1:37299837-37410740	2971	-	0	0	0.0639565	OK	0.137355	0	0.475557	OK
TCONS_00000143	=	NM_001290799	XLOC_000075	Inpp4a	TSS95	chr1:37299837-37410740	2968	-	0	0	0.0640898	OK	0.683174	0	1.4862	OK
TCONS_00000144	=	NM_172971	XLOC_000075	Inpp4a	TSS95	chr1:37299837-37410740	3004	-	0	0	0.0629413	OK	0.000142245	0	0.0630348	OK
TCONS_00000145	j	NM_026123	XLOC_000076	Unc50	TSS96	chr1:37430155-37439124	1217	-	4.25524	0.789124	7.72135	OK	13.8081	7.80008	19.816	OK
TCONS_00000146	=	NM_026123	XLOC_000076	Unc50	TSS96	chr1:37430155-37439124	1412	-	17.7629	11.7271	23.7987	OK	9.58283	5.09201	14.0736	OK
TCONS_00000147	=	NM_001037918	XLOC_000077	Lipt1	TSS97	chr1:37872205-37876298	1555	-	2.61868	1.08486	4.1525	OK	3.47494	1.69471	5.25517	OK
TCONS_00000148	j	NM_027098	XLOC_000078	Mrpl30	TSS98	chr1:37890547-37898497	779	-	5.87385	0.778264	10.9694	OK	10.4411	3.49032	17.3918	OK
TCONS_00000149	=	NM_027098	XLOC_000078	Mrpl30	TSS98	chr1:37890547-37898497	691	-	61.34	43.0602	79.6199	OK	56.45	38.7979	74.102	OK
TCONS_00000150	=	NM_198303	XLOC_000079	Eif5b	TSS99	chr1:37998009-38129784	7797	-	23.969	17.686	30.252	OK	21.0137	15.418	26.6093	OK
TCONS_00000151	=	NM_001011684	XLOC_000080	Nms	TSS100	chr1:38939148-38950276	1001	-	0	0	0	OK	0	0	0	OK
TCONS_00000152	=	NM_026850	XLOC_000081	Pdcl3	TSS101	chr1:38987813-38997236	1706	-	16.5609	11.5232	21.5985	OK	15.8409	10.9744	20.7073	OK
TCONS_00000153	=	NM_008719	XLOC_000082	Npas2	TSS102	chr1:39194271-39363240	4180	-	0.54799	0.126699	0.969281	OK	0.150641	0	0.353594	OK
TCONS_00000154	=	NM_001252218	XLOC_000083	Rpl31	TSS103	chr1:39367850-39478753	1253	-	3.42603	0	13.9009	OK	4.75396	0	16.3529	OK
TCONS_00000155	=	NM_001252219	XLOC_000083	Rpl31	TSS103	chr1:39367850-39478753	1111	-	10.2901	0	30.0478	OK	9.79815	0	27.9049	OK
TCONS_00000156	=	NM_053257	XLOC_000083	Rpl31	TSS103	chr1:39367850-39478753	1039	-	767.877	582.657	953.097	OK	667.625	505.676	829.574	OK
TCONS_00000157	=	NM_028043	XLOC_000084	Cnot11	TSS104	chr1:39535801-39546877	3166	-	15.156	11.0288	19.2832	OK	11.09	7.87074	14.3093	OK
TCONS_00000158	j	NM_001252200	XLOC_000085	Map4k4	TSS105	chr1:39900858-40026319	5452	-	0.00348187	0	0.0781899	OK	0.000750051	0	0.0406173	OK
TCONS_00000159	j	NM_001252200	XLOC_000085	Map4k4	TSS105	chr1:39900858-40026319	5890	-	8.08051	4.67443	11.4866	OK	10.09	6.36039	13.8195	OK
TCONS_00000160	=	NM_001252200	XLOC_000085	Map4k4	TSS105	chr1:39900858-40026319	5782	-	0	0	0.0265249	OK	0	0	0.0264779	OK
TCONS_00000161	=	NM_001252201	XLOC_000085	Map4k4	TSS105	chr1:39900858-40026319	5581	-	16.6752	11.5904	21.7601	OK	12.1019	7.81191	16.3918	OK
TCONS_00000162	=	NM_001252202	XLOC_000085	Map4k4	TSS105	chr1:39900858-40026319	5542	-	0	0	0.0275769	OK	0	0	0.0275367	OK
TCONS_00000163	=	NM_008696	XLOC_000085	Map4k4	TSS105	chr1:39900858-40026319	5620	-	1.84378	0.106729	3.58084	OK	3.14148	0.91433	5.36864	OK
TCONS_00000164	=	NM_010555	XLOC_000086	Il1r2	TSS106	chr1:40076211-40125226	1344	-	1.0823	0	2.19438	OK	0.475998	0	1.22946	OK
TCONS_00000165	=	NM_008362	XLOC_000087	Il1r1	TSS107	chr1:40225079-40316177	4739	-	0.144561	0	0.496183	OK	5.62094	3.13159	8.11028	OK
TCONS_00000166	=	NM_001123382	XLOC_000087	Il1r1	TSS108	chr1:40225079-40316177	4808	-	10.7934	7.83629	13.7506	OK	9.361	6.31125	12.4108	OK
TCONS_00000167	=	NM_133193	XLOC_000088	Il1rl2	TSS109	chr1:40324626-40365471	1950	-	2.82374	1.37353	4.27395	OK	3.12515	1.57998	4.67032	OK
TCONS_00000168	j	NM_001025602	XLOC_000089	Il1rl1	TSS110	chr1:40429586-40465414	5115	-	5.49532	3.72808	7.26256	OK	4.76876	3.21194	6.32558	OK
TCONS_00000169	j	NM_001025602	XLOC_000089	Il1rl1	TSS110	chr1:40429586-40465414	2826	-	1.3741	0.0159806	2.73222	OK	0.788588	0	1.75443	OK
TCONS_00000170	=	NM_010743	XLOC_000089	Il1rl1	TSS111	chr1:40429586-40465414	3002	-	0	0	0.0846203	OK	0	0	0.0841589	OK
TCONS_00000171	=	NM_001025602	XLOC_000089	Il1rl1	TSS112	chr1:40429586-40465414	5071	-	0.000298123	0	0.0433601	OK	0.00106615	0	0.0438931	OK
TCONS_00000172	=	NM_001161842	XLOC_000090	Il18r1	TSS113	chr1:40465551-40500854	1919	-	4.70339e-05	0	0.09566	OK	4.68727e-05	0	0.0951718	OK
TCONS_00000173	j	NM_008365	XLOC_000090	Il18r1	TSS113	chr1:40465551-40500854	1950	-	0	0	0.0941881	OK	0	0	0.0936653	OK
TCONS_00000174	=	NM_001161843	XLOC_000090	Il18r1	TSS113	chr1:40465551-40500854	1793	-	0.0860757	0	0.367918	OK	0.0835294	0	0.343115	OK
TCONS_00000175	=	NM_008365	XLOC_000090	Il18r1	TSS114	chr1:40465551-40500854	4158	-	1.51892	0.778259	2.25958	OK	1.07636	0.466482	1.68624	OK
TCONS_00000176	j	NM_010553	XLOC_000091	Il18rap	TSS115	chr1:40515361-40551705	3375	-	3.93769	1.7866	6.08878	OK	2.33672	0.844152	3.82928	OK
TCONS_00000177	=	NM_010553	XLOC_000091	Il18rap	TSS115	chr1:40515361-40551705	4889	-	8.93686	6.19977	11.6739	OK	7.00849	4.81342	9.20357	OK
TCONS_00000178	=	NM_177084	XLOC_000092	Slc9a4	TSS116	chr1:40580226-40630731	3822	-	0	0	0	OK	0	0	0	OK
TCONS_00000179	=	NM_001033289	XLOC_000093	Slc9a2	TSS117	chr1:40681711-40768885	3493	-	0.449909	0.0312902	0.868527	OK	0.581761	0.1026	1.06092	OK
TCONS_00000180	=	NM_001081198	XLOC_000094	Tmem182	TSS118	chr1:40805600-40855267	1096	-	0	0	0	OK	0.102907	0	0.437325	OK
TCONS_00000181	=	NM_008900	XLOC_000095	Pou3f3	TSS119	chr1:42697145-42700209	3064	-	0	0	0	OK	0	0	0	OK
TCONS_00000182	=	NR_027891	XLOC_000096	2900092D14Rik	TSS120	chr1:42700335-42703176	2841	-	0.0755166	0	0.280433	OK	0.227606	0	0.641088	OK
TCONS_00000183	=	NM_023514	XLOC_000097	Mrps9	TSS121	chr1:42851232-42905683	1419	-	27.05	19.4929	34.6071	OK	26.1743	18.8093	33.5393	OK
TCONS_00000184	=	NM_053107	XLOC_000098	Gpr45	TSS122	chr1:42952871-43035449	3860	-	0.0573717	0	0.188831	OK	0.0868934	0	0.244749	OK
TCONS_00000185	=	NM_133818	XLOC_000099	AI597479	TSS123	chr1:43098709-43115946	3457	-	9.03659	6.2283	11.8449	OK	7.92967	5.39303	10.4663	OK
TCONS_00000186	=	NM_010879	XLOC_000100	Nck2	TSS124	chr1:43445750-43570518	2775	-	6.71073	4.55748	8.86398	OK	6.58465	4.45079	8.71852	OK
TCONS_00000187	=	NM_024283	XLOC_000101	1500015O10Rik	TSS125	chr1:43730601-43742564	888	-	0	0	0	OK	0.120583	0	0.512446	OK
TCONS_00000188	j	NM_009418	XLOC_000102	Tpp2	TSS126	chr1:43933973-44003160	4882	-	1.24262	0	2.54832	OK	1.89212	0.268603	3.51563	OK
TCONS_00000189	j	NM_009418	XLOC_000102	Tpp2	TSS126	chr1:43933973-44003160	4832	-	9.61362	6.09137	13.1359	OK	7.2802	4.09079	10.4696	OK
TCONS_00000190	=	NM_009418	XLOC_000102	Tpp2	TSS126	chr1:43933973-44003160	4649	-	9.2186	5.67176	12.7654	OK	12.3416	8.1964	16.4868	OK
TCONS_00000191	j	NM_144558	XLOC_000103	Bivm	TSS127	chr1:44118971-44144771	412	-	3.24755	0	10.079	OK	12.4812	0	26.7253	OK
TCONS_00000192	j	NM_144558	XLOC_000103	Bivm	TSS127	chr1:44118971-44144771	1692	-	0	0	0.139684	OK	1.50791	0	3.15343	OK
TCONS_00000193	j	NM_144558	XLOC_000103	Bivm	TSS128	chr1:44118971-44144771	3396	-	1.39504	0.310782	2.47931	OK	4.31562	2.42609	6.20516	OK
TCONS_00000194	=	NM_144558	XLOC_000103	Bivm	TSS129	chr1:44118971-44144771	3571	-	3.81952	2.19502	5.44401	OK	1.72149	0.538752	2.90422	OK
TCONS_00000195	j	NM_011729	XLOC_000104	Ercc5	TSS130	chr1:44147743-44181260	3997	-	2.55826	1.40047	3.71604	OK	0.000400656	0	0.0403626	OK
TCONS_00000196	=	NM_011729	XLOC_000104	Ercc5	TSS130	chr1:44147743-44181260	4010	-	2.37078	1.27251	3.46905	OK	4.73123	3.23731	6.22515	OK
TCONS_00000197	=	NM_028450	XLOC_000105	Gulp1	TSS131	chr1:44551670-44796836	2976	-	1.45718	0.448021	2.46634	OK	1.35308	0.381439	2.32471	OK
TCONS_00000198	=	NM_009930	XLOC_000106	Col3a1	TSS132	chr1:45311537-45349706	5564	-	0	0	0	OK	0	0	0	OK
TCONS_00000199	=	NM_028599	XLOC_000107	Wdr75	TSS133	chr1:45795500-45823700	2612	-	21.447	15.3706	27.5233	OK	19.9644	14.2631	25.6658	OK
TCONS_00000200	j	NM_028599	XLOC_000107	Wdr75	TSS134	chr1:45795500-45823700	2482	-	3.60325	0.941623	6.26488	OK	3.68203	1.05409	6.30997	OK
TCONS_00000201	=	NM_001160386	XLOC_000108	Dnah7b	TSS135	chr1:46066737-46373550	12318	-	0.00906783	0	0.0336736	OK	0.0205078	0	0.0678279	OK
TCONS_00000202	=	NM_019790	XLOC_000109	Tmeff2	TSS136	chr1:50927522-51187270	3339	-	0	0	0	OK	0	0	0	OK
TCONS_00000203	=	NM_138741	XLOC_000110	Sdpr	TSS137	chr1:51218385-51333779	3055	-	2.25183	1.20442	3.29924	OK	2.60235	1.45307	3.75163	OK
TCONS_00000204	=	NM_011487	XLOC_000111	Stat4	TSS138	chr1:52008243-52107184	2981	-	15.4116	11.1732	19.6499	OK	14.8828	10.7598	19.0058	OK
TCONS_00000205	j	NM_009283	XLOC_000112	Stat1	TSS139	chr1:52119437-52161865	3069	-	12.1101	7.45924	16.7609	OK	9.91071	6.01439	13.807	OK
TCONS_00000206	j	NM_009283	XLOC_000112	Stat1	TSS139	chr1:52119437-52161865	5301	-	0	0	0.0368946	OK	0	0	0.0367168	OK
TCONS_00000207	j	NM_009283	XLOC_000112	Stat1	TSS139	chr1:52119437-52161865	5116	-	1.22719	0	2.45475	OK	1.0701	0	2.15359	OK
TCONS_00000208	=	NM_001205314	XLOC_000112	Stat1	TSS139	chr1:52119437-52161865	5153	-	0.00626183	0	0.0917864	OK	7.59935	4.8321	10.3666	OK
TCONS_00000209	=	NM_009283	XLOC_000112	Stat1	TSS139	chr1:52119437-52161865	5168	-	9.22907	5.94976	12.5084	OK	0.0234304	0	0.179036	OK
TCONS_00000210	=	NM_001205313	XLOC_000112	Stat1	TSS140	chr1:52119437-52161865	5135	-	0	0	0.0384337	OK	0	0	0.0382434	OK
TCONS_00000211	=	NM_001142647	XLOC_000113	Tmem194b	TSS141	chr1:52630704-52651919	3394	-	4.69617	2.38904	7.0033	OK	3.67947	1.69007	5.66886	OK
TCONS_00000212	=	NR_024590	XLOC_000113	Tmem194b	TSS141	chr1:52630704-52651919	3348	-	3.7058	1.65119	5.76042	OK	4.37236	2.18454	6.56018	OK
TCONS_00000213	j	NM_001142647	XLOC_000113	Tmem194b	TSS142	chr1:52630704-52651919	3330	-	4.24178	2.01447	6.46909	OK	3.10917	1.2475	4.97084	OK
TCONS_00000214	=	NM_146108	XLOC_000114	Hibch	TSS143	chr1:52845045-52920860	1704	-	14.3164	9.74833	18.8845	OK	20.8445	14.7405	26.9484	OK
TCONS_00000215	=	NM_010834	XLOC_000115	Mstn	TSS144	chr1:53061662-53068079	2682	-	0	0	0	OK	0.0808257	0	0.272858	OK
TCONS_00000216	=	NM_145517	XLOC_000116	Ormdl1	TSS145	chr1:53297094-53310245	1846	-	16.7046	11.2782	22.131	OK	14.4922	9.60055	19.3838	OK
TCONS_00000217	j	NR_104361	XLOC_000117	Osgepl1	TSS146	chr1:53313623-53326342	1942	-	5.20187	2.94133	7.4624	OK	5.96744	3.50459	8.4303	OK
TCONS_00000218	=	NM_001285839	XLOC_000117	Osgepl1	TSS146	chr1:53313623-53326342	1867	-	0.487054	0	1.27277	OK	0	0	0.125672	OK
TCONS_00000219	=	NR_104360	XLOC_000117	Osgepl1	TSS146	chr1:53313623-53326342	1790	-	0	0	0.133612	OK	0	0	0.133309	OK
TCONS_00000220	=	NR_104361	XLOC_000117	Osgepl1	TSS146	chr1:53313623-53326342	1947	-	0.000643431	0	0.11728	OK	0.0391114	0	0.240729	OK
TCONS_00000221	=	NR_106149	XLOC_000118	Mir7681	TSS147	chr1:53806873-54195034	72	-	0	0	0	OK	0	0	2.46401	OK
TCONS_00000222	=	NM_030025	XLOC_000119	Ccdc150	TSS148	chr1:54250682-54368727	3807	-	0.0919829	0	0.241758	OK	0.346374	0.0241451	0.668604	OK
TCONS_00000223	=	NM_001039710	XLOC_000120	Coq10b	TSS149	chr1:55052769-55072702	1733	-	4.26269	1.95032	6.57505	OK	4.56813	2.24363	6.89263	OK
TCONS_00000224	=	NM_026424	XLOC_000120	Coq10b	TSS149	chr1:55052769-55072702	1583	-	1.03484	0	2.33186	OK	0.46412	0	1.37299	OK
TCONS_00000225	=	NM_008303	XLOC_000121	Hspe1	TSS150	chr1:55088147-55091317	768	-	268.825	205.003	332.648	OK	244.775	186.305	303.246	OK
TCONS_00000226	=	NM_025283	XLOC_000122	Mob4	TSS151	chr1:55131244-55154899	2826	-	14.2968	9.98384	18.6098	OK	14.4805	10.121	18.8401	OK
TCONS_00000227	=	NM_175439	XLOC_000123	Mars2	TSS152	chr1:55237176-55243849	2882	-	4.06669	1.56196	6.57143	OK	2.74856	0.764421	4.7327	OK
TCONS_00000228	o	NM_175439	XLOC_000123	Mars2	TSS152	chr1:55237176-55243849	6673	-	6.54808	4.50142	8.59475	OK	6.48114	4.50959	8.45268	OK
TCONS_00000229	=	NM_001114663	XLOC_000124	Plcl1	TSS153	chr1:55405945-55754285	6555	-	0.685361	0.283929	1.08679	OK	0.530651	0.176879	0.884422	OK
TCONS_00000230	=	NR_045837	XLOC_000125	9130227L01Rik	TSS154	chr1:55931240-55972098	1906	-	0.0741152	0	0.275229	OK	0	0	0	OK
TCONS_00000231	=	NR_024325	XLOC_000126	9130024F11Rik	TSS155	chr1:56971468-56975196	3728	-	0.188912	0	0.448808	OK	0.142994	0	0.35788	OK
TCONS_00000232	=	NR_024326	XLOC_000126	9130024F11Rik	TSS155	chr1:56971468-56975196	1242	-	0.425764	0	1.23498	OK	0.0471068	0	0.345825	OK
TCONS_00000233	=	NM_028546	XLOC_000127	1700066M21Rik	TSS156	chr1:57377619-57385422	3007	-	3.88124	2.23827	5.52421	OK	3.07625	1.65514	4.49735	OK
TCONS_00000234	=	NM_001081181	XLOC_000128	9430016H08Rik	TSS157	chr1:57388243-57415958	1325	-	12.917	8.02625	17.8077	OK	12.7239	7.88073	17.5671	OK
TCONS_00000235	=	NM_144882	XLOC_000129	Spats2l	TSS158	chr1:57774860-57948397	3932	-	0	0	0	OK	7.95641e-05	0	0.046215	OK
TCONS_00000236	=	NM_001164566	XLOC_000129	Spats2l	TSS159	chr1:57774860-57948397	3743	-	0	0	0	OK	0.0215296	0	0.0917733	OK
TCONS_00000237	j	NM_199007	XLOC_000130	Sgol2	TSS160	chr1:57985339-58026277	3234	-	0	0	0.0595498	OK	0.369016	0	0.93705	OK
TCONS_00000238	=	NM_001177867	XLOC_000130	Sgol2	TSS160	chr1:57985339-58026277	4317	-	0	0	0.0469378	OK	0	0	0.0465188	OK
TCONS_00000239	=	NM_199007	XLOC_000130	Sgol2	TSS161	chr1:57985339-58026277	5314	-	5.52612	3.82558	7.22666	OK	4.92625	3.36065	6.49186	OK
TCONS_00000240	=	NM_009676	XLOC_000131	Aox1	TSS162	chr1:58029968-58106410	4382	-	0	0	0	OK	0	0	0	OK
TCONS_00000241	=	NM_023617	XLOC_000132	Aox3	TSS163	chr1:58113135-58200452	4360	-	0	0	0	OK	0	0	0	OK
TCONS_00000242	=	NM_023631	XLOC_000133	Aox4	TSS164	chr1:58210396-58268596	4972	-	0.0201995	0	0.0750112	OK	0.198483	0	0.423346	OK
TCONS_00000243	=	NM_001008419	XLOC_000134	Aox2	TSS165	chr1:58278325-58379264	4776	-	0.0200116	0	0.0743134	OK	0	0	0	OK
TCONS_00000244	=	NM_025824	XLOC_000135	Bzw1	TSS166	chr1:58393068-58407364	3716	-	27.4253	14.8845	39.9661	OK	28.3349	15.9592	40.7106	OK
TCONS_00000245	=	NM_025824	XLOC_000135	Bzw1	TSS166	chr1:58393068-58407364	2833	-	95.3344	69.3512	121.318	OK	86.3302	62.3332	110.327	OK
TCONS_00000246	j	NM_022988	XLOC_000136	Nif3l1	TSS167	chr1:58430992-58462276	2302	-	10.3776	6.35879	14.3964	OK	5.56611	2.58231	8.54992	OK
TCONS_00000247	=	NM_022988	XLOC_000136	Nif3l1	TSS168	chr1:58430992-58462276	2106	-	0.961196	0	2.4206	OK	4.42985	1.60137	7.25832	OK
TCONS_00000248	=	NM_025597	XLOC_000137	Ndufb3	TSS169	chr1:58586598-58595948	532	-	89.6967	64.1304	115.263	OK	81.5323	57.7995	105.265	OK
TCONS_00000249	=	NR_045007	XLOC_000138	Gm20257	TSS170	chr1:58652640-58655831	936	-	2.89663	0.486922	5.30634	OK	2.79938	0.367568	5.23119	OK
TCONS_00000250	j	NM_207653	XLOC_000139	Cflar	TSS171	chr1:58711315-58759203	7224	-	2.45395	1.05522	3.85268	OK	2.85285	1.26878	4.43692	OK
TCONS_00000251	j	NM_207653	XLOC_000139	Cflar	TSS172	chr1:58711315-58759203	6877	-	0.0420861	0	0.229081	OK	1.72019	0.5139	2.92648	OK
TCONS_00000252	j	NM_207653	XLOC_000139	Cflar	TSS172	chr1:58711315-58759203	2062	-	0	0	0.131785	OK	4.69715	0.578405	8.8159	OK
TCONS_00000253	=	NM_001289704	XLOC_000139	Cflar	TSS172	chr1:58711315-58759203	6943	-	4.31523	2.42775	6.20271	OK	0.00225681	0	0.0544837	OK
TCONS_00000254	=	NR_110361	XLOC_000139	Cflar	TSS172	chr1:58711315-58759203	6926	-	4.15199	2.28548	6.0185	OK	1.00534	0.0178946	1.99278	OK
TCONS_00000255	=	NM_009805	XLOC_000139	Cflar	TSS173	chr1:58711315-58759203	2018	-	3.32458	0.0286129	6.62054	OK	0	0	0.118249	OK
TCONS_00000256	=	NM_207653	XLOC_000139	Cflar	TSS173	chr1:58711315-58759203	7232	-	0.383055	0	0.983579	OK	5.93811	3.7188	8.15741	OK
TCONS_00000257	j	NM_001277926	XLOC_000140	Casp8	TSS174	chr1:58795373-58847503	1284	-	9.6236	2.55961	16.6876	OK	8.22522	2.23317	14.2173	OK
TCONS_00000258	j	NM_001277926	XLOC_000140	Casp8	TSS174	chr1:58795373-58847503	1271	-	2.70009	0	6.26287	OK	2.34191	0	5.44745	OK
TCONS_00000259	=	NM_009812	XLOC_000140	Casp8	TSS174	chr1:58795373-58847503	2585	-	22.2152	15.3326	29.0978	OK	18.7288	12.8624	24.5951	OK
TCONS_00000260	j	NM_001277926	XLOC_000140	Casp8	TSS175	chr1:58795373-58847503	1098	-	0.0086436	0	0.25984	OK	1.90196	0	5.32514	OK
TCONS_00000261	j	NM_001277926	XLOC_000140	Casp8	TSS175	chr1:58795373-58847503	1214	-	0.0175531	0	0.353568	OK	1.51977	0	4.27787	OK
TCONS_00000262	=	NM_001080126	XLOC_000140	Casp8	TSS175	chr1:58795373-58847503	2412	-	2.74565	0.0907972	5.40051	OK	3.84494	0.965106	6.72477	OK
TCONS_00000263	=	NM_001277926	XLOC_000140	Casp8	TSS175	chr1:58795373-58847503	2528	-	4.03904	0.954531	7.12355	OK	0.00213894	0	0.0762141	OK
TCONS_00000264	=	NM_172656	XLOC_000141	Stradb	TSS176	chr1:58973570-58995121	2317	-	8.15521	5.26468	11.0458	OK	9.21573	6.07703	12.3544	OK
TCONS_00000265	=	NM_001033373	XLOC_000142	Cdk15	TSS177	chr1:59256906-59352369	1477	-	0	0	0	OK	0	0	0	OK
TCONS_00000266	=	NM_008057	XLOC_000143	Fzd7	TSS178	chr1:59482146-59486955	4809	-	6.71859	4.76568	8.67151	OK	6.00701	4.20626	7.80775	OK
TCONS_00000267	=	NM_001013771	XLOC_000144	Gm973	TSS179	chr1:59516263-59634509	3595	-	0.42781	0.0989515	0.756668	OK	0.967595	0.456155	1.47903	OK
TCONS_00000268	j	NM_018868	XLOC_000145	Nop58	TSS180	chr1:59684976-59712414	4024	-	9.07588	3.10252	15.0492	OK	8.74565	2.8134	14.6779	OK
TCONS_00000269	=	NM_018868	XLOC_000145	Nop58	TSS180	chr1:59684976-59712414	1976	-	98.5712	73.5732	123.569	OK	104.401	78.2384	130.564	OK
TCONS_00000270	=	NR_028554	XLOC_000146	Snord70	TSS181	chr1:59684976-59712414	53	-	5517.62	0	66262.5	OK	0	0	3.34734	OK
TCONS_00000271	=	NR_028521	XLOC_000147	Snord11	TSS182	chr1:59684976-59712414	63	-	0	0	2.81602	OK	0	0	2.81602	OK
TCONS_00000272	=	NM_007561	XLOC_000148	Bmpr2	TSS183	chr1:59764278-59878081	11087	-	6.66623	4.88505	8.44741	OK	7.21281	5.30961	9.116	OK
TCONS_00000273	=	NM_001037725	XLOC_000149	Fam117b	TSS184	chr1:59913005-59985348	5534	-	13.1804	9.75718	16.6037	OK	14.6009	10.8289	18.373	OK
TCONS_00000274	j	NM_001285463	XLOC_000150	Carf	TSS185	chr1:60075484-60153953	5617	-	1.21485	0	2.61893	OK	0.0846602	0	0.444761	OK
TCONS_00000275	=	NM_001285463	XLOC_000150	Carf	TSS185	chr1:60075484-60153953	5684	-	0.000761356	0	0.0437511	OK	0.937211	0	2.17709	OK
TCONS_00000276	=	NM_139150	XLOC_000150	Carf	TSS185	chr1:60075484-60153953	5557	-	1.18905	0	2.59784	OK	0.713939	0	1.91244	OK
TCONS_00000277	=	NM_001285473	XLOC_000150	Carf	TSS186	chr1:60075484-60153953	5274	-	1.42419	0	3.07707	OK	1.39889	0	3.02298	OK
TCONS_00000278	=	NR_104344	XLOC_000150	Carf	TSS186	chr1:60075484-60153953	5009	-	0	0	0.0518858	OK	0	0	0.0516365	OK
TCONS_00000279	=	NM_173444	XLOC_000151	Nbeal1	TSS187	chr1:60180598-60334705	12108	-	2.07772	1.38625	2.7692	OK	1.78253	1.16154	2.40353	OK
TCONS_00000280	j	NM_030013	XLOC_000152	Cyp20a1	TSS188	chr1:60343303-60387387	1316	-	6.0333	2.51439	9.55222	OK	2.7434	0.352357	5.13444	OK
TCONS_00000281	=	NM_030013	XLOC_000152	Cyp20a1	TSS188	chr1:60343303-60387387	1501	-	12.1945	7.56527	16.8237	OK	13.2956	8.57245	18.0187	OK
TCONS_00000282	j	NM_001198570	XLOC_000153	Abi2	TSS189	chr1:60409574-60481241	1175	-	1.56401	0	3.88602	OK	0.529031	0	1.71998	OK
TCONS_00000283	=	NM_001198570	XLOC_000153	Abi2	TSS189	chr1:60409574-60481241	4804	-	1.07219	0	2.18946	OK	0	0	0.0483377	OK
TCONS_00000284	=	NM_001198571	XLOC_000153	Abi2	TSS189	chr1:60409574-60481241	5875	-	0	0	0.040151	OK	0	0	0.0400054	OK
TCONS_00000285	=	NM_198127	XLOC_000153	Abi2	TSS189	chr1:60409574-60481241	5773	-	8.83526	6.06843	11.6021	OK	8.09419	5.62502	10.5634	OK
TCONS_00000286	j	NM_001198570	XLOC_000153	Abi2	TSS189	chr1:60409574-60481241	5869	-	2.10386	0.734155	3.47357	OK	1.48453	0.404952	2.56411	OK
TCONS_00000287	=	NM_007642	XLOC_000154	Cd28	TSS190	chr1:60746387-60773359	4317	-	0.438238	0	0.884503	OK	0.825454	0.215713	1.43519	OK
TCONS_00000288	=	NM_001281976	XLOC_000155	Ctla4	TSS191	chr1:60909024-60915832	1823	-	0	0	0	OK	0	0	0	OK
TCONS_00000289	=	NM_009843	XLOC_000155	Ctla4	TSS191	chr1:60909024-60915832	1933	-	0	0	0	OK	0	0	0	OK
TCONS_00000290	=	NM_017480	XLOC_000156	Icos	TSS192	chr1:60977913-61000321	3255	-	0.812067	0.136508	1.48763	OK	0.816437	0.143988	1.48889	OK
TCONS_00000291	=	NR_040483	XLOC_000157	9530026F06Rik	TSS193	chr1:61378431-61395904	892	-	0	0	0	OK	0.440915	0	1.2419	OK
TCONS_00000292	=	NM_001081050	XLOC_000158	Pard3b	TSS194	chr1:61638823-62642284	8392	-	2.69629	1.86719	3.52539	OK	2.72354	1.8889	3.55818	OK
TCONS_00000293	=	NM_001077406	XLOC_000159	Nrp2	TSS195	chr1:62703316-62818692	4711	-	0.0120995	0	0.0735924	OK	0.00443901	0	0.0399488	OK
TCONS_00000294	=	NM_001077407	XLOC_000159	Nrp2	TSS195	chr1:62703316-62818692	4696	-	0.0814331	0	0.240317	OK	0.0316507	0	0.12588	OK
TCONS_00000295	=	NM_001077403	XLOC_000159	Nrp2	TSS195	chr1:62703316-62818692	6739	-	2.97383e-05	0	0.0249255	OK	4.55171e-05	0	0.0248973	OK
TCONS_00000296	=	NM_001077404	XLOC_000159	Nrp2	TSS195	chr1:62703316-62818692	6724	-	0.000114009	0	0.025064	OK	0.000180702	0	0.0250863	OK
TCONS_00000297	=	NM_001077405	XLOC_000159	Nrp2	TSS195	chr1:62703316-62818692	6673	-	0.0474173	0	0.143551	OK	0.0959276	0	0.23038	OK
TCONS_00000298	=	NM_010939	XLOC_000159	Nrp2	TSS195	chr1:62703316-62818692	6688	-	0.0167416	0	0.0732464	OK	0.0320581	0	0.116069	OK
TCONS_00000299	=	NR_045915	XLOC_000160	Ino80dos	TSS196	chr1:63114470-63176822	1581	-	0.741936	0	2.54135	OK	0.597344	0	2.27305	OK
TCONS_00000300	=	NR_045914	XLOC_000160	Ino80dos	TSS197	chr1:63114470-63176822	1728	-	1.44646	0	4.22611	OK	3.27385	0	7.19411	OK
TCONS_00000301	x	NM_001160038	XLOC_000161	Ndufs1	TSS198	chr1:63114470-63176822	376	-	9.67602	0	30.3999	OK	4.86748	0	20.1192	OK
TCONS_00000302	x	NM_001160038	XLOC_000162	Ndufs1	TSS199	chr1:63114470-63176822	428	-	1.27125	0	6.74161	OK	3.82527	0	13.6256	OK
TCONS_00000303	=	NM_018796	XLOC_000163	Eef1b2	TSS200	chr1:63176830-63180486	1933	-	401.324	308.287	494.362	OK	384.865	295.65	474.079	OK
TCONS_00000304	=	NR_028558	XLOC_000164	Snora41	TSS201	chr1:63176830-63180486	113	-	0	0	1.56999	OK	0	0	1.56999	OK
TCONS_00000305	=	NM_001285936	XLOC_000165	Zdbf2	TSS202	chr1:63182570-63314575	12705	-	0	0	0.0139637	OK	0	0	0.0139637	OK
TCONS_00000306	=	NM_001285937	XLOC_000165	Zdbf2	TSS202	chr1:63182570-63314575	12648	-	0	0	0.0140266	OK	0	0	0.0140266	OK
TCONS_00000307	=	NM_001267872	XLOC_000165	Zdbf2	TSS203	chr1:63182570-63314575	12571	-	0	0	0.0141126	OK	0	0	0.0141126	OK
TCONS_00000308	=	NM_028673	XLOC_000165	Zdbf2	TSS203	chr1:63182570-63314575	12621	-	0	0	0.0140567	OK	0	0	0.0140567	OK
TCONS_00000309	=	NM_001177600	XLOC_000166	Adam23	TSS204	chr1:63445903-63596515	2878	-	0.0698391	0	0.243266	OK	0.104054	0	0.315702	OK
TCONS_00000310	=	NM_011780	XLOC_000166	Adam23	TSS204	chr1:63445903-63596515	6656	-	0	0	0.0313513	OK	0.0281312	0	0.104798	OK
TCONS_00000311	=	NM_172422	XLOC_000167	Fastkd2	TSS205	chr1:63730624-63753385	3205	-	8.89081	6.086	11.6956	OK	9.63477	6.63431	12.6352	OK
TCONS_00000312	=	NR_027824	XLOC_000168	Gm13749	TSS206	chr1:63964726-63968999	1432	-	0	0	0	OK	0	0	0	OK
TCONS_00000313	j	NM_009952	XLOC_000169	Creb1	TSS207	chr1:64532777-64604548	8331	-	0	0	0.0306534	OK	1.14643	0.0179826	2.27487	OK
TCONS_00000314	=	NM_001037726	XLOC_000169	Creb1	TSS207	chr1:64532777-64604548	8257	-	0	0	0.0306016	OK	0	0	0.0304829	OK
TCONS_00000315	=	NM_009952	XLOC_000169	Creb1	TSS207	chr1:64532777-64604548	8421	-	4.87546	2.52034	7.23057	OK	6.48662	3.87306	9.10018	OK
TCONS_00000316	=	NM_133828	XLOC_000169	Creb1	TSS207	chr1:64532777-64604548	8379	-	13.7857	9.86049	17.7109	OK	9.19003	6.10508	12.275	OK
TCONS_00000317	=	NM_001097644	XLOC_000170	Ccnyl1	TSS208	chr1:64691344-64725642	2925	-	3.0821	1.68364	4.48056	OK	3.57149	2.03883	5.10415	OK
TCONS_00000318	j	NM_011086	XLOC_000171	Pikfyve	TSS209	chr1:65186684-65278696	2031	-	1.52016	0	3.19024	OK	0.519308	0	1.54086	OK
TCONS_00000319	j	NM_011086	XLOC_000171	Pikfyve	TSS209	chr1:65186684-65278696	2013	-	0	0	0.0896163	OK	0.274782	0	0.949594	OK
TCONS_00000320	j	NM_011086	XLOC_000171	Pikfyve	TSS209	chr1:65186684-65278696	11248	-	4.40296	3.14161	5.66431	OK	1.33015	0.629681	2.03061	OK
TCONS_00000321	=	NM_011086	XLOC_000171	Pikfyve	TSS209	chr1:65186684-65278696	11255	-	0.0604901	0	0.205993	OK	3.15928	2.08199	4.23657	OK
TCONS_00000322	=	NM_139270	XLOC_000172	Pth2r	TSS210	chr1:65311256-65389244	2414	-	0	0	0	OK	0	0	0	OK
TCONS_00000323	=	NM_027010	XLOC_000173	Crygf	TSS211	chr1:65926521-65928304	622	-	0	0	0	OK	0	0	0	OK
TCONS_00000324	=	NM_001039934	XLOC_000174	Map2	TSS212	chr1:66175328-66442583	5520	-	0.00054148	0	0.0385104	OK	0.000580961	0	0.0384354	OK
TCONS_00000325	=	NM_008632	XLOC_000174	Map2	TSS212	chr1:66175328-66442583	5427	-	0.0439426	0	0.1475	OK	0.0498214	0	0.165139	OK
TCONS_00000326	=	NM_175510	XLOC_000175	Unc80	TSS213	chr1:66468446-66699148	13533	-	0	0	0	OK	0.0112806	0	0.0380819	OK
TCONS_00000327	=	NM_025683	XLOC_000176	Rpe	TSS214	chr1:66700892-66817595	2630	-	16.2281	9.65574	22.8005	OK	16.1865	9.49743	22.8755	OK
TCONS_00000328	=	NM_001080809	XLOC_000177	Cps1	TSS215	chr1:67123026-67231267	5562	-	0	0	0	OK	0.0300747	0	0.101529	OK
TCONS_00000329	=	NM_001271533	XLOC_000178	Spag16	TSS216	chr1:69826969-70725132	3589	-	0	0	0	OK	0.0304043	0	0.12921	OK
TCONS_00000330	=	NM_029160	XLOC_000178	Spag16	TSS216	chr1:69826969-70725132	2144	-	0	0	0	OK	0	0	0.0827467	OK
TCONS_00000331	=	NM_025728	XLOC_000178	Spag16	TSS217	chr1:69826969-70725132	1303	-	0	0	0	OK	0	0	0.136154	OK
TCONS_00000332	=	NM_177164	XLOC_000179	Vwc2l	TSS218	chr1:70725714-70885397	4655	-	0	0	0	OK	0	0	0	OK
TCONS_00000333	=	NM_026195	XLOC_000180	Atic	TSS219	chr1:71557155-71579403	2611	-	88.9454	67.941	109.95	OK	87.6277	66.9296	108.326	OK
TCONS_00000334	=	NR_040308	XLOC_000181	Apol7d	TSS220	chr1:71653334-71662843	1193	-	0	0	0	OK	0	0	0	OK
TCONS_00000335	=	NR_027658	XLOC_000182	Gm8883	TSS221	chr1:71888111-71891204	1019	-	0	0	0	OK	0	0	0	OK
TCONS_00000336	=	NR_027659	XLOC_000182	Gm8883	TSS221	chr1:71888111-71891204	699	-	0	0	0	OK	0	0	0	OK
TCONS_00000337	=	NM_175564	XLOC_000183	Tmem169	TSS222	chr1:72284372-72302995	2815	-	0	0	0	OK	0	0	0	OK
TCONS_00000338	=	NM_009533	XLOC_000184	Xrcc5	TSS223	chr1:72307420-72394953	2556	-	18.2574	13.2117	23.3032	OK	18.4428	13.3723	23.5132	OK
TCONS_00000339	=	NM_018817	XLOC_000185	Smarcal1	TSS224	chr1:72583250-72636790	6715	-	7.18797	5.20966	9.16627	OK	7.19124	5.21547	9.16701	OK
TCONS_00000340	=	NM_009084	XLOC_000186	Rpl37a	TSS225	chr1:72711259-72713813	588	-	1376.55	1057.47	1695.63	OK	1251.86	961.619	1542.09	OK
TCONS_00000341	=	NM_008342	XLOC_000187	Igfbp2	TSS226	chr1:72824479-72852471	1327	-	0	0	0	OK	0	0	0	OK
TCONS_00000342	=	NR_038001	XLOC_000188	1700027A15Rik	TSS227	chr1:73016035-73025508	342	-	0	0	0	OK	0	0	0	OK
TCONS_00000343	=	NR_038002	XLOC_000188	1700027A15Rik	TSS228	chr1:73016035-73025508	416	-	0	0	0	OK	0	0	0	OK
TCONS_00000344	=	NR_040605	XLOC_000189	D530049I02Rik	TSS229	chr1:73391384-73430779	551	-	0	0	0	OK	0	0	0	OK
TCONS_00000345	=	NM_001034060	XLOC_000190	Rufy4	TSS230	chr1:74125540-74148230	2306	-	0.597306	0.0877539	1.10686	OK	0.743066	0.172895	1.31324	OK
TCONS_00000346	=	NM_001170641	XLOC_000190	Rufy4	TSS230	chr1:74125540-74148230	2336	-	0.00175618	0	0.0624783	OK	0.00177115	0	0.0622788	OK
TCONS_00000347	=	NM_009909	XLOC_000191	Cxcr2	TSS231	chr1:74153993-74161246	3043	-	9.18618	6.34033	12.032	OK	9.23765	6.3867	12.0886	OK
TCONS_00000348	j	NM_029711	XLOC_000192	Arpc2	TSS232	chr1:74236482-74268938	2182	-	11.6798	2.12822	21.2313	OK	14.2073	3.87142	24.5432	OK
TCONS_00000349	=	NM_029711	XLOC_000192	Arpc2	TSS232	chr1:74236482-74268938	2389	-	0	0	0.0789987	OK	0	0	0.0790966	OK
TCONS_00000350	=	NM_029711	XLOC_000192	Arpc2	TSS232	chr1:74236482-74268938	1597	-	177.263	133.88	220.646	OK	166.492	125.282	207.703	OK
TCONS_00000351	=	NM_174985	XLOC_000193	Gpbar1	TSS233	chr1:74278599-74279589	990	-	0	0	0	OK	0.340385	0	1.1258	OK
TCONS_00000352	=	NM_025580	XLOC_000194	Pnkd	TSS234	chr1:74285033-74353692	635	-	15.4505	6.32748	24.5735	OK	19.3619	9.30842	29.4154	OK
TCONS_00000353	=	NM_001039509	XLOC_000194	Pnkd	TSS234	chr1:74285033-74353692	2956	-	0.864546	0	1.88428	OK	0.764273	0	1.72174	OK
TCONS_00000354	=	NM_019999	XLOC_000194	Pnkd	TSS235	chr1:74285033-74353692	2865	-	2.0692	0.517285	3.62111	OK	1.46067	0.138971	2.78236	OK
TCONS_00000355	=	NM_001033345	XLOC_000195	Catip	TSS236	chr1:74362107-74369321	2101	-	0	0	0	OK	0.0902896	0	0.298626	OK
TCONS_00000356	=	NM_013612	XLOC_000196	Slc11a1	TSS237	chr1:74375202-74386051	2304	-	0.205812	0	0.540935	OK	0.390348	0	0.907988	OK
TCONS_00000357	=	NM_153088	XLOC_000197	Ctdsp1	TSS238	chr1:74391608-74397285	2776	-	40.3074	30.4296	50.1851	OK	38.6181	29.1198	48.1164	OK
TCONS_00000358	=	NR_029743	XLOC_000198	Mir26b	TSS239	chr1:74391608-74397285	85	-	0	0	2.08716	OK	0	0	2.08716	OK
TCONS_00000359	=	NM_009509	XLOC_000199	Vil1	TSS240	chr1:74409383-74588028	3117	-	0	0	0.0569166	OK	0.175088	0	0.937801	OK
TCONS_00000360	=	NM_021383	XLOC_000200	Rqcd1	TSS241	chr1:74409383-74588028	3266	-	34.9832	23.1133	46.8531	OK	37.1852	24.764	49.6065	OK
TCONS_00000361	j	NM_148937	XLOC_000201	Plcd4	TSS242	chr1:74409383-74588028	2830	-	0.138197	0	0.867287	OK	0	0	0.0598853	OK
TCONS_00000362	=	NM_001081456	XLOC_000201	Plcd4	TSS242	chr1:74409383-74588028	2734	-	0	0	0.0603452	OK	0.156958	0	0.947611	OK
TCONS_00000363	=	NM_148937	XLOC_000201	Plcd4	TSS243	chr1:74409383-74588028	2981	-	0	0	0.0537207	OK	0	0	0.0534652	OK
TCONS_00000364	j	NM_025784	XLOC_000202	Bcs1l	TSS244	chr1:74588334-74592556	1874	-	1.58364	0.000511629	3.16677	OK	7.24901	3.96767	10.5304	OK
TCONS_00000365	=	NM_025784	XLOC_000202	Bcs1l	TSS244	chr1:74588334-74592556	1829	-	13.4658	9.05257	17.879	OK	7.34383	4.08949	10.5982	OK
TCONS_00000366	=	NM_175031	XLOC_000203	Stk36	TSS245	chr1:74601454-74636893	5234	-	0.107071	0	0.279808	OK	0.145857	0	0.337765	OK
TCONS_00000367	=	NM_001014974	XLOC_000204	Ttll4	TSS246	chr1:74661643-74701820	8210	-	10.7117	7.6857	13.7377	OK	7.08893	4.75556	9.42229	OK
TCONS_00000368	=	NM_001014974	XLOC_000204	Ttll4	TSS247	chr1:74661643-74701820	4253	-	0.899177	0	2.15603	OK	2.51854	0.681734	4.35535	OK
TCONS_00000369	j	NM_001014974	XLOC_000204	Ttll4	TSS248	chr1:74661643-74701820	6652	-	3.1744	1.29705	5.05176	OK	4.61215	2.49293	6.73136	OK
TCONS_00000370	=	NM_024264	XLOC_000205	Cyp27a1	TSS249	chr1:74713573-74737890	1890	-	1.39082	0.427619	2.35403	OK	1.20938	0.316045	2.10272	OK
TCONS_00000371	=	NM_009526	XLOC_000206	Wnt6	TSS250	chr1:74771891-74785319	2068	-	0.292514	0	0.690561	OK	0	0	0	OK
TCONS_00000372	=	NM_009518	XLOC_000207	Wnt10a	TSS251	chr1:74792018-74804175	1961	-	0	0	0	OK	0.0807916	0	0.272743	OK
TCONS_00000373	=	NM_009872	XLOC_000208	Cdk5r2	TSS252	chr1:74855028-74857732	2704	-	0	0	0	OK	0	0	0	OK
TCONS_00000374	=	NM_170755	XLOC_000209	Fam134a	TSS253	chr1:75142785-75147909	2557	-	30.5464	22.8232	38.2696	OK	35.3791	26.5748	44.1833	OK
TCONS_00000375	=	NM_001159905	XLOC_000210	Zfand2b	TSS254	chr1:75168645-75180283	1203	-	3.64391	0.757768	6.53005	OK	4.03486	0.809379	7.26035	OK
TCONS_00000376	=	NM_001159906	XLOC_000210	Zfand2b	TSS254	chr1:75168645-75180283	1200	-	3.32742	0.616539	6.0383	OK	2.43767	0	4.87678	OK
TCONS_00000377	j	NM_001159905	XLOC_000210	Zfand2b	TSS254	chr1:75168645-75180283	1344	-	0.127074	0	0.631986	OK	0.00120083	0	0.131696	OK
TCONS_00000378	=	NM_026846	XLOC_000210	Zfand2b	TSS254	chr1:75168645-75180283	1237	-	3.3587	0.516153	6.20124	OK	3.4834	0.59424	6.37256	OK
TCONS_00000379	j	NM_001159905	XLOC_000210	Zfand2b	TSS255	chr1:75168645-75180283	1460	-	1.69595	0	3.54803	OK	1.74231	0	3.71766	OK
TCONS_00000380	j	NM_026187	XLOC_000211	Ankzf1	TSS256	chr1:75180860-75210778	1975	-	1.70142	0	3.88206	OK	4.01912	0.625055	7.41318	OK
TCONS_00000381	j	NM_026187	XLOC_000211	Ankzf1	TSS256	chr1:75180860-75210778	3254	-	1.41059	0	2.90741	OK	1.09406	0	2.53017	OK
TCONS_00000382	=	NM_001267620	XLOC_000211	Ankzf1	TSS257	chr1:75180860-75210778	1204	-	3.67885	0	8.16015	OK	0	0	0.182621	OK
TCONS_00000383	=	NR_051999	XLOC_000211	Ankzf1	TSS257	chr1:75180860-75210778	1097	-	1.85594	0	5.67831	OK	2.70617	0	7.48431	OK
TCONS_00000384	=	NM_026187	XLOC_000211	Ankzf1	TSS257	chr1:75180860-75210778	2737	-	3.37759	0.950676	5.8045	OK	2.21324	0.12234	4.30414	OK
TCONS_00000385	=	NR_051998	XLOC_000211	Ankzf1	TSS257	chr1:75180860-75210778	2768	-	0	0	0.0603908	OK	0.011781	0	0.170799	OK
TCONS_00000386	j	NM_026187	XLOC_000211	Ankzf1	TSS258	chr1:75180860-75210778	1846	-	1.86246	0	4.47914	OK	3.42077	0	6.90786	OK
TCONS_00000387	j	NM_011494	XLOC_000212	Stk16	TSS259	chr1:75210828-75219253	2877	-	0	0	0.0638018	OK	0.332441	0	1.61477	OK
TCONS_00000388	=	NM_001277992	XLOC_000212	Stk16	TSS259	chr1:75210828-75219253	2857	-	6.70377	0.840007	12.5675	OK	2.40901	0	6.29774	OK
TCONS_00000389	=	NM_011494	XLOC_000212	Stk16	TSS259	chr1:75210828-75219253	2885	-	20.0913	10.3207	29.862	OK	19.8262	9.92145	29.7309	OK
TCONS_00000390	=	NR_102731	XLOC_000212	Stk16	TSS259	chr1:75210828-75219253	2905	-	0.000920859	0	0.0890999	OK	3.06915	0	7.03727	OK
TCONS_00000391	j	NM_178055	XLOC_000213	Dnajb2	TSS260	chr1:75236422-75245692	3001	-	0.964608	0.200983	1.72823	OK	0.000386148	0	0.0575926	OK
TCONS_00000392	=	NM_001159883	XLOC_000213	Dnajb2	TSS260	chr1:75236422-75245692	3053	-	0.71848	0.0960006	1.34096	OK	0.000609068	0	0.0556339	OK
TCONS_00000393	=	NM_001159884	XLOC_000213	Dnajb2	TSS260	chr1:75236422-75245692	1869	-	2.15412	0.689378	3.61887	OK	1.13681	0	2.30425	OK
TCONS_00000394	=	NM_020266	XLOC_000213	Dnajb2	TSS260	chr1:75236422-75245692	1867	-	0.000507988	0	0.0970187	OK	0.000117447	0	0.0965798	OK
TCONS_00000395	=	NM_178055	XLOC_000213	Dnajb2	TSS260	chr1:75236422-75245692	1921	-	1.08017	0.064331	2.096	OK	0.875847	0	1.82502	OK
TCONS_00000396	j	NM_178055	XLOC_000213	Dnajb2	TSS261	chr1:75236422-75245692	3114	-	0	0	0.0551439	OK	2.55813	1.3511	3.76516	OK
TCONS_00000397	=	NM_001159885	XLOC_000213	Dnajb2	TSS261	chr1:75236422-75245692	1904	-	0	0	0.0962003	OK	0.571361	0	1.37767	OK
TCONS_00000398	=	NM_010043	XLOC_000214	Des	TSS262	chr1:75360291-75375015	3065	-	0	0	0	OK	0	0	0	OK
TCONS_00000399	=	NM_007463	XLOC_000215	Speg	TSS263	chr1:75375296-75432306	10787	-	6.71602e-06	0	0.0128566	OK	6.18067e-06	0	0.0128721	OK
TCONS_00000400	=	NM_001085371	XLOC_000215	Speg	TSS264	chr1:75375296-75432306	3395	-	0	0	0.0428661	OK	0.00647171	0	0.0494464	OK
TCONS_00000401	=	NM_001085370	XLOC_000215	Speg	TSS265	chr1:75375296-75432306	9885	-	0.057239	0	0.133901	OK	0.0234591	0	0.0707335	OK
TCONS_00000402	=	NM_001173477	XLOC_000215	Speg	TSS266	chr1:75375296-75432306	1408	-	0.686963	0	1.48458	OK	0.0453214	0	0.253322	OK
TCONS_00000403	j	NM_133708	XLOC_000216	Gmppa	TSS267	chr1:75435942-75443176	1492	-	2.40152	0.336801	4.46623	OK	2.8958	0.742594	5.04901	OK
TCONS_00000404	=	NM_133708	XLOC_000216	Gmppa	TSS267	chr1:75435942-75443176	1528	-	14.0857	9.3434	18.8281	OK	10.959	6.95369	14.9643	OK
TCONS_00000405	=	NM_183022	XLOC_000217	Asic4	TSS268	chr1:75450509-75474340	2650	-	0	0	0	OK	0	0	0	OK
TCONS_00000406	=	NM_177056	XLOC_000218	Tmem198	TSS269	chr1:75479531-75485693	2185	-	0	0	0	OK	0.291393	0	0.683976	OK
TCONS_00000407	=	NM_010564	XLOC_000219	Inha	TSS270	chr1:75507076-75510354	1463	-	1.15854	0.151716	2.16536	OK	0.620951	0	1.32441	OK
TCONS_00000408	=	NM_027886	XLOC_000220	Stk11ip	TSS271	chr1:75521528-75537335	4458	-	10.4055	7.59232	13.2187	OK	9.58452	6.94947	12.2196	OK
TCONS_00000409	=	NM_009208	XLOC_000221	Slc4a3	TSS272	chr1:75546265-75559431	4441	-	0.265567	0.00914192	0.521993	OK	0.0928031	0	0.2414	OK
TCONS_00000410	=	NR_038012	XLOC_000222	Gm17751	TSS273	chr1:76489132-76502028	2188	-	0	0	0	OK	0	0	0	OK
TCONS_00000411	=	NR_038013	XLOC_000222	Gm17751	TSS273	chr1:76489132-76502028	2004	-	0	0	0	OK	0	0	0	OK
TCONS_00000412	=	NR_105761	XLOC_000223	Mir6343	TSS274	chr1:76509559-76509643	84	-	0	0	0	OK	0	0	0	OK
TCONS_00000413	=	NM_001004173	XLOC_000224	Sgpp2	TSS275	chr1:78310345-78488897	3998	-	1.93065	0.266238	3.59506	OK	2.11736	0.421122	3.8136	OK
TCONS_00000414	=	NM_026713	XLOC_000225	Mogat1	TSS276	chr1:78511059-78538173	1206	-	0	0	0	OK	0	0	0	OK
TCONS_00000415	=	NM_001001981	XLOC_000226	Utp14b	TSS277	chr1:78657824-78707743	3695	-	0.910673	0	1.84063	OK	0	0	0.0436079	OK
TCONS_00000416	=	NM_001001981	XLOC_000226	Utp14b	TSS277	chr1:78657824-78707743	5172	-	2.69958	1.36621	4.03294	OK	2.30667	1.09205	3.52128	OK
TCONS_00000417	=	NM_001033606	XLOC_000226	Acsl3	TSS277	chr1:78657824-78707743	3810	-	0.732588	0	1.71269	OK	8.30607	5.35411	11.258	OK
TCONS_00000418	=	NM_001136222	XLOC_000226	Acsl3	TSS277	chr1:78657824-78707743	3392	-	0.473372	0	1.30207	OK	0	0	0.0605499	OK
TCONS_00000419	=	NM_028817	XLOC_000226	Acsl3	TSS277	chr1:78657824-78707743	3950	-	7.14816	4.35183	9.94448	OK	0.00304776	0	0.079761	OK
TCONS_00000420	=	NM_001136226	XLOC_000226	Utp14b	TSS278	chr1:78657824-78707743	3702	-	0.080026	0	0.351447	OK	0	0	0.0449428	OK
TCONS_00000421	=	NM_001136226	XLOC_000226	Utp14b	TSS278	chr1:78657824-78707743	5179	-	0.610299	0	1.28703	OK	1.27279	0.355798	2.18978	OK
TCONS_00000422	j	NM_028817	XLOC_000226	Acsl3	TSS278	chr1:78657824-78707743	3957	-	0.124619	0	0.499489	OK	0	0	0.056214	OK
TCONS_00000423	=	NM_021342	XLOC_000227	Kcne4	TSS279	chr1:78816948-78820025	2463	-	0	0	0	OK	0	0	0	OK
TCONS_00000424	=	NM_001081210	XLOC_000228	Mrpl44	TSS280	chr1:79776017-79781445	1424	-	25.8654	18.3881	33.3427	OK	21.1226	14.7713	27.4739	OK
TCONS_00000425	=	NR_040460	XLOC_000229	1700016L21Rik	TSS281	chr1:80445931-80475660	394	-	0	0	0	OK	0	0	0	OK
TCONS_00000426	=	NM_172849	XLOC_000230	Nyap2	TSS282	chr1:81077316-81271651	4906	-	0	0	0	OK	0	0	0	OK
TCONS_00000427	=	NR_105762	XLOC_000231	Mir6344	TSS283	chr1:82131915-82132019	104	-	0	0	0	OK	0	0	0	OK
TCONS_00000428	=	NM_029777	XLOC_000232	Rhbdd1	TSS284	chr1:82316578-82445367	3510	-	4.31365	2.69056	5.93674	OK	5.11043	3.32941	6.89145	OK
TCONS_00000429	=	NM_001122685	XLOC_000232	Rhbdd1	TSS285	chr1:82316578-82445367	3688	-	0.736301	0.0477901	1.42481	OK	0.240681	0	0.665931	OK
TCONS_00000430	=	NM_007734	XLOC_000233	Col4a3	TSS286	chr1:82586920-82722059	8609	-	0	0	0	OK	0.0228415	0	0.0755466	OK
TCONS_00000431	j	NM_029409	XLOC_000234	Mff	TSS287	chr1:82724900-82752389	1723	-	2.0456	0	4.24971	OK	2.22096	0	4.56074	OK
TCONS_00000432	j	NM_029409	XLOC_000234	Mff	TSS287	chr1:82724900-82752389	1663	-	23.0071	15.8684	30.1458	OK	22.5085	15.3802	29.6369	OK
TCONS_00000433	=	NM_029409	XLOC_000234	Mff	TSS287	chr1:82724900-82752389	1865	-	0.00146034	0	0.121354	OK	0.000768899	0	0.120281	OK
TCONS_00000434	j	NM_029409	XLOC_000234	Mff	TSS288	chr1:82724900-82752389	1614	-	2.80981	0.0870809	5.53253	OK	4.12169	0.788994	7.45439	OK
TCONS_00000435	=	NM_010472	XLOC_000235	Agfg1	TSS289	chr1:82839458-82900101	6987	-	3.99866	2.17988	5.81744	OK	0.530658	0	1.21577	OK
TCONS_00000436	j	NM_010472	XLOC_000235	Agfg1	TSS289	chr1:82839458-82900101	6978	-	1.43515	0.330627	2.53968	OK	1.19132	0.175014	2.20763	OK
TCONS_00000437	j	NM_010472	XLOC_000235	Agfg1	TSS289	chr1:82839458-82900101	6978	-	1.5931	0.415046	2.77115	OK	5.34049	3.27278	7.40821	OK
TCONS_00000438	=	NM_010472	XLOC_000235	Agfg1	TSS289	chr1:82839458-82900101	3137	-	9.22702	5.42891	13.0251	OK	8.51696	4.81381	12.2201	OK
TCONS_00000439	=	NM_001159738	XLOC_000236	Ccl20	TSS290	chr1:83116765-83119167	799	-	0	0	0	OK	0	0	0	OK
TCONS_00000440	=	NM_016960	XLOC_000236	Ccl20	TSS290	chr1:83116765-83119167	802	-	0	0	0	OK	0	0	0	OK
TCONS_00000441	=	NM_027725	XLOC_000237	Daw1	TSS291	chr1:83159761-83210572	1353	-	0	0	0	OK	0	0	0	OK
TCONS_00000442	=	NR_027636	XLOC_000237	Daw1	TSS291	chr1:83159761-83210572	1648	-	0	0	0	OK	0	0	0	OK
TCONS_00000443	=	NR_039588	XLOC_000238	Mir5126	TSS292	chr1:84369838-84696221	77	-	0	0	0	OK	0	0	0	OK
TCONS_00000444	=	NM_025386	XLOC_000239	Fbxo36	TSS293	chr1:84839840-84900486	900	-	1.04666	0	2.31467	OK	1.47915	0	2.9992	OK
TCONS_00000445	=	NM_001081746	XLOC_000240	Gm7609	TSS294	chr1:85199610-85213762	1611	-	9.97809	6.26083	13.6954	OK	9.79164	6.12963	13.4537	OK
TCONS_00000446	=	NM_001013817	XLOC_000241	Sp140	TSS295	chr1:85576898-85645036	2416	-	6.75023	2.29469	11.2058	OK	6.51522	2.1854	10.845	OK
TCONS_00000447	j	NM_013673	XLOC_000242	Sp100	TSS296	chr1:85650006-85709997	2984	-	12.7473	8.14174	17.3529	OK	11.534	7.24841	15.8196	OK
TCONS_00000448	j	NM_013673	XLOC_000242	Sp100	TSS296	chr1:85650006-85709997	2974	-	4.25748	1.56645	6.94852	OK	0	0	0.0581041	OK
TCONS_00000449	j	NM_013673	XLOC_000242	Sp100	TSS296	chr1:85650006-85709997	3242	-	0.503051	0	1.47413	OK	0.333514	0	1.03734	OK
TCONS_00000450	j	NM_013673	XLOC_000242	Sp100	TSS296	chr1:85650006-85709997	3164	-	1.9012	0.142164	3.66024	OK	4.35837	1.80249	6.91424	OK
TCONS_00000451	=	NM_013673	XLOC_000242	Sp100	TSS296	chr1:85650006-85709997	2158	-	7.35133	3.27019	11.4325	OK	8.84792	4.4861	13.2097	OK
TCONS_00000452	=	NR_106172	XLOC_000243	Mir8096	TSS297	chr1:85751947-85752074	127	-	0	0	0	OK	0	0	0	OK
TCONS_00000453	=	NR_108086	XLOC_000244	9930111H07Rik	TSS298	chr1:85775270-85784694	821	-	4.60156	1.06433	8.13878	OK	4.9665	1.29788	8.63512	OK
TCONS_00000454	=	NM_133781	XLOC_000245	Cab39	TSS299	chr1:85793446-85851577	3800	-	32.2699	24.3213	40.2185	OK	31.6866	23.8741	39.4991	OK
TCONS_00000455	=	NM_022417	XLOC_000246	Itm2c	TSS300	chr1:85894509-85908698	2024	-	21.737	15.8823	27.5917	OK	21.9797	16.0664	27.893	OK
TCONS_00000456	=	NR_037692	XLOC_000247	4933407L21Rik	TSS301	chr1:85928482-85931756	1148	-	0	0	0	OK	0	0	0	OK
TCONS_00000457	=	NM_027029	XLOC_000248	Spata3	TSS302	chr1:86021941-86029958	748	-	0	0	0	OK	0	0	0	OK
TCONS_00000458	=	NM_028647	XLOC_000248	Spata3	TSS302	chr1:86021941-86029958	1051	-	0	0	0	OK	0	0	0	OK
TCONS_00000459	=	NM_001122732	XLOC_000248	Spata3	TSS302	chr1:86021941-86029958	1104	-	0	0	0	OK	0	0	0	OK
TCONS_00000460	=	NM_027300	XLOC_000248	Spata3	TSS302	chr1:86021941-86029958	1107	-	0	0	0	OK	0	0	0	OK
TCONS_00000461	=	NM_001144992	XLOC_000249	2810459M11Rik	TSS303	chr1:86045862-86055456	3331	-	0.0155365	0	0.0776392	OK	0.0117723	0	0.0659732	OK
TCONS_00000462	=	NM_001144993	XLOC_000249	2810459M11Rik	TSS303	chr1:86045862-86055456	3328	-	0.0156579	0	0.0807982	OK	0.0118434	0	0.0661756	OK
TCONS_00000463	=	NM_027357	XLOC_000250	Psmd1	TSS304	chr1:86064618-86139295	3256	-	50.9814	38.6307	63.332	OK	47.9789	36.2205	59.7373	OK
TCONS_00000464	=	NM_030184	XLOC_000251	Armc9	TSS305	chr1:86154779-86278284	5157	-	0.683144	0.209246	1.15704	OK	0.515991	0.102771	0.92921	OK
TCONS_00000465	=	NM_027456	XLOC_000251	Armc9	TSS305	chr1:86154779-86278284	2162	-	2.90624	1.4388	4.37367	OK	3.81985	2.11887	5.52083	OK
TCONS_00000466	=	NM_145222	XLOC_000252	B3gnt7	TSS306	chr1:86303220-86307305	2595	-	2.15179	1.04668	3.25689	OK	3.55042	2.04851	5.05233	OK
TCONS_00000467	=	NR_015507	XLOC_000253	C130036L24Rik	TSS307	chr1:86342287-86367964	1266	-	2.15814	0	15.4867	OK	2.6854	0	17.649	OK
TCONS_00000468	=	NM_027966	XLOC_000254	1700019O17Rik	TSS308	chr1:86426328-86428049	1721	-	0	0	0	OK	0	0	0	OK
TCONS_00000469	=	NM_008972	XLOC_000255	Ptma	TSS309	chr1:86526408-86533105	3926	-	6.34608	0	21.542	OK	4.6451	0	17.326	OK
TCONS_00000470	=	NM_008972	XLOC_000255	Ptma	TSS310	chr1:86526408-86533105	1192	-	1766.08	1335.83	2196.33	OK	1697.39	1286.23	2108.54	OK
TCONS_00000471	=	NM_172974	XLOC_000256	Cops7b	TSS311	chr1:86587099-86606500	2231	-	10.5397	7.26818	13.8113	OK	9.87104	6.75301	12.9891	OK
TCONS_00000472	j	NM_001172157	XLOC_000257	Dis3l2	TSS312	chr1:86703803-87050097	2719	-	0	0	0.066491	OK	1.939	0.475119	3.40288	OK
TCONS_00000473	=	NM_001172157	XLOC_000257	Dis3l2	TSS312	chr1:86703803-87050097	3171	-	0.000497359	0	0.0574204	OK	0.001852	0	0.0585379	OK
TCONS_00000474	=	NM_153530	XLOC_000257	Dis3l2	TSS312	chr1:86703803-87050097	3129	-	11.0962	7.90036	14.2921	OK	8.33649	5.65284	11.0201	OK
TCONS_00000475	=	NM_007432	XLOC_000258	Akp3	TSS313	chr1:87125007-87127912	1680	-	0	0	0	OK	0	0	0	OK
TCONS_00000476	=	NM_027084	XLOC_000259	Prss56	TSS314	chr1:87183492-87188404	1999	-	0	0	0	OK	0	0	0	OK
TCONS_00000477	=	NM_021600	XLOC_000260	Chrnd	TSS315	chr1:87190596-87200070	2965	-	0	0	0	OK	0.0509594	0	0.172033	OK
TCONS_00000478	=	NM_009604	XLOC_000261	Chrng	TSS316	chr1:87205810-87211835	1921	-	0.0575625	0	0.21376	OK	0	0	0	OK
TCONS_00000479	=	NM_001039170	XLOC_000262	Eif4e2	TSS317	chr1:87213913-87240488	1809	-	17.0952	9.91893	24.2714	OK	14.4141	7.50442	21.3238	OK
TCONS_00000480	j	NM_023314	XLOC_000262	Eif4e2	TSS317	chr1:87213913-87240488	3870	-	0.010501	0	0.129958	OK	0.0202244	0	0.195831	OK
TCONS_00000481	=	NM_023314	XLOC_000262	Eif4e2	TSS317	chr1:87213913-87240488	3394	-	9.23218	5.39761	13.0667	OK	12.3263	7.61407	17.0385	OK
TCONS_00000482	=	NM_001039169	XLOC_000262	Eif4e2	TSS317	chr1:87213913-87240488	2260	-	8.07927	3.89133	12.2672	OK	9.99923	5.06801	14.9304	OK
TCONS_00000483	=	NM_028889	XLOC_000263	Efhd1	TSS318	chr1:87264363-87310791	1805	-	0.275194	0	0.723291	OK	0.362541	0	0.949189	OK
TCONS_00000484	=	NM_001110212	XLOC_000264	Gigyf2	TSS319	chr1:87326997-87450810	5725	-	9.75763	6.51505	13.0002	OK	6.68973	4.07429	9.30517	OK
TCONS_00000485	=	NM_146112	XLOC_000264	Gigyf2	TSS319	chr1:87326997-87450810	5743	-	7.79072	4.88078	10.7007	OK	9.63591	6.53556	12.7362	OK
TCONS_00000486	=	NM_028473	XLOC_000265	3110079O15Rik	TSS320	chr1:87470263-87475459	462	-	0	0	0	OK	0	0	0	OK
TCONS_00000487	=	NM_001160163	XLOC_000266	Neu2	TSS321	chr1:87574026-87597840	1717	-	0	0	0	OK	0	0	0	OK
TCONS_00000488	=	NM_001160164	XLOC_000266	Neu2	TSS321	chr1:87574026-87597840	1615	-	0	0	0	OK	0	0	0	OK
TCONS_00000489	=	NM_001160165	XLOC_000266	Neu2	TSS322	chr1:87574026-87597840	1743	-	0	0	0	OK	0	0	0	OK
TCONS_00000490	=	NM_015750	XLOC_000266	Neu2	TSS323	chr1:87574026-87597840	1583	-	0	0	0	OK	0	0	0	OK
TCONS_00000491	=	NM_001110192	XLOC_000267	Inpp5d	TSS324	chr1:87620311-87720955	4935	-	6.81657	2.76273	10.8704	OK	2.0936	0	4.21191	OK
TCONS_00000492	=	NM_001110193	XLOC_000267	Inpp5d	TSS324	chr1:87620311-87720955	4755	-	12.5247	7.0481	18.0013	OK	7.06658	3.1582	10.975	OK
TCONS_00000493	=	NM_010566	XLOC_000267	Inpp5d	TSS324	chr1:87620311-87720955	4938	-	18.923	12.3272	25.5188	OK	24.9624	17.7848	32.1399	OK
TCONS_00000494	j	NM_001110193	XLOC_000267	Inpp5d	TSS324	chr1:87620311-87720955	5199	-	0	0	0.0323268	OK	0	0	0.0322086	OK
TCONS_00000495	j	NM_001110193	XLOC_000267	Inpp5d	TSS325	chr1:87620311-87720955	4585	-	4.12129	0.868275	7.37431	OK	3.47668	0.620117	6.33324	OK
TCONS_00000496	j	NM_001205391	XLOC_000268	Atg16l1	TSS326	chr1:87756010-87792428	1921	-	2.95361	0.886585	5.02063	OK	3.02766	0.925149	5.13017	OK
TCONS_00000497	=	NM_001205391	XLOC_000268	Atg16l1	TSS326	chr1:87756010-87792428	3180	-	0	0	0.0534043	OK	0.000266208	0	0.0535159	OK
TCONS_00000498	=	NM_001205392	XLOC_000268	Atg16l1	TSS326	chr1:87756010-87792428	3075	-	7.20677	4.74066	9.67288	OK	6.43988	4.09004	8.78972	OK
TCONS_00000499	=	NM_029846	XLOC_000268	Atg16l1	TSS326	chr1:87756010-87792428	3132	-	0.00200806	0	0.0556767	OK	0.35478	0	0.944185	OK
TCONS_00000500	j	NM_001205391	XLOC_000268	Atg16l1	TSS327	chr1:87756010-87792428	915	-	2.97216	0	7.34865	OK	4.07305	0	8.67124	OK
TCONS_00000501	=	NR_028519	XLOC_000269	Scarna6	TSS329	chr1:87756010-87792428	248	-	13.3366	0	44.483	OK	4.02018	0	21.3029	OK
TCONS_00000502	j	NM_001205391	XLOC_000268	Atg16l1	TSS328	chr1:87756010-87792428	731	-	4.7624	0	10.3464	OK	5.89885	0	11.9472	OK
TCONS_00000503	=	NM_009118	XLOC_000270	Sag	TSS330	chr1:87803679-87845157	1718	-	0.187318	0	0.531022	OK	0.425048	0	0.984294	OK
TCONS_00000504	=	NM_177646	XLOC_000271	Dgkd	TSS331	chr1:87853286-87944489	5694	-	16.545	12.222	20.8681	OK	15.35	11.3113	19.3887	OK
TCONS_00000505	j	NM_177646	XLOC_000271	Dgkd	TSS332	chr1:87853286-87944489	4667	-	2.5775	0.652534	4.50246	OK	2.65885	0.763657	4.55404	OK
TCONS_00000506	=	NM_201641	XLOC_000272	Ugt1a10	TSS333	chr1:88055410-88220002	3242	-	0	0	0.0729506	OK	0	0	0.0725838	OK
TCONS_00000507	=	NM_201644	XLOC_000272	Ugt1a9	TSS334	chr1:88055410-88220002	3216	-	0	0	0.0740551	OK	0.074283	0	0.359725	OK
TCONS_00000508	=	NM_201642	XLOC_000272	Ugt1a7c	TSS335	chr1:88055410-88220002	3294	-	8.7227	5.63672	11.8087	OK	8.60596	5.63722	11.5747	OK
TCONS_00000509	=	NM_201410	XLOC_000272	Ugt1a6b	TSS336	chr1:88055410-88220002	2293	-	1.34517	0	2.75555	OK	0.710873	0	1.74741	OK
TCONS_00000510	=	NM_201410	XLOC_000272	Ugt1a6b	TSS336	chr1:88055410-88220002	3297	-	0	0	0.0701441	OK	0	0	0.0697654	OK
TCONS_00000511	=	NM_145079	XLOC_000272	Ugt1a6a	TSS337	chr1:88055410-88220002	3302	-	0.0796497	0	0.370116	OK	0.134242	0	0.504838	OK
TCONS_00000512	=	NM_201643	XLOC_000272	Ugt1a5	TSS338	chr1:88055410-88220002	3208	-	0.429076	0	1.17441	OK	1.24165	0.0615056	2.42179	OK
TCONS_00000513	=	NM_013701	XLOC_000272	Ugt1a2	TSS339	chr1:88055410-88220002	3206	-	0.585378	0	1.46424	OK	0.498097	0	1.29207	OK
TCONS_00000514	=	NM_201645	XLOC_000272	Ugt1a1	TSS340	chr1:88055410-88220002	3229	-	0.580609	0	1.47291	OK	0.211219	0	0.682169	OK
TCONS_00000515	=	NM_001281466	XLOC_000273	Mroh2a	TSS341	chr1:88227019-88277626	7502	-	0.0634126	0	0.425198	OK	0.028765	0	0.257739	OK
TCONS_00000516	=	NM_134252	XLOC_000274	Trpm8	TSS342	chr1:88306711-88388851	3844	-	0	0	0	OK	0	0	0	OK
TCONS_00000517	=	NM_029269	XLOC_000275	Spp2	TSS343	chr1:88407018-88426438	870	-	0	0	0	OK	0	0	0	OK
TCONS_00000518	=	NR_037971	XLOC_000276	Gm19589	TSS344	chr1:88551516-88562166	2622	-	0.0870771	0	0.286602	OK	0.230068	0	0.602354	OK
TCONS_00000519	=	NR_040493	XLOC_000277	2410088K16Rik	TSS345	chr1:88754889-88755733	476	-	0.398135	0	1.47848	OK	0	0	0	OK
TCONS_00000520	=	NR_040471	XLOC_000278	1700067G17Rik	TSS346	chr1:89016112-89022210	603	-	0	0	0	OK	0	0	0	OK
TCONS_00000521	=	NM_133816	XLOC_000279	Sh3bp4	TSS347	chr1:89070461-89153793	3673	-	0.20483	0	0.452978	OK	0.251912	0	0.537304	OK
TCONS_00000522	=	NM_001037136	XLOC_000280	Agap1	TSS348	chr1:89454810-89895282	9422	-	0.000142228	0	0.0175649	OK	0.498847	0	1.00517	OK
TCONS_00000523	=	NM_178119	XLOC_000280	Agap1	TSS348	chr1:89454810-89895282	9581	-	5.16908	3.77804	6.56012	OK	6.64832	4.87304	8.42359	OK
TCONS_00000524	=	NM_001271607	XLOC_000281	Ackr3	TSS349	chr1:90203979-90215722	2319	-	1.67897e-05	0	0.0991426	OK	0	0	0	OK
TCONS_00000525	=	NM_007722	XLOC_000281	Ackr3	TSS349	chr1:90203979-90215722	2036	-	0.0692513	0	0.257634	OK	0	0	0	OK
TCONS_00000526	=	NM_133805	XLOC_000282	Cops8	TSS350	chr1:90603424-90613341	1843	-	21.504	15.4541	27.5539	OK	20.6169	14.7552	26.4786	OK
TCONS_00000527	=	NM_053015	XLOC_000283	Mlph	TSS351	chr1:90915099-90951142	4484	-	0.856592	0.381513	1.33167	OK	0.24649	0	0.498113	OK
TCONS_00000528	=	NM_001101647	XLOC_000284	Prlh	TSS352	chr1:90953107-90954012	261	-	0	0	0	OK	0	0	0	OK
TCONS_00000529	j	NM_008515	XLOC_000285	Lrrfip1	TSS353	chr1:90998726-91128944	6741	-	1.57312	0.199113	2.94712	OK	3.5986	1.55351	5.64369	OK
TCONS_00000530	=	NM_001111312	XLOC_000285	Lrrfip1	TSS353	chr1:90998726-91128944	2106	-	1.36806	0	3.76537	OK	0.935689	0	2.69734	OK
TCONS_00000531	=	NM_001111311	XLOC_000285	Lrrfip1	TSS354	chr1:90998726-91128944	6861	-	1.68768	0.25785	3.11751	OK	0.0106314	0	0.122172	OK
TCONS_00000532	=	NM_001111311	XLOC_000285	Lrrfip1	TSS354	chr1:90998726-91128944	3662	-	25.835	18.6941	32.9759	OK	24.8419	17.9074	31.7764	OK
TCONS_00000533	=	NM_008515	XLOC_000285	Lrrfip1	TSS354	chr1:90998726-91128944	2849	-	1.31684	0	3.30378	OK	0.712667	0	2.06972	OK
TCONS_00000534	j	NM_008515	XLOC_000285	Lrrfip1	TSS355	chr1:90998726-91128944	2925	-	2.95084	0	6.31364	OK	3.61836	0	7.23775	OK
TCONS_00000535	=	NM_001033408	XLOC_000286	Rbm44	TSS356	chr1:91145102-91170795	3851	-	0.368833	0	0.744423	OK	0.0231262	0	0.0982802	OK
TCONS_00000536	=	NM_001168392	XLOC_000287	Ramp1	TSS357	chr1:91179821-91225196	931	-	1.42982	0	5.53008	OK	2.18516	0	7.32635	OK
TCONS_00000537	=	NM_178401	XLOC_000287	Ramp1	TSS357	chr1:91179821-91225196	852	-	24.6249	6.11604	43.1338	OK	38.7716	15.7927	61.7505	OK
TCONS_00000538	=	NM_016894	XLOC_000287	Ramp1	TSS357	chr1:91179821-91225196	2549	-	49.16	36.6218	61.6983	OK	47.0552	34.6499	59.4604	OK
TCONS_00000539	=	NM_026454	XLOC_000288	Ube2f	TSS358	chr1:91250318-91286025	1363	-	20.3344	14.0151	26.6537	OK	16.3107	10.9222	21.6993	OK
TCONS_00000540	j	NM_016717	XLOC_000289	Scly	TSS359	chr1:91298337-91321080	2100	-	3.93065	1.70454	6.15675	OK	0	0	0.0734973	OK
TCONS_00000541	=	NM_016717	XLOC_000289	Scly	TSS359	chr1:91298337-91321080	2207	-	9.5014	6.30011	12.7027	OK	15.1038	10.8927	19.3149	OK
TCONS_00000542	=	NM_001033292	XLOC_000290	Espnl	TSS360	chr1:91322074-91348303	5442	-	0.23421	0.0162888	0.452131	OK	0.24113	0.0190325	0.463226	OK
TCONS_00000543	=	NM_027551	XLOC_000291	Klhl30	TSS361	chr1:91351072-91362404	3020	-	0.562272	0.0736322	1.05091	OK	0.577406	0.0758154	1.079	OK
TCONS_00000544	=	NM_173395	XLOC_000292	Fam132b	TSS362	chr1:91366429-91374217	2815	-	0.411689	0	0.838897	OK	1.30683	0.518027	2.09564	OK
TCONS_00000545	=	NM_028718	XLOC_000293	Traf3ip1	TSS363	chr1:91494667-91529307	3500	-	3.05346	1.97089	4.13603	OK	2.78143	1.76394	3.79892	OK
TCONS_00000546	=	NM_001039126	XLOC_000294	Asb1	TSS364	chr1:91540564-91559590	5971	-	1.5313	0.823	2.23961	OK	2.86772	1.78234	3.9531	OK
TCONS_00000547	=	NM_023046	XLOC_000294	Asb1	TSS365	chr1:91540564-91559590	5772	-	0.660813	0.129106	1.19252	OK	0.930809	0.250059	1.61156	OK
TCONS_00000548	=	NM_007855	XLOC_000295	Twist2	TSS366	chr1:91801476-91848027	1312	-	0	0	0	OK	0	0	0	OK
TCONS_00000549	=	NM_147037	XLOC_000296	Olfr1413	TSS367	chr1:92573124-92574206	1082	-	0	0	0	OK	0	0	0	OK
TCONS_00000550	=	NM_146277	XLOC_000297	Olfr1412	TSS368	chr1:92588331-92589297	966	-	0	0	0	OK	0	0	0	OK
TCONS_00000551	=	NM_146490	XLOC_000298	Olfr1411	TSS369	chr1:92596520-92597492	972	-	0	0	0	OK	0	0	0	OK
TCONS_00000552	=	NM_146491	XLOC_000299	Olfr1410	TSS370	chr1:92607838-92608807	969	-	0	0	0	OK	0	0	0	OK
TCONS_00000553	=	NM_206896	XLOC_000300	Olfr12	TSS371	chr1:92619880-92621001	1121	-	0	0	0	OK	0	0	0	OK
TCONS_00000554	=	NM_016696	XLOC_000301	Gpc1	TSS372	chr1:92831685-92860196	3552	-	2.04659	1.15785	2.93533	OK	2.55887	1.4537	3.66403	OK
TCONS_00000555	j	NM_016696	XLOC_000301	Gpc1	TSS373	chr1:92831685-92860196	3247	-	0.187672	0	0.514535	OK	0.92176	0.189784	1.65374	OK
TCONS_00000556	=	NR_029559	XLOC_000302	Mir149	TSS374	chr1:92831685-92860196	66	-	0	0	2.68802	OK	0	0	2.68802	OK
TCONS_00000557	=	NM_175118	XLOC_000303	Dusp28	TSS375	chr1:92906988-92908620	1491	-	4.17984	2.0862	6.27348	OK	5.07943	2.73294	7.42593	OK
TCONS_00000558	j	NM_181405	XLOC_000304	Rnpepl1	TSS376	chr1:92910787-92920684	1368	-	1.09039	0	3.2072	OK	3.17549	0	6.53318	OK
TCONS_00000559	j	NM_181405	XLOC_000304	Rnpepl1	TSS376	chr1:92910787-92920684	3023	-	2.82458	0.817199	4.83195	OK	3.23346	1.14762	5.3193	OK
TCONS_00000560	=	NM_181405	XLOC_000304	Rnpepl1	TSS376	chr1:92910787-92920684	3039	-	16.2009	11.5782	20.8236	OK	12.7414	8.81621	16.6665	OK
TCONS_00000561	=	NM_011796	XLOC_000305	Capn10	TSS377	chr1:92933542-92950590	2877	-	4.30803	2.75062	5.86544	OK	5.30965	3.50882	7.11049	OK
TCONS_00000562	=	NM_001104529	XLOC_000306	Gpr35	TSS378	chr1:92973118-92986391	3997	-	0.000220322	0	0.0489632	OK	0.162343	0	0.422902	OK
TCONS_00000563	=	NM_001271766	XLOC_000306	Gpr35	TSS379	chr1:92973118-92986391	3936	-	0.115987	0	0.307118	OK	0.161069	0	0.424448	OK
TCONS_00000564	=	NM_022320	XLOC_000306	Gpr35	TSS380	chr1:92973118-92986391	4233	-	0	0	0.0457935	OK	6.69459e-05	0	0.0458406	OK
TCONS_00000565	=	NM_001159658	XLOC_000307	Aqp12	TSS381	chr1:93006333-93012269	1085	-	0	0	0	OK	0	0	0	OK
TCONS_00000566	=	NM_177587	XLOC_000307	Aqp12	TSS381	chr1:93006333-93012269	1088	-	0	0	0	OK	0	0	0	OK
TCONS_00000567	=	NM_016702	XLOC_000308	Agxt	TSS382	chr1:93135239-93145421	1553	-	0	0	0	OK	0	0	0	OK
TCONS_00000568	=	NM_172463	XLOC_000309	Sned1	TSS383	chr1:93235896-93296448	4474	-	0.122772	0	0.289837	OK	0.124064	0	0.291211	OK
TCONS_00000569	=	NR_105866	XLOC_000309	Mir6901	TSS384	chr1:93235896-93296448	62	-	0	0	2.86144	OK	0	0	2.86144	OK
TCONS_00000570	=	NM_023200	XLOC_000310	Ppp1r7	TSS385	chr1:93343644-93367618	3653	-	19.8811	14.7789	24.9833	OK	19.6249	14.5816	24.6683	OK
TCONS_00000571	=	NR_105867	XLOC_000311	Mir6902	TSS386	chr1:93343644-93367618	64	-	0	0	2.77202	OK	0	0	2.77202	OK
TCONS_00000572	=	NR_105763	XLOC_000312	Mir6345	TSS387	chr1:93343644-93367618	128	-	0	0	1.38601	OK	0	0	1.38601	OK
TCONS_00000573	=	NM_001271884	XLOC_000313	Ano7	TSS388	chr1:93373895-93404304	3899	-	0.000207481	0	0.0515296	OK	1.03375e-05	0	0.0512875	OK
TCONS_00000574	=	NM_207031	XLOC_000313	Ano7	TSS388	chr1:93373895-93404304	4019	-	0.42714	0.0398148	0.814466	OK	0.25869	0	0.558786	OK
TCONS_00000575	=	NM_001159717	XLOC_000314	2014-09-02	TSS389	chr1:93478992-93509732	3218	-	1.849	0	4.42399	OK	1.08667	0	3.1682	OK
TCONS_00000576	=	NM_001159718	XLOC_000314	2014-09-02	TSS389	chr1:93478992-93509732	3191	-	0.000660165	0	0.0746052	OK	0	0	0.0736085	OK
TCONS_00000577	=	NM_010891	XLOC_000314	2014-09-02	TSS389	chr1:93478992-93509732	3222	-	46.1753	34.471	57.8796	OK	52.302	39.3302	65.2739	OK
TCONS_00000578	=	NM_001159719	XLOC_000314	2014-09-02	TSS389	chr1:93478992-93509732	3266	-	2.53854	0	5.36745	OK	2.18712	0	4.97469	OK
TCONS_00000579	=	NM_145519	XLOC_000315	Farp2	TSS390	chr1:93512103-93635804	3912	-	1.00803	0	2.2018	OK	0.546467	0	1.65389	OK
TCONS_00000580	=	NM_016778	XLOC_000316	Bok	TSS391	chr1:93685693-93695762	1432	-	1.2047	0.157762	2.25165	OK	2.04584	0.681929	3.40975	OK
TCONS_00000581	=	NM_174874	XLOC_000317	Atg4b	TSS392	chr1:93755032-93789529	2964	-	15.1354	10.8543	19.4164	OK	16.8327	12.1795	21.4859	OK
TCONS_00000582	j	NM_174874	XLOC_000317	Atg4b	TSS393	chr1:93755032-93789529	2229	-	1.90316	0.00916938	3.79715	OK	0.910323	0	2.3081	OK
TCONS_00000583	=	NM_025454	XLOC_000318	Ing5	TSS394	chr1:93803964-93822100	4538	-	13.3463	9.82069	16.8719	OK	14.5046	10.7078	18.3013	OK
TCONS_00000584	j	NM_178882	XLOC_000319	D2hgdh	TSS395	chr1:93825239-93852174	662	-	2.7799	0	6.60466	OK	1.09923	0	3.42224	OK
TCONS_00000585	=	NM_178882	XLOC_000319	D2hgdh	TSS395	chr1:93825239-93852174	3058	-	11.6283	8.25448	15.0021	OK	12.4476	8.91356	15.9817	OK
TCONS_00000586	=	NM_199366	XLOC_000320	Gal3st2	TSS396	chr1:93861343-93876494	2846	-	0	0	0	OK	0	0	0	OK
TCONS_00000587	=	NM_001205249	XLOC_000321	Gm9994	TSS397	chr1:93918436-93941239	1185	-	0	0	0	OK	0	0	0	OK
TCONS_00000588	=	NM_001039219	XLOC_000322	Gm6086	TSS398	chr1:93990508-94011539	4059	-	0.100936	0	0.26529	OK	0.0950921	0	0.252664	OK
TCONS_00000589	=	NM_173772	XLOC_000323	Neu4	TSS399	chr1:94020492-94028330	4507	-	0	0	0	OK	0	0	0	OK
TCONS_00000590	=	NR_040473	XLOC_000324	4930440C22Rik	TSS400	chr1:94797441-94802472	1565	-	0	0	0	OK	0	0	0	OK
TCONS_00000591	=	NM_026321	XLOC_000325	Fam174a	TSS401	chr1:95313627-95335284	2107	-	13.5603	9.27515	17.8455	OK	11.6258	7.78185	15.4699	OK
TCONS_00000592	=	NM_026250	XLOC_000326	Gin1	TSS402	chr1:97770178-97792971	2041	-	5.98746	3.5914	8.38351	OK	5.1108	2.9531	7.26849	OK
TCONS_00000593	=	NR_040439	XLOC_000327	1810006J02Rik	TSS403	chr1:98131466-98144655	1687	-	0.100341	0	0.372618	OK	0.150936	0	0.509541	OK
TCONS_00000594	=	NM_001164233	XLOC_000328	Slco6d1	TSS404	chr1:98421123-98509380	2195	-	0	0	0	OK	0	0	0	OK
TCONS_00000595	=	NM_027584	XLOC_000328	Slco6d1	TSS404	chr1:98421123-98509380	2328	-	0	0	0	OK	0	0	0	OK
TCONS_00000596	=	NM_172851	XLOC_000329	Cntnap5b	TSS405	chr1:99772764-100485942	5120	-	0	0	0	OK	0	0	0	OK
TCONS_00000597	=	NR_037989	XLOC_000330	Gm20268	TSS406	chr1:101155767-101175202	886	-	0	0	0	OK	0	0	0	OK
TCONS_00000598	=	NM_011800	XLOC_000331	Cdh20	TSS407	chr1:104768818-104995481	3722	-	0.0527635	0	0.173664	OK	0.0199566	0	0.0848099	OK
TCONS_00000599	j	NM_173187	XLOC_000332	2310035C23Rik	TSS408	chr1:105663860-105755131	3526	-	3.71412	1.72656	5.70169	OK	4.10674	1.97551	6.23797	OK
TCONS_00000600	j	NM_173187	XLOC_000332	2310035C23Rik	TSS408	chr1:105663860-105755131	3613	-	2.71288	1.07902	4.34674	OK	5.20594	2.84449	7.56739	OK
TCONS_00000601	=	NM_029349	XLOC_000332	2310035C23Rik	TSS408	chr1:105663860-105755131	5334	-	0.0129213	0	0.112768	OK	0	0	0.0406299	OK
TCONS_00000602	=	NM_173187	XLOC_000332	2310035C23Rik	TSS408	chr1:105663860-105755131	5406	-	1.02803	0.117757	1.93831	OK	0.000166006	0	0.039952	OK
TCONS_00000603	j	NM_173187	XLOC_000332	2310035C23Rik	TSS409	chr1:105663860-105755131	2464	-	5.72635	2.09262	9.36008	OK	8.06231	3.64969	12.4749	OK
TCONS_00000604	j	NM_173187	XLOC_000332	2310035C23Rik	TSS410	chr1:105663860-105755131	942	-	0	0	0.360736	OK	5.28702	0	11.4351	OK
TCONS_00000605	j	NM_173187	XLOC_000332	2310035C23Rik	TSS410	chr1:105663860-105755131	2501	-	6.74823	2.60276	10.8937	OK	2.1484	0	4.5829	OK
TCONS_00000606	=	NM_009399	XLOC_000333	Tnfrsf11a	TSS411	chr1:105780722-105847981	5022	-	0.186992	0	0.41353	OK	0.282961	0	0.571814	OK
TCONS_00000607	=	NM_001122675	XLOC_000334	Zcchc2	TSS412	chr1:105990405-106034079	6663	-	3.99697	2.42827	5.56567	OK	2.62424	1.41056	3.83792	OK
TCONS_00000608	=	NM_001122676	XLOC_000334	Zcchc2	TSS412	chr1:105990405-106034079	5801	-	2.47073	1.17904	3.76243	OK	2.8617	1.52112	4.20229	OK
TCONS_00000609	j	NM_001122676	XLOC_000334	Zcchc2	TSS413	chr1:105990405-106034079	3638	-	4.61753	2.2151	7.01996	OK	4.78977	2.44198	7.13757	OK
TCONS_00000610	=	NM_133821	XLOC_000335	Phlpp1	TSS414	chr1:106171868-106394245	6104	-	4.26623	2.98076	5.5517	OK	3.19649	2.16431	4.22867	OK
TCONS_00000611	=	NM_009257	XLOC_000336	Serpinb5	TSS415	chr1:106861179-106883348	2565	-	0	0	0	OK	0.041449	0	0.176147	OK
TCONS_00000612	=	NM_027971	XLOC_000337	Serpinb12	TSS416	chr1:106934448-106957080	1687	-	0	0	0	OK	0	0	0	OK
TCONS_00000613	=	NM_001199213	XLOC_000337	Serpinb12	TSS417	chr1:106934448-106957080	1619	-	0	0	0	OK	0	0	0	OK
TCONS_00000614	=	NM_172852	XLOC_000338	Serpinb13	TSS418	chr1:106980983-107001195	1607	-	0	0	0	OK	0	0	0	OK
TCONS_00000615	=	NM_025867	XLOC_000339	Serpinb11	TSS419	chr1:107362313-107380475	1699	-	0	0	0	OK	0	0	0	OK
TCONS_00000616	=	NM_027548	XLOC_000340	Serpinb7	TSS420	chr1:107422688-107452689	1887	-	0	0	0	OK	0	0	0	OK
TCONS_00000617	=	NM_001174170	XLOC_000341	Serpinb2	TSS421	chr1:107511422-107525600	1972	-	0.0615732	0	0.230992	OK	0	0	0	OK
TCONS_00000618	=	NM_011111	XLOC_000341	Serpinb2	TSS421	chr1:107511422-107525600	1991	-	0.00724359	0	0.126977	OK	0	0	0	OK
TCONS_00000619	=	NM_001160307	XLOC_000342	Serpinb10	TSS422	chr1:107529002-107549271	3314	-	0.218254	0	0.541363	OK	0.65726	0.0673965	1.24712	OK
TCONS_00000620	=	NM_198028	XLOC_000342	Serpinb10	TSS422	chr1:107529002-107549271	3490	-	0.00010758	0	0.0717579	OK	6.77448e-05	0	0.07126	OK
TCONS_00000621	=	NM_001159748	XLOC_000343	Serpinb8	TSS423	chr1:107590005-107608978	1231	-	0	0	0.162038	OK	0	0	0.160469	OK
TCONS_00000622	=	NM_011459	XLOC_000343	Serpinb8	TSS423	chr1:107590005-107608978	3075	-	0.151018	0	0.401406	OK	0.284441	0	0.636425	OK
TCONS_00000623	=	NR_102306	XLOC_000344	D830032E09Rik	TSS424	chr1:107917258-107950947	2105	-	0	0	0	OK	0	0	0	OK
TCONS_00000624	=	NR_102307	XLOC_000344	D830032E09Rik	TSS424	chr1:107917258-107950947	2219	-	0	0	0	OK	0	0	0	OK
TCONS_00000625	=	NM_172853	XLOC_000345	Cdh7	TSS425	chr1:109983736-110139001	3353	-	0	0	0	OK	0	0	0	OK
TCONS_00000626	=	NM_001077425	XLOC_000346	Cntnap5a	TSS426	chr1:115685136-116580674	3915	-	0	0	0	OK	0	0	0	OK
TCONS_00000627	=	NM_026472	XLOC_000347	Nifk	TSS427	chr1:118321842-118333831	1894	-	46.428	34.6825	58.1735	OK	44.6714	33.3437	55.9991	OK
TCONS_00000628	j	NM_001081276	XLOC_000348	Clasp1	TSS428	chr1:118389057-118609462	7575	-	9.31177	6.64107	11.9825	OK	7.74293	5.27618	10.2097	OK
TCONS_00000629	j	NM_001081276	XLOC_000348	Clasp1	TSS428	chr1:118389057-118609462	7546	-	0.0053395	0	0.071599	OK	1.56224	0.448369	2.6761	OK
TCONS_00000630	=	NM_001081276	XLOC_000348	Clasp1	TSS428	chr1:118389057-118609462	7827	-	0	0	0.0224899	OK	0.376621	0	0.959965	OK
TCONS_00000631	=	NM_029709	XLOC_000348	Clasp1	TSS428	chr1:118389057-118609462	7599	-	0	0	0.0231758	OK	0.000833523	0	0.0334807	OK
TCONS_00000632	=	NM_177548	XLOC_000348	Clasp1	TSS428	chr1:118389057-118609462	7623	-	2.60583	1.15668	4.05498	OK	1.52874	0.457248	2.60022	OK
TCONS_00000633	j	NM_001081276	XLOC_000348	Clasp1	TSS429	chr1:118389057-118609462	3423	-	0.33962	0	1.08392	OK	2.0257	0.119604	3.93179	OK
TCONS_00000634	=	NM_023755	XLOC_000349	Tfcp2l1	TSS430	chr1:118627944-118685168	9270	-	0.295905	0.0684155	0.523395	OK	0.701335	0.348659	1.05401	OK
TCONS_00000635	=	NM_146103	XLOC_000350	Tmem185b	TSS431	chr1:119526153-119528983	2830	-	9.45773	6.46848	12.447	OK	8.48947	5.69701	11.2819	OK
TCONS_00000636	=	NM_001012322	XLOC_000351	Sctr	TSS432	chr1:120006979-120063532	1922	-	0	0	0	OK	0	0	0	OK
TCONS_00000637	j	NM_028439	XLOC_000352	3110009E18Rik	TSS433	chr1:120121186-120188189	1089	-	0.698431	0	1.69339	OK	0.0057724	0	0.19363	OK
TCONS_00000638	=	NM_001172074	XLOC_000352	3110009E18Rik	TSS433	chr1:120121186-120188189	1007	-	0.0192519	0	0.228387	OK	0.319162	0	1.01352	OK
TCONS_00000639	=	NM_028439	XLOC_000352	3110009E18Rik	TSS433	chr1:120121186-120188189	496	-	9.25935	3.04583	15.4729	OK	7.77026	2.14483	13.3957	OK
TCONS_00000640	=	NM_207233	XLOC_000353	C1ql2	TSS434	chr1:120340581-120343174	2000	-	0	0	0	OK	0	0	0	OK
TCONS_00000641	=	NM_010133	XLOC_000354	En1	TSS435	chr1:120602486-120607991	2554	-	0	0	0	OK	0	0	0	OK
TCONS_00000642	=	NR_038008	XLOC_000355	Celrr	TSS436	chr1:121087404-121120975	1580	-	0	0	0	OK	0	0	0	OK
TCONS_00000643	=	NR_110450	XLOC_000355	Celrr	TSS436	chr1:121087404-121120975	1319	-	0	0	0	OK	0	0	0	OK
TCONS_00000644	=	NM_001025156	XLOC_000356	Ccdc93	TSS437	chr1:121431066-121506460	7256	-	5.72919	4.12165	7.33673	OK	4.80997	3.44248	6.17746	OK
TCONS_00000645	=	NM_029955	XLOC_000356	Ccdc93	TSS437	chr1:121431066-121506460	7253	-	0.00678154	0	0.0617083	OK	0.0618615	0	0.218577	OK
TCONS_00000646	=	NM_028787	XLOC_000357	Slc35f5	TSS438	chr1:125561015-125595684	2597	-	6.21848	3.90473	8.53224	OK	5.90972	3.67189	8.14756	OK
TCONS_00000647	=	NM_027677	XLOC_000358	Gpr39	TSS439	chr1:125676995-125912214	2689	-	0	0	0	OK	0.0875531	0	0.301542	OK
TCONS_00000648	j	NM_145128	XLOC_000359	Mgat5	TSS440	chr1:127204962-127488301	1719	-	3.72329	0	7.97989	OK	1.78394	0	4.84748	OK
TCONS_00000649	=	NM_145128	XLOC_000359	Mgat5	TSS440	chr1:127204962-127488301	8456	-	17.0925	12.8906	21.2945	OK	14.8845	11.1864	18.5825	OK
TCONS_00000650	=	NM_145128	XLOC_000359	Mgat5	TSS440	chr1:127204962-127488301	3104	-	0	0	0.0559434	OK	1.32227	0	3.16327	OK
TCONS_00000651	=	NM_001033041	XLOC_000360	Acmsd	TSS441	chr1:127729412-127774054	2303	-	1.5289	0.50961	2.54819	OK	2.67595	1.29205	4.05985	OK
TCONS_00000652	j	NM_028399	XLOC_000361	Ccnt2	TSS442	chr1:127774163-127808054	1043	-	3.76501	0	8.34627	OK	4.32094	0	9.41062	OK
TCONS_00000653	=	NM_028399	XLOC_000361	Ccnt2	TSS442	chr1:127774163-127808054	3514	-	6.34334	3.43981	9.24688	OK	5.90059	3.0253	8.77589	OK
TCONS_00000654	j	NM_028399	XLOC_000361	Ccnt2	TSS442	chr1:127774163-127808054	7041	-	7.81845	5.3083	10.3286	OK	8.36418	5.74124	10.9871	OK
TCONS_00000655	=	NM_028399	XLOC_000361	Ccnt2	TSS442	chr1:127774163-127808054	6731	-	0.000883732	0	0.0340696	OK	0.000887711	0	0.0340041	OK
TCONS_00000656	=	NM_178690	XLOC_000362	Rab3gap1	TSS443	chr1:127868772-127943876	4251	-	13.8898	10.2403	17.5394	OK	14.0182	10.3315	17.7049	OK
TCONS_00000657	j	NM_178690	XLOC_000362	Rab3gap1	TSS444	chr1:127868772-127943876	2740	-	0.0181735	0	0.187818	OK	0.515705	0	1.52069	OK
TCONS_00000658	j	NM_181750	XLOC_000363	R3hdm1	TSS445	chr1:128103302-128237759	4707	-	10.6654	6.64365	14.6871	OK	9.1873	5.40621	12.9684	OK
TCONS_00000659	j	NM_181750	XLOC_000363	R3hdm1	TSS445	chr1:128103302-128237759	2123	-	4.72782	0.699559	8.75607	OK	8.11254	2.89877	13.3263	OK
TCONS_00000660	=	NM_181750	XLOC_000363	R3hdm1	TSS445	chr1:128103302-128237759	4812	-	0.000663211	0	0.041043	OK	0	0	0.0402656	OK
TCONS_00000661	j	NM_181750	XLOC_000363	R3hdm1	TSS445	chr1:128103302-128237759	4734	-	3.94452	1.54352	6.34552	OK	5.17223	2.41955	7.92491	OK
TCONS_00000662	j	NM_181750	XLOC_000363	R3hdm1	TSS446	chr1:128103302-128237759	3020	-	11.7879	6.48508	17.0907	OK	10.8629	5.70942	16.0165	OK
TCONS_00000663	=	NR_029543	XLOC_000364	Mir128-1	TSS447	chr1:128103302-128237759	70	-	0	0	2.53441	OK	388.023	0	2906.97	OK
TCONS_00000664	=	NM_026390	XLOC_000365	Ubxn4	TSS448	chr1:128244180-128279377	4093	-	31.4667	23.8544	39.0791	OK	26.0547	19.6437	32.4657	OK
TCONS_00000665	=	NM_172485	XLOC_000366	Thsd7b	TSS449	chr1:129273303-130219278	6253	-	0.0650488	0	0.170967	OK	0.0245538	0	0.0828907	OK
TCONS_00000666	=	NM_178691	XLOC_000367	Yod1	TSS450	chr1:130689042-130729253	6023	-	2.28409	0.955977	3.61221	OK	3.21362	1.56986	4.85738	OK
TCONS_00000667	=	NM_178691	XLOC_000367	Yod1	TSS451	chr1:130689042-130729253	3827	-	0.897028	0	2.09497	OK	0	0	0.070616	OK
TCONS_00000668	=	NM_177604	XLOC_000368	AA986860	TSS452	chr1:130731975-130744622	2909	-	0.158463	0	0.414108	OK	0.406651	0.0102758	0.803026	OK
TCONS_00000669	=	NM_001170632	XLOC_000369	Fcamr	TSS453	chr1:130800901-130814740	1911	-	0	0	0	OK	4.62751e-05	0	0.0860147	OK
TCONS_00000670	=	NM_144960	XLOC_000369	Fcamr	TSS453	chr1:130800901-130814740	1743	-	0	0	0	OK	0.121445	0	0.416685	OK
TCONS_00000671	=	NM_011082	XLOC_000370	Pigr	TSS454	chr1:130826683-130852249	3849	-	0.0890598	0	0.234075	OK	0.0167474	0	0.0711717	OK
TCONS_00000672	=	NM_026976	XLOC_000371	Faim3	TSS455	chr1:130865776-130880790	1491	-	0	0	0	OK	0.0517126	0	0.219764	OK
TCONS_00000673	=	NM_010548	XLOC_000372	Il10	TSS456	chr1:131019844-131024970	1306	-	0.219973	0	0.724008	OK	0	0	0	OK
TCONS_00000674	=	NM_010709	XLOC_000373	Eif2d	TSS457	chr1:131153206-131173471	2122	-	1.00743	0	2.29783	OK	0	0	0.083353	OK
TCONS_00000675	=	NM_001136070	XLOC_000373	Eif2d	TSS457	chr1:131153206-131173471	1976	-	18.4997	13.1917	23.8077	OK	18.1967	13.0775	23.316	OK
TCONS_00000676	=	NM_175382	XLOC_000374	Fam72a	TSS458	chr1:131527988-131539872	2105	-	2.02556	0.765862	3.28526	OK	1.94002	0.725165	3.15488	OK
TCONS_00000677	=	NM_011924	XLOC_000375	Avpr1b	TSS459	chr1:131599113-131612000	4148	-	0	0	0	OK	0	0	0	OK
TCONS_00000678	=	NM_007799	XLOC_000376	Ctse	TSS460	chr1:131638313-131675507	2120	-	31.2187	23.1104	39.327	OK	50.1454	37.7888	62.502	OK
TCONS_00000679	=	NM_145509	XLOC_000377	5430435G22Rik	TSS461	chr1:131688694-131713464	2523	-	0.365277	0	0.783244	OK	0.397756	0	0.848375	OK
TCONS_00000680	=	NM_177243	XLOC_000378	Slc26a9	TSS462	chr1:131744021-131770405	3640	-	0	0	0	OK	0	0	0	OK
TCONS_00000681	=	NM_178079	XLOC_000379	Pm20d1	TSS463	chr1:131797394-131818115	3540	-	0	0	0	OK	0	0	0	OK
TCONS_00000682	=	NM_173865	XLOC_000380	Slc41a1	TSS464	chr1:131828011-131848864	4661	-	7.50793	5.38704	9.62881	OK	5.9502	4.17586	7.72453	OK
TCONS_00000683	=	NM_144875	XLOC_000381	Rab7l1	TSS465	chr1:131867276-131872889	1191	-	12.0019	7.60381	16.4	OK	8.14351	4.7728	11.5142	OK
TCONS_00000684	=	NM_001145804	XLOC_000382	Nucks1	TSS466	chr1:131910457-131936321	6093	-	24.6125	12.6908	36.5342	OK	22.728	11.2427	34.2133	OK
TCONS_00000685	=	NM_175294	XLOC_000382	Nucks1	TSS466	chr1:131910457-131936321	6096	-	82.5247	60.7088	104.341	OK	84.9781	62.784	107.172	OK
TCONS_00000686	j	NM_145977	XLOC_000383	Slc45a3	TSS467	chr1:131962914-131982972	1800	-	0	0	0.108986	OK	1.29436	0.18497	2.40375	OK
TCONS_00000687	=	NM_001177628	XLOC_000383	Slc45a3	TSS467	chr1:131962914-131982972	3267	-	4.45407	2.82034	6.08779	OK	1.62455	0.736136	2.51297	OK
TCONS_00000688	j	NM_145977	XLOC_000383	Slc45a3	TSS468	chr1:131962914-131982972	1881	-	0	0	0.102931	OK	0	0	0.102902	OK
TCONS_00000689	=	NM_145977	XLOC_000383	Slc45a3	TSS468	chr1:131962914-131982972	3348	-	6.12682e-05	0	0.058717	OK	0.000126887	0	0.058728	OK
TCONS_00000690	=	NM_007923	XLOC_000384	Elk4	TSS469	chr1:132007604-132026614	3671	-	0.621274	0	1.77669	OK	0.214173	0	0.898975	OK
TCONS_00000691	=	NM_007923	XLOC_000384	Elk4	TSS469	chr1:132007604-132026614	4601	-	28.765	21.6662	35.8638	OK	29.6555	22.4098	36.9012	OK
TCONS_00000692	=	NM_001033250	XLOC_000385	Lemd1	TSS470	chr1:132191435-132257382	983	-	0	0	0	OK	0	0	0	OK
TCONS_00000693	=	NR_029777	XLOC_000386	Mir135b	TSS471	chr1:132191435-132257382	97	-	0	0	0	OK	0	0	0	OK
TCONS_00000694	=	NM_144810	XLOC_000387	Klhdc8a	TSS472	chr1:132298625-132307357	4269	-	0	0	0	OK	0	0	0	OK
TCONS_00000695	=	NM_001195025	XLOC_000388	Nuak2	TSS473	chr1:132316124-132333488	3132	-	0.00331104	0	0.0620324	OK	0.000383676	0	0.0589949	OK
TCONS_00000696	=	NM_028778	XLOC_000388	Nuak2	TSS473	chr1:132316124-132333488	3108	-	4.63477	2.97361	6.29593	OK	5.80121	3.85582	7.74659	OK
TCONS_00000697	=	NM_172516	XLOC_000389	Dstyk	TSS474	chr1:132417452-132467034	6385	-	4.27284	2.78859	5.7571	OK	3.12067	1.88145	4.35989	OK
TCONS_00000698	j	NM_172516	XLOC_000389	Dstyk	TSS475	chr1:132417452-132467034	5919	-	2.56399	1.2927	3.83529	OK	3.274	1.88714	4.66086	OK
TCONS_00000699	=	NM_172517	XLOC_000390	Rbbp5	TSS476	chr1:132477366-132508639	3632	-	14.7797	10.2307	19.3286	OK	12.7805	8.68377	16.8773	OK
TCONS_00000700	j	NM_172517	XLOC_000390	Rbbp5	TSS476	chr1:132477366-132508639	6492	-	3.76776	1.99417	5.54135	OK	3.89377	2.11387	5.67368	OK
TCONS_00000701	=	NM_172517	XLOC_000390	Rbbp5	TSS476	chr1:132477366-132508639	6606	-	0	0	0.0309175	OK	0.00177231	0	0.0452847	OK
TCONS_00000702	j	NM_172517	XLOC_000390	Rbbp5	TSS476	chr1:132477366-132508639	5938	-	0.00384401	0	0.0630305	OK	0	0	0.0340143	OK
TCONS_00000703	=	NM_029025	XLOC_000390	Tmem81	TSS477	chr1:132477366-132508639	1742	-	0.47435	0	1.68065	OK	0.818385	0	2.44077	OK
TCONS_00000704	=	NR_045892	XLOC_000391	Gm10538	TSS478	chr1:132564689-132741797	1879	-	0	0	0	OK	0	0	0	OK
TCONS_00000705	=	NM_010732	XLOC_000392	Lrrn2	TSS479	chr1:132880354-132940005	3346	-	0	0	0	OK	0	0	0	OK
TCONS_00000706	=	NM_001099276	XLOC_000393	Pik3c2b	TSS480	chr1:133046011-133108688	7929	-	2.9173	2.00969	3.82491	OK	3.28821	2.29675	4.27967	OK
TCONS_00000707	=	NM_133819	XLOC_000394	Ppp1r15b	TSS481	chr1:133131165-133139800	5588	-	29.6686	22.5499	36.7874	OK	32.8806	25.0497	40.7116	OK
TCONS_00000708	j	NM_182930	XLOC_000395	Plekha6	TSS482	chr1:133246096-133303435	7457	-	2.27168e-05	0	0.0212893	OK	0.16708	0	0.364159	OK
TCONS_00000709	=	NM_001160268	XLOC_000395	Plekha6	TSS482	chr1:133246096-133303435	7085	-	1.61376	1.0179	2.20962	OK	1.23763	0.721094	1.75417	OK
TCONS_00000710	=	NM_182930	XLOC_000395	Plekha6	TSS482	chr1:133246096-133303435	7397	-	0	0	0.0214178	OK	0.00349578	0	0.0337809	OK
TCONS_00000711	=	NM_026680	XLOC_000396	Golt1a	TSS483	chr1:133309822-133323026	1842	-	0	0	0	OK	0	0	0	OK
TCONS_00000712	=	NM_178260	XLOC_000397	Kiss1	TSS484	chr1:133327211-133329722	496	-	0	0	0	OK	0	0	0	OK
TCONS_00000713	=	NM_031193	XLOC_000398	Ren2	TSS485	chr1:133350565-133360323	1525	-	0	0	0	OK	0	0	0	OK
TCONS_00000714	=	NM_031192	XLOC_000398	Ren1	TSS486	chr1:133350565-133360323	1422	-	0	0	0	OK	0	0	0	OK
TCONS_00000715	=	NM_175443	XLOC_000399	Etnk2	TSS487	chr1:133363571-133380319	2280	-	0.174035	0	0.457414	OK	0.0990894	0	0.32773	OK
TCONS_00000716	=	NM_021355	XLOC_000400	Fmod	TSS488	chr1:134037514-134048277	2859	-	0	0	0	OK	0	0	0	OK
TCONS_00000717	=	NM_001284524	XLOC_000401	Chit1	TSS489	chr1:134111241-134151540	1580	-	0	0	0	OK	0.243479	0	0.646964	OK
TCONS_00000718	=	NM_001284525	XLOC_000401	Chit1	TSS489	chr1:134111241-134151540	1851	-	0	0	0	OK	3.67885e-06	0	0.0932758	OK
TCONS_00000719	=	NM_027979	XLOC_000401	Chit1	TSS489	chr1:134111241-134151540	1815	-	0	0	0	OK	1.14772e-05	0	0.0943872	OK
TCONS_00000720	=	NM_007695	XLOC_000402	Chil1	TSS490	chr1:134182403-134190031	1689	-	0.710575	0	1.43417	OK	1.30061	0.300429	2.30079	OK
TCONS_00000721	=	NM_016749	XLOC_000403	Mybph	TSS491	chr1:134193447-134235457	1829	-	0.102205	0	0.349612	OK	0.154641	0	0.43557	OK
TCONS_00000722	=	NM_031189	XLOC_000404	Myog	TSS492	chr1:134290003-134292548	1480	-	0	0	0	OK	0.30449	0	0.792042	OK
TCONS_00000723	=	NM_173771	XLOC_000405	4933406M09Rik	TSS493	chr1:134385939-134390983	1770	-	0.165644	0	0.545195	OK	0	0	0	OK
TCONS_00000724	j	NM_028057	XLOC_000406	Cyb5r1	TSS494	chr1:134405912-134411826	2378	-	6.81921	3.84525	9.79317	OK	7.09078	4.0747	10.1069	OK
TCONS_00000725	=	NM_028057	XLOC_000406	Cyb5r1	TSS494	chr1:134405912-134411826	1626	-	9.52417	5.41704	13.6313	OK	9.33416	5.23884	13.4295	OK
TCONS_00000726	=	NM_028320	XLOC_000407	Adipor1	TSS495	chr1:134415347-134433317	3119	-	0.846053	0	2.10579	OK	0.893156	0	2.21483	OK
TCONS_00000727	=	NM_028320	XLOC_000407	Adipor1	TSS496	chr1:134415347-134433317	2024	-	30.2276	21.665	38.7902	OK	32.461	23.2854	41.6366	OK
TCONS_00000728	j	NM_028320	XLOC_000407	Adipor1	TSS497	chr1:134415347-134433317	2986	-	3.66771	1.05571	6.27971	OK	3.28699	0.751251	5.82272	OK
TCONS_00000729	j	NM_153128	XLOC_000408	Klhl12	TSS498	chr1:134455554-134490873	3277	-	9.76847	6.86564	12.6713	OK	8.07614	5.37369	10.7786	OK
TCONS_00000730	=	NM_153128	XLOC_000408	Klhl12	TSS498	chr1:134455554-134490873	3196	-	0.0058187	0	0.0940893	OK	2.3972	0.859271	3.93512	OK
TCONS_00000731	=	NM_145510	XLOC_000409	Rabif	TSS499	chr1:134494659-134507884	1959	-	17.6618	12.3369	22.9867	OK	14.6272	10.0286	19.2258	OK
TCONS_00000732	=	NM_152895	XLOC_000410	Kdm5b	TSS500	chr1:134560177-134632878	6300	-	17.9636	13.5067	22.4205	OK	19.1739	14.4088	23.939	OK
TCONS_00000733	j	NM_152895	XLOC_000410	Kdm5b	TSS501	chr1:134560177-134632878	3461	-	0.218437	0	0.913078	OK	1.68819	0	3.75747	OK
TCONS_00000734	=	NM_009307	XLOC_000411	Syt2	TSS502	chr1:134646680-134749417	3386	-	0.0570475	0	0.187763	OK	0.064564	0	0.213541	OK
TCONS_00000735	=	NM_001278115	XLOC_000412	Ube2t	TSS503	chr1:134962564-134974179	956	-	3.02914	0.102335	5.95594	OK	3.16647	0.252035	6.08091	OK
TCONS_00000736	=	NM_026024	XLOC_000412	Ube2t	TSS503	chr1:134962564-134974179	1133	-	11.6637	7.14596	16.1814	OK	8.00957	4.51028	11.5089	OK
TCONS_00000737	j	NM_177081	XLOC_000413	Ptpn7	TSS504	chr1:135108497-135146108	4220	-	1.14207	0	2.9191	OK	2.4264	0	4.87544	OK
TCONS_00000738	=	NM_177081	XLOC_000413	Ptpn7	TSS505	chr1:135108497-135146108	4056	-	0	0	0.0413825	OK	0	0	0.0412825	OK
TCONS_00000739	=	NM_177081	XLOC_000413	Ptpn7	TSS505	chr1:135108497-135146108	3264	-	39.6966	28.5859	50.8072	OK	40.7161	29.6285	51.8036	OK
TCONS_00000740	j	NM_177081	XLOC_000413	Ptpn7	TSS506	chr1:135108497-135146108	4246	-	8.44258	3.81494	13.0702	OK	5.23092	1.63584	8.826	OK
TCONS_00000741	=	NM_026823	XLOC_000414	Arl8a	TSS507	chr1:135146833-135156268	1702	-	10.7401	7.23806	14.2421	OK	12.2876	8.42655	16.1486	OK
TCONS_00000742	=	NM_053106	XLOC_000415	Lmod1	TSS508	chr1:135324812-135368065	3942	-	0.0200447	0	0.0744366	OK	0	0	0	OK
TCONS_00000743	=	NM_007791	XLOC_000416	Csrp1	TSS509	chr1:135729196-135752229	1770	-	74.046	56.1541	91.9379	OK	68.7103	51.9871	85.4335	OK
TCONS_00000744	=	NM_013750	XLOC_000417	Phlda3	TSS510	chr1:135766084-135769134	1467	-	3.27278	1.65206	4.8935	OK	3.4646	1.77616	5.15303	OK
TCONS_00000745	=	NM_021467	XLOC_000418	Tnni1	TSS511	chr1:135799420-135810989	1086	-	0.865906	0	1.86431	OK	0.000255555	0	0.166994	OK
TCONS_00000746	=	NM_001112702	XLOC_000418	Tnni1	TSS511	chr1:135799420-135810989	1038	-	0.000151038	0	0.171589	OK	0.0740109	0	0.315376	OK
TCONS_00000747	=	NM_133664	XLOC_000419	Lad1	TSS512	chr1:135818597-135833341	2992	-	0	0	0	OK	0	0	0	OK
TCONS_00000748	=	NM_001130174	XLOC_000420	Tnnt2	TSS513	chr1:135836333-135852268	1215	-	0	0	0	OK	0	0	0	OK
TCONS_00000749	=	NM_001130175	XLOC_000420	Tnnt2	TSS513	chr1:135836333-135852268	1211	-	0	0	0	OK	0	0	0	OK
TCONS_00000750	=	NM_001130177	XLOC_000420	Tnnt2	TSS513	chr1:135836333-135852268	1220	-	0	0	0	OK	0	0	0	OK
TCONS_00000751	=	NM_001130178	XLOC_000420	Tnnt2	TSS513	chr1:135836333-135852268	1211	-	0	0	0	OK	0	0	0	OK
TCONS_00000752	=	NM_001130179	XLOC_000420	Tnnt2	TSS513	chr1:135836333-135852268	1207	-	0	0	0	OK	0	0	0	OK
TCONS_00000753	=	NM_001130180	XLOC_000420	Tnnt2	TSS513	chr1:135836333-135852268	1199	-	0	0	0	OK	0	0	0	OK
TCONS_00000754	=	NM_001130181	XLOC_000420	Tnnt2	TSS513	chr1:135836333-135852268	1195	-	0	0	0	OK	0	0	0	OK
TCONS_00000755	=	NM_011619	XLOC_000420	Tnnt2	TSS513	chr1:135836333-135852268	1190	-	0	0	0	OK	0	0	0	OK
TCONS_00000756	=	NM_001130176	XLOC_000420	Tnnt2	TSS514	chr1:135836333-135852268	1109	-	0	0	0	OK	0	0	0	OK
TCONS_00000757	=	NM_001160145	XLOC_000421	Tmem9	TSS515	chr1:136008218-136035030	1595	-	1.43533	0	3.14307	OK	0	0	0.124975	OK
TCONS_00000758	=	NM_025439	XLOC_000421	Tmem9	TSS516	chr1:136008218-136035030	1460	-	18.6171	12.7705	24.4638	OK	23.9223	16.9994	30.8452	OK
TCONS_00000759	=	NM_001160146	XLOC_000421	Tmem9	TSS517	chr1:136008218-136035030	1491	-	0	0	0.116417	OK	0	0	0.116748	OK
TCONS_00000760	=	NM_001270609	XLOC_000422	Ascl5	TSS518	chr1:136050803-136051370	567	-	0	0	0	OK	0	0	0	OK
TCONS_00000761	=	NM_001081023	XLOC_000423	Cacna1s	TSS519	chr1:136052900-136119822	6251	-	0.00256095	0	0.0294589	OK	0	0	0.0283809	OK
TCONS_00000762	=	NM_014193	XLOC_000423	Cacna1s	TSS519	chr1:136052900-136119822	6188	-	0.013063	0	0.051609	OK	0.02363	0	0.0816257	OK
TCONS_00000763	=	NM_001039472	XLOC_000424	Kif21b	TSS520	chr1:136131400-136178087	9119	-	5.54671	3.8945	7.19892	OK	5.09937	3.40828	6.79046	OK
TCONS_00000764	j	NM_001039472	XLOC_000424	Kif21b	TSS520	chr1:136131400-136178087	9626	-	1.45083	0.621892	2.27976	OK	3.63627	2.23634	5.0362	OK
TCONS_00000765	j	NM_001039472	XLOC_000424	Kif21b	TSS521	chr1:136131400-136178087	5326	-	0.84851	0	1.84675	OK	0.415793	0	1.19563	OK
TCONS_00000766	=	NM_026500	XLOC_000425	Ddx59	TSS522	chr1:136411915-136440220	2228	-	3.31662	1.84754	4.7857	OK	3.72712	2.10155	5.35269	OK
TCONS_00000767	j	NM_001287179	XLOC_000426	Kif14	TSS523	chr1:136466375-136531511	9053	-	4.09132	2.92175	5.26089	OK	3.78384	2.64372	4.92395	OK
TCONS_00000768	j	NM_001287179	XLOC_000426	Kif14	TSS524	chr1:136466375-136531511	9062	-	0.0456146	0	0.170097	OK	0.553461	0.0872812	1.01964	OK
TCONS_00000769	=	NM_001287179	XLOC_000426	Kif14	TSS525	chr1:136466375-136531511	8943	-	0	0	0.0214287	OK	0.000602118	0	0.0219093	OK
TCONS_00000770	=	NM_001160251	XLOC_000427	Zfp281	TSS526	chr1:136624900-136630391	5275	-	2.40518	0.996035	3.81432	OK	4.40321	2.4617	6.34473	OK
TCONS_00000771	=	NM_177643	XLOC_000427	Zfp281	TSS526	chr1:136624900-136630391	5271	-	7.26205	4.94275	9.58134	OK	6.67546	4.34591	9.00501	OK
TCONS_00000772	=	NR_045324	XLOC_000428	Gm19705	TSS527	chr1:136683395-136690805	414	-	0	0	0	OK	1.68346	0	4.4731	OK
TCONS_00000773	=	NR_045325	XLOC_000428	Gm19705	TSS528	chr1:136683395-136690805	411	-	0	0	0	OK	4.19597e-05	0	0.683361	OK
TCONS_00000774	=	NR_037986	XLOC_000429	Gm16880	TSS529	chr1:136696210-136725728	1199	-	0	0	0	OK	0	0	0	OK
TCONS_00000775	=	NR_029795	XLOC_000430	Mir181a-1	TSS530	chr1:137966454-137966541	87	-	0	0	0	OK	0	0	0	OK
TCONS_00000776	=	NR_029820	XLOC_000431	Mir181b-1	TSS531	chr1:137966638-137966718	80	-	0	0	0	OK	0	0	0	OK
TCONS_00000777	=	NM_177397	XLOC_000432	Atp6v1g3	TSS532	chr1:138273737-138289462	1887	-	0	0	0	OK	0	0	0	OK
TCONS_00000778	j	NM_001166501	XLOC_000433	Dennd1b	TSS533	chr1:138963631-139176042	767	-	1.68007	0	4.66996	OK	1.68286	0	4.67499	OK
TCONS_00000779	j	NM_001166501	XLOC_000433	Dennd1b	TSS533	chr1:138963631-139176042	1653	-	1.63126	0	3.52124	OK	0.260767	0	0.991125	OK
TCONS_00000780	j	NM_001166501	XLOC_000433	Dennd1b	TSS533	chr1:138963631-139176042	1931	-	0.949494	0	2.29476	OK	1.5631	0	3.18184	OK
TCONS_00000781	=	NM_001166501	XLOC_000433	Dennd1b	TSS533	chr1:138963631-139176042	8205	-	0.317231	0	0.748961	OK	0.35083	0	0.807675	OK
TCONS_00000782	=	NM_181347	XLOC_000433	Dennd1b	TSS534	chr1:138963631-139176042	8071	-	5.88792	4.10385	7.67198	OK	5.69814	3.94349	7.45278	OK
TCONS_00000783	=	NR_108103	XLOC_000434	4930596I21Rik	TSS535	chr1:138963631-139176042	460	-	1.30452	0	5.5864	OK	4.58698	0	13.0141	OK
TCONS_00000784	=	NR_040455	XLOC_000435	4933436E23Rik	TSS536	chr1:139379451-139402852	1111	-	0	0	0	OK	0	0	0	OK
TCONS_00000785	=	NM_172643	XLOC_000436	Zbtb41	TSS537	chr1:139422382-139453007	8362	-	4.42245	3.06256	5.78234	OK	4.31672	2.98528	5.64816	OK
TCONS_00000786	=	NM_009791	XLOC_000437	Aspm	TSS538	chr1:139454772-139494088	9866	-	8.61092	6.4359	10.7859	OK	7.23937	5.37923	9.09951	OK
TCONS_00000787	=	NM_031164	XLOC_000438	F13b	TSS539	chr1:139501706-139523756	2378	-	0	0	0	OK	0	0	0	OK
TCONS_00000788	=	NM_001081027	XLOC_000439	Kcnt2	TSS540	chr1:140246256-140656402	3957	-	0	0	0	OK	0	0	0	OK
TCONS_00000789	=	NM_020025	XLOC_000440	B3galt2	TSS541	chr1:143606629-143702830	4578	-	1.15288	0	2.35698	OK	1.66601	0.11933	3.21269	OK
TCONS_00000790	=	NM_001038593	XLOC_000441	Glrx2	TSS542	chr1:143739348-143749678	3506	-	0	0	0.0751247	OK	0.499329	0	1.3348	OK
TCONS_00000791	=	NM_001038592	XLOC_000441	Glrx2	TSS543	chr1:143739348-143749678	3603	-	10.0679	6.9571	13.1786	OK	12.2426	8.66487	15.8204	OK
TCONS_00000792	=	NM_023505	XLOC_000441	Glrx2	TSS543	chr1:143739348-143749678	3482	-	0.912509	0	1.92384	OK	0.000348106	0	0.0772557	OK
TCONS_00000793	=	NM_001038594	XLOC_000441	Glrx2	TSS544	chr1:143739348-143749678	3445	-	0.000156728	0	0.0789227	OK	0	0	0.0783745	OK
TCONS_00000794	j	NM_019562	XLOC_000442	Uchl5	TSS545	chr1:143777272-143807466	1197	-	40.8685	26.8811	54.8558	OK	32.0062	20.682	43.3304	OK
TCONS_00000795	=	NM_001159866	XLOC_000442	Uchl5	TSS545	chr1:143777272-143807466	1848	-	23.3909	14.3398	32.442	OK	19.1311	11.657	26.6051	OK
TCONS_00000796	=	NM_019562	XLOC_000442	Uchl5	TSS545	chr1:143777272-143807466	1851	-	0.000688763	0	0.119209	OK	0	0	0.118265	OK
TCONS_00000797	=	NM_153539	XLOC_000443	Brinp3	TSS546	chr1:146495665-146902472	3118	-	0	0	0	OK	0	0	0	OK
TCONS_00000798	=	NM_001145807	XLOC_000443	Brinp3	TSS547	chr1:146495665-146902472	2760	-	0	0	0	OK	0	0	0	OK
TCONS_00000799	=	NM_011198	XLOC_000444	Ptgs2	TSS548	chr1:150100123-150108012	4145	-	0.43111	0.0148406	0.847379	OK	0.425298	0.010747	0.83985	OK
TCONS_00000800	=	NM_001159730	XLOC_000445	Pdc	TSS549	chr1:150319416-150346771	1247	-	0	0	0	OK	0	0	0	OK
TCONS_00000801	=	NM_024458	XLOC_000445	Pdc	TSS549	chr1:150319416-150346771	1235	-	0	0	0	OK	0	0	0	OK
TCONS_00000802	j	NM_133780	XLOC_000446	Tpr	TSS550	chr1:150361310-150466165	7511	-	4.00752	1.06563	6.94942	OK	0.00268025	0	0.0809761	OK
TCONS_00000803	=	NM_133780	XLOC_000446	Tpr	TSS550	chr1:150361310-150466165	7550	-	31.253	23.0764	39.4295	OK	37.6998	28.4383	46.9613	OK
TCONS_00000804	=	NR_038011	XLOC_000447	C730036E19Rik	TSS551	chr1:151138033-151144095	2640	-	0	0	0	OK	0	0	0	OK
TCONS_00000805	j	NM_054102	XLOC_000448	Ivns1abp	TSS552	chr1:151344379-151364610	4758	-	23.6675	11.6443	35.6907	OK	22.5127	10.4951	34.5303	OK
TCONS_00000806	j	NM_054102	XLOC_000448	Ivns1abp	TSS552	chr1:151344379-151364610	4220	-	1.15856	0	3.92672	OK	2.47508	0	7.01989	OK
TCONS_00000807	=	NM_001039511	XLOC_000448	Ivns1abp	TSS553	chr1:151344379-151364610	2793	-	23.0551	6.81941	39.2908	OK	27.6928	9.46404	45.9216	OK
TCONS_00000808	=	NM_001039512	XLOC_000448	Ivns1abp	TSS553	chr1:151344379-151364610	3387	-	28.3682	12.6618	44.0746	OK	15.45	3.34468	27.5554	OK
TCONS_00000809	=	NM_054102	XLOC_000448	Ivns1abp	TSS553	chr1:151344379-151364610	3513	-	73.1814	48.967	97.3957	OK	89.7419	62.2544	117.229	OK
TCONS_00000810	=	NM_026876	XLOC_000449	Trmt1l	TSS554	chr1:151428647-151458183	2665	-	15.1325	10.9168	19.3481	OK	13.5518	9.69878	17.4047	OK
TCONS_00000811	=	NR_106150	XLOC_000450	Mir7682	TSS555	chr1:151428647-151458183	58	-	0	0	3.05878	OK	0	0	3.05878	OK
TCONS_00000812	=	NM_022018	XLOC_000451	Fam129a	TSS556	chr1:151571372-151719347	3939	-	3.31115	2.12123	4.50107	OK	4.67539	3.16566	6.18513	OK
TCONS_00000813	j	NM_001039644	XLOC_000452	Edem3	TSS557	chr1:151755367-151822328	6553	-	6.53073	4.30879	8.75268	OK	8.48068	5.98281	10.9785	OK
TCONS_00000814	=	NM_001039644	XLOC_000452	Edem3	TSS557	chr1:151755367-151822328	6604	-	4.38046	2.5446	6.21632	OK	2.01189	0.778938	3.24483	OK
TCONS_00000815	=	NM_177756	XLOC_000453	Colgalt2	TSS558	chr1:152399866-152510695	4056	-	0.0266554	0	0.0989854	OK	0.0201599	0	0.0856741	OK
TCONS_00000816	=	NM_001081197	XLOC_000454	Apobec4	TSS559	chr1:152750550-152757544	1566	-	0	0	0	OK	0	0	0	OK
TCONS_00000817	=	NM_026369	XLOC_000455	Arpc5	TSS560	chr1:152766541-152775580	1897	-	85.7274	65.1432	106.312	OK	84.4257	64.141	104.71	OK
TCONS_00000818	j	NM_010877	XLOC_000456	Ncf2	TSS561	chr1:152807850-152902752	1691	-	14.9562	5.16956	24.7428	OK	13.7882	4.82221	22.7542	OK
TCONS_00000819	=	NM_010877	XLOC_000456	Ncf2	TSS561	chr1:152807850-152902752	2596	-	16.4198	8.16777	24.6719	OK	11.6868	5.03356	18.3401	OK
TCONS_00000820	=	NM_175460	XLOC_000457	Nmnat2	TSS562	chr1:152955100-153119261	4523	-	0.0473852	0	0.155962	OK	0.268594	0	0.544615	OK
TCONS_00000821	=	NM_001033162	XLOC_000458	Shcbp1l	TSS563	chr1:153425208-153452574	2045	-	1.67366	0.63281	2.71452	OK	1.07101	0.251174	1.89085	OK
TCONS_00000822	=	NM_026380	XLOC_000459	Rgs8	TSS564	chr1:153653036-153697665	5804	-	0.205639	0	0.419029	OK	0.733131	0.31235	1.15391	OK
TCONS_00000823	=	NM_011267	XLOC_000460	Rgs16	TSS565	chr1:153740352-153745468	2335	-	0.0863044	0	0.284059	OK	0.650103	0.0453174	1.25489	OK
TCONS_00000824	=	NM_011882	XLOC_000461	Rnasel	TSS566	chr1:153749425-153764237	4758	-	14.6881	10.5769	18.7993	OK	10.1956	6.71262	13.6786	OK
TCONS_00000825	j	NM_011882	XLOC_000461	Rnasel	TSS566	chr1:153749425-153764237	4746	-	0.0133935	0	0.138472	OK	1.52748	0.100824	2.95414	OK
TCONS_00000826	j	NM_011882	XLOC_000461	Rnasel	TSS567	chr1:153749425-153764237	5043	-	3.26255	1.30763	5.21746	OK	1.01733	0	2.12629	OK
TCONS_00000827	j	NM_011882	XLOC_000461	Rnasel	TSS567	chr1:153749425-153764237	5071	-	0.154918	0	0.566643	OK	6.09082	3.45463	8.727	OK
TCONS_00000828	=	NM_001008426	XLOC_000462	Gm5531	TSS568	chr1:153874344-153876871	2527	-	1.62325	0.573002	2.6735	OK	1.06882	0.235115	1.90253	OK
TCONS_00000829	=	NM_178244	XLOC_000463	Teddm1	TSS569	chr1:153891645-153893060	1415	-	0	0	0	OK	0.0739585	0	0.314304	OK
TCONS_00000830	=	NR_106194	XLOC_000464	Mir8114	TSS570	chr1:153899925-153909723	111	-	0	0	40.6878	OK	0	0	40.6846	OK
TCONS_00000831	=	NM_008131	XLOC_000464	Glul	TSS570	chr1:153899925-153909723	2807	-	90.667	68.8069	112.527	OK	67.5346	51.018	84.0512	OK
TCONS_00000832	j	NM_008131	XLOC_000464	Glul	TSS571	chr1:153899925-153909723	3092	-	4.64689	0	9.46289	OK	4.24908	0.24662	8.25154	OK
TCONS_00000833	=	NM_001204908	XLOC_000465	Zfp648	TSS572	chr1:154201186-154205674	1877	-	0	0	0	OK	0.0376392	0	0.159956	OK
TCONS_00000834	=	NR_108050	XLOC_000466	4930532M18Rik	TSS573	chr1:154241520-154270416	481	-	0	0	0	OK	0	0	0	OK
TCONS_00000835	=	NM_021433	XLOC_000467	Stx6	TSS574	chr1:155158702-155203517	2459	-	13.3101	9.53029	17.09	OK	12.5225	8.91938	16.1257	OK
TCONS_00000836	=	NM_026683	XLOC_000468	Acbd6	TSS575	chr1:155558119-155687233	992	-	8.2231	2.99015	13.456	OK	15.1695	8.41852	21.9205	OK
TCONS_00000837	=	NM_001145781	XLOC_000468	Acbd6	TSS575	chr1:155558119-155687233	1257	-	1.70004	0	3.93777	OK	1.17528	0	3.01928	OK
TCONS_00000838	=	NM_028250	XLOC_000468	Acbd6	TSS575	chr1:155558119-155687233	1497	-	21.7554	15.0629	28.4478	OK	13.9223	8.69467	19.1498	OK
TCONS_00000839	=	NM_172843	XLOC_000469	Tor1aip2	TSS576	chr1:156004598-156068859	5855	-	8.13155	4.40025	11.8628	OK	8.24583	4.64546	11.8462	OK
TCONS_00000840	=	NM_001160180	XLOC_000469	Tor1aip2	TSS576	chr1:156004598-156068859	2697	-	2.99486	0	7.1754	OK	5.06097	0.106905	10.015	OK
TCONS_00000841	=	NM_001160182	XLOC_000469	Tor1aip2	TSS577	chr1:156004598-156068859	2576	-	0	0	0.110745	OK	0	0	0.110137	OK
TCONS_00000842	=	NM_001160181	XLOC_000469	Tor1aip2	TSS578	chr1:156004598-156068859	2645	-	3.92582	0	8.74809	OK	2.48696	0	6.07052	OK
TCONS_00000843	=	NM_022329	XLOC_000469	Tor1aip2	TSS578	chr1:156004598-156068859	2585	-	20.8425	10.4272	31.2577	OK	16.6553	7.65473	25.6559	OK
TCONS_00000844	=	NM_130456	XLOC_000470	Nphs2	TSS579	chr1:156310734-156328035	3108	-	0.0770076	0	0.25346	OK	0	0	0	OK
TCONS_00000845	=	NM_001136104	XLOC_000471	Abl2	TSS580	chr1:156558786-156649619	10402	-	1.33875	0.428196	2.24931	OK	3.12607	1.70272	4.54942	OK
TCONS_00000846	=	NM_009595	XLOC_000471	Abl2	TSS580	chr1:156558786-156649619	10714	-	8.31113	6.09499	10.5273	OK	6.97317	4.90565	9.04069	OK
TCONS_00000847	=	NM_028333	XLOC_000472	Angptl1	TSS581	chr1:156804165-156939626	2191	-	0.730951	0	1.77346	OK	0.441906	0	1.24688	OK
TCONS_00000848	=	NR_027984	XLOC_000473	2810025M15Rik	TSS582	chr1:157135182-157420236	1194	-	15.0253	9.4652	20.5854	OK	11.9459	7.20325	16.6885	OK
TCONS_00000849	=	NM_001033284	XLOC_000474	BC026585	TSS583	chr1:157458581-157488733	1289	-	15.6135	10.533	20.694	OK	14.6788	9.82539	19.5323	OK
TCONS_00000850	=	NM_033354	XLOC_000475	Sec16b	TSS584	chr1:157506795-157568424	4595	-	0	0	0.0367048	OK	0	0	0.0365821	OK
TCONS_00000851	=	NR_027641	XLOC_000475	Sec16b	TSS584	chr1:157506795-157568424	4427	-	0.000328996	0	0.0383838	OK	0.00034825	0	0.0382721	OK
TCONS_00000852	=	NM_001159986	XLOC_000475	Sec16b	TSS585	chr1:157506795-157568424	4348	-	0.581936	0.178687	0.985185	OK	0.422164	0.0677382	0.77659	OK
TCONS_00000853	=	NM_001205204	XLOC_000476	Astn1	TSS586	chr1:158362303-158691786	7224	-	0	0	0	OK	0	0	0	OK
TCONS_00000854	=	NM_007495	XLOC_000476	Astn1	TSS586	chr1:158362303-158691786	7200	-	0	0	0	OK	0	0	0	OK
TCONS_00000855	=	NR_030441	XLOC_000477	Mir488	TSS587	chr1:158362303-158691786	109	-	0	0	0	OK	0	0	0	OK
TCONS_00000856	j	NM_011931	XLOC_000478	Rfwd2	TSS588	chr1:159232185-159347580	5184	-	7.60996	4.56652	10.6534	OK	7.65371	4.69715	10.6103	OK
TCONS_00000857	=	NM_011931	XLOC_000478	Rfwd2	TSS589	chr1:159232185-159347580	5056	-	10.6602	7.01881	14.3016	OK	9.09528	5.83211	12.3584	OK
TCONS_00000858	=	NR_028518	XLOC_000479	Scarna3a	TSS590	chr1:159232185-159347580	118	-	0	0	1.50347	OK	0	0	1.50347	OK
TCONS_00000859	=	NM_022312	XLOC_000480	Tnr	TSS591	chr1:159523768-159924922	5395	-	0	0	0	OK	0	0	0	OK
TCONS_00000860	=	NR_028111	XLOC_000481	4930523C07Rik	TSS592	chr1:160044379-160078586	1834	-	1.32507	0.0521558	2.59797	OK	1.27333	0	2.65272	OK
TCONS_00000861	=	NM_001162896	XLOC_000481	4930523C07Rik	TSS592	chr1:160044379-160078586	4034	-	2.84631	1.66224	4.03039	OK	4.83384	3.10847	6.55921	OK
TCONS_00000862	=	NM_025474	XLOC_000482	Mrps14	TSS593	chr1:160195259-160201186	1970	-	35.244	25.4791	45.0089	OK	32.8578	23.6327	42.0829	OK
TCONS_00000863	=	NM_001024952	XLOC_000483	Rc3h1	TSS594	chr1:160906410-160974976	11011	-	11.7397	8.83893	14.6405	OK	12.0374	9.0701	15.0047	OK
TCONS_00000864	=	NM_080844	XLOC_000484	Serpinc1	TSS595	chr1:160978605-161003014	2161	-	0.0994481	0	0.327319	OK	0.150416	0	0.42367	OK
TCONS_00000865	o	NR_002840	XLOC_000485	Gas5	TSS596	chr1:161017755-161038697	1788	-	0.566121	0	2.90536	OK	0	0	0.0832593	OK
TCONS_00000866	j	NR_002840	XLOC_000485	Gas5	TSS596	chr1:161017755-161038697	1857	-	9.24997	0.0016694	18.4983	OK	0	0	0.0770625	OK
TCONS_00000867	j	NR_002840	XLOC_000485	Gas5	TSS596	chr1:161017755-161038697	1594	-	23.6358	8.11254	39.159	OK	0	0	0.0880129	OK
TCONS_00000868	j	NR_002840	XLOC_000485	Gas5	TSS596	chr1:161017755-161038697	2532	-	2.71344	0	7.75742	OK	4.53805	0	10.6191	OK
TCONS_00000869	j	NR_002840	XLOC_000485	Gas5	TSS597	chr1:161017755-161038697	1425	-	27.4411	8.28871	46.5934	OK	31.3864	11.5926	51.1801	OK
TCONS_00000870	j	NR_002840	XLOC_000485	Gas5	TSS597	chr1:161017755-161038697	1466	-	66.1266	36.4188	95.8344	OK	86.5327	54.0163	119.049	OK
TCONS_00000871	=	NR_002840	XLOC_000485	Gas5	TSS598	chr1:161017755-161038697	2554	-	73.3075	45.7611	100.854	OK	73.2107	46.889	99.5323	OK
TCONS_00000872	=	NR_028543	XLOC_000486	Snord47	TSS599	chr1:161017755-161038697	65	-	3344.37	0	24623.1	OK	2022.7	0	17950.1	OK
TCONS_00000873	j	NM_001159930	XLOC_000487	Cenpl	TSS600	chr1:161070774-161086343	1028	-	2.48709	0	5.09343	OK	3.74503	0.61756	6.87249	OK
TCONS_00000874	=	NM_001159930	XLOC_000487	Cenpl	TSS601	chr1:161070774-161086343	1790	-	6.76539	3.69374	9.83704	OK	6.84526	3.63592	10.0546	OK
TCONS_00000875	=	NM_027429	XLOC_000487	Cenpl	TSS601	chr1:161070774-161086343	4327	-	1.38464	0.434404	2.33488	OK	1.65449	0.570826	2.73816	OK
TCONS_00000876	=	NM_028664	XLOC_000488	Ankrd45	TSS602	chr1:161142711-161170507	3723	-	0.11103	0	0.314757	OK	0	0	0	OK
TCONS_00000877	=	NM_009452	XLOC_000489	Tnfsf4	TSS603	chr1:161395437-161418206	1609	-	0.315107	0	0.828192	OK	0.534226	0	1.23712	OK
TCONS_00000878	=	NM_183391	XLOC_000490	Tnfsf18	TSS604	chr1:161494656-161505290	2064	-	0	0	0	OK	0	0	0	OK
TCONS_00000879	=	NM_001039045	XLOC_000491	Pigc	TSS605	chr1:161942088-161979636	3288	-	3.31414	1.65458	4.9737	OK	0.00389259	0	0.078145	OK
TCONS_00000880	=	NM_026078	XLOC_000491	Pigc	TSS605	chr1:161942088-161979636	3301	-	3.16197	1.4641	4.85984	OK	5.49229	3.49329	7.4913	OK
TCONS_00000881	=	NR_040562	XLOC_000492	2810442N19Rik	TSS606	chr1:161987301-162478034	919	-	0	0	0	OK	0.204007	0	0.700767	OK
TCONS_00000882	=	NR_002870	XLOC_000493	Dnm3os	TSS607	chr1:161987301-162478034	7928	-	0	0	0	OK	0	0	0.0223775	OK
TCONS_00000883	j	NM_016796	XLOC_000494	Vamp4	TSS608	chr1:162570601-162599078	1467	-	9.78547	5.79505	13.7759	OK	8.34426	4.67384	12.0147	OK
TCONS_00000884	=	NM_016796	XLOC_000494	Vamp4	TSS609	chr1:162570601-162599078	2532	-	1.95961	0.536619	3.38259	OK	2.55836	0.939545	4.17718	OK
TCONS_00000885	=	NM_010865	XLOC_000495	Myoc	TSS610	chr1:162639149-162658219	2080	-	0	0	0	OK	0	0	0	OK
TCONS_00000886	j	NM_010629	XLOC_000496	Kifap3	TSS611	chr1:163779678-163917100	3841	-	5.60604	3.74565	7.46643	OK	5.39231	3.57575	7.20887	OK
TCONS_00000887	=	NM_010629	XLOC_000496	Kifap3	TSS611	chr1:163779678-163917100	3907	-	0.000922646	0	0.0560316	OK	0.000583492	0	0.0554304	OK
TCONS_00000888	j	NM_001286003	XLOC_000497	Scyl3	TSS612	chr1:163929099-163994781	4181	-	2.90177	0.996887	4.80666	OK	0.0106911	0	0.131518	OK
TCONS_00000889	=	NM_001286002	XLOC_000497	Scyl3	TSS612	chr1:163929099-163994781	4142	-	0	0	0.0503442	OK	0	0	0.0500233	OK
TCONS_00000890	j	NM_001286003	XLOC_000497	Scyl3	TSS613	chr1:163929099-163994781	4307	-	6.80352	4.07149	9.53555	OK	0	0	0.0454309	OK
TCONS_00000891	=	NM_001286003	XLOC_000497	Scyl3	TSS613	chr1:163929099-163994781	4393	-	0	0	0.0448335	OK	3.00191	1.14559	4.85823	OK
TCONS_00000892	=	NM_028776	XLOC_000497	Scyl3	TSS613	chr1:163929099-163994781	4368	-	0.00357103	0	0.0676642	OK	6.54255	3.78713	9.29797	OK
TCONS_00000893	=	NM_027279	XLOC_000498	Mettl18	TSS614	chr1:163994944-163997244	1458	-	5.29946	2.75902	7.8399	OK	4.59631	2.26648	6.92613	OK
TCONS_00000894	=	NM_011345	XLOC_000499	Sele	TSS615	chr1:164048233-164057677	2912	-	0.411899	0	0.839325	OK	0.367786	0	0.784451	OK
TCONS_00000895	=	NM_011346	XLOC_000500	Sell	TSS616	chr1:164061933-164083281	4959	-	19.3157	12.6538	25.9776	OK	19.7782	13.1814	26.375	OK
TCONS_00000896	=	NM_001164059	XLOC_000500	Sell	TSS617	chr1:164061933-164083281	2213	-	0.957838	0	3.21221	OK	0	0	0.0948325	OK
TCONS_00000897	=	NM_011346	XLOC_000500	Sell	TSS617	chr1:164061933-164083281	2321	-	45.7218	30.5565	60.8871	OK	40.3627	26.5131	54.2122	OK
TCONS_00000898	=	NM_011347	XLOC_000501	Selp	TSS618	chr1:164115263-164220274	3438	-	4.64957	2.93871	6.36043	OK	3.07519	1.71426	4.43612	OK
TCONS_00000899	=	NM_007976	XLOC_000502	F5	TSS619	chr1:164115263-164220274	7406	-	0.501977	0.11521	0.888743	OK	1.07191	0.520038	1.62378	OK
TCONS_00000900	=	NM_001276455	XLOC_000503	Slc19a2	TSS620	chr1:164249045-164265385	3457	-	0.652391	0.00669201	1.29809	OK	3.03057	1.59433	4.46681	OK
TCONS_00000901	=	NM_054087	XLOC_000503	Slc19a2	TSS620	chr1:164249045-164265385	3571	-	1.83806	0.846653	2.82946	OK	1.7543	0.637117	2.87148	OK
TCONS_00000902	=	NM_029115	XLOC_000504	Ccdc181	TSS621	chr1:164275597-164287923	1896	-	7.52352	4.92465	10.1224	OK	5.7204	3.53594	7.90487	OK
TCONS_00000903	j	NM_029115	XLOC_000504	Ccdc181	TSS621	chr1:164275597-164287923	1831	-	0.622264	0	1.45175	OK	1.06466	0.061417	2.0679	OK
TCONS_00000904	j	NM_138314	XLOC_000505	Nme7	TSS622	chr1:164307626-164458355	2433	-	1.10265	0	2.24265	OK	0	0	0.101709	OK
TCONS_00000905	=	NM_178071	XLOC_000505	Nme7	TSS622	chr1:164307626-164458355	2382	-	0	0	0.107433	OK	0.838161	0	2.01982	OK
TCONS_00000906	j	NM_138314	XLOC_000505	Nme7	TSS622	chr1:164307626-164458355	1730	-	0.033287	0	0.259121	OK	3.56828	0.977162	6.1594	OK
TCONS_00000907	=	NM_138314	XLOC_000505	Nme7	TSS622	chr1:164307626-164458355	1733	-	8.6313	5.03587	12.2267	OK	6.69659	3.36058	10.0326	OK
TCONS_00000908	=	NM_019759	XLOC_000506	Dpt	TSS623	chr1:164796731-164824266	1636	-	0	0	0	OK	0	0	0	OK
TCONS_00000909	=	NR_040303	XLOC_000507	Gm20743	TSS624	chr1:164863120-164871438	1588	-	0	0	0	OK	0	0	0	OK
TCONS_00000910	=	NM_001081126	XLOC_000508	Gpr161	TSS625	chr1:165295765-165321851	1943	-	2.31278	0.994851	3.6307	OK	1.12058	0.215488	2.02568	OK
TCONS_00000911	=	NM_027430	XLOC_000509	Mpc2	TSS626	chr1:165461207-165481214	854	-	33.4162	23.016	43.8163	OK	30.4901	20.8538	40.1263	OK
TCONS_00000912	=	NM_173029	XLOC_000510	Adcy10	TSS627	chr1:165485182-165576773	5209	-	0	0	0	OK	0	0	0	OK
TCONS_00000913	=	NM_011804	XLOC_000511	Creg1	TSS628	chr1:165763779-165775304	2125	-	56.2746	42.5016	70.0477	OK	53.797	40.5891	67.0049	OK
TCONS_00000914	-	-	XLOC_000512	-	TSS629	chr1:165781973-165788467	246	-	5.03784	0	14.2817	OK	22.8248	1.21515	44.4344	OK
TCONS_00000915	j	NM_001113393	XLOC_000513	Cd247	TSS630	chr1:165788680-166002634	1683	-	0	0	0.100247	OK	0	0	0.100187	OK
TCONS_00000916	=	NM_001113391	XLOC_000513	Cd247	TSS630	chr1:165788680-166002634	1686	-	0.919999	0	2.60643	OK	1.4798	0	3.68009	OK
TCONS_00000917	j	NM_001113393	XLOC_000513	Cd247	TSS630	chr1:165788680-166002634	1356	-	0	0	0.129464	OK	0	0	0.128965	OK
TCONS_00000918	=	NM_031162	XLOC_000513	Cd247	TSS630	chr1:165788680-166002634	1359	-	0.321445	0	1.45489	OK	0	0	0.128675	OK
TCONS_00000919	=	NM_001113392	XLOC_000513	Cd247	TSS630	chr1:165788680-166002634	2713	-	0	0	0.0721494	OK	0	0	0.0719741	OK
TCONS_00000920	=	NM_001113393	XLOC_000513	Cd247	TSS630	chr1:165788680-166002634	2804	-	0.0647316	0	0.435419	OK	0	0	0.0674825	OK
TCONS_00000921	=	NR_103716	XLOC_000513	Cd247	TSS630	chr1:165788680-166002634	2957	-	0	0	0.063791	OK	0	0	0.0636049	OK
TCONS_00000922	=	NM_021610	XLOC_000514	Gpa33	TSS631	chr1:166130459-166166510	2293	-	0	0	0	OK	0	0	0	OK
TCONS_00000923	=	NM_001164528	XLOC_000515	Ildr2	TSS632	chr1:166254138-166316832	8260	-	0	0	0	OK	0.00981956	0	0.0417304	OK
TCONS_00000924	=	NM_030245	XLOC_000516	Tada1	TSS633	chr1:166379166-166409828	2144	-	21.3923	13.7716	29.013	OK	18.3161	11.5778	25.0543	OK
TCONS_00000925	=	NM_001160261	XLOC_000517	Fam78b	TSS634	chr1:167001416-167091302	4666	-	0.0365025	0	0.130258	OK	0.0185615	0	0.0779104	OK
TCONS_00000926	=	NM_001160262	XLOC_000517	Fam78b	TSS634	chr1:167001416-167091302	4986	-	5.84684e-05	0	0.038921	OK	3.46175e-05	0	0.0389127	OK
TCONS_00000927	=	NM_175461	XLOC_000517	Fam78b	TSS634	chr1:167001416-167091302	4668	-	0.0356825	0	0.132125	OK	0.0179195	0	0.0772447	OK
TCONS_00000928	=	NM_001039483	XLOC_000518	Tmco1	TSS635	chr1:167308669-167333978	4474	-	15.4358	11.4235	19.4481	OK	12.9312	9.47082	16.3915	OK
TCONS_00000929	=	NM_019993	XLOC_000519	Aldh9a1	TSS636	chr1:167349990-167368530	2833	-	34.016	25.4766	42.5555	OK	34.3462	25.7423	42.95	OK
TCONS_00000930	=	NM_009107	XLOC_000520	Rxrg	TSS637	chr1:167598361-167639623	2132	-	0.329614	0	0.728936	OK	0.218367	0	0.530829	OK
TCONS_00000931	=	NM_001159731	XLOC_000520	Rxrg	TSS638	chr1:167598361-167639623	1676	-	0	0	0.103398	OK	0	0	0.103051	OK
TCONS_00000932	=	NM_033652	XLOC_000521	Lmx1a	TSS639	chr1:167689557-167848733	3338	-	0	0	0	OK	0	0	0	OK
TCONS_00000933	=	NR_105766	XLOC_000522	Mir6348	TSS640	chr1:168490642-168490762	120	-	0	0	0	OK	0	0	0	OK
TCONS_00000934	=	NM_009063	XLOC_000523	Rgs5	TSS641	chr1:169655500-169693526	1809	-	0.165369	0	0.544287	OK	0	0	0	OK
TCONS_00000935	=	NM_001033185	XLOC_000524	1700084C01Rik	TSS642	chr1:169928938-169934653	1440	-	0	0	0	OK	0.0522908	0	0.222222	OK
TCONS_00000936	=	NR_040438	XLOC_000525	3110045C21Rik	TSS643	chr1:169969408-170088944	1135	-	0.742734	0	1.77615	OK	0	0	0.156307	OK
TCONS_00000937	=	NM_001033499	XLOC_000526	Sh2d1b2	TSS644	chr1:170232870-170251587	399	-	0	0	0	OK	0	0	0	OK
TCONS_00000938	=	NM_012009	XLOC_000527	Sh2d1b1	TSS645	chr1:170277323-170285662	1433	-	0.189603	0	0.624051	OK	0	0	0	OK
TCONS_00000939	=	NM_001039593	XLOC_000528	1700015E13Rik	TSS646	chr1:170308860-170312125	713	-	1.75086	0	3.69375	OK	1.71879	0	3.666	OK
TCONS_00000940	=	NM_177068	XLOC_000529	Olfml2b	TSS647	chr1:170644531-170682789	3095	-	0.0968172	0	0.274465	OK	0.317462	0	0.677116	OK
TCONS_00000941	=	NM_144559	XLOC_000530	Fcgr4	TSS648	chr1:171018925-171029761	1250	-	0.539113	0	1.40885	OK	0.0817001	0	0.347203	OK
TCONS_00000942	=	NM_001081275	XLOC_000531	1700009P17Rik	TSS649	chr1:171121660-171126967	1034	-	1.10194	0	2.36282	OK	2.30247	0.442765	4.16218	OK
TCONS_00000943	=	NM_008623	XLOC_000532	Mpz	TSS650	chr1:171150712-171161123	1993	-	0	0	0	OK	0	0	0	OK
TCONS_00000944	j	NM_009803	XLOC_000533	Nr1i3	TSS651	chr1:171213969-171222514	1305	-	0	0	0.161279	OK	0.172536	0	0.836708	OK
TCONS_00000945	=	NM_001243062	XLOC_000533	Nr1i3	TSS651	chr1:171213969-171222514	1308	-	0.644922	0	1.90782	OK	0.0375592	0	0.357954	OK
TCONS_00000946	=	NM_001243063	XLOC_000533	Nr1i3	TSS651	chr1:171213969-171222514	1411	-	0	0	0.143217	OK	0	0	0.142908	OK
TCONS_00000947	=	NM_009803	XLOC_000533	Nr1i3	TSS651	chr1:171213969-171222514	1414	-	0	0	0.14249	OK	0	0	0.142184	OK
TCONS_00000948	=	NM_013474	XLOC_000534	Apoa2	TSS652	chr1:171225053-171226379	521	-	0.579581	0	1.90761	OK	0.873865	0	2.46137	OK
TCONS_00000949	=	NM_172845	XLOC_000535	Adamts4	TSS653	chr1:171250421-171259922	3673	-	0	0	0	OK	0.0200872	0	0.0853652	OK
TCONS_00000950	j	NM_020579	XLOC_000536	B4galt3	TSS654	chr1:171270327-171281186	482	-	5.22173	0	15.0186	OK	8.48392	0	20.2053	OK
TCONS_00000951	=	NM_020579	XLOC_000536	B4galt3	TSS654	chr1:171270327-171281186	1998	-	9.50022	4.65172	14.3487	OK	10.2895	5.14095	15.438	OK
TCONS_00000952	j	NM_020579	XLOC_000536	B4galt3	TSS655	chr1:171270327-171281186	1548	-	5.9701	1.30294	10.6373	OK	2.95151	0	6.43606	OK
TCONS_00000953	=	NM_001128609	XLOC_000537	Dedd	TSS656	chr1:171329144-171345645	2733	-	1.69786	0.143062	3.25266	OK	4.341	1.99322	6.68878	OK
TCONS_00000954	=	NM_011615	XLOC_000537	Dedd	TSS656	chr1:171329144-171345645	2700	-	8.00796	4.74515	11.2708	OK	5.45776	2.89074	8.02477	OK
TCONS_00000955	=	NM_011070	XLOC_000538	Pfdn2	TSS657	chr1:171345698-171358170	622	-	60.0278	43.6761	76.3796	OK	55.3796	40.0196	70.7397	OK
TCONS_00000956	=	NM_001122680	XLOC_000539	Pvrl4	TSS658	chr1:171370172-171388287	3429	-	0.593107	0.0916653	1.09455	OK	0.0107597	0	0.0774731	OK
TCONS_00000957	=	NM_027893	XLOC_000539	Pvrl4	TSS658	chr1:171370172-171388287	3504	-	0.954004	0.352748	1.55526	OK	1.92066	1.06725	2.77408	OK
TCONS_00000958	j	NM_001005508	XLOC_000540	Arhgap30	TSS659	chr1:171388890-171410399	4589	-	0.664827	0	1.8842	OK	2.20464	0.082526	4.32676	OK
TCONS_00000959	=	NM_001005508	XLOC_000540	Arhgap30	TSS659	chr1:171388890-171410399	4487	-	31.9586	24.1379	39.7794	OK	31.7505	23.9708	39.5302	OK
TCONS_00000960	=	NM_009480	XLOC_000541	Usf1	TSS660	chr1:171411680-171418757	1821	-	15.1919	10.3578	20.0259	OK	12.7811	8.51769	17.0445	OK
TCONS_00000961	j	NM_009480	XLOC_000541	Usf1	TSS661	chr1:171411680-171418757	2750	-	4.05985	1.84666	6.27305	OK	4.15278	1.98507	6.32048	OK
TCONS_00000962	j	NM_001164525	XLOC_000542	Tstd1	TSS662	chr1:171419032-171420352	753	-	0.792118	0	1.99773	OK	1.45712	0	3.16229	OK
TCONS_00000963	=	NM_001164525	XLOC_000542	Tstd1	TSS662	chr1:171419032-171420352	551	-	0.278706	0	1.21457	OK	0	0	0.469776	OK
TCONS_00000964	=	NM_172647	XLOC_000543	F11r	TSS663	chr1:171437560-171464593	2482	-	4.27133	2.55654	5.98613	OK	3.01338	1.64594	4.38081	OK
TCONS_00000965	=	NM_019484	XLOC_000544	Alyref2	TSS664	chr1:171503477-171504750	1273	-	7.18144	4.26087	10.102	OK	4.49181	2.30278	6.68084	OK
TCONS_00000966	j	NM_018729	XLOC_000545	Cd244	TSS665	chr1:171559072-171587389	5879	-	0.000197377	0	0.0348223	OK	2.21057	1.1095	3.31164	OK
TCONS_00000967	=	NM_018729	XLOC_000545	Cd244	TSS666	chr1:171559072-171587389	3758	-	3.50329	1.76832	5.23825	OK	3.24261	1.54438	4.94084	OK
TCONS_00000968	=	NM_018729	XLOC_000545	Cd244	TSS666	chr1:171559072-171587389	5831	-	3.37916	2.07598	4.68234	OK	2.00816	0.935685	3.08063	OK
TCONS_00000969	=	NM_007649	XLOC_000546	Cd48	TSS667	chr1:171682054-171705257	1142	-	42.0426	30.1407	53.9445	OK	55.3355	40.4314	70.2395	OK
TCONS_00000970	=	NM_013730	XLOC_000547	Slamf1	TSS668	chr1:171767131-171801184	2688	-	0.60427	0.0420256	1.16651	OK	1.20464	0.398859	2.01041	OK
TCONS_00000971	=	NM_001252472	XLOC_000548	Cd84	TSS669	chr1:171839696-171890718	3521	-	3.60651	1.38511	5.82791	OK	3.18158	0.991147	5.37202	OK
TCONS_00000972	=	NM_001289470	XLOC_000548	Cd84	TSS669	chr1:171839696-171890718	3288	-	0.0187249	0	0.205417	OK	0.00398259	0	0.103262	OK
TCONS_00000973	=	NM_013489	XLOC_000548	Cd84	TSS669	chr1:171839696-171890718	3291	-	16.5013	11.2991	21.7034	OK	15.2542	10.0014	20.5069	OK
TCONS_00000974	j	NM_013489	XLOC_000548	Cd84	TSS670	chr1:171839696-171890718	3115	-	3.59423	1.07699	6.11147	OK	9.07853	4.87989	13.2772	OK
TCONS_00000975	=	NM_030710	XLOC_000549	Slamf6	TSS671	chr1:171917536-171943868	2443	-	0.109418	0	0.360132	OK	0.535832	0	1.14288	OK
TCONS_00000976	=	NM_009938	XLOC_000550	Copa	TSS672	chr1:172066012-172122332	4629	-	55.3734	41.03	69.7168	OK	52.7676	38.9603	66.5749	OK
TCONS_00000977	=	NM_001159525	XLOC_000551	Pex19	TSS673	chr1:172126754-172136497	2855	-	0	0	0.0758454	OK	0	0	0.0756266	OK
TCONS_00000978	=	NM_023041	XLOC_000551	Pex19	TSS673	chr1:172126754-172136497	3131	-	16.1307	11.6969	20.5644	OK	14.8842	10.7455	19.0229	OK
TCONS_00000979	=	NM_153555	XLOC_000552	Dcaf8	TSS674	chr1:172148014-172196485	3743	-	27.3938	18.6196	36.168	OK	22.5042	14.5659	30.4425	OK
TCONS_00000980	j	NM_153555	XLOC_000552	Dcaf8	TSS674	chr1:172148014-172196485	4005	-	16.9819	10.3102	23.6536	OK	21.1304	13.7194	28.5414	OK
TCONS_00000981	j	NM_153555	XLOC_000552	Dcaf8	TSS675	chr1:172148014-172196485	3970	-	5.72172	1.22512	10.2183	OK	5.98704	1.37719	10.5969	OK
TCONS_00000982	=	NM_080419	XLOC_000553	Igsf8	TSS676	chr1:172312406-172319835	2232	-	13.1049	9.29052	16.9193	OK	13.0061	9.22662	16.7857	OK
TCONS_00000983	=	NM_001039484	XLOC_000554	Kcnj10	TSS677	chr1:172341209-172374085	5407	-	0.164858	0	0.364581	OK	0.248875	0	0.502932	OK
TCONS_00000984	=	NM_026234	XLOC_000555	Pigm	TSS678	chr1:172376530-172384099	7569	-	9.73441	7.12479	12.344	OK	10.454	7.69124	13.2167	OK
TCONS_00000985	=	NM_029612	XLOC_000556	Slamf9	TSS679	chr1:172475359-172478409	1145	-	0.47192	0	1.24034	OK	0.444431	0	1.18087	OK
TCONS_00000986	=	NM_001145800	XLOC_000557	Igsf9	TSS680	chr1:172482212-172498877	4135	-	0.524689	0.130578	0.9188	OK	0.597908	0.175187	1.02063	OK
TCONS_00000987	=	NM_033608	XLOC_000557	Igsf9	TSS681	chr1:172482212-172498877	4201	-	0.000339037	0	0.0405244	OK	0.00024309	0	0.0405264	OK
TCONS_00000988	=	NM_178598	XLOC_000558	Tagln2	TSS682	chr1:172500245-172507375	1382	-	229.738	175.951	283.525	OK	216.245	165.529	266.961	OK
TCONS_00000989	=	NM_027972	XLOC_000559	Ccdc19	TSS683	chr1:172521129-172550806	1822	-	0.152656	0	0.408059	OK	0.0574785	0	0.219243	OK
TCONS_00000990	=	NM_177723	XLOC_000560	Vsig8	TSS684	chr1:172555937-172563717	1801	-	0	0	0	OK	0	0	0	OK
TCONS_00000991	=	NR_027644	XLOC_000560	Vsig8	TSS685	chr1:172555937-172563717	1520	-	0	0	0	OK	0	0	0	OK
TCONS_00000992	=	NM_007768	XLOC_000561	Crp	TSS686	chr1:172698055-172699966	1698	-	0.0947984	0	0.352036	OK	0.500378	0	1.31007	OK
TCONS_00000993	=	NM_008763	XLOC_000562	Olfr16	TSS687	chr1:172956767-172957817	1050	-	0	0	0	OK	0	0	0	OK
TCONS_00000994	=	NM_001001809	XLOC_000563	Olfr218	TSS688	chr1:173203357-173204299	942	-	0	0	0	OK	0	0	0	OK
TCONS_00000995	=	NM_146881	XLOC_000564	Olfr1404	TSS689	chr1:173215606-173216640	1034	-	0	0	0	OK	0	0	0	OK
TCONS_00000996	=	NM_146651	XLOC_000565	Olfr418-ps1	TSS690	chr1:173270146-173271137	991	-	0	0	0	OK	0	0	0	OK
TCONS_00000997	j	NM_001013779	XLOC_000566	Aim2	TSS691	chr1:173420563-173466036	1627	-	9.32925	3.84751	14.811	OK	12.3381	5.46014	19.216	OK
TCONS_00000998	j	NM_001013779	XLOC_000566	Aim2	TSS691	chr1:173420563-173466036	1282	-	2.7803	0	5.85384	OK	3.90849	0	7.89989	OK
TCONS_00000999	j	NM_001013779	XLOC_000566	Aim2	TSS691	chr1:173420563-173466036	2342	-	1.5058	0	3.03244	OK	3.73356	1.15719	6.30992	OK
TCONS_00001000	=	NM_001013779	XLOC_000566	Aim2	TSS691	chr1:173420563-173466036	2537	-	2.28916	0.356644	4.22167	OK	0.0510885	0	0.339098	OK
TCONS_00001001	j	NM_001013779	XLOC_000566	Aim2	TSS692	chr1:173420563-173466036	2551	-	4.4868	1.80604	7.16757	OK	2.74814	0.560564	4.93572	OK
TCONS_00001002	j	NM_001013779	XLOC_000566	Aim2	TSS692	chr1:173420563-173466036	2811	-	1.48196	0	3.04627	OK	3.64835	1.12836	6.16835	OK
TCONS_00001003	j	NM_001013779	XLOC_000566	Aim2	TSS693	chr1:173420563-173466036	2350	-	4.6496	1.89501	7.40418	OK	7.08003	3.45444	10.7056	OK
TCONS_00001004	=	NM_175026	XLOC_000567	Pyhin1	TSS694	chr1:173630858-173647928	3497	-	2.66525	1.52113	3.80937	OK	2.51801	1.41215	3.62387	OK
TCONS_00001005	=	NM_001162938	XLOC_000568	Pydc3	TSS695	chr1:173673679-173698392	2987	-	1.69071	0.762304	2.61911	OK	0.77066	0.143301	1.39802	OK
TCONS_00001006	=	NM_146717	XLOC_000569	Olfr433	TSS696	chr1:174041932-174042936	1004	-	0	0	0	OK	0	0	0	OK
TCONS_00001007	=	NM_146716	XLOC_000570	Olfr432	TSS697	chr1:174050374-174051313	939	-	0	0	0	OK	0	0	0	OK
TCONS_00001008	=	NM_146718	XLOC_000571	Olfr430	TSS698	chr1:174069299-174070253	954	-	0	0	0	OK	0	0	0	OK
TCONS_00001009	=	NM_146722	XLOC_000572	Olfr429	TSS699	chr1:174089037-174089980	943	-	0	0	0	OK	0	0	0	OK
TCONS_00001010	=	NM_001206926	XLOC_000573	Olfr426	TSS700	chr1:174099459-174100410	948	-	0	0	0	OK	0	0	0	OK
TCONS_00001011	=	NM_001206926	XLOC_000573	Olfr426	TSS700	chr1:174099459-174100410	951	-	0	0	0	OK	0	0	0	OK
TCONS_00001012	=	NM_146721	XLOC_000574	Olfr424	TSS701	chr1:174136745-174137693	948	-	0	0	0	OK	0	0	0	OK
TCONS_00001013	=	NM_146720	XLOC_000575	Olfr421-ps1	TSS702	chr1:174151480-174152530	1050	-	0	0	0	OK	0	0	0	OK
TCONS_00001014	=	NM_146305	XLOC_000576	Olfr420	TSS703	chr1:174158721-174159767	1046	-	0	0	0	OK	0	0	0	OK
TCONS_00001015	=	NM_011465	XLOC_000577	Spta1	TSS704	chr1:174172775-174248449	8405	-	3.20168	2.26933	4.13402	OK	5.65825	4.16532	7.15119	OK
TCONS_00001016	=	NM_025470	XLOC_000578	Mptx1	TSS705	chr1:174330517-174332877	803	-	0	0	0	OK	0	0	0	OK
TCONS_00001017	=	NM_207137	XLOC_000579	Olfr417	TSS706	chr1:174368918-174369848	930	-	1.26821	0	2.99398	OK	0.158782	0	0.674781	OK
TCONS_00001018	=	NM_146714	XLOC_000580	Olfr248	TSS707	chr1:174391045-174392055	1010	-	0.374469	0	1.23251	OK	0.98578	0	2.58093	OK
TCONS_00001019	=	NM_146761	XLOC_000581	Olfr414	TSS708	chr1:174430429-174431384	955	-	0.198636	0	0.737638	OK	0.450976	0	1.49157	OK
TCONS_00001020	=	NM_207694	XLOC_000582	Olfr220	TSS709	chr1:174448624-174449602	978	-	0	0	0	OK	0	0	0	OK
TCONS_00001021	=	NM_019445	XLOC_000583	Fmn2	TSS710	chr1:174501824-174822729	6442	-	0.316901	0.0671377	0.566664	OK	0.430939	0.139831	0.722047	OK
TCONS_00001022	=	NM_133809	XLOC_000584	Kmo	TSS711	chr1:175632192-175660853	2498	-	1.07164	0.247867	1.8954	OK	3.07494	1.62094	4.52893	OK
TCONS_00001023	=	NM_029453	XLOC_000585	Wdr64	TSS712	chr1:175698592-175815733	3816	-	0	0	0	OK	0	0	0	OK
TCONS_00001024	=	NM_012012	XLOC_000586	Exo1	TSS713	chr1:175880777-175911558	5506	-	3.58627	2.04219	5.13035	OK	3.07233	1.56281	4.58184	OK
TCONS_00001025	j	NM_012012	XLOC_000586	Exo1	TSS714	chr1:175880777-175911558	5574	-	4.93581	3.15603	6.71558	OK	6.94529	4.74504	9.14554	OK
TCONS_00001026	=	NM_001290692	XLOC_000587	Becn2	TSS715	chr1:175920328-175922225	1789	-	0.0581882	0	0.216083	OK	0	0	0	OK
TCONS_00001027	=	NM_029756	XLOC_000588	Sdccag8	TSS716	chr1:176814659-177258548	2771	-	4.16935	1.61026	6.72845	OK	3.45538	1.10434	5.80642	OK
TCONS_00001028	=	NM_029756	XLOC_000588	Sdccag8	TSS716	chr1:176814659-177258548	4473	-	1.78557	0.371113	3.20003	OK	1.87216	0.402718	3.34161	OK
TCONS_00001029	x	NM_011785	XLOC_000589	Akt3	TSS717	chr1:176814659-177258548	575	-	8.73101	0	24.5998	OK	5.12609	0	16.6235	OK
TCONS_00001030	x	NM_011785	XLOC_000589	Akt3	TSS717	chr1:176814659-177258548	466	-	2.45955	0	11.2089	OK	5.87385	0	19.6319	OK
TCONS_00001031	j	NM_001012330	XLOC_000590	Zbtb18	TSS718	chr1:177442300-177450764	3971	-	3.44377	1.40555	5.48199	OK	2.25136	0.598833	3.90389	OK
TCONS_00001032	j	NM_001012330	XLOC_000590	Zbtb18	TSS719	chr1:177442300-177450764	4881	-	6.12986	3.61624	8.64349	OK	6.04987	3.54428	8.55545	OK
TCONS_00001033	=	NM_001012330	XLOC_000590	Zbtb18	TSS720	chr1:177442300-177450764	3838	-	5.11782	2.3797	7.85595	OK	5.90028	2.96533	8.83522	OK
TCONS_00001034	=	NM_013915	XLOC_000590	Zbtb18	TSS721	chr1:177442300-177450764	4944	-	2.60452	0.868224	4.34083	OK	3.60543	1.53725	5.67361	OK
TCONS_00001035	=	NM_027077	XLOC_000591	1700016C15Rik	TSS722	chr1:177729813-177753305	749	-	0.195557	0	0.726205	OK	0	0	0	OK
TCONS_00001036	=	NM_001034899	XLOC_000592	Gm16432	TSS723	chr1:177991434-178048291	1663	-	0.0995744	0	0.369772	OK	0	0	0	OK
TCONS_00001037	=	NM_024282	XLOC_000593	Desi2	TSS724	chr1:178187416-178252597	4213	-	11.2312	8.03163	14.4307	OK	10.6948	7.62567	13.7639	OK
TCONS_00001038	=	NM_025511	XLOC_000594	Cox20	TSS725	chr1:178318115-178324359	3151	-	0.00201943	0	0.0685559	OK	1.41982	0	2.95029	OK
TCONS_00001039	j	NM_025511	XLOC_000594	Cox20	TSS725	chr1:178318115-178324359	6162	-	8.04682	5.51563	10.578	OK	7.73353	5.29918	10.1679	OK
TCONS_00001040	=	NM_025511	XLOC_000594	Cox20	TSS726	chr1:178318115-178324359	448	-	82.936	44.1906	121.681	OK	64.4406	31.2848	97.5964	OK
TCONS_00001041	=	NM_026626	XLOC_000595	Efcab2	TSS727	chr1:178405880-178483249	2538	-	1.37031	0.483716	2.25691	OK	1.40321	0.524511	2.28192	OK
TCONS_00001042	=	NM_001161665	XLOC_000596	Kif26b	TSS728	chr1:178529124-178932857	7406	-	0.144627	0.00497867	0.284276	OK	0.26938	0.0759395	0.46282	OK
TCONS_00001043	=	NM_146105	XLOC_000597	Cnst	TSS729	chr1:179546528-179627473	4545	-	5.48065	3.82308	7.13821	OK	5.63394	3.93923	7.32865	OK
TCONS_00001044	=	NM_178653	XLOC_000598	Sccpdh	TSS730	chr1:179668230-179687184	1922	-	4.59629	2.55542	6.63715	OK	5.6302	3.29979	7.96061	OK
TCONS_00001045	j	NM_001033285	XLOC_000599	Cdc42bpa	TSS731	chr1:179960877-180196020	8828	-	5.12701	3.45008	6.80394	OK	5.09968	3.33896	6.8604	OK
TCONS_00001046	=	NM_001033285	XLOC_000599	Cdc42bpa	TSS732	chr1:179960877-180196020	8656	-	0.000583639	0	0.0224932	OK	0.876594	0.140095	1.61309	OK
TCONS_00001047	=	NM_001081175	XLOC_000600	Itpkb	TSS733	chr1:180326968-180424799	5101	-	0	0	0.0289008	OK	0	0	0.0288921	OK
TCONS_00001048	=	NM_001081175	XLOC_000600	Itpkb	TSS733	chr1:180326968-180424799	6241	-	9.52518	7.07075	11.9796	OK	9.58911	7.1157	12.0625	OK
TCONS_00001049	=	NM_007415	XLOC_000601	Parp1	TSS734	chr1:180568974-180601254	3827	-	69.8998	53.6067	86.193	OK	68.6937	52.6769	84.7104	OK
TCONS_00001050	=	NR_105869	XLOC_000601	Mir6904	TSS735	chr1:180568974-180601254	67	-	0	0	2.6479	OK	0	0	2.6479	OK
TCONS_00001051	=	NM_175186	XLOC_000602	Lin9	TSS736	chr1:180641333-180690687	1679	-	0.785107	0	1.97084	OK	0.589776	0	1.63353	OK
TCONS_00001052	=	NM_001103182	XLOC_000602	Lin9	TSS736	chr1:180641333-180690687	2976	-	8.19132	5.5365	10.8461	OK	7.01112	4.63855	9.38369	OK
TCONS_00001053	=	NM_133225	XLOC_000603	Acbd3	TSS737	chr1:180726042-180754204	3471	-	11.9951	8.69636	15.2939	OK	13.3598	9.76853	16.951	OK
TCONS_00001054	=	NM_145943	XLOC_000604	Sde2	TSS738	chr1:180851150-180868114	3190	-	18.4281	13.5112	23.345	OK	16.8558	12.3022	21.4094	OK
TCONS_00001055	=	NM_177099	XLOC_000605	Lefty2	TSS739	chr1:180893118-180899102	2461	-	0	0	0	OK	0.0335917	0	0.142756	OK
TCONS_00001056	=	NM_133705	XLOC_000606	Pycr2	TSS740	chr1:180904273-180908088	1599	-	24.0013	17.3741	30.6285	OK	24.017	17.3857	30.6482	OK
TCONS_00001057	=	NM_010094	XLOC_000607	Lefty1	TSS741	chr1:180935038-180938401	1604	-	1.70595	0.541987	2.86992	OK	2.68568	1.20304	4.16833	OK
TCONS_00001058	=	NM_144794	XLOC_000608	Tmem63a	TSS742	chr1:180942517-180975173	3239	-	9.1695	5.73769	12.6013	OK	6.7695	3.90016	9.63885	OK
TCONS_00001059	j	NM_144794	XLOC_000608	Tmem63a	TSS743	chr1:180942517-180975173	3526	-	2.25736	0.578723	3.93601	OK	1.64401	0.247762	3.04025	OK
TCONS_00001060	j	NM_144794	XLOC_000608	Tmem63a	TSS744	chr1:180942517-180975173	4501	-	2.62705	1.10349	4.15061	OK	3.00649	1.39944	4.61355	OK
TCONS_00001061	j	NM_144794	XLOC_000608	Tmem63a	TSS745	chr1:180942517-180975173	3124	-	2.42573	0.583105	4.26835	OK	3.51651	1.33494	5.69808	OK
TCONS_00001062	=	NM_001033819	XLOC_000609	9130409I23Rik	TSS746	chr1:181051236-181060667	1898	-	0	0	0	OK	0	0	0	OK
TCONS_00001063	=	NM_030131	XLOC_000610	Cnih4	TSS747	chr1:181150930-181168994	3268	-	9.90212	6.92344	12.8808	OK	9.18767	6.39614	11.9792	OK
TCONS_00001064	=	NM_001160211	XLOC_000611	Cnih3	TSS748	chr1:181352627-181460641	2670	-	6.3284e-05	0	0.0689646	OK	0	0	0	OK
TCONS_00001065	=	NM_001160212	XLOC_000611	Cnih3	TSS748	chr1:181352627-181460641	2526	-	0.0414876	0	0.155492	OK	0	0	0	OK
TCONS_00001066	=	NM_028408	XLOC_000611	Cnih3	TSS748	chr1:181352627-181460641	2727	-	6.93173e-06	0	0.0656937	OK	0	0	0	OK
TCONS_00001067	=	NM_012058	XLOC_000612	Srp9	TSS749	chr1:182124736-182132415	1388	-	55.1555	40.8044	69.5065	OK	51.645	38.2005	65.0894	OK
TCONS_00001068	=	NR_015458	XLOC_000613	1700047M11Rik	TSS750	chr1:182300833-182303289	686	-	0	0	0	OK	0	0	0	OK
TCONS_00001069	=	NM_173378	XLOC_000614	Trp53bp2	TSS751	chr1:182409166-182462436	4370	-	6.82674	4.88025	8.77323	OK	6.56948	4.68244	8.45652	OK
TCONS_00001070	=	NM_001145806	XLOC_000615	Capn8	TSS752	chr1:182565006-182632352	2483	-	0	0	0	OK	0	0	0	OK
TCONS_00001071	=	NM_130890	XLOC_000615	Capn8	TSS752	chr1:182565006-182632352	2411	-	0	0	0	OK	0	0	0	OK
TCONS_00001072	=	NM_144796	XLOC_000616	Susd4	TSS753	chr1:182764905-182895654	2035	-	0.194767	0	0.511904	OK	0.183437	0	0.487399	OK
TCONS_00001073	=	NM_016928	XLOC_000617	Tlr5	TSS754	chr1:182954787-182976044	3199	-	0.123082	0	0.348923	OK	0.0308738	0	0.131205	OK
TCONS_00001074	=	NM_181732	XLOC_000618	Aida	TSS755	chr1:183276341-183324501	3293	-	11.4968	7.09811	15.8954	OK	12.4747	7.71821	17.2313	OK
TCONS_00001075	j	NM_021466	XLOC_000619	Taf1a	TSS756	chr1:183388884-183410206	2414	-	0	0	0.0742171	OK	0.0011157	0	0.0748475	OK
TCONS_00001076	=	NM_001277957	XLOC_000619	Taf1a	TSS756	chr1:183388884-183410206	2354	-	0.000445688	0	0.0756894	OK	2.06738	0.734541	3.40023	OK
TCONS_00001077	=	NM_021466	XLOC_000619	Taf1a	TSS756	chr1:183388884-183410206	2393	-	3.238	1.55632	4.91968	OK	0.00208575	0	0.0759901	OK
TCONS_00001078	=	NM_001277958	XLOC_000619	Taf1a	TSS756	chr1:183388884-183410206	2382	-	0	0	0.0762688	OK	1.30991	0.272856	2.34697	OK
TCONS_00001079	=	NM_001277959	XLOC_000619	Taf1a	TSS756	chr1:183388884-183410206	2361	-	4.22699	2.2557	6.19828	OK	2.36524	0.942705	3.78778	OK
TCONS_00001080	=	NM_030175	XLOC_000620	Hhipl2	TSS757	chr1:183418502-183437053	2736	-	0	0	0	OK	0	0	0	OK
TCONS_00001081	=	NM_022019	XLOC_000621	Dusp10	TSS758	chr1:184034460-184075636	2712	-	1.24358	0.429294	2.05787	OK	1.16716	0.378721	1.95561	OK
TCONS_00001082	=	NR_040627	XLOC_000622	4930488B22Rik	TSS759	chr1:184712496-184718989	1722	-	0.139093	0	0.457803	OK	0	0	0	OK
TCONS_00001083	j	NM_001163754	XLOC_000623	Rab3gap2	TSS760	chr1:185204121-185329401	6974	-	3.15237	0.772059	5.53268	OK	1.81544	0.0140087	3.61688	OK
TCONS_00001084	j	NM_001163754	XLOC_000623	Rab3gap2	TSS760	chr1:185204121-185329401	3833	-	12.3608	6.28942	18.4322	OK	10.446	4.94826	15.9437	OK
TCONS_00001085	=	NM_001163754	XLOC_000623	Rab3gap2	TSS760	chr1:185204121-185329401	6988	-	5.59878	2.43975	8.7578	OK	7.0389	3.509	10.5688	OK
TCONS_00001086	=	NR_034044	XLOC_000624	Snora36b	TSS761	chr1:185204121-185329401	113	-	0	0	1.56999	OK	0	0	1.56999	OK
TCONS_00001087	=	NR_035529	XLOC_000624	Mir664	TSS761	chr1:185204121-185329401	69	-	0	0	2.57114	OK	0	0	2.57114	OK
TCONS_00001088	=	NR_029580	XLOC_000625	Mir194-1	TSS762	chr1:185204121-185329401	67	-	0	0	2.6479	OK	0	0	2.6479	OK
TCONS_00001089	=	NR_029908	XLOC_000626	Mir215	TSS763	chr1:185204121-185329401	111	-	33.937	0	388.385	OK	25.6916	0	332.456	OK
TCONS_00001090	=	NM_011794	XLOC_000627	Bpnt1	TSS764	chr1:185332158-185357769	2182	-	6.12375	3.7525	8.495	OK	6.18761	3.79404	8.58117	OK
TCONS_00001091	=	NM_029735	XLOC_000628	Eprs	TSS765	chr1:185363094-185428355	4850	-	50.1008	38.3658	61.8358	OK	50.5954	38.7501	62.4406	OK
TCONS_00001092	=	NM_001033286	XLOC_000629	Slc30a10	TSS766	chr1:185447115-185468761	5835	-	0.104659	0	0.259244	OK	0.189807	0	0.407886	OK
TCONS_00001093	=	NR_033600	XLOC_000630	5033404E19Rik	TSS767	chr1:185497305-185498014	709	-	0	0	0	OK	0	0	0	OK
TCONS_00001094	=	NR_030555	XLOC_000631	Mir297c	TSS768	chr1:185537335-185988795	75	-	0	0	0	OK	0	0	0	OK
TCONS_00001095	=	NM_033077	XLOC_000632	D1Pas1	TSS769	chr1:186967415-186970627	3212	-	0	0	0	OK	0	0	0	OK
TCONS_00001096	=	NR_040554	XLOC_000633	1700007P06Rik	TSS770	chr1:187048406-187215446	823	-	0.109047	0	0.488686	OK	0.574475	0	1.39649	OK
TCONS_00001097	=	NM_026367	XLOC_000634	Gpatch2	TSS771	chr1:187215510-187351482	4549	-	2.27266	1.11287	3.43245	OK	4.59567	2.98349	6.20786	OK
TCONS_00001098	j	NM_026367	XLOC_000634	Gpatch2	TSS771	chr1:187215510-187351482	4419	-	0.784886	0.0813651	1.48841	OK	0.000194478	0	0.0421932	OK
TCONS_00001099	j	NM_026367	XLOC_000634	Gpatch2	TSS771	chr1:187215510-187351482	4562	-	2.93133	1.64104	4.22162	OK	1.50844	0.529734	2.48715	OK
TCONS_00001100	=	NM_001243792	XLOC_000635	Esrrg	TSS772	chr1:187609005-188214884	5354	-	0.00197336	0	0.0453069	OK	0	0	0	OK
TCONS_00001101	=	NM_011935	XLOC_000635	Esrrg	TSS773	chr1:187609005-188214884	5292	-	0.0236859	0	0.0893699	OK	0	0	0	OK
TCONS_00001102	=	NM_021408	XLOC_000636	Ush2a	TSS774	chr1:188262837-188965039	15889	-	0.00631558	0	0.023453	OK	0	0	0	OK
TCONS_00001103	=	NM_008976	XLOC_000637	Ptpn14	TSS775	chr1:189728267-189876693	10744	-	2.29989	1.594	3.00578	OK	1.46329	0.956123	1.97046	OK
TCONS_00001104	=	NM_001199020	XLOC_000638	Angel2	TSS776	chr1:190925107-190946975	3095	-	12.9152	8.01659	17.8138	OK	8.13148	4.46993	11.793	OK
TCONS_00001105	j	NM_001199020	XLOC_000638	Angel2	TSS777	chr1:190925107-190946975	1463	-	1.68121	0	4.08311	OK	4.17284	0.588235	7.75744	OK
TCONS_00001106	=	NM_021421	XLOC_000638	Angel2	TSS777	chr1:190925107-190946975	3230	-	4.82665	2.07001	7.58329	OK	6.6848	3.60138	9.76821	OK
TCONS_00001107	=	NR_037578	XLOC_000638	Angel2	TSS777	chr1:190925107-190946975	3189	-	0.00102774	0	0.0677524	OK	0.00486053	0	0.0987601	OK
TCONS_00001108	=	NR_037579	XLOC_000638	Angel2	TSS777	chr1:190925107-190946975	2904	-	1.23505	0	2.87935	OK	0	0	0.0710694	OK
TCONS_00001109	j	NM_001199020	XLOC_000638	Angel2	TSS778	chr1:190925107-190946975	2750	-	7.35268	3.17817	11.5272	OK	7.54746	3.58636	11.5086	OK
TCONS_00001110	=	NR_027298	XLOC_000639	A230020J21Rik	TSS779	chr1:191005831-191029781	1649	-	3.778	1.38657	6.16942	OK	4.95294	2.07016	7.83571	OK
TCONS_00001111	=	NM_029336	XLOC_000640	Spata45	TSS780	chr1:191036821-191042941	428	-	0.732606	0	2.41127	OK	0	0	0	OK
TCONS_00001112	j	NM_198654	XLOC_000641	Nsl1	TSS781	chr1:191063020-191084558	2920	-	0.0051447	0	0.103048	OK	11.8388	8.39476	15.2828	OK
TCONS_00001113	=	NM_198654	XLOC_000641	Nsl1	TSS781	chr1:191063020-191084558	2973	-	11.9447	8.47048	15.4189	OK	0.00108028	0	0.06916	OK
TCONS_00001114	=	NM_030060	XLOC_000642	Batf3	TSS782	chr1:191098413-191108943	712	-	0	0	0	OK	0.295183	0	0.976295	OK
TCONS_00001115	=	NM_025864	XLOC_000643	Tmem206	TSS783	chr1:191325964-191397041	4204	-	8.43581	4.09339	12.7782	OK	9.50923	5.18974	13.8287	OK
TCONS_00001116	=	NM_178632	XLOC_000644	Ints7	TSS784	chr1:191575733-191621725	3252	-	32.1309	23.6425	40.6194	OK	31.285	23.5205	39.0495	OK
TCONS_00001117	j	NM_178632	XLOC_000644	Ints7	TSS784	chr1:191575733-191621725	3282	-	5.2138	1.75209	8.67551	OK	0.00234155	0	0.0854918	OK
TCONS_00001118	j	NM_001134829	XLOC_000645	Lpgat1	TSS785	chr1:191718023-191784257	7214	-	3.27515	1.85496	4.69533	OK	0.469173	0	1.01544	OK
TCONS_00001119	=	NM_172266	XLOC_000645	Lpgat1	TSS785	chr1:191718023-191784257	7045	-	4.64886	2.9491	6.34862	OK	2.94617	1.61203	4.2803	OK
TCONS_00001120	=	NM_001134829	XLOC_000645	Lpgat1	TSS786	chr1:191718023-191784257	7066	-	0.00061843	0	0.0329813	OK	4.07298	2.51732	5.62863	OK
TCONS_00001121	=	NM_010892	XLOC_000646	Nek2	TSS787	chr1:191821472-191833049	3197	-	10.8213	7.75484	13.8878	OK	10.8645	7.79547	13.9336	OK
TCONS_00001122	=	NM_009579	XLOC_000647	Slc30a1	TSS788	chr1:191894071-191913247	5230	-	2.79568	1.70666	3.88469	OK	2.84663	1.7249	3.96837	OK
TCONS_00001123	=	NM_001177900	XLOC_000648	Rd3	TSS789	chr1:191977372-191988282	3647	-	0.0571496	0	0.189377	OK	0.0648805	0	0.21808	OK
TCONS_00001124	=	NM_023727	XLOC_000648	Rd3	TSS789	chr1:191977372-191988282	3720	-	0.0004928	0	0.049439	OK	0.00049799	0	0.0493635	OK
TCONS_00001125	=	NR_033536	XLOC_000649	Gm10516	TSS790	chr1:192098545-192151025	2612	-	0.0856752	0	0.364683	OK	0.225885	0	0.676932	OK
TCONS_00001126	=	NM_001038607	XLOC_000650	Kcnh1	TSS791	chr1:192190871-192510158	7062	-	0.0410419	0	0.11343	OK	0.0518584	0	0.13871	OK
TCONS_00001127	=	NM_010600	XLOC_000650	Kcnh1	TSS791	chr1:192190871-192510158	7143	-	0.000533922	0	0.0242539	OK	0.000545934	0	0.0242274	OK
TCONS_00001128	=	NR_040468	XLOC_000651	1700065J18Rik	TSS792	chr1:192841704-192842739	404	-	0	0	0	OK	0	0	0	OK
TCONS_00001129	=	NM_016851	XLOC_000652	Irf6	TSS793	chr1:193153111-193172035	4124	-	1.25541	0.579014	1.93181	OK	1.15898	0.514762	1.80319	OK
TCONS_00001130	=	NM_001160360	XLOC_000653	A130010J15Rik	TSS794	chr1:193173468-193201546	3630	-	0	0	0.0654892	OK	1.59743	0.01643	3.17843	OK
TCONS_00001131	=	NM_001160359	XLOC_000653	A130010J15Rik	TSS795	chr1:193173468-193201546	3782	-	0.64154	0	1.73521	OK	0	0	0.0604157	OK
TCONS_00001132	=	NM_181048	XLOC_000653	A130010J15Rik	TSS795	chr1:193173468-193201546	3792	-	2.92665	0.788017	5.06529	OK	1.40145	0	2.82116	OK
TCONS_00001133	=	NM_008484	XLOC_000654	Lamb3	TSS796	chr1:193301993-193343878	4055	-	0.000795871	0	0.0393827	OK	0.000252059	0	0.0387855	OK
TCONS_00001134	=	NM_001277928	XLOC_000654	Lamb3	TSS797	chr1:193301993-193343878	4016	-	0.226771	0	0.474178	OK	0.120275	0	0.292747	OK
TCONS_00001135	=	NM_008882	XLOC_000655	Plxna2	TSS798	chr1:194619828-194816868	11035	-	0.222298	0.0618737	0.382722	OK	0.147027	0.0173191	0.276735	OK
TCONS_00001136	=	NM_001111059	XLOC_000656	Cd34	TSS799	chr1:194938820-194976959	2621	-	90.7192	57.6719	123.766	OK	62.1411	36.7073	87.575	OK
TCONS_00001137	=	NM_133654	XLOC_000656	Cd34	TSS799	chr1:194938820-194976959	2465	-	128.149	87.7485	168.549	OK	127.581	90.1039	165.058	OK
TCONS_00001138	=	NR_015566	XLOC_000657	A330023F24Rik	TSS800	chr1:195017398-195037908	5195	-	0.621681	0.19114	1.05222	OK	0.5412	0.137398	0.945003	OK
TCONS_00001139	=	NR_029809	XLOC_000657	Mir29b-2	TSS801	chr1:195017398-195037908	81	-	0	0	2.19023	OK	0	0	2.19023	OK
TCONS_00001140	=	NR_029745	XLOC_000657	Mir29c	TSS802	chr1:195017398-195037908	88	-	0	0	2.01601	OK	0	0	2.01601	OK
TCONS_00001141	=	NM_001011874	XLOC_000658	Xkr4	TSS803	chr1:3214481-3671498	3634	-	0	0	0	OK	0	0	0	OK
TCONS_00001142	=	NM_001195662	XLOC_000659	Rp1	TSS804	chr1:4290845-4409241	3047	-	0	0	0	OK	0	0	0	OK
TCONS_00001143	=	NM_011283	XLOC_000659	Rp1	TSS805	chr1:4290845-4409241	7508	-	0	0	0	OK	0	0	0	OK
TCONS_00001144	=	NM_001289464	XLOC_000660	Sox17	TSS806	chr1:4490927-4497354	3288	-	0	0	0	OK	0	0	0	OK
TCONS_00001145	=	NM_001289465	XLOC_000660	Sox17	TSS806	chr1:4490927-4497354	3704	-	0	0	0	OK	0	0	0	OK
TCONS_00001146	=	NM_001289466	XLOC_000660	Sox17	TSS806	chr1:4490927-4497354	2960	-	0	0	0	OK	0	0	0	OK
TCONS_00001147	=	NM_001289467	XLOC_000660	Sox17	TSS806	chr1:4490927-4497354	2897	-	0	0	0	OK	0	0	0	OK
TCONS_00001148	=	NM_011441	XLOC_000660	Sox17	TSS806	chr1:4490927-4497354	4071	-	0	0	0	OK	0	0	0	OK
TCONS_00001149	=	NM_001177658	XLOC_000661	Mrpl15	TSS807	chr1:4773199-4785726	4201	-	7.21052	4.54661	9.87443	OK	7.66791	5.05647	10.2794	OK
TCONS_00001150	=	NM_025300	XLOC_000661	Mrpl15	TSS807	chr1:4773199-4785726	1916	-	11.9142	6.95491	16.8734	OK	7.72854	3.74781	11.7093	OK
TCONS_00001151	=	NR_033530	XLOC_000661	Mrpl15	TSS807	chr1:4773199-4785726	1761	-	0	0	0.139315	OK	0.58841	0	1.81742	OK
TCONS_00001152	=	NM_001290372	XLOC_000662	Rgs20	TSS808	chr1:4909575-5070285	1708	-	0.402851	0	0.95151	OK	0.304637	0	0.797378	OK
TCONS_00001153	=	NM_021374	XLOC_000662	Rgs20	TSS809	chr1:4909575-5070285	1778	-	0.000318939	0	0.108935	OK	0.000324305	0	0.108808	OK
TCONS_00001154	=	NM_001177795	XLOC_000662	Rgs20	TSS810	chr1:4909575-5070285	2125	-	0	0	0.100047	OK	0	0	0.0997275	OK
TCONS_00001155	=	NM_010342	XLOC_000663	Npbwr1	TSS811	chr1:5913706-5917398	3692	-	0	0	0	OK	0	0	0	OK
TCONS_00001156	=	NM_001290390	XLOC_000664	Sntg1	TSS812	chr1:8359738-9299877	7259	-	0	0	0	OK	0	0	0	OK
TCONS_00001157	=	NM_001290392	XLOC_000664	Sntg1	TSS812	chr1:8359738-9299877	6994	-	0	0	0	OK	0	0	0	OK
TCONS_00001158	=	NM_001290393	XLOC_000664	Sntg1	TSS812	chr1:8359738-9299877	7208	-	0	0	0	OK	0	0	0	OK
TCONS_00001159	=	NM_027671	XLOC_000664	Sntg1	TSS812	chr1:8359738-9299877	7262	-	0	0	0	OK	0	0	0	OK
TCONS_00001160	=	NR_015470	XLOC_000665	2610203C22Rik	TSS813	chr1:9548045-9631092	1245	-	0	0	0	OK	0	0	0.142497	OK
TCONS_00001161	=	NM_001290397	XLOC_000666	Mybl1	TSS814	chr1:9667410-9700209	4804	-	0.819221	0.272944	1.3655	OK	0.000594709	0	0.0512766	OK
TCONS_00001162	=	NM_008651	XLOC_000666	Mybl1	TSS814	chr1:9667410-9700209	4984	-	0.000168516	0	0.0493588	OK	0.766085	0.242165	1.29001	OK
TCONS_00001163	=	NM_173443	XLOC_000667	Vcpip1	TSS815	chr1:9723195-9771256	5175	-	13.4209	9.6191	17.2228	OK	14.354	10.377	18.3311	OK
TCONS_00001164	j	NR_024067	XLOC_000668	Snhg6	TSS816	chr1:9941990-9944118	435	-	15.0844	4.41129	25.7576	OK	19.9521	7.56179	32.3424	OK
TCONS_00001165	=	NR_024067	XLOC_000668	Snhg6	TSS816	chr1:9941990-9944118	407	-	49.8914	30.1804	69.6023	OK	43.2403	24.9912	61.4894	OK
TCONS_00001166	=	NR_004410	XLOC_000669	Snord87	TSS817	chr1:9941990-9944118	74	-	683.797	0	2829.64	OK	774.575	0	3072.42	OK
TCONS_00001167	=	NM_001285425	XLOC_000670	Tcf24	TSS818	chr1:9960162-9967485	3746	-	0	0	0	OK	0.0562617	0	0.189933	OK
TCONS_00001168	=	NM_145692	XLOC_000671	Ppp1r42	TSS819	chr1:9968621-10009136	1427	-	0	0	0	OK	0	0	0	OK
TCONS_00001169	=	NR_110971	XLOC_000671	Ppp1r42	TSS819	chr1:9968621-10009136	1150	-	0	0	0	OK	0	0	0	OK
TCONS_00001170	=	NM_027033	XLOC_000671	Ppp1r42	TSS819	chr1:9968621-10009136	784	-	0	0	0	OK	0	0	0	OK
TCONS_00001171	=	NM_001277101	XLOC_000672	Cops5	TSS820	chr1:10024599-10038159	1482	-	0	0	0.160553	OK	0	0	0.159935	OK
TCONS_00001172	=	NM_013715	XLOC_000672	Cops5	TSS820	chr1:10024599-10038159	1731	-	46.0505	34.0636	58.0373	OK	39.6384	28.9719	50.3048	OK
TCONS_00001173	=	NR_102282	XLOC_000672	Cops5	TSS820	chr1:10024599-10038159	1739	-	1.19536	0	3.36286	OK	2.24663	0	4.8616	OK
TCONS_00001174	=	NM_001102430	XLOC_000673	Arfgef1	TSS821	chr1:10137506-10232670	7042	-	21.945	16.6566	27.2334	OK	20.0454	15.1831	24.9077	OK
TCONS_00001175	=	NM_001289497	XLOC_000674	Cpa6	TSS822	chr1:10324718-10865874	1815	-	0	0	0	OK	0	0	0	OK
TCONS_00001176	=	NM_177834	XLOC_000674	Cpa6	TSS822	chr1:10324718-10865874	1940	-	0	0	0	OK	0	0	0	OK
TCONS_00001177	=	NR_030645	XLOC_000675	Mir467e	TSS823	chr1:10324718-10865874	55	-	0	0	0	OK	0	0	0	OK
TCONS_00001178	=	NM_172841	XLOC_000676	Slco5a1	TSS824	chr1:12866549-12991135	8511	-	0.09174	0	0.216578	OK	0.161606	0	0.333509	OK
TCONS_00001179	=	NM_001081209	XLOC_000677	Prdm14	TSS825	chr1:13113427-13127163	2593	-	0	0	0	OK	0	0	0	OK
TCONS_00001180	=	NM_001077695	XLOC_000678	Ncoa2	TSS826	chr1:13139158-13374083	8006	-	1.61141	0.426702	2.79611	OK	3.52122	1.73104	5.31141	OK
TCONS_00001181	=	NM_008678	XLOC_000678	Ncoa2	TSS826	chr1:13139158-13374083	8213	-	12.1544	8.99156	15.3172	OK	11.5938	8.38315	14.8044	OK
TCONS_00001182	=	NM_028173	XLOC_000679	Tram1	TSS827	chr1:13564701-13589864	2888	-	73.5222	55.913	91.1314	OK	75.3466	57.3362	93.3571	OK
TCONS_00001183	=	NM_145381	XLOC_000680	Lactb2	TSS828	chr1:13625253-13660529	2553	-	1.82093	0.360642	3.28122	OK	4.29707	2.07162	6.52252	OK
TCONS_00001184	=	NM_145381	XLOC_000680	Lactb2	TSS828	chr1:13625253-13660529	1887	-	7.58501	4.39781	10.7722	OK	6.27978	3.30866	9.2509	OK
TCONS_00001185	j	NM_145381	XLOC_000680	Lactb2	TSS828	chr1:13625253-13660529	729	-	4.61594	0.669423	8.56246	OK	0.0548993	0	0.544977	OK
TCONS_00001186	=	NR_004447	XLOC_000681	Gm5523	TSS829	chr1:13785684-13786929	1245	-	0.281061	0	0.796774	OK	0.781285	0	1.70454	OK
TCONS_00001187	j	NM_010164	XLOC_000682	Eya1	TSS830	chr1:14168957-14310199	4342	-	0.00904507	0	0.0918927	OK	1.38625	0.453479	2.31903	OK
TCONS_00001188	j	NM_010164	XLOC_000682	Eya1	TSS830	chr1:14168957-14310199	4345	-	5.47382	3.73361	7.21404	OK	2.1861	1.04719	3.32502	OK
TCONS_00001189	=	NM_001252192	XLOC_000682	Eya1	TSS830	chr1:14168957-14310199	4214	-	0.000147037	0	0.0495893	OK	0	0	0.0493955	OK
TCONS_00001190	=	NM_010164	XLOC_000682	Eya1	TSS830	chr1:14168957-14310199	4330	-	0	0	0.0480072	OK	1.50272	0.551009	2.45442	OK
TCONS_00001191	=	NM_010827	XLOC_000683	Msc	TSS831	chr1:14753345-14755966	1717	-	0	0	0	OK	0	0	0	OK
TCONS_00001192	=	NM_177781	XLOC_000684	Trpa1	TSS832	chr1:14872647-14918862	4263	-	0.0290896	0	0.108025	OK	0.0219655	0	0.0933473	OK
TCONS_00001193	=	NM_001033288	XLOC_000685	Sbspon	TSS833	chr1:15853861-15892722	2748	-	0.362825	0	0.838659	OK	0.0782282	0	0.264089	OK
TCONS_00001194	=	NM_001243238	XLOC_000686	4930444P10Rik	TSS834	chr1:16065978-16093041	717	-	0	0	0	OK	0	0	0	OK
TCONS_00001195	=	NM_011291	XLOC_000687	Rpl7	TSS835	chr1:16101295-16104433	933	-	1283.04	984.316	1581.77	OK	1209.98	928.509	1491.45	OK
TCONS_00001196	=	NM_001111272	XLOC_000688	Stau2	TSS836	chr1:16228809-16519561	2759	-	0	0	0.0704503	OK	0	0	0.0702565	OK
TCONS_00001197	=	NM_025303	XLOC_000688	Stau2	TSS836	chr1:16228809-16519561	2890	-	2.24635	0.994354	3.49834	OK	0.666505	0.0119092	1.3211	OK
TCONS_00001198	j	NM_025303	XLOC_000688	Stau2	TSS837	chr1:16228809-16519561	2192	-	2.6317	1.26238	4.00101	OK	3.20605	1.77883	4.63327	OK
TCONS_00001199	=	NM_001271016	XLOC_000689	Ube2w	TSS838	chr1:16540787-16619338	1536	-	0	0	0.166684	OK	0.165849	0	0.715202	OK
TCONS_00001200	j	NM_001271016	XLOC_000689	Ube2w	TSS839	chr1:16540787-16619338	3051	-	1.16696	0	2.48762	OK	2.88133	0.877554	4.8851	OK
TCONS_00001201	=	NM_001271017	XLOC_000689	Ube2w	TSS838	chr1:16540787-16619338	3059	-	2.2954	0.590649	4.00015	OK	1.6609	0.190661	3.13114	OK
TCONS_00001202	=	NM_025773	XLOC_000689	Ube2w	TSS838	chr1:16540787-16619338	3138	-	5.57472	3.00422	8.14522	OK	5.44046	2.90395	7.97698	OK
TCONS_00001203	=	NR_073122	XLOC_000689	Ube2w	TSS838	chr1:16540787-16619338	3035	-	0.599403	0	1.49381	OK	0.00016514	0	0.106828	OK
TCONS_00001204	=	NM_026456	XLOC_000690	Tceb1	TSS840	chr1:16641684-16657092	2067	-	7.82861	3.33356	12.3237	OK	5.52663	1.63494	9.41831	OK
TCONS_00001205	j	NM_026456	XLOC_000690	Tceb1	TSS841	chr1:16641684-16657092	2092	-	4.39332	0.894196	7.89244	OK	5.41106	1.44381	9.3783	OK
TCONS_00001206	=	NM_026456	XLOC_000690	Tceb1	TSS840	chr1:16641684-16657092	955	-	53.4145	35.3806	71.4484	OK	61.3517	41.7961	80.9074	OK
TCONS_00001207	=	NM_020604	XLOC_000691	Jph1	TSS842	chr1:16994939-17097889	4807	-	0.412609	0.0693592	0.755858	OK	0.156576	0	0.362588	OK
TCONS_00001208	=	NM_030033	XLOC_000692	Crisp4	TSS843	chr1:18115190-18137051	1192	-	0	0	0	OK	0	0	0	OK
TCONS_00001209	=	NR_002879	XLOC_000693	Defb44-ps	TSS844	chr1:18210052-18223564	222	-	0	0	0	OK	0	0	0	OK
TCONS_00001210	=	NM_001039123	XLOC_000694	Defb18	TSS845	chr1:18236472-18237443	258	-	0	0	0	OK	0	0	0	OK
TCONS_00001211	=	NM_183124	XLOC_000695	Defb41	TSS846	chr1:18250977-18265138	469	-	0	0	0	OK	0	0	0	OK
TCONS_00001212	=	NM_001040027	XLOC_000695	Gm15386	TSS846	chr1:18250977-18265138	256	-	0	0	0	OK	0	0	0	OK
TCONS_00001213	=	NM_153179	XLOC_000696	Pkhd1	TSS847	chr1:20057778-20618057	12928	-	0	0	0	OK	0	0	0	OK
TCONS_00001214	=	NM_145856	XLOC_000697	Il17f	TSS848	chr1:20777145-20784270	1178	-	0	0	0	OK	0.168241	0	0.567962	OK
TCONS_00001215	=	NM_008563	XLOC_000698	Mcm3	TSS849	chr1:20802214-20820274	3746	-	13.7724	6.17727	21.3675	OK	14.6549	6.80564	22.5042	OK
TCONS_00001216	=	NM_008563	XLOC_000698	Mcm3	TSS849	chr1:20802214-20820274	2886	-	76.2314	56.598	95.8649	OK	75.5383	55.9571	95.1194	OK
TCONS_00001217	=	NR_040492	XLOC_000699	6720483E21Rik	TSS850	chr1:20888649-20890473	1120	-	0.362904	0	1.02879	OK	0.0913339	0	0.388144	OK
TCONS_00001218	=	NM_177409	XLOC_000700	Tram2	TSS851	chr1:21001396-21079225	1390	-	6.38889	3.54344	9.23434	OK	5.67661	3.00716	8.34605	OK
TCONS_00001219	j	NM_177409	XLOC_000700	Tram2	TSS851	chr1:21001396-21079225	986	-	1.13311	0	2.69135	OK	1.55489	0	3.32499	OK
TCONS_00001220	=	NR_002858	XLOC_000701	Gm4956	TSS852	chr1:21285245-21298312	1148	-	0	0	0	OK	0.270263	0	0.893873	OK
TCONS_00001221	=	NM_001160139	XLOC_000702	Kcnq5	TSS853	chr1:21398402-21961942	6980	-	0.00224017	0	0.0304025	OK	0.000232479	0	0.0283576	OK
TCONS_00001222	=	NM_023872	XLOC_000702	Kcnq5	TSS853	chr1:21398402-21961942	6923	-	2.11721	1.35042	2.88399	OK	2.26927	1.46414	3.07439	OK
TCONS_00001223	=	NM_001012623	XLOC_000703	Rims1	TSS854	chr1:22288421-22432843	1922	-	0	0	0	OK	0	0	0	OK
TCONS_00001224	=	NM_053270	XLOC_000703	Rims1	TSS854	chr1:22288421-22432843	2189	-	0	0	0	OK	0	0	0	OK
TCONS_00001225	=	NM_183018	XLOC_000703	Rims1	TSS854	chr1:22288421-22432843	2105	-	0	0	0	OK	0	0	0	OK
TCONS_00001226	=	NM_001012625	XLOC_000704	Rims1	TSS855	chr1:22468190-22805724	1877	-	0	0	0	OK	0	0	0	OK
TCONS_00001227	=	NM_025746	XLOC_000705	4933415F23Rik	TSS856	chr1:23100473-23102253	1780	-	0	0	0	OK	0	0	0	OK
TCONS_00001228	=	NM_001081079	XLOC_000706	Ogfrl1	TSS857	chr1:23366423-23383175	4844	-	25.751	19.3894	32.1127	OK	23.7252	17.8211	29.6293	OK
TCONS_00001229	j	NR_110972	XLOC_000707	Smap1	TSS858	chr1:23761925-23922381	1889	-	0.435032	0	1.39862	OK	0.416887	0	1.32198	OK
TCONS_00001230	=	NR_110972	XLOC_000707	Smap1	TSS858	chr1:23761925-23922381	1885	-	0.00050975	0	0.0971969	OK	0.18284	0	0.785001	OK
TCONS_00001231	j	NR_110972	XLOC_000707	Smap1	TSS858	chr1:23761925-23922381	2079	-	0.0102138	0	0.15044	OK	2.35359	0.031704	4.67548	OK
TCONS_00001232	=	NM_001290683	XLOC_000707	Smap1	TSS858	chr1:23761925-23922381	2083	-	5.88938	2.39854	9.38021	OK	6.66861	2.90883	10.4284	OK
TCONS_00001233	=	NM_028534	XLOC_000707	Smap1	TSS859	chr1:23761925-23922381	2353	-	15.2165	10.3371	20.0958	OK	14.6917	9.73771	19.6457	OK
TCONS_00001234	=	NM_026503	XLOC_000708	1110058L19Rik	TSS860	chr1:23995938-24005640	667	-	19.2095	11.3517	27.0673	OK	20.8956	12.3981	29.3931	OK
TCONS_00001235	=	NM_026604	XLOC_000709	Fam135a	TSS861	chr1:24010757-24100341	6467	-	0.456203	0.105519	0.806887	OK	0.524748	0.147929	0.901566	OK
TCONS_00001236	=	NM_007733	XLOC_000710	Col19a1	TSS862	chr1:24257682-24587437	10542	-	0	0	0	OK	0.123707	0	0.250836	OK
TCONS_00001237	=	NM_175642	XLOC_000711	Bai3	TSS863	chr1:25067475-25829707	5522	-	0	0	0.0321277	OK	0	0	0.0321277	OK
TCONS_00001238	=	NM_001204913	XLOC_000712	Gm20172	TSS864	chr1:25067475-25829707	1551	-	1.38952	0	2.85253	OK	2.09679	0.325658	3.86792	OK
TCONS_00001239	=	NM_001033764	XLOC_000713	4931408C20Rik	TSS865	chr1:26681800-26687460	4331	-	0	0	0	OK	0	0	0	OK
TCONS_00001240	=	NM_001013750	XLOC_000714	Gm597	TSS866	chr1:28776121-28780252	2882	-	0	0	0	OK	0	0	0	OK
TCONS_00001241	=	NM_001081080	XLOC_000715	Phf3	TSS867	chr1:30802341-30873916	7561	-	9.8986	6.59601	13.2012	OK	13.0596	9.2056	16.9135	OK
TCONS_00001242	j	NM_001081080	XLOC_000715	Phf3	TSS868	chr1:30802341-30873916	7899	-	8.03847	5.13659	10.9403	OK	5.67488	3.18632	8.16343	OK
TCONS_00001243	=	NM_011200	XLOC_000716	Ptp4a1	TSS869	chr1:30940302-30949755	4129	-	8.07045	3.46752	12.6734	OK	7.19589	2.92992	11.4619	OK
TCONS_00001244	=	NR_002688	XLOC_000716	Gm13363	TSS869	chr1:30940302-30949755	2784	-	49.4872	35.924	63.0503	OK	48.5002	35.2972	61.7032	OK
TCONS_00001245	=	NR_033445	XLOC_000717	4931428L18Rik	TSS870	chr1:31141077-31222656	1094	-	0.282236	0	0.932157	OK	0.213297	0	0.736797	OK
TCONS_00001246	=	NM_001199956	XLOC_000718	Gm9839	TSS871	chr1:32172805-32657738	1437	-	0	0	0.123458	OK	0	0	0.123458	OK
TCONS_00001247	=	NM_001164286	XLOC_000719	Gm5415	TSS872	chr1:32172805-32657738	3748	-	0.0721479	0	0.245993	OK	0.135483	0	0.359984	OK
TCONS_00001248	=	NM_008922	XLOC_000720	Prim2	TSS873	chr1:33453807-33669794	1976	-	20.7342	14.958	26.5103	OK	24.8022	18.1172	31.4872	OK
TCONS_00001249	=	NM_145392	XLOC_000721	Bag2	TSS874	chr1:33745483-33757750	1815	-	17.4039	12.3409	22.4668	OK	15.3005	10.7259	19.8751	OK
TCONS_00001250	=	NM_001290699	XLOC_000722	Zfp451	TSS875	chr1:33761540-33814595	3792	-	3.15689	1.0861	5.22767	OK	3.57189	1.43714	5.70664	OK
TCONS_00001251	=	NM_133817	XLOC_000722	Zfp451	TSS875	chr1:33761540-33814595	4030	-	4.4842	2.12156	6.84685	OK	3.99503	1.80106	6.18899	OK
TCONS_00001252	=	NM_001290700	XLOC_000722	Zfp451	TSS875	chr1:33761540-33814595	7605	-	8.77315	5.92434	11.622	OK	8.0156	5.35299	10.6782	OK
TCONS_00001253	=	NM_001290700	XLOC_000722	Zfp451	TSS875	chr1:33761540-33814595	2077	-	0	0	0.0873915	OK	0.410617	0	1.38629	OK
TCONS_00001254	=	NM_001161816	XLOC_000723	Gm15455	TSS876	chr1:33835898-33838914	3016	-	0.0571548	0	0.188117	OK	0.0651137	0	0.215358	OK
TCONS_00001255	=	NM_177235	XLOC_000724	Bend6	TSS877	chr1:33852051-33907621	2292	-	0	0	0	OK	0.0389935	0	0.165712	OK
TCONS_00001256	=	NR_039562	XLOC_000725	Mir5103	TSS878	chr1:34433120-34433199	79	-	0	0	0	OK	125.093	0	531.612	OK
TCONS_00001257	=	NM_027159	XLOC_000726	Ccdc115	TSS879	chr1:34436669-34439672	1705	-	22.8983	16.5049	29.2918	OK	17.4216	12.3021	22.541	OK
TCONS_00001258	=	NM_009356	XLOC_000727	Prss40	TSS880	chr1:34552330-34560943	1301	-	0	0	0	OK	0	0	0	OK
TCONS_00001259	=	NR_033627	XLOC_000728	AA619741	TSS881	chr1:34633534-34636210	2676	-	0	0	0	OK	0	0	0	OK
TCONS_00001260	=	NM_001160235	XLOC_000729	Fam168b	TSS882	chr1:34813217-34843050	5059	-	7.58837	2.83516	12.3416	OK	7.76472	3.19399	12.3354	OK
TCONS_00001261	=	NM_001160236	XLOC_000729	Fam168b	TSS882	chr1:34813217-34843050	5044	-	3.35979	0.223918	6.49567	OK	10.8095	5.42	16.1991	OK
TCONS_00001262	=	NM_174997	XLOC_000729	Fam168b	TSS882	chr1:34813217-34843050	5023	-	41.8494	30.7731	52.9257	OK	29.0587	20.2643	37.8531	OK
TCONS_00001263	=	NR_106129	XLOC_000730	Mir7669	TSS883	chr1:35522613-35522633	20	-	0	0	0	OK	0	0	0	OK
TCONS_00001264	j	NM_198899	XLOC_000731	Uggt1	TSS884	chr1:36140009-36244303	8943	-	3.73118	1.89397	5.56839	OK	0	0	0.0204881	OK
TCONS_00001265	j	NM_198899	XLOC_000731	Uggt1	TSS884	chr1:36140009-36244303	9024	-	11.3381	8.1294	14.5468	OK	14.4923	10.8802	18.1044	OK
TCONS_00001266	=	NM_198899	XLOC_000731	Uggt1	TSS884	chr1:36140009-36244303	9029	-	0.00281759	0	0.0530265	OK	1.06116	0.0814571	2.04085	OK
TCONS_00001267	=	NR_105862	XLOC_000732	Mir6897	TSS885	chr1:36140009-36244303	62	-	0	0	2.86144	OK	0	0	2.86144	OK
TCONS_00001268	j	NM_153408	XLOC_000733	Neurl3	TSS886	chr1:36264601-36273604	2519	-	0.00141974	0	0.0773785	OK	1.61762	0.07043	3.16481	OK
TCONS_00001269	=	NM_153408	XLOC_000733	Neurl3	TSS887	chr1:36264601-36273604	2583	-	10.7114	6.98121	14.4415	OK	9.92102	6.24728	13.5948	OK
TCONS_00001270	j	NM_153408	XLOC_000733	Neurl3	TSS888	chr1:36264601-36273604	3265	-	4.77965	2.52906	7.03024	OK	4.95232	2.61582	7.28882	OK
TCONS_00001271	=	NM_172652	XLOC_000734	Kansl3	TSS889	chr1:36335729-36369181	4663	-	16.1859	12.0812	20.2906	OK	15.8115	11.811	19.8119	OK
TCONS_00001272	=	NR_105863	XLOC_000735	Mir6898	TSS890	chr1:36335729-36369181	77	-	0	0	2.30401	OK	91.2521	0	847.295	OK
TCONS_00001273	j	NM_001013374	XLOC_000736	Lman2l	TSS891	chr1:36422883-36445250	2449	-	2.41007	0.666795	4.15334	OK	0	0	0.0845368	OK
TCONS_00001274	j	NM_001013374	XLOC_000736	Lman2l	TSS891	chr1:36422883-36445250	2419	-	3.02019	1.03619	5.00418	OK	3.83264	1.75275	5.91253	OK
TCONS_00001275	=	NM_001013374	XLOC_000736	Lman2l	TSS891	chr1:36422883-36445250	2225	-	8.07282	4.85228	11.2933	OK	7.29628	4.42876	10.1638	OK
TCONS_00001276	j	NM_153502	XLOC_000737	Ankrd23	TSS892	chr1:36529989-36537337	3291	-	3.69178	2.31571	5.06784	OK	2.90784	1.70397	4.11171	OK
TCONS_00001277	=	NM_153502	XLOC_000737	Ankrd23	TSS893	chr1:36529989-36537337	1954	-	8.03438e-05	0	0.0781207	OK	0.624008	0	1.35896	OK
TCONS_00001278	=	NM_026241	XLOC_000738	Ankrd39	TSS894	chr1:36537550-36547212	2419	-	3.84074	2.11912	5.56236	OK	3.49905	1.79593	5.20217	OK
TCONS_00001279	=	NM_026241	XLOC_000738	Ankrd39	TSS894	chr1:36537550-36547212	1786	-	2.3983	0.745144	4.05145	OK	3.29838	1.35322	5.24354	OK
TCONS_00001280	=	NM_001126047	XLOC_000739	Sema4c	TSS895	chr1:36548639-36558381	3807	-	2.51454	1.5439	3.48517	OK	2.58737	1.59479	3.57995	OK
TCONS_00001281	=	NM_027957	XLOC_000740	Fam178b	TSS896	chr1:36562695-36683183	905	-	3.80598e-05	0	0.224238	OK	0	0	0.2243	OK
TCONS_00001282	=	NM_001126046	XLOC_000740	Fam178b	TSS897	chr1:36562695-36683183	2282	-	0.14713	0	0.417123	OK	0.110953	0	0.374341	OK
TCONS_00001283	=	NM_201365	XLOC_000740	Fam178b	TSS897	chr1:36562695-36683183	1664	-	0	0	0.125087	OK	0.00052878	0	0.12524	OK
TCONS_00001284	=	NM_146107	XLOC_000741	Actr1b	TSS898	chr1:36698038-36709998	3313	-	13.6602	9.42653	17.8938	OK	12.3112	8.60129	16.0211	OK
TCONS_00001285	=	NM_146107	XLOC_000741	Actr1b	TSS898	chr1:36698038-36709998	2077	-	10.5478	5.66078	15.4348	OK	6.8294	3.19096	10.4678	OK
TCONS_00001286	=	NM_018872	XLOC_000742	Tmem131	TSS899	chr1:36792188-36939527	6548	-	16.1608	12.1829	20.1388	OK	18.5638	14.05	23.0776	OK
TCONS_00001287	=	NM_198006	XLOC_000743	Coa5	TSS900	chr1:37417084-37430103	3862	-	37.6034	28.359	46.8477	OK	43.5158	32.963	54.0686	OK
TCONS_00001288	j	NM_173870	XLOC_000744	Mgat4a	TSS901	chr1:37439319-37541016	7244	-	6.97981	4.96474	8.99488	OK	3.13812	1.77794	4.4983	OK
TCONS_00001289	=	NM_001290801	XLOC_000744	Mgat4a	TSS902	chr1:37439319-37541016	7172	-	0.000933899	0	0.0330616	OK	0.913527	0.140108	1.68695	OK
TCONS_00001290	=	NM_173870	XLOC_000744	Mgat4a	TSS901	chr1:37439319-37541016	7251	-	0.00201174	0	0.0465462	OK	3.09589	1.71563	4.47615	OK
TCONS_00001291	=	NR_024017	XLOC_000745	4930594C11Rik	TSS904	chr1:37439319-37541016	2755	-	1.57014	0.0660098	3.07426	OK	1.65701	0.100926	3.21309	OK
TCONS_00001292	j	NM_173870	XLOC_000744	Mgat4a	TSS903	chr1:37439319-37541016	511	-	6.38192	0	16.0438	OK	3.24664	0	10.1885	OK
TCONS_00001293	j	NM_173870	XLOC_000744	Mgat4a	TSS901	chr1:37439319-37541016	1068	-	0	0	0.242293	OK	0.749739	0	2.59908	OK
TCONS_00001294	=	NM_028096	XLOC_000746	2010300C02Rik	TSS905	chr1:37611675-37719811	4361	-	0.124493	0	0.287763	OK	0.20136	0	0.408287	OK
TCONS_00001295	=	NM_207228	XLOC_000747	Tsga10	TSS906	chr1:37754571-37865298	3607	-	0	0	0.0511651	OK	0	0	0.0507467	OK
TCONS_00001296	j	NM_207228	XLOC_000747	Tsga10	TSS907	chr1:37754571-37865298	3375	-	0	0	0.0538324	OK	0	0	0.0534541	OK
TCONS_00001297	j	NM_207228	XLOC_000747	Tsga10	TSS907	chr1:37754571-37865298	3668	-	0	0	0.0480656	OK	0	0	0.0477072	OK
TCONS_00001298	=	NM_001290721	XLOC_000747	Tsga10	TSS908	chr1:37754571-37865298	2722	-	0	0	0.0637809	OK	0.363215	0	0.791884	OK
TCONS_00001299	=	NM_001290720	XLOC_000747	Tsga10	TSS907	chr1:37754571-37865298	2705	-	0.244674	0	0.603732	OK	0	0	0.0604981	OK
TCONS_00001300	=	NR_110976	XLOC_000747	Tsga10	TSS908	chr1:37754571-37865298	2034	-	1.52037e-05	0	0.0897818	OK	0.660285	0	1.33624	OK
TCONS_00001301	j	NM_207228	XLOC_000747	Tsga10	TSS907	chr1:37754571-37865298	2382	-	0.242308	0	0.659117	OK	0.000111876	0	0.0715261	OK
TCONS_00001302	j	NM_207228	XLOC_000747	Tsga10	TSS907	chr1:37754571-37865298	2310	-	0.495513	0	1.05027	OK	0.604026	0.0121991	1.19585	OK
TCONS_00001303	j	NM_026913	XLOC_000748	Mitd1	TSS909	chr1:37878889-37890411	1193	-	0.00028852	0	0.175508	OK	2.56094	0.354684	4.7672	OK
TCONS_00001304	=	NM_026913	XLOC_000748	Mitd1	TSS909	chr1:37878889-37890411	1229	-	12.3426	7.82785	16.8573	OK	8.70457	4.9371	12.472	OK
TCONS_00001305	=	NM_001033427	XLOC_000749	Lyg2	TSS910	chr1:37905922-37916493	2564	-	0	0	0	OK	0	0	0	OK
TCONS_00001306	=	NM_027111	XLOC_000750	Lyg1	TSS911	chr1:37946737-37957759	798	-	0	0	0	OK	0	0	0	OK
TCONS_00001307	j	NM_172054	XLOC_000751	Txndc9	TSS912	chr1:37983866-37997243	4526	-	0	0	0.045538	OK	0.984729	0.101949	1.86751	OK
TCONS_00001308	=	NM_172054	XLOC_000751	Txndc9	TSS913	chr1:37983866-37997243	4596	-	8.16579	5.65578	10.6758	OK	5.95927	3.90212	8.01642	OK
TCONS_00001309	j	NM_172054	XLOC_000751	Txndc9	TSS913	chr1:37983866-37997243	4576	-	1.81894	0.60829	3.02958	OK	1.38396	0.351005	2.41691	OK
TCONS_00001310	j	NM_019570	XLOC_000752	Rev1	TSS914	chr1:37998009-38129784	2519	-	6.91802	0.585922	13.2501	OK	6.33447	0.560624	12.1083	OK
TCONS_00001311	=	NM_019570	XLOC_000752	Rev1	TSS915	chr1:37998009-38129784	4262	-	4.66531	0.853247	8.47736	OK	4.20363	0.721731	7.68552	OK
TCONS_00001312	j	NM_019570	XLOC_000752	Rev1	TSS916	chr1:37998009-38129784	2445	-	4.57489	0	9.60435	OK	5.78173	0.573613	10.9898	OK
TCONS_00001313	=	NM_010678	XLOC_000753	Aff3	TSS917	chr1:38175843-38665021	7559	-	0	0	0.0233781	OK	0	0	0.0233667	OK
TCONS_00001314	j	NM_010678	XLOC_000753	Aff3	TSS917	chr1:38175843-38665021	7562	-	6.01965	2.79727	9.24202	OK	5.58247	2.44527	8.71966	OK
TCONS_00001315	=	NM_001290814	XLOC_000753	Aff3	TSS918	chr1:38175843-38665021	7251	-	0	0	0.0242972	OK	0.0798661	0	0.463148	OK
TCONS_00001316	=	NM_010678	XLOC_000753	Aff3	TSS917	chr1:38175843-38665021	6010	-	29.6608	21.9089	37.4127	OK	30.9752	22.9635	38.9869	OK
TCONS_00001317	=	NM_001029878	XLOC_000754	Lonrf2	TSS919	chr1:38794508-38821215	5077	-	0.21507	0	0.461163	OK	0.0901345	0	0.239491	OK
TCONS_00001318	=	NM_145142	XLOC_000755	Chst10	TSS920	chr1:38863872-38898160	3119	-	1.59068	0.774904	2.40645	OK	2.42715	1.37794	3.47636	OK
TCONS_00001319	=	NR_105767	XLOC_000756	Mir6349	TSS921	chr1:39186895-39186992	97	-	0	0	0	OK	0	0	0	OK
TCONS_00001320	j	NM_018775	XLOC_000757	Tbc1d8	TSS922	chr1:39367850-39478753	2947	-	3.4876	0	10.8076	OK	3.56376	0	10.5122	OK
TCONS_00001321	j	NM_018775	XLOC_000757	Tbc1d8	TSS923	chr1:39367850-39478753	2926	-	4.36767	0	12.3853	OK	1.90153	0	6.87309	OK
TCONS_00001322	=	NM_018775	XLOC_000757	Tbc1d8	TSS924	chr1:39367850-39478753	4439	-	1.7577	0	5.44515	OK	3.17127	0	8.55924	OK
TCONS_00001323	j	NM_018775	XLOC_000757	Tbc1d8	TSS924	chr1:39367850-39478753	3602	-	2.73598	0	7.86187	OK	2.40224	0	6.92142	OK
TCONS_00001324	=	NR_028555	XLOC_000758	Snord89	TSS925	chr1:39548746-39548840	94	-	0	0	0	OK	53.9252	0	229.167	OK
TCONS_00001325	=	NM_001033135	XLOC_000759	Rnf149	TSS926	chr1:39551295-39577416	2434	-	15.45	10.948	19.9521	OK	7.58706	4.6284	10.5457	OK
TCONS_00001326	j	NM_001033135	XLOC_000759	Rnf149	TSS926	chr1:39551295-39577416	2406	-	0.0413785	0	0.278493	OK	3.69168	1.58914	5.79422	OK
TCONS_00001327	j	NM_001033135	XLOC_000759	Rnf149	TSS926	chr1:39551295-39577416	1257	-	1.83529	0	4.16502	OK	3.16453	0.379401	5.94965	OK
TCONS_00001328	=	NM_170597	XLOC_000760	Creg2	TSS927	chr1:39618405-39651182	5799	-	0.0575902	0	0.163261	OK	0.0726287	0	0.192978	OK
TCONS_00001329	=	NM_001145660	XLOC_000761	Rfx8	TSS928	chr1:39665300-39720989	2000	-	0.211954	0	0.557077	OK	0.279266	0	0.731161	OK
TCONS_00001330	=	NM_001177348	XLOC_000762	Gm3646	TSS929	chr1:39804140-39805332	359	-	0	0	0	OK	0	0	0	OK
TCONS_00001331	=	NR_040465	XLOC_000763	1700066B17Rik	TSS930	chr1:39842427-39847330	531	-	0	0	0	OK	0	0	0	OK
TCONS_00001332	j	NR_037980	XLOC_000764	Gm16894	TSS931	chr1:40076211-40125226	714	-	0.80238	0	2.16098	OK	0.484037	0	1.52039	OK
TCONS_00001333	=	NR_037980	XLOC_000764	Gm16894	TSS931	chr1:40076211-40125226	858	-	0.275187	0	0.99208	OK	2.43489e-05	0	0.237868	OK
TCONS_00001334	=	NM_172499	XLOC_000765	Mfsd9	TSS932	chr1:40772039-40790657	3152	-	0.644973	0.0844622	1.20548	OK	2.12133	1.08605	3.15661	OK
TCONS_00001335	=	NR_040475	XLOC_000766	4930448I06Rik	TSS933	chr1:41167559-41181252	573	-	0	0	0	OK	0	0	0	OK
TCONS_00001336	=	NR_027826	XLOC_000767	Pou3f3os	TSS934	chr1:42648199-42694825	546	-	0	0	0	OK	0	0	0	OK
TCONS_00001337	=	NR_110495	XLOC_000768	2610207O16Rik	TSS935	chr1:42707062-42713454	461	-	0	0	0	OK	0	0	0	OK
TCONS_00001338	j	NM_001013025	XLOC_000769	Tgfbrap1	TSS936	chr1:43047268-43098622	5081	-	5.66928	3.88719	7.45138	OK	4.79838	3.10416	6.49259	OK
TCONS_00001339	=	NM_001013025	XLOC_000769	Tgfbrap1	TSS937	chr1:43047268-43098622	5538	-	1.24563	0.412183	2.07908	OK	2.45382	1.2647	3.64294	OK
TCONS_00001340	=	NM_010212	XLOC_000770	Fhl2	TSS938	chr1:43123070-43196761	1566	-	3.23039e-05	0	0.125384	OK	0.545521	0	1.22058	OK
TCONS_00001341	=	NM_001289533	XLOC_000770	Fhl2	TSS939	chr1:43123070-43196761	1417	-	0.604724	0	1.40818	OK	0	0	0.150492	OK
TCONS_00001342	=	NM_026430	XLOC_000771	Uxs1	TSS940	chr1:43749382-43827842	2245	-	10.7742	6.87008	14.6784	OK	10.988	7.36667	14.6093	OK
TCONS_00001343	=	NM_026430	XLOC_000771	Uxs1	TSS941	chr1:43749382-43827842	1263	-	13.7693	7.64179	19.8969	OK	5.63747	2.01984	9.25511	OK
TCONS_00001344	=	NM_001013799	XLOC_000772	Mettl21c	TSS942	chr1:44009407-44020006	1086	-	0.137665	0	0.511224	OK	0.417087	0	1.17479	OK
TCONS_00001345	=	NM_029368	XLOC_000773	Tex30	TSS943	chr1:44086616-44102620	1265	-	5.12491	1.01176	9.23805	OK	10.7727	5.19224	16.3531	OK
TCONS_00001346	j	NM_029368	XLOC_000773	Tex30	TSS944	chr1:44086616-44102620	1383	-	13.3103	7.26458	19.3561	OK	8.50152	3.94963	13.0534	OK
TCONS_00001347	j	NM_029368	XLOC_000773	Tex30	TSS944	chr1:44086616-44102620	1867	-	8.81919	4.87703	12.7613	OK	4.62863	1.92127	7.33599	OK
TCONS_00001348	=	NM_023645	XLOC_000774	Kdelc1	TSS945	chr1:44106545-44118773	2324	-	12.7262	8.84129	16.611	OK	12.8684	8.95857	16.7783	OK
TCONS_00001349	=	NM_207281	XLOC_000775	Mettl21e	TSS946	chr1:44204069-44218931	3181	-	0.297036	0	0.686591	OK	0.256515	0	0.602109	OK
TCONS_00001350	=	NR_040602	XLOC_000776	4930521E06Rik	TSS947	chr1:44551670-44796836	906	-	0	0	0.195816	OK	0	0	0.195816	OK
TCONS_00001351	=	NM_007737	XLOC_000777	Col5a2	TSS948	chr1:45374330-45503282	6615	-	0	0	0	OK	0	0	0	OK
TCONS_00001352	=	NM_016917	XLOC_000778	Slc40a1	TSS949	chr1:45908069-45926504	3380	-	0	0	0.0695648	OK	0.363082	0	1.03441	OK
TCONS_00001353	j	NM_016917	XLOC_000778	Slc40a1	TSS950	chr1:45908069-45926504	3275	-	9.22406	6.3135	12.1346	OK	14.2136	10.1279	18.2993	OK
TCONS_00001354	=	NR_037690	XLOC_000779	Gm4776	TSS951	chr1:46020414-46030437	3363	-	0	0	0	OK	0	0	0	OK
TCONS_00001355	=	NR_037691	XLOC_000779	Gm4776	TSS951	chr1:46020414-46030437	3483	-	0	0	0	OK	0	0	0	OK
TCONS_00001356	=	NM_172653	XLOC_000780	Slc39a10	TSS952	chr1:46807543-46853509	4961	-	11.2151	8.12328	14.307	OK	10.9544	7.92398	13.9849	OK
TCONS_00001357	=	NR_105768	XLOC_000781	Mir6350	TSS953	chr1:47467020-47467125	105	-	0	0	0	OK	0	0	0	OK
TCONS_00001358	=	NR_045151	XLOC_000782	9330175M20Rik	TSS954	chr1:51218385-51333779	2552	-	0	0	0.0695176	OK	0.077166	0	0.327935	OK
TCONS_00001359	=	NM_028696	XLOC_000783	Nabp1	TSS955	chr1:51469487-51478399	2838	-	5.26554	3.22984	7.30124	OK	5.97943	3.75719	8.20167	OK
TCONS_00001360	=	NM_001161817	XLOC_000784	Myo1b	TSS956	chr1:51749757-51915978	5053	-	2.3273e-06	0	0.0383792	OK	0	0	0.0381692	OK
TCONS_00001361	=	NM_001290982	XLOC_000784	Myo1b	TSS956	chr1:51749757-51915978	4879	-	0.0227746	0	0.0835833	OK	1.92896e-05	0	0.0399523	OK
TCONS_00001362	=	NM_010863	XLOC_000784	Myo1b	TSS956	chr1:51749757-51915978	4966	-	0.000282929	0	0.0396024	OK	0.153149	0	0.362005	OK
TCONS_00001363	=	NM_001081081	XLOC_000785	Gls	TSS957	chr1:52163449-52233232	4973	-	5.43993	2.41361	8.46625	OK	6.61349	3.01796	10.209	OK
TCONS_00001364	j	NM_001081081	XLOC_000785	Gls	TSS958	chr1:52163449-52233232	3362	-	17.0078	8.67389	25.3417	OK	6.95914	1.23109	12.6872	OK
TCONS_00001365	=	NM_001113383	XLOC_000785	Gls	TSS957	chr1:52163449-52233232	4419	-	20.5132	13.6961	27.3303	OK	31.8424	22.7888	40.896	OK
TCONS_00001366	=	NM_008667	XLOC_000786	Nab1	TSS959	chr1:52455848-52500448	5088	-	11.5699	8.48149	14.6583	OK	9.24313	6.68179	11.8045	OK
TCONS_00001367	=	NM_133829	XLOC_000787	Mfsd6	TSS960	chr1:52656304-52727318	4769	-	4.74134	3.20282	6.27985	OK	4.66866	3.14744	6.18989	OK
TCONS_00001368	=	NM_178081	XLOC_000787	Mfsd6	TSS960	chr1:52656304-52727318	3349	-	0.685525	0	1.4634	OK	0.49542	0	1.16025	OK
TCONS_00001369	=	NM_008384	XLOC_000788	Inpp1	TSS961	chr1:52789419-52817688	1774	-	9.31079	6.12886	12.4927	OK	8.60182	5.60246	11.6012	OK
TCONS_00001370	=	NM_144953	XLOC_000789	1700019D03Rik	TSS962	chr1:52925126-52952840	834	-	0	0	0	OK	0.220621	0	0.744791	OK
TCONS_00001371	=	NM_027070	XLOC_000790	1700019A02Rik	TSS963	chr1:53158576-53187617	627	-	0	0	0	OK	0.171278	0	0.727886	OK
TCONS_00001372	=	NM_153556	XLOC_000791	Pms1	TSS964	chr1:53189188-53296996	3030	-	5.65607	3.68849	7.62364	OK	4.75091	3.00485	6.49697	OK
TCONS_00001373	=	NM_001290984	XLOC_000792	Asnsd1	TSS965	chr1:53344616-53352752	1011	-	7.84441	1.85999	13.8288	OK	6.71906	0.822301	12.6158	OK
TCONS_00001374	=	NM_133728	XLOC_000792	Asnsd1	TSS965	chr1:53344616-53352752	2442	-	23.7991	17.0871	30.5112	OK	27.6885	20.1232	35.2537	OK
TCONS_00001375	=	NM_001252070	XLOC_000793	Dnah7a	TSS966	chr1:53397001-53706784	12272	-	0.0182359	0	0.0600207	OK	0	0	0	OK
TCONS_00001376	=	NM_133810	XLOC_000794	Stk17b	TSS967	chr1:53755511-53785215	3278	-	18.1506	13.1512	23.1499	OK	16.9747	12.2636	21.6858	OK
TCONS_00001377	=	NM_001001883	XLOC_000795	Hecw2	TSS968	chr1:53806873-54195034	11179	-	0	0	0	OK	0.00788698	0	0.0335175	OK
TCONS_00001378	=	NM_172655	XLOC_000795	Hecw2	TSS968	chr1:53806873-54195034	1130	-	0	0	0	OK	0	0	0.156999	OK
TCONS_00001379	=	NM_001033194	XLOC_000796	Gtf3c3	TSS969	chr1:54396004-54438986	4596	-	5.40442	3.49639	7.31244	OK	5.92997	3.83084	8.02909	OK
TCONS_00001380	=	NM_001033194	XLOC_000796	Gtf3c3	TSS969	chr1:54396004-54438986	3005	-	2.83134	1.12137	4.54132	OK	4.06272	1.94009	6.18534	OK
TCONS_00001381	=	NM_001163314	XLOC_000797	Pgap1	TSS970	chr1:54472999-54557684	10579	-	0.0305688	0	0.100613	OK	0.149868	0	0.319653	OK
TCONS_00001382	=	NM_001081433	XLOC_000798	Ankrd44	TSS971	chr1:54645339-54926387	6140	-	6.59421	4.5678	8.62062	OK	7.46916	5.22504	9.71328	OK
TCONS_00001383	j	NM_001081433	XLOC_000798	Ankrd44	TSS971	chr1:54645339-54926387	3989	-	2.2493	0.884342	3.61425	OK	2.43717	0.956761	3.91758	OK
TCONS_00001384	j	NM_031179	XLOC_000799	Sf3b1	TSS972	chr1:54985169-55027478	5953	-	22.3991	12.3599	32.4383	OK	7.43286	1.54316	13.3225	OK
TCONS_00001385	=	NM_031179	XLOC_000799	Sf3b1	TSS973	chr1:54985169-55027478	6191	-	55.9287	40.6599	71.1976	OK	72.6145	54.9719	90.2572	OK
TCONS_00001386	=	NM_010477	XLOC_000800	Hspd1	TSS974	chr1:55077833-55087932	2332	-	218.353	167.701	269.006	OK	217.193	166.809	267.576	OK
TCONS_00001387	=	NM_028713	XLOC_000801	Rftn2	TSS975	chr1:55170159-55226782	3676	-	1.41536	0.66744	2.16327	OK	2.81524	1.66494	3.96554	OK
TCONS_00001388	=	NM_001113367	XLOC_000802	Boll	TSS976	chr1:55300068-55363469	1087	-	7.79234e-06	0	0.216607	OK	0	0	0.215493	OK
TCONS_00001389	=	NM_029267	XLOC_000802	Boll	TSS977	chr1:55300068-55363469	1032	-	0.535432	0	1.4198	OK	0.806137	0	1.89222	OK
TCONS_00001390	=	NM_027661	XLOC_000803	Hsfy2	TSS978	chr1:56636050-56637451	1401	-	0	0	0	OK	0	0	0	OK
TCONS_00001391	=	NM_139146	XLOC_000804	Satb2	TSS979	chr1:56793980-56971334	5286	-	0.198133	0	0.424847	OK	0.149266	0	0.345659	OK
TCONS_00001392	=	NR_037990	XLOC_000805	BC055402	TSS980	chr1:57200644-57214996	3304	-	0	0	0	OK	0	0	0	OK
TCONS_00001393	=	NR_037999	XLOC_000806	4930558J18Rik	TSS981	chr1:57359221-57377544	2052	-	0.509362	0	1.12645	OK	0.57678	0	1.2302	OK
TCONS_00001394	=	NM_001037742	XLOC_000807	Tyw5	TSS982	chr1:57388243-57415958	1413	-	4.10219	1.35051	6.85386	OK	2.2351	0.0768901	4.39331	OK
TCONS_00001395	=	NR_004860	XLOC_000807	Tyw5	TSS982	chr1:57388243-57415958	1394	-	0.00344234	0	0.165491	OK	1.43792	0	3.17817	OK
TCONS_00001396	=	NM_001114102	XLOC_000807	Tyw5	TSS982	chr1:57388243-57415958	709	-	0	0	0.350458	OK	1.01185	0	3.1532	OK
TCONS_00001397	j	NM_001159864	XLOC_000808	Kctd18	TSS983	chr1:57955100-57970084	2669	-	0.000490075	0	0.0813119	OK	0.000292785	0	0.0809273	OK
TCONS_00001398	=	NR_027630	XLOC_000808	Kctd18	TSS983	chr1:57955100-57970084	2647	-	0.000326795	0	0.081717	OK	0	0	0.0812149	OK
TCONS_00001399	j	NM_001159864	XLOC_000808	Kctd18	TSS984	chr1:57955100-57970084	2593	-	3.01532	1.32592	4.70471	OK	0.000469636	0	0.0823855	OK
TCONS_00001400	=	NM_001159864	XLOC_000808	Kctd18	TSS984	chr1:57955100-57970084	2615	-	3.97896	2.03689	5.92102	OK	5.60428	3.41772	7.79083	OK
TCONS_00001401	=	NM_001159865	XLOC_000808	Kctd18	TSS984	chr1:57955100-57970084	2114	-	0	0	0.103572	OK	0.792957	0	1.76047	OK
TCONS_00001402	j	NM_001042634	XLOC_000809	Clk1	TSS985	chr1:58411819-58424088	2956	-	0	0	0.0860765	OK	0.122377	0	0.878784	OK
TCONS_00001403	j	NM_001042634	XLOC_000809	Clk1	TSS985	chr1:58411819-58424088	2472	-	13.5837	5.17444	21.993	OK	10.929	3.18422	18.6737	OK
TCONS_00001404	=	NM_001042634	XLOC_000809	Clk1	TSS985	chr1:58411819-58424088	1830	-	19.4764	8.74397	30.2088	OK	21.1293	9.79518	32.4635	OK
TCONS_00001405	=	NR_027853	XLOC_000809	Clk1	TSS985	chr1:58411819-58424088	1739	-	17.2334	6.60009	27.8668	OK	19.4243	7.99003	30.8585	OK
[truncated: 43,092 more rows]
