# Supplementary material for: PERIOD 2 regulates low-dose radioprotection via PER2/pGSK3β/β-catenin/Per2 loop
Source: iScience. 2022 Nov 9;25(12):105546. doi: 10.1016/j.isci.2022.105546 (PMC9708791; doi:10.1016/j.isci.2022.105546)
Supplement: Document S3. KO_vs_WT_HSC_Cuffdiff_Genes (1) [file mmc3.xlsx]

## Sheet: KO_vs_WT_gene_exp.diff
RNA-Seq Analysis of WT and KO HSCs: Gene-level differential expression of KO vs. WT HSCs											Date:	2014-09-08
	File:	KO_vs_WT_gene_exp.diff	Gene differential FPKM. Tests difference sin the summed FPKM of transcripts sharing each gene_id
	Samples:
	value 1:	Sample 1=	WT
	value 2:	Sample 2=	KO
	Analysis:
		Cufflinks - Cuffdiff:
		Values: Expression reported as FPKM
		Differential expression test: Gene differential FPKM. Tests difference in the summed FPKM of transcripts sharing each gene_id
		test status:	Can be one of OK (test successful), NOTEST (not enough alignments for testing), LOWDATA (too complex or shallowly sequenced), HIDATA (too many fragments in locus), or FAIL, when an ill-conditioned covariance matrix or other numerical exception prevents testing.
		value_1:	FPKM of the gene in sample 1
		value_2:	FPKM of the gene in sample 2
		log2(fold_change) = The (base 2) log of the fold change (value 2)/(value 1)
		test stat:	The value of the test statistic used to compute significance of the observed change in FPKM
		p value:	The uncorrected p-value of the test statistic
		q value:	The FDR-adjusted p-value of the test statistic
		significant:	Can be either "yes" or "no", depending on whether p is greater then the FDR after Benjamini-Hochberg correction for multiple-testing
test_id	gene_id	gene	locus	WT_sample_1	KO_sample_2	status	WT_value_1 (FPKM)	KO_value_2 (FPKM)	log2(fold_change) KO_vs_WT	test_stat	p_value	q_value	significant
XLOC_000001	XLOC_000001	Lypla1	chr1:4807892-4846735	WT	KO	OK	33.6261	33.8127	0.00798086	0.0292458	0.97555	0.998056	no
XLOC_000002	XLOC_000002	Tcea1	chr1:4857693-4897909	WT	KO	OK	63.4048	65.9512	0.0568048	0.228867	0.81035	0.998056	no
XLOC_000003	XLOC_000003	Atp6v1h	chr1:5083137-5162549	WT	KO	OK	25.137	23.4498	-0.100238	-0.348816	0.71975	0.998056	no
XLOC_000004	XLOC_000004	Oprk1	chr1:5588492-5606133	WT	KO	NOTEST	0	0	0	0	1	1	no
XLOC_000005	XLOC_000005	Rb1cc1	chr1:6214661-6276104	WT	KO	OK	8.99599	8.93596	-0.00965827	-0.0357404	0.96985	0.998056	no
XLOC_000006	XLOC_000006	Fam150a	chr1:6359330-6394731	WT	KO	NOTEST	0	0	0	0	1	1	no
XLOC_000007	XLOC_000007	St18	chr1:6487230-6860940	WT	KO	NOTEST	0.0197831	0.103693	2.38997	0	1	1	no
XLOC_000008	XLOC_000008	Pcmtd1	chr1:7088919-7173628	WT	KO	OK	8.72939	9.21418	0.0779747	0.266709	0.79225	0.998056	no
XLOC_000009	XLOC_000009	Rrs1	chr1:9545407-9547455	WT	KO	OK	38.1669	34.0704	-0.163802	-0.636722	0.52695	0.998056	no
XLOC_000010	XLOC_000010	Adhfe1	chr1:9548045-9631092	WT	KO	NOTEST	0	0.0920619	inf	0	1	1	no
XLOC_000011	XLOC_000011	3110035E14Rik	chr1:9548045-9631092	WT	KO	NOTEST	0	0	0	0	1	1	no
XLOC_000012	XLOC_000012	1700034P13Rik	chr1:9723195-9771256	WT	KO	OK	9.03091	7.82772	-0.206281	-0.32941	0.73145	0.998056	no
XLOC_000013	XLOC_000013	Sgk3	chr1:9798129-9902568	WT	KO	OK	12.7612	13.2847	0.058006	0.214013	0.82565	0.998056	no
XLOC_000014	XLOC_000014	Mcmdc2	chr1:9908637-9940954	WT	KO	OK	14.7999	15.4425	0.0613182	0.202478	0.83615	0.998056	no
XLOC_000015	XLOC_000015	Cspp1	chr1:10038217-10136768	WT	KO	OK	8.33302	8.43762	0.0179964	0.0644394	0.94715	0.998056	no
XLOC_000016	XLOC_000016	Prex2	chr1:10993464-11303682	WT	KO	OK	1.6482	1.46143	-0.173506	-0.373075	0.7038	0.998056	no
XLOC_000017	XLOC_000017	A830018L16Rik	chr1:11414104-11975902	WT	KO	NOTEST	0.235867	0.195951	-0.267478	0	1	1	no
XLOC_000018	XLOC_000018	Mir6341	chr1:12425985-12426106	WT	KO	NOTEST	0	0	0	0	1	1	no
XLOC_000019	XLOC_000019	Gm17644	chr1:12667562-12673090	WT	KO	OK	22.3992	21.3971	-0.0660304	-0.244376	0.8062	0.998056	no
XLOC_000020	XLOC_000020	Sulf1	chr1:12692429-12860372	WT	KO	NOTEST	0	0	0	0	1	1	no
XLOC_000021	XLOC_000021	Xkr9	chr1:13668770-13701723	WT	KO	NOTEST	0	0	0	0	1	1	no
XLOC_000022	XLOC_000022	Kcnb2	chr1:15312451-15714214	WT	KO	NOTEST	0	0	0	0	1	1	no
XLOC_000023	XLOC_000023	Terf1	chr1:15805645-15844052	WT	KO	OK	13.2376	10.1249	-0.386736	-1.23371	0.20885	0.998056	no
XLOC_000024	XLOC_000024	Rdh10	chr1:16105881-16132550	WT	KO	OK	4.3318	5.69516	0.394769	0.954902	0.344	0.998056	no
XLOC_000025	XLOC_000025	D030040B21Rik	chr1:16657551-16662278	WT	KO	OK	0.704414	1.01989	0.533912	0.587962	0.5611	0.998056	no
XLOC_000026	XLOC_000026	Tmem70	chr1:16665190-16678275	WT	KO	OK	28.8661	28.8319	-0.00171379	-0.00595403	0.99435	0.998056	no
XLOC_000027	XLOC_000027	Ly96	chr1:16688455-16709605	WT	KO	OK	1.97678	3.27505	0.728366	0.524272	0.5943	0.998056	no
XLOC_000028	XLOC_000028	Gdap1	chr1:17145372-17164270	WT	KO	NOTEST	0	0.0995012	inf	0	1	1	no
XLOC_000029	XLOC_000029	Pi15	chr1:17601900-17630939	WT	KO	OK	1.38158	1.02276	-0.433857	-0.789536	0.43155	0.998056	no
XLOC_000030	XLOC_000030	Crispld1	chr1:17727416-17766207	WT	KO	OK	4.89172	3.88299	-0.333172	-0.922514	0.35325	0.998056	no
XLOC_000031	XLOC_000031	Tfap2d	chr1:19103021-19166332	WT	KO	NOTEST	0	0	0	0	1	1	no
XLOC_000032	XLOC_000032	Tfap2b	chr1:19208913-19238845	WT	KO	NOTEST	0.121459	0.0458504	-1.40546	0	1	1	no
XLOC_000033	XLOC_000033	4930486I03Rik	chr1:20057778-20618057	WT	KO	NOTEST	0	0	0	0	1	1	no
XLOC_000034	XLOC_000034	Mir206	chr1:20679009-20679082	WT	KO	NOTEST	0	0	0	0	1	1	no
XLOC_000035	XLOC_000035	Mir133b	chr1:20682768-20682887	WT	KO	NOTEST	0	0	0	0	1	1	no
XLOC_000036	XLOC_000036	Il17a	chr1:20730904-20734496	WT	KO	NOTEST	0	0	0	0	1	1	no
XLOC_000037	XLOC_000037	Paqr8	chr1:20890621-20938756	WT	KO	OK	5.03824	5.67105	0.170696	0.518868	0.59625	0.998056	no
XLOC_000038	XLOC_000038	Efhc1	chr1:20951625-20990841	WT	KO	NOTEST	0.238824	0.432021	0.855151	0	1	1	no
XLOC_000039	XLOC_000039	Tmem14a	chr1:21218574-21230167	WT	KO	OK	2.77013	2.40979	-0.201047	-0.249038	0.80715	0.998056	no
XLOC_000040	XLOC_000040	Gsta3	chr1:21240584-21265575	WT	KO	NOTEST	0.0837085	0.0630813	-0.408162	0	1	1	no
XLOC_000041	XLOC_000041	Khdc1a	chr1:21349676-21352199	WT	KO	NOTEST	0	0	0	0	1	1	no
XLOC_000042	XLOC_000042	Khdc1c	chr1:21368330-21369743	WT	KO	NOTEST	0	0	0	0	1	1	no
XLOC_000043	XLOC_000043	Khdc1b	chr1:21383555-21386384	WT	KO	NOTEST	0	0.0429813	inf	0	1	1	no
XLOC_000044	XLOC_000044	Mir30a	chr1:23272268-23272339	WT	KO	NOTEST	0	0	0	0	1	1	no
XLOC_000045	XLOC_000045	Mir30c-2	chr1:23291700-23291784	WT	KO	NOTEST	0	0	0	0	1	1	no
XLOC_000046	XLOC_000046	B3gat2	chr1:23761925-23922381	WT	KO	NOTEST	0.327902	0.579436	0.821386	0	1	1	no
XLOC_000047	XLOC_000047	Col9a1	chr1:24177609-24252738	WT	KO	NOTEST	0	0	0	0	1	1	no
XLOC_000048	XLOC_000048	Lmbrd1	chr1:24678543-24766301	WT	KO	OK	8.66019	9.36824	0.11338	0.254433	0.79145	0.998056	no
XLOC_000049	XLOC_000049	Mir6342	chr1:29421487-29421612	WT	KO	NOTEST	0	0	0	0	1	1	no
XLOC_000050	XLOC_000050	Lgsn	chr1:31141077-31222656	WT	KO	NOTEST	0.0568528	0	#NAME?	0	1	1	no
XLOC_000051	XLOC_000051	Pih1d3	chr1:31222838-31224287	WT	KO	NOTEST	0	0	0	0	1	1	no
XLOC_000052	XLOC_000052	Gm4850	chr1:31264846-31268061	WT	KO	NOTEST	0	0	0	0	1	1	no
XLOC_000053	XLOC_000053	Khdrbs2	chr1:32172805-32657738	WT	KO	NOTEST	0	0	0	0	1	1	no
XLOC_000054	XLOC_000054	1700001G17Rik	chr1:33669823-33670712	WT	KO	OK	1.67237	0.525456	-1.67026	-1.19051	0.26425	0.998056	no
XLOC_000055	XLOC_000055	Rab23	chr1:33719895-33742564	WT	KO	OK	1.94546	1.87223	-0.0553532	-0.12048	0.9034	0.998056	no
XLOC_000056	XLOC_000056	Dst	chr1:33908224-34308662	WT	KO	OK	3.75622	3.8719	0.0437604	0.166336	0.8635	0.998056	no
XLOC_000057	XLOC_000057	Mir6896	chr1:33908224-34308662	WT	KO	NOTEST	0	0	0	0	1	1	no
XLOC_000058	XLOC_000058	Imp4	chr1:34439828-34449465	WT	KO	OK	29.2128	23.6505	-0.304735	-1.09485	0.25635	0.998056	no
XLOC_000059	XLOC_000059	Ptpn18	chr1:34459740-34474766	WT	KO	OK	32.7188	29.5358	-0.147658	-0.539703	0.5798	0.998056	no
XLOC_000060	XLOC_000060	-	chr1:34485440-34487191	WT	KO	OK	5.5004	2.81019	-0.968872	-1.67551	0.10315	0.998056	no
XLOC_000061	XLOC_000061	Prss39	chr1:34498429-34503062	WT	KO	NOTEST	0.54451	0.13748	-1.98574	0	1	1	no
XLOC_000062	XLOC_000062	Cfc1	chr1:34535647-34544311	WT	KO	NOTEST	0.483147	0.0913862	-2.40241	0	1	1	no
XLOC_000063	XLOC_000063	Amer3	chr1:34579692-34590944	WT	KO	NOTEST	0	0	0	0	1	1	no
XLOC_000064	XLOC_000064	Arhgef4	chr1:34801721-34812754	WT	KO	OK	3.3516	4.29615	0.358192	0.909017	0.36825	0.998056	no
XLOC_000065	XLOC_000065	Plekhb2	chr1:34849958-34879585	WT	KO	OK	19.412	16.8573	-0.203573	-0.737108	0.4494	0.998056	no
XLOC_000066	XLOC_000066	Hs6st1	chr1:36068363-36106446	WT	KO	OK	16.9444	18.5322	0.12922	0.429648	0.6582	0.998056	no
XLOC_000067	XLOC_000067	Arid5a	chr1:36307732-36324029	WT	KO	OK	6.70754	8.47865	0.338051	1.23629	0.21175	0.998056	no
XLOC_000068	XLOC_000068	Fer1l5	chr1:36372290-36422808	WT	KO	NOTEST	0.767584	0.608517	-0.335027	0	1	1	no
XLOC_000069	XLOC_000069	Cnnm4	chr1:36471596-36508776	WT	KO	OK	5.21348	3.92217	-0.410595	-1.2692	0.20155	0.998056	no
XLOC_000070	XLOC_000070	Cnnm3	chr1:36511875-36528237	WT	KO	OK	10.9803	10.1983	-0.106581	-0.392044	0.69025	0.998056	no
XLOC_000071	XLOC_000071	Cox5b	chr1:36691486-36693388	WT	KO	OK	277.369	248.233	-0.160115	-0.647	0.509	0.998056	no
XLOC_000072	XLOC_000072	4933424G06Rik	chr1:36714537-36757960	WT	KO	NOTEST	0	0.156806	inf	0	1	1	no
XLOC_000073	XLOC_000073	Zap70	chr1:36761797-36782820	WT	KO	OK	0.439888	1.08767	1.30604	1.31683	0.1569	0.998056	no
XLOC_000074	XLOC_000074	Cnga3	chr1:37218277-37263384	WT	KO	NOTEST	0.235685	0.267003	0.179996	0	1	1	no
XLOC_000075	XLOC_000075	Inpp4a	chr1:37299837-37410740	WT	KO	OK	4.99354	5.30308	0.0867665	0.264454	0.7823	0.998056	no
XLOC_000076	XLOC_000076	Unc50	chr1:37430155-37439124	WT	KO	OK	22.0182	23.3909	0.0872523	0.275395	0.77785	0.998056	no
XLOC_000077	XLOC_000077	Lipt1	chr1:37872205-37876298	WT	KO	OK	2.61868	3.47494	0.408151	0.727125	0.4619	0.998056	no
XLOC_000078	XLOC_000078	Mrpl30	chr1:37890547-37898497	WT	KO	OK	67.2139	66.891	-0.0069464	-0.0242757	0.97935	0.998056	no
XLOC_000079	XLOC_000079	Eif5b	chr1:37998009-38129784	WT	KO	OK	23.969	21.0137	-0.189843	-0.704329	0.4699	0.998056	no
XLOC_000080	XLOC_000080	Nms	chr1:38939148-38950276	WT	KO	NOTEST	0	0	0	0	1	1	no
XLOC_000081	XLOC_000081	Pdcl3	chr1:38987813-38997236	WT	KO	OK	16.5609	15.8409	-0.0641302	-0.205639	0.8333	0.998056	no
XLOC_000082	XLOC_000082	Npas2	chr1:39194271-39363240	WT	KO	NOTEST	0.54799	0.150641	-1.86304	0	1	1	no
XLOC_000083	XLOC_000083	Rpl31	chr1:39367850-39478753	WT	KO	OK	781.593	682.177	-0.19627	-0.804413	0.41045	0.998056	no
XLOC_000084	XLOC_000084	Cnot11	chr1:39535801-39546877	WT	KO	OK	15.156	11.09	-0.45063	-1.56953	0.11565	0.998056	no
XLOC_000085	XLOC_000085	Map4k4	chr1:39900858-40026319	WT	KO	OK	26.603	25.3341	-0.0705089	-0.290323	0.7677	0.998056	no
XLOC_000086	XLOC_000086	Il1r2	chr1:40076211-40125226	WT	KO	OK	1.0823	0.475998	-1.18508	-0.87055	0.4038	0.998056	no
XLOC_000087	XLOC_000087	Il1r1	chr1:40225079-40316177	WT	KO	OK	10.938	14.9819	0.453878	1.67539	0.08585	0.998056	no
XLOC_000088	XLOC_000088	Il1rl2	chr1:40324626-40365471	WT	KO	OK	2.82374	3.12515	0.146317	0.284528	0.7744	0.998056	no
XLOC_000089	XLOC_000089	Il1rl1	chr1:40429586-40465414	WT	KO	OK	6.86972	5.55841	-0.305578	-0.922279	0.3452	0.998056	no
XLOC_000090	XLOC_000090	Il18r1	chr1:40465551-40500854	WT	KO	OK	1.60504	1.15994	-0.468567	-0.849965	0.37355	0.998056	no
XLOC_000091	XLOC_000091	Il18rap	chr1:40515361-40551705	WT	KO	OK	12.8746	9.34521	-0.462223	-1.642	0.08995	0.998056	no
XLOC_000092	XLOC_000092	Slc9a4	chr1:40580226-40630731	WT	KO	NOTEST	0	0	0	0	1	1	no
XLOC_000093	XLOC_000093	Slc9a2	chr1:40681711-40768885	WT	KO	NOTEST	0.449909	0.581761	0.370794	0	1	1	no
XLOC_000094	XLOC_000094	Tmem182	chr1:40805600-40855267	WT	KO	NOTEST	0	0.102907	inf	0	1	1	no
XLOC_000095	XLOC_000095	Pou3f3	chr1:42697145-42700209	WT	KO	NOTEST	0	0	0	0	1	1	no
XLOC_000096	XLOC_000096	2900092D14Rik	chr1:42700335-42703176	WT	KO	NOTEST	0.0755166	0.227606	1.59167	0	1	1	no
XLOC_000097	XLOC_000097	Mrps9	chr1:42851232-42905683	WT	KO	OK	27.05	26.1743	-0.0474764	-0.165985	0.8652	0.998056	no
XLOC_000098	XLOC_000098	Gpr45	chr1:42952871-43035449	WT	KO	NOTEST	0.0573717	0.0868934	0.598908	0	1	1	no
XLOC_000099	XLOC_000099	AI597479	chr1:43098709-43115946	WT	KO	OK	9.03659	7.92967	-0.188518	-0.585978	0.54885	0.998056	no
XLOC_000100	XLOC_000100	Nck2	chr1:43445750-43570518	WT	KO	OK	6.71073	6.58465	-0.0273612	-0.0831736	0.92985	0.998056	no
XLOC_000101	XLOC_000101	1500015O10Rik	chr1:43730601-43742564	WT	KO	NOTEST	0	0.120583	inf	0	1	1	no
XLOC_000102	XLOC_000102	Tpp2	chr1:43933973-44003160	WT	KO	OK	20.0748	21.5139	0.0998827	0.387914	0.68805	0.998056	no
XLOC_000103	XLOC_000103	Bivm	chr1:44118971-44144771	WT	KO	OK	8.46211	20.0263	1.2428	1.5585	0.0848	0.998056	no
XLOC_000104	XLOC_000104	Ercc5	chr1:44147743-44181260	WT	KO	OK	4.92904	4.73163	-0.058968	-0.182937	0.8544	0.998056	no
XLOC_000105	XLOC_000105	Gulp1	chr1:44551670-44796836	WT	KO	OK	1.45718	1.35308	-0.106936	-0.148596	0.87855	0.998056	no
XLOC_000106	XLOC_000106	Col3a1	chr1:45311537-45349706	WT	KO	NOTEST	0	0	0	0	1	1	no
XLOC_000107	XLOC_000107	Wdr75	chr1:45795500-45823700	WT	KO	OK	25.0502	23.6465	-0.0831993	-0.311846	0.75435	0.998056	no
XLOC_000108	XLOC_000108	Dnah7b	chr1:46066737-46373550	WT	KO	NOTEST	0.00906783	0.0205078	1.17734	0	1	1	no
XLOC_000109	XLOC_000109	Tmeff2	chr1:50927522-51187270	WT	KO	NOTEST	0	0	0	0	1	1	no
XLOC_000110	XLOC_000110	Sdpr	chr1:51218385-51333779	WT	KO	OK	2.25183	2.60235	0.208717	0.451115	0.6444	0.998056	no
XLOC_000111	XLOC_000111	Stat4	chr1:52008243-52107184	WT	KO	OK	15.4116	14.8828	-0.0503681	-0.178876	0.85895	0.998056	no
XLOC_000112	XLOC_000112	Stat1	chr1:52119437-52161865	WT	KO	OK	22.5726	18.6036	-0.278992	-1.05922	0.27615	0.998056	no
XLOC_000113	XLOC_000113	Tmem194b	chr1:52630704-52651919	WT	KO	OK	12.6437	11.161	-0.179958	-0.593617	0.54035	0.998056	no
XLOC_000114	XLOC_000114	Hibch	chr1:52845045-52920860	WT	KO	OK	14.3164	20.8445	0.541993	1.7349	0.0774	0.998056	no
XLOC_000115	XLOC_000115	Mstn	chr1:53061662-53068079	WT	KO	NOTEST	0	0.0808257	inf	0	1	1	no
XLOC_000116	XLOC_000116	Ormdl1	chr1:53297094-53310245	WT	KO	OK	16.7046	14.4922	-0.204974	-0.606573	0.5406	0.998056	no
XLOC_000117	XLOC_000117	Osgepl1	chr1:53313623-53326342	WT	KO	OK	5.68956	6.00655	0.078219	0.185515	0.84605	0.998056	no
XLOC_000118	XLOC_000118	Mir7681	chr1:53806873-54195034	WT	KO	NOTEST	0	0	0	0	1	1	no
XLOC_000119	XLOC_000119	Ccdc150	chr1:54250682-54368727	WT	KO	NOTEST	0.0919829	0.346374	1.9129	0	1	1	no
XLOC_000120	XLOC_000120	Coq10b	chr1:55052769-55072702	WT	KO	OK	5.29753	5.03225	-0.0741148	-0.15105	0.8792	0.998056	no
XLOC_000121	XLOC_000121	Hspe1	chr1:55088147-55091317	WT	KO	OK	268.825	244.775	-0.13521	-0.556556	0.5739	0.998056	no
XLOC_000122	XLOC_000122	Mob4	chr1:55131244-55154899	WT	KO	OK	14.2968	14.4805	0.0184181	0.0599081	0.95085	0.998056	no
XLOC_000123	XLOC_000123	Mars2	chr1:55237176-55243849	WT	KO	OK	10.6148	9.2297	-0.201718	-0.662288	0.491	0.998056	no
XLOC_000124	XLOC_000124	Plcl1	chr1:55405945-55754285	WT	KO	NOTEST	0.685361	0.530651	-0.369103	0	1	1	no
XLOC_000125	XLOC_000125	9130227L01Rik	chr1:55931240-55972098	WT	KO	NOTEST	0.0741152	0	#NAME?	0	1	1	no
XLOC_000126	XLOC_000126	9130024F11Rik	chr1:56971468-56975196	WT	KO	NOTEST	0.614676	0.190101	-1.69306	0	1	1	no
XLOC_000127	XLOC_000127	1700066M21Rik	chr1:57377619-57385422	WT	KO	OK	3.88124	3.07625	-0.335346	-0.741948	0.4559	0.998056	no
XLOC_000128	XLOC_000128	9430016H08Rik	chr1:57388243-57415958	WT	KO	OK	12.917	12.7239	-0.0217225	-0.0560902	0.953	0.998056	no
XLOC_000129	XLOC_000129	Spats2l	chr1:57774860-57948397	WT	KO	NOTEST	0	0.0216092	inf	0	1	1	no
XLOC_000130	XLOC_000130	Sgol2	chr1:57985339-58026277	WT	KO	OK	5.52612	5.29527	-0.0615618	-0.194693	0.8499	0.998056	no
XLOC_000131	XLOC_000131	Aox1	chr1:58029968-58106410	WT	KO	NOTEST	0	0	0	0	1	1	no
XLOC_000132	XLOC_000132	Aox3	chr1:58113135-58200452	WT	KO	NOTEST	0	0	0	0	1	1	no
XLOC_000133	XLOC_000133	Aox4	chr1:58210396-58268596	WT	KO	NOTEST	0.0201995	0.198483	3.29663	0	1	1	no
XLOC_000134	XLOC_000134	Aox2	chr1:58278325-58379264	WT	KO	NOTEST	0.0200116	0	#NAME?	0	1	1	no
XLOC_000135	XLOC_000135	Bzw1	chr1:58393068-58407364	WT	KO	OK	122.76	114.665	-0.0984109	-0.40315	0.68005	0.998056	no
XLOC_000136	XLOC_000136	Nif3l1	chr1:58430992-58462276	WT	KO	OK	11.3388	9.99596	-0.181849	-0.457428	0.64185	0.998056	no
XLOC_000137	XLOC_000137	Ndufb3	chr1:58586598-58595948	WT	KO	OK	89.6967	81.5323	-0.137683	-0.46851	0.63495	0.998056	no
XLOC_000138	XLOC_000138	Gm20257	chr1:58652640-58655831	WT	KO	OK	2.89663	2.79938	-0.04927	-0.0567871	0.9624	0.998056	no
XLOC_000139	XLOC_000139	Cflar	chr1:58711315-58759203	WT	KO	OK	14.6709	16.2159	0.144453	0.455239	0.63755	0.998056	no
XLOC_000140	XLOC_000140	Casp8	chr1:58795373-58847503	WT	KO	OK	41.3498	36.5647	-0.177426	-0.634354	0.5179	0.998056	no
XLOC_000141	XLOC_000141	Stradb	chr1:58973570-58995121	WT	KO	OK	8.15521	9.21573	0.176376	0.497422	0.61815	0.998056	no
XLOC_000142	XLOC_000142	Cdk15	chr1:59256906-59352369	WT	KO	NOTEST	0	0	0	0	1	1	no
XLOC_000143	XLOC_000143	Fzd7	chr1:59482146-59486955	WT	KO	OK	6.71859	6.00701	-0.161513	-0.536222	0.5905	0.998056	no
XLOC_000144	XLOC_000144	Gm973	chr1:59516263-59634509	WT	KO	OK	0.42781	0.967595	1.17743	1.74969	0.0927	0.998056	no
XLOC_000145	XLOC_000145	Nop58	chr1:59684976-59712414	WT	KO	OK	107.647	113.147	0.0718889	0.296436	0.76115	0.998056	no
XLOC_000146	XLOC_000146	Snord70	chr1:59684976-59712414	WT	KO	OK	5517.62	0	#NAME?	#NAME?	0.2329	0.998056	no
XLOC_000147	XLOC_000147	Snord11	chr1:59684976-59712414	WT	KO	NOTEST	0	0	0	0	1	1	no
XLOC_000148	XLOC_000148	Bmpr2	chr1:59764278-59878081	WT	KO	OK	6.66623	7.21281	0.11369	0.419702	0.6712	0.998056	no
XLOC_000149	XLOC_000149	Fam117b	chr1:59913005-59985348	WT	KO	OK	13.1804	14.6009	0.147661	0.55879	0.5638	0.998056	no
XLOC_000150	XLOC_000150	Carf	chr1:60075484-60153953	WT	KO	OK	3.82884	3.1347	-0.288581	-0.397835	0.6872	0.998056	no
XLOC_000151	XLOC_000151	Nbeal1	chr1:60180598-60334705	WT	KO	OK	2.07772	1.78253	-0.221074	-0.636109	0.5255	0.998056	no
XLOC_000152	XLOC_000152	Cyp20a1	chr1:60343303-60387387	WT	KO	OK	18.2278	16.039	-0.184557	-0.565897	0.5608	0.998056	no
XLOC_000153	XLOC_000153	Abi2	chr1:60409574-60481241	WT	KO	OK	13.5753	10.1078	-0.425525	-1.4381	0.13945	0.998056	no
XLOC_000154	XLOC_000154	Cd28	chr1:60746387-60773359	WT	KO	NOTEST	0.438238	0.825454	0.913473	0	1	1	no
XLOC_000155	XLOC_000155	Ctla4	chr1:60909024-60915832	WT	KO	NOTEST	0	0	0	0	1	1	no
XLOC_000156	XLOC_000156	Icos	chr1:60977913-61000321	WT	KO	NOTEST	0.812067	0.816437	0.00774285	0	1	1	no
XLOC_000157	XLOC_000157	9530026F06Rik	chr1:61378431-61395904	WT	KO	NOTEST	0	0.440915	inf	0	1	1	no
XLOC_000158	XLOC_000158	Pard3b	chr1:61638823-62642284	WT	KO	OK	2.69629	2.72354	0.0145083	0.0463289	0.9607	0.998056	no
XLOC_000159	XLOC_000159	Nrp2	chr1:62703316-62818692	WT	KO	NOTEST	0.157835	0.164302	0.0579271	0	1	1	no
XLOC_000160	XLOC_000160	Ino80dos	chr1:63114470-63176822	WT	KO	OK	2.1884	3.87119	0.822903	0.610993	0.59485	0.998056	no
XLOC_000161	XLOC_000161	Ndufs1	chr1:63114470-63176822	WT	KO	OK	9.67602	4.86748	-0.991238	-0.362052	0.352	0.998056	no
XLOC_000162	XLOC_000162	Ndufs1	chr1:63114470-63176822	WT	KO	OK	1.27125	3.82527	1.58931	0.439941	0.5226	0.998056	no
XLOC_000163	XLOC_000163	Eef1b2	chr1:63176830-63180486	WT	KO	OK	401.324	384.865	-0.0604178	-0.255482	0.79115	0.998056	no
XLOC_000164	XLOC_000164	Snora41	chr1:63176830-63180486	WT	KO	NOTEST	0	0	0	0	1	1	no
XLOC_000165	XLOC_000165	Zdbf2	chr1:63182570-63314575	WT	KO	NOTEST	0	0	0	0	1	1	no
XLOC_000166	XLOC_000166	Adam23	chr1:63445903-63596515	WT	KO	NOTEST	0.0698391	0.132185	0.920449	0	1	1	no
XLOC_000167	XLOC_000167	Fastkd2	chr1:63730624-63753385	WT	KO	OK	8.89081	9.63477	0.115936	0.362566	0.71085	0.998056	no
XLOC_000168	XLOC_000168	Gm13749	chr1:63964726-63968999	WT	KO	NOTEST	0	0	0	0	1	1	no
XLOC_000169	XLOC_000169	Creb1	chr1:64532777-64604548	WT	KO	OK	18.6612	16.8231	-0.149597	-0.601027	0.54015	0.998056	no
XLOC_000170	XLOC_000170	Ccnyl1	chr1:64691344-64725642	WT	KO	OK	3.0821	3.57149	0.212612	0.471944	0.62925	0.998056	no
XLOC_000171	XLOC_000171	Pikfyve	chr1:65186684-65278696	WT	KO	OK	5.98361	5.28352	-0.179517	-0.518025	0.58485	0.998056	no
XLOC_000172	XLOC_000172	Pth2r	chr1:65311256-65389244	WT	KO	NOTEST	0	0	0	0	1	1	no
XLOC_000173	XLOC_000173	Crygf	chr1:65926521-65928304	WT	KO	NOTEST	0	0	0	0	1	1	no
XLOC_000174	XLOC_000174	Map2	chr1:66175328-66442583	WT	KO	NOTEST	0.0444841	0.0504024	0.180203	0	1	1	no
XLOC_000175	XLOC_000175	Unc80	chr1:66468446-66699148	WT	KO	NOTEST	0	0.0112806	inf	0	1	1	no
XLOC_000176	XLOC_000176	Rpe	chr1:66700892-66817595	WT	KO	OK	16.2281	16.1865	-0.00370708	-0.00888169	0.9952	0.998056	no
XLOC_000177	XLOC_000177	Cps1	chr1:67123026-67231267	WT	KO	NOTEST	0	0.0300747	inf	0	1	1	no
XLOC_000178	XLOC_000178	Spag16	chr1:69826969-70725132	WT	KO	NOTEST	0	0.0304043	inf	0	1	1	no
XLOC_000179	XLOC_000179	Vwc2l	chr1:70725714-70885397	WT	KO	NOTEST	0	0	0	0	1	1	no
XLOC_000180	XLOC_000180	Atic	chr1:71557155-71579403	WT	KO	OK	88.9454	87.6277	-0.021533	-0.0893728	0.9266	0.998056	no
XLOC_000181	XLOC_000181	Apol7d	chr1:71653334-71662843	WT	KO	NOTEST	0	0	0	0	1	1	no
XLOC_000182	XLOC_000182	Gm8883	chr1:71888111-71891204	WT	KO	NOTEST	0	0	0	0	1	1	no
XLOC_000183	XLOC_000183	Tmem169	chr1:72284372-72302995	WT	KO	NOTEST	0	0	0	0	1	1	no
XLOC_000184	XLOC_000184	Xrcc5	chr1:72307420-72394953	WT	KO	OK	18.2574	18.4428	0.0145709	0.0518168	0.9597	0.998056	no
XLOC_000185	XLOC_000185	Smarcal1	chr1:72583250-72636790	WT	KO	OK	7.18797	7.19124	0.000657476	0.00234375	0.9954	0.998056	no
XLOC_000186	XLOC_000186	Rpl37a	chr1:72711259-72713813	WT	KO	OK	1376.55	1251.86	-0.136989	-0.57926	0.5564	0.998056	no
XLOC_000187	XLOC_000187	Igfbp2	chr1:72824479-72852471	WT	KO	NOTEST	0	0	0	0	1	1	no
XLOC_000188	XLOC_000188	1700027A15Rik	chr1:73016035-73025508	WT	KO	NOTEST	0	0	0	0	1	1	no
XLOC_000189	XLOC_000189	D530049I02Rik	chr1:73391384-73430779	WT	KO	NOTEST	0	0	0	0	1	1	no
XLOC_000190	XLOC_000190	Rufy4	chr1:74125540-74148230	WT	KO	NOTEST	0.599063	0.744837	0.314218	0	1	1	no
XLOC_000191	XLOC_000191	Cxcr2	chr1:74153993-74161246	WT	KO	OK	9.18618	9.23765	0.00806053	0.0255535	0.9788	0.998056	no
XLOC_000192	XLOC_000192	Arpc2	chr1:74236482-74268938	WT	KO	OK	188.943	180.7	-0.0643559	-0.268425	0.78325	0.998056	no
XLOC_000193	XLOC_000193	Gpbar1	chr1:74278599-74279589	WT	KO	NOTEST	0	0.340385	inf	0	1	1	no
XLOC_000194	XLOC_000194	Pnkd	chr1:74285033-74353692	WT	KO	OK	18.3843	21.5868	0.23168	0.46408	0.63925	0.998056	no
XLOC_000195	XLOC_000195	Catip	chr1:74362107-74369321	WT	KO	NOTEST	0	0.0902896	inf	0	1	1	no
XLOC_000196	XLOC_000196	Slc11a1	chr1:74375202-74386051	WT	KO	NOTEST	0.205812	0.390348	0.92343	0	1	1	no
XLOC_000197	XLOC_000197	Ctdsp1	chr1:74391608-74397285	WT	KO	OK	40.3074	38.6181	-0.0617651	-0.246614	0.8039	0.998056	no
XLOC_000198	XLOC_000198	Mir26b	chr1:74391608-74397285	WT	KO	NOTEST	0	0	0	0	1	1	no
XLOC_000199	XLOC_000199	Vil1	chr1:74409383-74588028	WT	KO	NOTEST	0	0.175088	inf	0	1	1	no
XLOC_000200	XLOC_000200	Rqcd1	chr1:74409383-74588028	WT	KO	OK	34.9832	37.1852	0.0880675	0.256412	0.7879	0.998056	no
XLOC_000201	XLOC_000201	Plcd4	chr1:74409383-74588028	WT	KO	NOTEST	0.138197	0.156958	0.183654	0	1	1	no
XLOC_000202	XLOC_000202	Bcs1l	chr1:74588334-74592556	WT	KO	OK	15.0494	14.5928	-0.0444458	-0.142137	0.88365	0.998056	no
XLOC_000203	XLOC_000203	Stk36	chr1:74601454-74636893	WT	KO	NOTEST	0.107071	0.145857	0.445982	0	1	1	no
XLOC_000204	XLOC_000204	Ttll4	chr1:74661643-74701820	WT	KO	OK	14.7853	14.2196	-0.0562768	-0.218938	0.8257	0.998056	no
XLOC_000205	XLOC_000205	Cyp27a1	chr1:74713573-74737890	WT	KO	OK	1.39082	1.20938	-0.201667	-0.276105	0.78175	0.998056	no
XLOC_000206	XLOC_000206	Wnt6	chr1:74771891-74785319	WT	KO	NOTEST	0.292514	0	#NAME?	0	1	1	no
XLOC_000207	XLOC_000207	Wnt10a	chr1:74792018-74804175	WT	KO	NOTEST	0	0.0807916	inf	0	1	1	no
XLOC_000208	XLOC_000208	Cdk5r2	chr1:74855028-74857732	WT	KO	NOTEST	0	0	0	0	1	1	no
XLOC_000209	XLOC_000209	Fam134a	chr1:75142785-75147909	WT	KO	OK	30.5464	35.3791	0.211894	0.828019	0.40815	0.998056	no
XLOC_000210	XLOC_000210	Zfand2b	chr1:75168645-75180283	WT	KO	OK	12.153	11.6994	-0.0548773	-0.12559	0.89385	0.998056	no
XLOC_000211	XLOC_000211	Ankzf1	chr1:75180860-75210778	WT	KO	OK	13.8868	13.4651	-0.0444903	-0.0825032	0.93235	0.998056	no
XLOC_000212	XLOC_000212	Stk16	chr1:75210828-75219253	WT	KO	OK	26.796	25.6368	-0.0638057	-0.144498	0.8788	0.998056	no
XLOC_000213	XLOC_000213	Dnajb2	chr1:75236422-75245692	WT	KO	OK	4.91789	5.14326	0.0646455	0.161583	0.86675	0.998056	no
XLOC_000214	XLOC_000214	Des	chr1:75360291-75375015	WT	KO	NOTEST	0	0	0	0	1	1	no
XLOC_000215	XLOC_000215	Speg	chr1:75375296-75432306	WT	KO	NOTEST	0.744209	0.0752584	-3.30578	0	1	1	no
XLOC_000216	XLOC_000216	Gmppa	chr1:75435942-75443176	WT	KO	OK	16.4873	13.8548	-0.250964	-0.781517	0.42255	0.998056	no
XLOC_000217	XLOC_000217	Asic4	chr1:75450509-75474340	WT	KO	NOTEST	0	0	0	0	1	1	no
XLOC_000218	XLOC_000218	Tmem198	chr1:75479531-75485693	WT	KO	NOTEST	0	0.291393	inf	0	1	1	no
XLOC_000219	XLOC_000219	Inha	chr1:75507076-75510354	WT	KO	OK	1.15854	0.620951	-0.899756	-0.87359	0.402	0.998056	no
XLOC_000220	XLOC_000220	Stk11ip	chr1:75521528-75537335	WT	KO	OK	10.4055	9.58452	-0.118567	-0.426284	0.6727	0.998056	no
XLOC_000221	XLOC_000221	Slc4a3	chr1:75546265-75559431	WT	KO	NOTEST	0.265567	0.0928031	-1.51683	0	1	1	no
XLOC_000222	XLOC_000222	Gm17751	chr1:76489132-76502028	WT	KO	NOTEST	0	0	0	0	1	1	no
XLOC_000223	XLOC_000223	Mir6343	chr1:76509559-76509643	WT	KO	NOTEST	0	0	0	0	1	1	no
XLOC_000224	XLOC_000224	Sgpp2	chr1:78310345-78488897	WT	KO	OK	1.93065	2.11736	0.13318	0.156881	0.8623	0.998056	no
XLOC_000225	XLOC_000225	Mogat1	chr1:78511059-78538173	WT	KO	NOTEST	0	0	0	0	1	1	no
XLOC_000226	XLOC_000226	Acsl3,Utp14b	chr1:78657824-78707743	WT	KO	OK	12.7793	11.8886	-0.104234	-0.368537	0.7089	0.998056	no
XLOC_000227	XLOC_000227	Kcne4	chr1:78816948-78820025	WT	KO	NOTEST	0	0	0	0	1	1	no
XLOC_000228	XLOC_000228	Mrpl44	chr1:79776017-79781445	WT	KO	OK	25.8654	21.1226	-0.292239	-0.971273	0.3244	0.998056	no
XLOC_000229	XLOC_000229	1700016L21Rik	chr1:80445931-80475660	WT	KO	NOTEST	0	0	0	0	1	1	no
XLOC_000230	XLOC_000230	Nyap2	chr1:81077316-81271651	WT	KO	NOTEST	0	0	0	0	1	1	no
XLOC_000231	XLOC_000231	Mir6344	chr1:82131915-82132019	WT	KO	NOTEST	0	0	0	0	1	1	no
XLOC_000232	XLOC_000232	Rhbdd1	chr1:82316578-82445367	WT	KO	OK	5.04995	5.35111	0.0835696	0.240642	0.80465	0.998056	no
XLOC_000233	XLOC_000233	Col4a3	chr1:82586920-82722059	WT	KO	NOTEST	0	0.0228415	inf	0	1	1	no
XLOC_000234	XLOC_000234	Mff	chr1:82724900-82752389	WT	KO	OK	27.864	28.8519	0.0502681	0.175597	0.8585	0.998056	no
XLOC_000235	XLOC_000235	Agfg1	chr1:82839458-82900101	WT	KO	OK	16.2539	15.5794	-0.0611455	-0.21774	0.8261	0.998056	no
XLOC_000236	XLOC_000236	Ccl20	chr1:83116765-83119167	WT	KO	NOTEST	0	0	0	0	1	1	no
XLOC_000237	XLOC_000237	Daw1	chr1:83159761-83210572	WT	KO	NOTEST	0	0	0	0	1	1	no
XLOC_000238	XLOC_000238	Mir5126	chr1:84369838-84696221	WT	KO	NOTEST	0	0	0	0	1	1	no
XLOC_000239	XLOC_000239	Fbxo36	chr1:84839840-84900486	WT	KO	OK	1.04666	1.47915	0.498978	0.435423	0.65395	0.998056	no
XLOC_000240	XLOC_000240	Gm7609	chr1:85199610-85213762	WT	KO	OK	9.97809	9.79164	-0.0272134	-0.0714663	0.9429	0.998056	no
XLOC_000241	XLOC_000241	Sp140	chr1:85576898-85645036	WT	KO	OK	6.75023	6.51522	-0.0511228	-0.075664	0.93885	0.998056	no
XLOC_000242	XLOC_000242	Sp100	chr1:85650006-85709997	WT	KO	OK	26.7604	25.0738	-0.0939197	-0.355968	0.71655	0.998056	no
XLOC_000243	XLOC_000243	Mir8096	chr1:85751947-85752074	WT	KO	NOTEST	0	0	0	0	1	1	no
XLOC_000244	XLOC_000244	9930111H07Rik	chr1:85775270-85784694	WT	KO	OK	4.60156	4.9665	0.110107	0.143179	0.88975	0.998056	no
XLOC_000245	XLOC_000245	Cab39	chr1:85793446-85851577	WT	KO	OK	32.2699	31.6866	-0.0263153	-0.104675	0.91585	0.998056	no
XLOC_000246	XLOC_000246	Itm2c	chr1:85894509-85908698	WT	KO	OK	21.737	21.9797	0.016017	0.0583263	0.95365	0.998056	no
XLOC_000247	XLOC_000247	4933407L21Rik	chr1:85928482-85931756	WT	KO	NOTEST	0	0	0	0	1	1	no
XLOC_000248	XLOC_000248	Spata3	chr1:86021941-86029958	WT	KO	NOTEST	0	0	0	0	1	1	no
XLOC_000249	XLOC_000249	2810459M11Rik	chr1:86045862-86055456	WT	KO	NOTEST	0.0311943	0.0236157	-0.401537	0	1	1	no
XLOC_000250	XLOC_000250	Psmd1	chr1:86064618-86139295	WT	KO	OK	50.9814	47.9789	-0.0875693	-0.352281	0.7206	0.998056	no
XLOC_000251	XLOC_000251	Armc9	chr1:86154779-86278284	WT	KO	OK	3.58938	4.33584	0.272576	0.651354	0.5024	0.998056	no
XLOC_000252	XLOC_000252	B3gnt7	chr1:86303220-86307305	WT	KO	OK	2.15179	3.55042	0.722455	1.50524	0.1368	0.998056	no
XLOC_000253	XLOC_000253	C130036L24Rik	chr1:86342287-86367964	WT	KO	OK	2.15814	2.6854	0.315349	0.0525556	0.8928	0.998056	no
XLOC_000254	XLOC_000254	1700019O17Rik	chr1:86426328-86428049	WT	KO	NOTEST	0	0	0	0	1	1	no
XLOC_000255	XLOC_000255	Ptma	chr1:86526408-86533105	WT	KO	OK	1772.43	1702.03	-0.0584668	-0.23653	0.8042	0.998056	no
XLOC_000256	XLOC_000256	Cops7b	chr1:86587099-86606500	WT	KO	OK	10.5397	9.87104	-0.094566	-0.29602	0.7654	0.998056	no
XLOC_000257	XLOC_000257	Dis3l2	chr1:86703803-87050097	WT	KO	OK	11.0967	10.2773	-0.110666	-0.373929	0.70255	0.998056	no
XLOC_000258	XLOC_000258	Akp3	chr1:87125007-87127912	WT	KO	NOTEST	0	0	0	0	1	1	no
XLOC_000259	XLOC_000259	Prss56	chr1:87183492-87188404	WT	KO	NOTEST	0	0	0	0	1	1	no
XLOC_000260	XLOC_000260	Chrnd	chr1:87190596-87200070	WT	KO	NOTEST	0	0.0509594	inf	0	1	1	no
XLOC_000261	XLOC_000261	Chrng	chr1:87205810-87211835	WT	KO	NOTEST	0.0575625	0	#NAME?	0	1	1	no
XLOC_000262	XLOC_000262	Eif4e2	chr1:87213913-87240488	WT	KO	OK	34.4171	36.7598	0.095003	0.357607	0.71835	0.998056	no
XLOC_000263	XLOC_000263	Efhd1	chr1:87264363-87310791	WT	KO	NOTEST	0.275194	0.362541	0.397694	0	1	1	no
XLOC_000264	XLOC_000264	Gigyf2	chr1:87326997-87450810	WT	KO	OK	17.5483	16.3256	-0.104196	-0.411358	0.67045	0.998056	no
XLOC_000265	XLOC_000265	3110079O15Rik	chr1:87470263-87475459	WT	KO	NOTEST	0	0	0	0	1	1	no
XLOC_000266	XLOC_000266	Neu2	chr1:87574026-87597840	WT	KO	NOTEST	0	0	0	0	1	1	no
XLOC_000267	XLOC_000267	Inpp5d	chr1:87620311-87720955	WT	KO	OK	42.3856	37.5992	-0.17287	-0.719475	0.45975	0.998056	no
XLOC_000268	XLOC_000268	Atg16l1	chr1:87756010-87792428	WT	KO	OK	17.8969	19.7945	0.145385	0.333096	0.7286	0.998056	no
XLOC_000269	XLOC_000269	Scarna6	chr1:87756010-87792428	WT	KO	OK	13.3366	4.02018	-1.73006	-0.490225	0.3613	0.998056	no
XLOC_000270	XLOC_000270	Sag	chr1:87803679-87845157	WT	KO	NOTEST	0.187318	0.425048	1.18214	0	1	1	no
XLOC_000271	XLOC_000271	Dgkd	chr1:87853286-87944489	WT	KO	OK	19.1225	18.0089	-0.0865652	-0.347089	0.72285	0.998056	no
XLOC_000272	XLOC_000272	Ugt1a1,Ugt1a10,Ugt1a2,Ugt1a5,Ugt1a6a,Ugt1a6b,Ugt1a7c,Ugt1a9	chr1:88055410-88220002	WT	KO	OK	11.7426	11.4763	-0.03309	-0.10565	0.91315	0.998056	no
XLOC_000273	XLOC_000273	Mroh2a	chr1:88227019-88277626	WT	KO	NOTEST	0.0634126	0.028765	-1.14046	0	1	1	no
XLOC_000274	XLOC_000274	Trpm8	chr1:88306711-88388851	WT	KO	NOTEST	0	0	0	0	1	1	no
XLOC_000275	XLOC_000275	Spp2	chr1:88407018-88426438	WT	KO	NOTEST	0	0	0	0	1	1	no
XLOC_000276	XLOC_000276	Gm19589	chr1:88551516-88562166	WT	KO	NOTEST	0.0870771	0.230068	1.40169	0	1	1	no
XLOC_000277	XLOC_000277	2410088K16Rik	chr1:88754889-88755733	WT	KO	NOTEST	0.398135	0	#NAME?	0	1	1	no
XLOC_000278	XLOC_000278	1700067G17Rik	chr1:89016112-89022210	WT	KO	NOTEST	0	0	0	0	1	1	no
XLOC_000279	XLOC_000279	Sh3bp4	chr1:89070461-89153793	WT	KO	NOTEST	0.20483	0.251912	0.298496	0	1	1	no
XLOC_000280	XLOC_000280	Agap1	chr1:89454810-89895282	WT	KO	OK	5.16922	7.14716	0.467423	1.73877	0.07635	0.998056	no
XLOC_000281	XLOC_000281	Ackr3	chr1:90203979-90215722	WT	KO	NOTEST	0.0692681	0	#NAME?	0	1	1	no
XLOC_000282	XLOC_000282	Cops8	chr1:90603424-90613341	WT	KO	OK	21.504	20.6169	-0.0607813	-0.210661	0.83275	0.998056	no
XLOC_000283	XLOC_000283	Mlph	chr1:90915099-90951142	WT	KO	NOTEST	0.856592	0.24649	-1.79708	0	1	1	no
XLOC_000284	XLOC_000284	Prlh	chr1:90953107-90954012	WT	KO	NOTEST	0	0	0	0	1	1	no
XLOC_000285	XLOC_000285	Lrrfip1	chr1:90998726-91128944	WT	KO	OK	34.7315	33.7178	-0.0427348	-0.168255	0.86195	0.998056	no
XLOC_000286	XLOC_000286	Rbm44	chr1:91145102-91170795	WT	KO	NOTEST	0.368833	0.0231262	-3.99537	0	1	1	no
XLOC_000287	XLOC_000287	Ramp1	chr1:91179821-91225196	WT	KO	OK	75.2148	88.0119	0.226683	0.739462	0.44825	0.998056	no
XLOC_000288	XLOC_000288	Ube2f	chr1:91250318-91286025	WT	KO	OK	20.3344	16.3107	-0.318099	-0.972251	0.3232	0.998056	no
XLOC_000289	XLOC_000289	Scly	chr1:91298337-91321080	WT	KO	OK	13.4321	15.1038	0.16923	0.588337	0.54595	0.998056	no
XLOC_000290	XLOC_000290	Espnl	chr1:91322074-91348303	WT	KO	NOTEST	0.23421	0.24113	0.0420059	0	1	1	no
XLOC_000291	XLOC_000291	Klhl30	chr1:91351072-91362404	WT	KO	NOTEST	0.562272	0.577406	0.038317	0	1	1	no
XLOC_000292	XLOC_000292	Fam132b	chr1:91366429-91374217	WT	KO	OK	0.411689	1.30683	1.66645	1.92439	0.07615	0.998056	no
XLOC_000293	XLOC_000293	Traf3ip1	chr1:91494667-91529307	WT	KO	OK	3.05346	2.78143	-0.134618	-0.366332	0.7093	0.998056	no
XLOC_000294	XLOC_000294	Asb1	chr1:91540564-91559590	WT	KO	OK	2.19212	3.79853	0.793116	2.15446	0.03535	0.998056	no
XLOC_000295	XLOC_000295	Twist2	chr1:91801476-91848027	WT	KO	NOTEST	0	0	0	0	1	1	no
XLOC_000296	XLOC_000296	Olfr1413	chr1:92573124-92574206	WT	KO	NOTEST	0	0	0	0	1	1	no
XLOC_000297	XLOC_000297	Olfr1412	chr1:92588331-92589297	WT	KO	NOTEST	0	0	0	0	1	1	no
XLOC_000298	XLOC_000298	Olfr1411	chr1:92596520-92597492	WT	KO	NOTEST	0	0	0	0	1	1	no
XLOC_000299	XLOC_000299	Olfr1410	chr1:92607838-92608807	WT	KO	NOTEST	0	0	0	0	1	1	no
XLOC_000300	XLOC_000300	Olfr12	chr1:92619880-92621001	WT	KO	NOTEST	0	0	0	0	1	1	no
XLOC_000301	XLOC_000301	Gpc1	chr1:92831685-92860196	WT	KO	OK	2.23426	3.48063	0.63955	1.60257	0.10835	0.998056	no
XLOC_000302	XLOC_000302	Mir149	chr1:92831685-92860196	WT	KO	NOTEST	0	0	0	0	1	1	no
XLOC_000303	XLOC_000303	Dusp28	chr1:92906988-92908620	WT	KO	OK	4.17984	5.07943	0.281218	0.572138	0.5639	0.998056	no
XLOC_000304	XLOC_000304	Rnpepl1	chr1:92910787-92920684	WT	KO	OK	20.1159	19.1503	-0.0709671	-0.249146	0.79905	0.998056	no
XLOC_000305	XLOC_000305	Capn10	chr1:92933542-92950590	WT	KO	OK	4.30803	5.30965	0.301591	0.843431	0.3915	0.998056	no
XLOC_000306	XLOC_000306	Gpr35	chr1:92973118-92986391	WT	KO	NOTEST	0.116207	0.323479	1.47697	0	1	1	no
XLOC_000307	XLOC_000307	Aqp12	chr1:93006333-93012269	WT	KO	NOTEST	0	0	0	0	1	1	no
XLOC_000308	XLOC_000308	Agxt	chr1:93135239-93145421	WT	KO	NOTEST	0	0	0	0	1	1	no
XLOC_000309	XLOC_000309	Sned1	chr1:93235896-93296448	WT	KO	NOTEST	0.122772	0.124064	0.0151047	0	1	1	no
XLOC_000310	XLOC_000310	Ppp1r7	chr1:93343644-93367618	WT	KO	OK	19.8811	19.6249	-0.0187113	-0.0714221	0.93985	0.998056	no
XLOC_000311	XLOC_000311	Mir6902	chr1:93343644-93367618	WT	KO	NOTEST	0	0	0	0	1	1	no
XLOC_000312	XLOC_000312	Mir6345	chr1:93343644-93367618	WT	KO	NOTEST	0	0	0	0	1	1	no
XLOC_000313	XLOC_000313	Ano7	chr1:93373895-93404304	WT	KO	NOTEST	0.427348	0.2587	-0.724129	0	1	1	no
XLOC_000314	XLOC_000314	2014-09-02	chr1:93478992-93509732	WT	KO	OK	50.5635	55.5758	0.136362	0.54909	0.5765	0.998056	no
XLOC_000315	XLOC_000315	Farp2	chr1:93512103-93635804	WT	KO	OK	1.00803	0.546467	-0.883326	-0.521712	0.56715	0.998056	no
XLOC_000316	XLOC_000316	Bok	chr1:93685693-93695762	WT	KO	OK	1.2047	2.04584	0.764013	0.966987	0.3412	0.998056	no
XLOC_000317	XLOC_000317	Atg4b	chr1:93755032-93789529	WT	KO	OK	17.0385	17.743	0.0584534	0.2101	0.83005	0.998056	no
XLOC_000318	XLOC_000318	Ing5	chr1:93803964-93822100	WT	KO	OK	13.3463	14.5046	0.120069	0.447586	0.65325	0.998056	no
XLOC_000319	XLOC_000319	D2hgdh	chr1:93825239-93852174	WT	KO	OK	14.4082	13.5469	-0.0889308	-0.261278	0.7837	0.998056	no
XLOC_000320	XLOC_000320	Gal3st2	chr1:93861343-93876494	WT	KO	NOTEST	0	0	0	0	1	1	no
XLOC_000321	XLOC_000321	Gm9994	chr1:93918436-93941239	WT	KO	NOTEST	0	0	0	0	1	1	no
XLOC_000322	XLOC_000322	Gm6086	chr1:93990508-94011539	WT	KO	NOTEST	0.100936	0.0950921	-0.086045	0	1	1	no
XLOC_000323	XLOC_000323	Neu4	chr1:94020492-94028330	WT	KO	NOTEST	0	0	0	0	1	1	no
XLOC_000324	XLOC_000324	4930440C22Rik	chr1:94797441-94802472	WT	KO	NOTEST	0	0	0	0	1	1	no
XLOC_000325	XLOC_000325	Fam174a	chr1:95313627-95335284	WT	KO	OK	13.5603	11.6258	-0.222056	-0.673056	0.4913	0.998056	no
XLOC_000326	XLOC_000326	Gin1	chr1:97770178-97792971	WT	KO	OK	5.98746	5.1108	-0.228395	-0.5443	0.59505	0.998056	no
XLOC_000327	XLOC_000327	1810006J02Rik	chr1:98131466-98144655	WT	KO	NOTEST	0.100341	0.150936	0.589023	0	1	1	no
XLOC_000328	XLOC_000328	Slco6d1	chr1:98421123-98509380	WT	KO	NOTEST	0	0	0	0	1	1	no
XLOC_000329	XLOC_000329	Cntnap5b	chr1:99772764-100485942	WT	KO	NOTEST	0	0	0	0	1	1	no
XLOC_000330	XLOC_000330	Gm20268	chr1:101155767-101175202	WT	KO	NOTEST	0	0	0	0	1	1	no
XLOC_000331	XLOC_000331	Cdh20	chr1:104768818-104995481	WT	KO	NOTEST	0.0527635	0.0199566	-1.40268	0	1	1	no
XLOC_000332	XLOC_000332	2310035C23Rik	chr1:105663860-105755131	WT	KO	OK	19.9425	24.8106	0.315106	0.956054	0.32165	0.998056	no
XLOC_000333	XLOC_000333	Tnfrsf11a	chr1:105780722-105847981	WT	KO	NOTEST	0.186992	0.282961	0.597628	0	1	1	no
XLOC_000334	XLOC_000334	Zcchc2	chr1:105990405-106034079	WT	KO	OK	11.0852	10.2757	-0.1094	-0.380818	0.6977	0.998056	no
XLOC_000335	XLOC_000335	Phlpp1	chr1:106171868-106394245	WT	KO	OK	4.26623	3.19649	-0.416473	-1.30725	0.18775	0.998056	no
XLOC_000336	XLOC_000336	Serpinb5	chr1:106861179-106883348	WT	KO	NOTEST	0	0.041449	inf	0	1	1	no
XLOC_000337	XLOC_000337	Serpinb12	chr1:106934448-106957080	WT	KO	NOTEST	0	0	0	0	1	1	no
XLOC_000338	XLOC_000338	Serpinb13	chr1:106980983-107001195	WT	KO	NOTEST	0	0	0	0	1	1	no
XLOC_000339	XLOC_000339	Serpinb11	chr1:107362313-107380475	WT	KO	NOTEST	0	0	0	0	1	1	no
XLOC_000340	XLOC_000340	Serpinb7	chr1:107422688-107452689	WT	KO	NOTEST	0	0	0	0	1	1	no
XLOC_000341	XLOC_000341	Serpinb2	chr1:107511422-107525600	WT	KO	NOTEST	0.0688168	0	#NAME?	0	1	1	no
XLOC_000342	XLOC_000342	Serpinb10	chr1:107529002-107549271	WT	KO	NOTEST	0.218362	0.657328	1.58989	0	1	1	no
XLOC_000343	XLOC_000343	Serpinb8	chr1:107590005-107608978	WT	KO	NOTEST	0.151018	0.284441	0.913405	0	1	1	no
XLOC_000344	XLOC_000344	D830032E09Rik	chr1:107917258-107950947	WT	KO	NOTEST	0	0	0	0	1	1	no
XLOC_000345	XLOC_000345	Cdh7	chr1:109983736-110139001	WT	KO	NOTEST	0	0	0	0	1	1	no
XLOC_000346	XLOC_000346	Cntnap5a	chr1:115685136-116580674	WT	KO	NOTEST	0	0	0	0	1	1	no
XLOC_000347	XLOC_000347	Nifk	chr1:118321842-118333831	WT	KO	OK	46.428	44.6714	-0.0556425	-0.21535	0.82755	0.998056	no
XLOC_000348	XLOC_000348	Clasp1	chr1:118389057-118609462	WT	KO	OK	12.2626	13.2371	0.110322	0.417791	0.67305	0.998056	no
XLOC_000349	XLOC_000349	Tfcp2l1	chr1:118627944-118685168	WT	KO	NOTEST	0.295905	0.701335	1.24497	0	1	1	no
XLOC_000350	XLOC_000350	Tmem185b	chr1:119526153-119528983	WT	KO	OK	9.45773	8.48947	-0.15582	-0.473532	0.6294	0.998056	no
XLOC_000351	XLOC_000351	Sctr	chr1:120006979-120063532	WT	KO	NOTEST	0	0	0	0	1	1	no
XLOC_000352	XLOC_000352	3110009E18Rik	chr1:120121186-120188189	WT	KO	OK	9.97703	8.0952	-0.301545	-0.445639	0.64785	0.998056	no
XLOC_000353	XLOC_000353	C1ql2	chr1:120340581-120343174	WT	KO	NOTEST	0	0	0	0	1	1	no
XLOC_000354	XLOC_000354	En1	chr1:120602486-120607991	WT	KO	NOTEST	0	0	0	0	1	1	no
XLOC_000355	XLOC_000355	Celrr	chr1:121087404-121120975	WT	KO	NOTEST	0	0	0	0	1	1	no
XLOC_000356	XLOC_000356	Ccdc93	chr1:121431066-121506460	WT	KO	OK	5.73597	4.87183	-0.235573	-0.820434	0.4044	0.998056	no
XLOC_000357	XLOC_000357	Slc35f5	chr1:125561015-125595684	WT	KO	OK	6.21848	5.90972	-0.0734721	-0.191859	0.84255	0.998056	no
XLOC_000358	XLOC_000358	Gpr39	chr1:125676995-125912214	WT	KO	NOTEST	0	0.0875531	inf	0	1	1	no
XLOC_000359	XLOC_000359	Mgat5	chr1:127204962-127488301	WT	KO	OK	20.8158	17.9907	-0.21043	-0.72089	0.45455	0.998056	no
XLOC_000360	XLOC_000360	Acmsd	chr1:127729412-127774054	WT	KO	OK	1.5289	2.67595	0.807557	1.32682	0.1816	0.998056	no
XLOC_000361	XLOC_000361	Ccnt2	chr1:127774163-127808054	WT	KO	OK	17.9277	18.5866	0.0520742	0.152027	0.8709	0.998056	no
XLOC_000362	XLOC_000362	Rab3gap1	chr1:127868772-127943876	WT	KO	OK	13.908	14.5339	0.0635057	0.237945	0.80715	0.998056	no
XLOC_000363	XLOC_000363	R3hdm1	chr1:128103302-128237759	WT	KO	OK	31.1262	33.335	0.098908	0.370508	0.7012	0.998056	no
XLOC_000364	XLOC_000364	Mir128-1	chr1:128103302-128237759	WT	KO	OK	0	388.023	inf	#NAME?	0.2181	0.998056	no
XLOC_000365	XLOC_000365	Ubxn4	chr1:128244180-128279377	WT	KO	OK	31.4667	26.0547	-0.272284	-1.0939	0.27375	0.998056	no
XLOC_000366	XLOC_000366	Thsd7b	chr1:129273303-130219278	WT	KO	NOTEST	0.0650488	0.0245538	-1.40558	0	1	1	no
XLOC_000367	XLOC_000367	Yod1	chr1:130689042-130729253	WT	KO	OK	3.18112	3.21362	0.0146651	0.0270651	0.9806	0.998056	no
XLOC_000368	XLOC_000368	AA986860	chr1:130731975-130744622	WT	KO	NOTEST	0.158463	0.406651	1.35964	0	1	1	no
XLOC_000369	XLOC_000369	Fcamr	chr1:130800901-130814740	WT	KO	NOTEST	0	0.121492	inf	0	1	1	no
XLOC_000370	XLOC_000370	Pigr	chr1:130826683-130852249	WT	KO	NOTEST	0.0890598	0.0167474	-2.41084	0	1	1	no
XLOC_000371	XLOC_000371	Faim3	chr1:130865776-130880790	WT	KO	NOTEST	0	0.0517126	inf	0	1	1	no
XLOC_000372	XLOC_000372	Il10	chr1:131019844-131024970	WT	KO	NOTEST	0.219973	0	#NAME?	0	1	1	no
XLOC_000373	XLOC_000373	Eif2d	chr1:131153206-131173471	WT	KO	OK	19.5071	18.1967	-0.100325	-0.350987	0.7194	0.998056	no
XLOC_000374	XLOC_000374	Fam72a	chr1:131527988-131539872	WT	KO	OK	2.02556	1.94002	-0.0622504	-0.0977817	0.9186	0.998056	no
XLOC_000375	XLOC_000375	Avpr1b	chr1:131599113-131612000	WT	KO	NOTEST	0	0	0	0	1	1	no
XLOC_000376	XLOC_000376	Ctse	chr1:131638313-131675507	WT	KO	OK	31.2187	50.1454	0.683707	2.6474	0.0089	0.465604	no
XLOC_000377	XLOC_000377	5430435G22Rik	chr1:131688694-131713464	WT	KO	NOTEST	0.365277	0.397756	0.122892	0	1	1	no
XLOC_000378	XLOC_000378	Slc26a9	chr1:131744021-131770405	WT	KO	NOTEST	0	0	0	0	1	1	no
XLOC_000379	XLOC_000379	Pm20d1	chr1:131797394-131818115	WT	KO	NOTEST	0	0	0	0	1	1	no
XLOC_000380	XLOC_000380	Slc41a1	chr1:131828011-131848864	WT	KO	OK	7.50793	5.9502	-0.335477	-1.13223	0.2587	0.998056	no
XLOC_000381	XLOC_000381	Rab7l1	chr1:131867276-131872889	WT	KO	OK	12.0019	8.14351	-0.559543	-1.40315	0.1636	0.998056	no
XLOC_000382	XLOC_000382	Nucks1	chr1:131910457-131936321	WT	KO	OK	107.137	107.706	0.0076404	0.0324987	0.97405	0.998056	no
XLOC_000383	XLOC_000383	Slc45a3	chr1:131962914-131982972	WT	KO	OK	4.45413	2.91904	-0.609651	-1.41997	0.1416	0.998056	no
XLOC_000384	XLOC_000384	Elk4	chr1:132007604-132026614	WT	KO	OK	29.3863	29.8697	0.0235397	0.094621	0.92185	0.998056	no
XLOC_000385	XLOC_000385	Lemd1	chr1:132191435-132257382	WT	KO	NOTEST	0	0	0	0	1	1	no
XLOC_000386	XLOC_000386	Mir135b	chr1:132191435-132257382	WT	KO	NOTEST	0	0	0	0	1	1	no
XLOC_000387	XLOC_000387	Klhdc8a	chr1:132298625-132307357	WT	KO	NOTEST	0	0	0	0	1	1	no
XLOC_000388	XLOC_000388	Nuak2	chr1:132316124-132333488	WT	KO	OK	4.63808	5.80159	0.322921	0.911807	0.3498	0.998056	no
XLOC_000389	XLOC_000389	Dstyk	chr1:132417452-132467034	WT	KO	OK	6.83684	6.39467	-0.096459	-0.336332	0.7319	0.998056	no
XLOC_000390	XLOC_000390	Rbbp5,Tmem81	chr1:132477366-132508639	WT	KO	OK	19.0256	17.4945	-0.121046	-0.444223	0.65555	0.998056	no
XLOC_000391	XLOC_000391	Gm10538	chr1:132564689-132741797	WT	KO	NOTEST	0	0	0	0	1	1	no
XLOC_000392	XLOC_000392	Lrrn2	chr1:132880354-132940005	WT	KO	NOTEST	0	0	0	0	1	1	no
XLOC_000393	XLOC_000393	Pik3c2b	chr1:133046011-133108688	WT	KO	OK	2.9173	3.28821	0.172668	0.552497	0.579	0.998056	no
XLOC_000394	XLOC_000394	Ppp1r15b	chr1:133131165-133139800	WT	KO	OK	29.6686	32.8806	0.148299	0.608112	0.544	0.998056	no
XLOC_000395	XLOC_000395	Plekha6	chr1:133246096-133303435	WT	KO	OK	1.61379	1.40821	-0.196587	-0.510296	0.5954	0.998056	no
XLOC_000396	XLOC_000396	Golt1a	chr1:133309822-133323026	WT	KO	NOTEST	0	0	0	0	1	1	no
XLOC_000397	XLOC_000397	Kiss1	chr1:133327211-133329722	WT	KO	NOTEST	0	0	0	0	1	1	no
XLOC_000398	XLOC_000398	Ren1,Ren2	chr1:133350565-133360323	WT	KO	NOTEST	0	0	0	0	1	1	no
XLOC_000399	XLOC_000399	Etnk2	chr1:133363571-133380319	WT	KO	NOTEST	0.174035	0.0990894	-0.812574	0	1	1	no
XLOC_000400	XLOC_000400	Fmod	chr1:134037514-134048277	WT	KO	NOTEST	0	0	0	0	1	1	no
XLOC_000401	XLOC_000401	Chit1	chr1:134111241-134151540	WT	KO	NOTEST	0	0.243494	inf	0	1	1	no
XLOC_000402	XLOC_000402	Chil1	chr1:134182403-134190031	WT	KO	OK	0.710575	1.30061	0.872128	0.947463	0.36495	0.998056	no
XLOC_000403	XLOC_000403	Mybph	chr1:134193447-134235457	WT	KO	NOTEST	0.102205	0.154641	0.597453	0	1	1	no
XLOC_000404	XLOC_000404	Myog	chr1:134290003-134292548	WT	KO	NOTEST	0	0.30449	inf	0	1	1	no
XLOC_000405	XLOC_000405	4933406M09Rik	chr1:134385939-134390983	WT	KO	NOTEST	0.165644	0	#NAME?	0	1	1	no
XLOC_000406	XLOC_000406	Cyb5r1	chr1:134405912-134411826	WT	KO	OK	16.3434	16.4249	0.00718123	0.0231997	0.97955	0.998056	no
XLOC_000407	XLOC_000407	Adipor1	chr1:134415347-134433317	WT	KO	OK	34.7414	36.6411	0.0768099	0.291034	0.76305	0.998056	no
XLOC_000408	XLOC_000408	Klhl12	chr1:134455554-134490873	WT	KO	OK	9.77429	10.4733	0.0996573	0.332831	0.73745	0.998056	no
XLOC_000409	XLOC_000409	Rabif	chr1:134494659-134507884	WT	KO	OK	17.6618	14.6272	-0.271976	-0.865584	0.3824	0.998056	no
XLOC_000410	XLOC_000410	Kdm5b	chr1:134560177-134632878	WT	KO	OK	18.182	20.8621	0.198369	0.780814	0.4256	0.998056	no
XLOC_000411	XLOC_000411	Syt2	chr1:134646680-134749417	WT	KO	NOTEST	0.0570475	0.064564	0.178568	0	1	1	no
XLOC_000412	XLOC_000412	Ube2t	chr1:134962564-134974179	WT	KO	OK	14.6928	11.176	-0.394701	-1.03484	0.2898	0.998056	no
XLOC_000413	XLOC_000413	Ptpn7	chr1:135108497-135146108	WT	KO	OK	49.2812	48.3734	-0.0268233	-0.106675	0.9085	0.998056	no
XLOC_000414	XLOC_000414	Arl8a	chr1:135146833-135156268	WT	KO	OK	10.7401	12.2876	0.194201	0.594524	0.5499	0.998056	no
XLOC_000415	XLOC_000415	Lmod1	chr1:135324812-135368065	WT	KO	NOTEST	0.0200447	0	#NAME?	0	1	1	no
XLOC_000416	XLOC_000416	Csrp1	chr1:135729196-135752229	WT	KO	OK	74.046	68.7103	-0.107895	-0.436123	0.6587	0.998056	no
XLOC_000417	XLOC_000417	Phlda3	chr1:135766084-135769134	WT	KO	OK	3.27278	3.4646	0.0821706	0.163953	0.87045	0.998056	no
XLOC_000418	XLOC_000418	Tnni1	chr1:135799420-135810989	WT	KO	NOTEST	0.866057	0.0742665	-3.54368	0	1	1	no
XLOC_000419	XLOC_000419	Lad1	chr1:135818597-135833341	WT	KO	NOTEST	0	0	0	0	1	1	no
XLOC_000420	XLOC_000420	Tnnt2	chr1:135836333-135852268	WT	KO	NOTEST	0	0	0	0	1	1	no
XLOC_000421	XLOC_000421	Tmem9	chr1:136008218-136035030	WT	KO	OK	20.0525	23.9223	0.254578	0.847273	0.38805	0.998056	no
XLOC_000422	XLOC_000422	Ascl5	chr1:136050803-136051370	WT	KO	NOTEST	0	0	0	0	1	1	no
XLOC_000423	XLOC_000423	Cacna1s	chr1:136052900-136119822	WT	KO	NOTEST	0.0156239	0.02363	0.596867	0	1	1	no
XLOC_000424	XLOC_000424	Kif21b	chr1:136131400-136178087	WT	KO	OK	7.84604	9.15143	0.222032	0.847953	0.3894	0.998056	no
XLOC_000425	XLOC_000425	Ddx59	chr1:136411915-136440220	WT	KO	OK	3.31662	3.72712	0.168349	0.375433	0.6944	0.998056	no
XLOC_000426	XLOC_000426	Kif14	chr1:136466375-136531511	WT	KO	OK	4.13693	4.3379	0.0684353	0.236829	0.80425	0.998056	no
XLOC_000427	XLOC_000427	Zfp281	chr1:136624900-136630391	WT	KO	OK	9.66723	11.0787	0.196611	0.707325	0.4669	0.998056	no
XLOC_000428	XLOC_000428	Gm19705	chr1:136683395-136690805	WT	KO	OK	0	1.6835	inf	#NAME?	0.0246	0.998056	no
XLOC_000429	XLOC_000429	Gm16880	chr1:136696210-136725728	WT	KO	NOTEST	0	0	0	0	1	1	no
XLOC_000430	XLOC_000430	Mir181a-1	chr1:137966454-137966541	WT	KO	NOTEST	0	0	0	0	1	1	no
XLOC_000431	XLOC_000431	Mir181b-1	chr1:137966638-137966718	WT	KO	NOTEST	0	0	0	0	1	1	no
XLOC_000432	XLOC_000432	Atp6v1g3	chr1:138273737-138289462	WT	KO	NOTEST	0	0	0	0	1	1	no
XLOC_000433	XLOC_000433	Dennd1b	chr1:138963631-139176042	WT	KO	OK	10.466	9.55569	-0.131274	-0.316128	0.72645	0.998056	no
XLOC_000434	XLOC_000434	4930596I21Rik	chr1:138963631-139176042	WT	KO	OK	1.30452	4.58698	1.81402	0.668554	0.47495	0.998056	no
XLOC_000435	XLOC_000435	4933436E23Rik	chr1:139379451-139402852	WT	KO	NOTEST	0	0	0	0	1	1	no
XLOC_000436	XLOC_000436	Zbtb41	chr1:139422382-139453007	WT	KO	OK	4.42245	4.31672	-0.0349091	-0.111115	0.90755	0.998056	no
XLOC_000437	XLOC_000437	Aspm	chr1:139454772-139494088	WT	KO	OK	8.61092	7.23937	-0.250303	-0.963045	0.33775	0.998056	no
XLOC_000438	XLOC_000438	F13b	chr1:139501706-139523756	WT	KO	NOTEST	0	0	0	0	1	1	no
XLOC_000439	XLOC_000439	Kcnt2	chr1:140246256-140656402	WT	KO	NOTEST	0	0	0	0	1	1	no
XLOC_000440	XLOC_000440	B3galt2	chr1:143606629-143702830	WT	KO	OK	1.15288	1.66601	0.531152	0.526933	0.5918	0.998056	no
XLOC_000441	XLOC_000441	Glrx2	chr1:143739348-143749678	WT	KO	OK	10.9805	12.7423	0.21468	0.720349	0.46395	0.998056	no
XLOC_000442	XLOC_000442	Uchl5	chr1:143777272-143807466	WT	KO	OK	64.2601	51.1373	-0.329548	-1.25057	0.201	0.998056	no
XLOC_000443	XLOC_000443	Brinp3	chr1:146495665-146902472	WT	KO	NOTEST	0	0	0	0	1	1	no
XLOC_000444	XLOC_000444	Ptgs2	chr1:150100123-150108012	WT	KO	NOTEST	0.43111	0.425298	-0.0195795	0	1	1	no
XLOC_000445	XLOC_000445	Pdc	chr1:150319416-150346771	WT	KO	NOTEST	0	0	0	0	1	1	no
XLOC_000446	XLOC_000446	Tpr	chr1:150361310-150466165	WT	KO	OK	35.2605	37.7025	0.0966078	0.384262	0.69445	0.998056	no
XLOC_000447	XLOC_000447	C730036E19Rik	chr1:151138033-151144095	WT	KO	NOTEST	0	0	0	0	1	1	no
XLOC_000448	XLOC_000448	Ivns1abp	chr1:151344379-151364610	WT	KO	OK	149.431	157.872	0.0792825	0.329663	0.73025	0.998056	no
XLOC_000449	XLOC_000449	Trmt1l	chr1:151428647-151458183	WT	KO	OK	15.1325	13.5518	-0.159169	-0.554342	0.56815	0.998056	no
XLOC_000450	XLOC_000450	Mir7682	chr1:151428647-151458183	WT	KO	NOTEST	0	0	0	0	1	1	no
XLOC_000451	XLOC_000451	Fam129a	chr1:151571372-151719347	WT	KO	OK	3.31115	4.67539	0.497756	1.42826	0.1473	0.998056	no
XLOC_000452	XLOC_000452	Edem3	chr1:151755367-151822328	WT	KO	OK	10.9112	10.4926	-0.056442	-0.212911	0.8255	0.998056	no
XLOC_000453	XLOC_000453	Colgalt2	chr1:152399866-152510695	WT	KO	NOTEST	0.0266554	0.0201599	-0.402938	0	1	1	no
XLOC_000454	XLOC_000454	Apobec4	chr1:152750550-152757544	WT	KO	NOTEST	0	0	0	0	1	1	no
XLOC_000455	XLOC_000455	Arpc5	chr1:152766541-152775580	WT	KO	OK	85.7274	84.4257	-0.0220739	-0.0900876	0.92495	0.998056	no
XLOC_000456	XLOC_000456	Ncf2	chr1:152807850-152902752	WT	KO	OK	31.376	25.475	-0.300577	-0.702877	0.47775	0.998056	no
XLOC_000457	XLOC_000457	Nmnat2	chr1:152955100-153119261	WT	KO	NOTEST	0.0473852	0.268594	2.50292	0	1	1	no
XLOC_000458	XLOC_000458	Shcbp1l	chr1:153425208-153452574	WT	KO	OK	1.67366	1.07101	-0.644035	-0.905255	0.36425	0.998056	no
XLOC_000459	XLOC_000459	Rgs8	chr1:153653036-153697665	WT	KO	NOTEST	0.205639	0.733131	1.83396	0	1	1	no
XLOC_000460	XLOC_000460	Rgs16	chr1:153740352-153745468	WT	KO	NOTEST	0.0863044	0.650103	2.91316	0	1	1	no
XLOC_000461	XLOC_000461	Rnasel	chr1:153749425-153764237	WT	KO	OK	18.119	18.8312	0.055628	0.21916	0.8258	0.998056	no
XLOC_000462	XLOC_000462	Gm5531	chr1:153874344-153876871	WT	KO	OK	1.62325	1.06882	-0.602865	-0.82467	0.4111	0.998056	no
XLOC_000463	XLOC_000463	Teddm1	chr1:153891645-153893060	WT	KO	NOTEST	0	0.0739585	inf	0	1	1	no
XLOC_000464	XLOC_000464	Glul	chr1:153899925-153909723	WT	KO	OK	95.3139	71.7837	-0.409031	-0.723095	0.28825	0.998056	no
XLOC_000465	XLOC_000465	Zfp648	chr1:154201186-154205674	WT	KO	NOTEST	0	0.0376392	inf	0	1	1	no
XLOC_000466	XLOC_000466	4930532M18Rik	chr1:154241520-154270416	WT	KO	NOTEST	0	0	0	0	1	1	no
XLOC_000467	XLOC_000467	Stx6	chr1:155158702-155203517	WT	KO	OK	13.3101	12.5225	-0.0879998	-0.301761	0.76255	0.998056	no
XLOC_000468	XLOC_000468	Acbd6	chr1:155558119-155687233	WT	KO	OK	31.6785	30.267	-0.0657579	-0.234143	0.80885	0.998056	no
XLOC_000469	XLOC_000469	Tor1aip2	chr1:156004598-156068859	WT	KO	OK	35.8947	32.4491	-0.145593	-0.407711	0.6802	0.998056	no
XLOC_000470	XLOC_000470	Nphs2	chr1:156310734-156328035	WT	KO	NOTEST	0.0770076	0	#NAME?	0	1	1	no
XLOC_000471	XLOC_000471	Abl2	chr1:156558786-156649619	WT	KO	OK	9.64989	10.0992	0.0656626	0.262695	0.7879	0.998056	no
XLOC_000472	XLOC_000472	Angptl1	chr1:156804165-156939626	WT	KO	NOTEST	0.730951	0.441906	-0.726034	0	1	1	no
XLOC_000473	XLOC_000473	2810025M15Rik	chr1:157135182-157420236	WT	KO	OK	15.0253	11.9459	-0.330882	-0.845177	0.382	0.998056	no
XLOC_000474	XLOC_000474	BC026585	chr1:157458581-157488733	WT	KO	OK	15.6135	14.6788	-0.0890548	-0.266127	0.78195	0.998056	no
XLOC_000475	XLOC_000475	Sec16b	chr1:157506795-157568424	WT	KO	NOTEST	0.582265	0.422512	-0.462684	0	1	1	no
XLOC_000476	XLOC_000476	Astn1	chr1:158362303-158691786	WT	KO	NOTEST	0	0	0	0	1	1	no
XLOC_000477	XLOC_000477	Mir488	chr1:158362303-158691786	WT	KO	NOTEST	0	0	0	0	1	1	no
XLOC_000478	XLOC_000478	Rfwd2	chr1:159232185-159347580	WT	KO	OK	18.2702	16.749	-0.125416	-0.478045	0.62655	0.998056	no
XLOC_000479	XLOC_000479	Scarna3a	chr1:159232185-159347580	WT	KO	NOTEST	0	0	0	0	1	1	no
XLOC_000480	XLOC_000480	Tnr	chr1:159523768-159924922	WT	KO	NOTEST	0	0	0	0	1	1	no
XLOC_000481	XLOC_000481	4930523C07Rik	chr1:160044379-160078586	WT	KO	OK	4.17138	6.10717	0.549979	1.38844	0.15465	0.998056	no
XLOC_000482	XLOC_000482	Mrps14	chr1:160195259-160201186	WT	KO	OK	35.244	32.8578	-0.101142	-0.355462	0.7272	0.998056	no
XLOC_000483	XLOC_000483	Rc3h1	chr1:160906410-160974976	WT	KO	OK	11.7397	12.0374	0.0361226	0.143475	0.8839	0.998056	no
XLOC_000484	XLOC_000484	Serpinc1	chr1:160978605-161003014	WT	KO	NOTEST	0.0994481	0.150416	0.596944	0	1	1	no
XLOC_000485	XLOC_000485	Gas5	chr1:161017755-161038697	WT	KO	OK	203.04	195.668	-0.0533608	-0.218179	0.82335	0.998056	no
XLOC_000486	XLOC_000486	Snord47	chr1:161017755-161038697	WT	KO	OK	3344.37	2022.7	-0.725448	-0.0993408	0.7788	0.998056	no
XLOC_000487	XLOC_000487	Cenpl	chr1:161070774-161086343	WT	KO	OK	10.6371	12.2448	0.203059	0.531225	0.5896	0.998056	no
XLOC_000488	XLOC_000488	Ankrd45	chr1:161142711-161170507	WT	KO	NOTEST	0.11103	0	#NAME?	0	1	1	no
XLOC_000489	XLOC_000489	Tnfsf4	chr1:161395437-161418206	WT	KO	NOTEST	0.315107	0.534226	0.761611	0	1	1	no
XLOC_000490	XLOC_000490	Tnfsf18	chr1:161494656-161505290	WT	KO	NOTEST	0	0	0	0	1	1	no
XLOC_000491	XLOC_000491	Pigc	chr1:161942088-161979636	WT	KO	OK	6.47611	5.49618	-0.236698	-0.650702	0.51105	0.998056	no
XLOC_000492	XLOC_000492	2810442N19Rik	chr1:161987301-162478034	WT	KO	NOTEST	0	0.204007	inf	0	1	1	no
XLOC_000493	XLOC_000493	Dnm3os	chr1:161987301-162478034	WT	KO	NOTEST	0	0	0	0	1	1	no
XLOC_000494	XLOC_000494	Vamp4	chr1:162570601-162599078	WT	KO	OK	11.7451	10.9026	-0.107381	-0.291214	0.7698	0.998056	no
XLOC_000495	XLOC_000495	Myoc	chr1:162639149-162658219	WT	KO	NOTEST	0	0	0	0	1	1	no
XLOC_000496	XLOC_000496	Kifap3	chr1:163779678-163917100	WT	KO	OK	5.60696	5.3929	-0.0561582	-0.164567	0.8657	0.998056	no
XLOC_000497	XLOC_000497	Scyl3	chr1:163929099-163994781	WT	KO	OK	9.70886	9.55515	-0.0230242	-0.0658222	0.946	0.998056	no
XLOC_000498	XLOC_000498	Mettl18	chr1:163994944-163997244	WT	KO	OK	5.29946	4.59631	-0.20537	-0.408077	0.68055	0.998056	no
XLOC_000499	XLOC_000499	Sele	chr1:164048233-164057677	WT	KO	NOTEST	0.411899	0.367786	-0.163426	0	1	1	no
XLOC_000500	XLOC_000500	Sell	chr1:164061933-164083281	WT	KO	OK	65.9954	60.1409	-0.134019	-0.515683	0.6018	0.998056	no
XLOC_000501	XLOC_000501	Selp	chr1:164115263-164220274	WT	KO	OK	4.64957	3.07519	-0.596423	-1.43659	0.14265	0.998056	no
XLOC_000502	XLOC_000502	F5	chr1:164115263-164220274	WT	KO	OK	0.501977	1.07191	1.09449	1.63735	0.1016	0.998056	no
XLOC_000503	XLOC_000503	Slc19a2	chr1:164249045-164265385	WT	KO	OK	2.49045	4.78487	0.942073	2.2685	0.0248	0.998056	no
XLOC_000504	XLOC_000504	Ccdc181	chr1:164275597-164287923	WT	KO	OK	8.14578	6.78507	-0.26369	-0.761305	0.438	0.998056	no
XLOC_000505	XLOC_000505	Nme7	chr1:164307626-164458355	WT	KO	OK	9.76723	11.103	0.184932	0.472613	0.6267	0.998056	no
XLOC_000506	XLOC_000506	Dpt	chr1:164796731-164824266	WT	KO	NOTEST	0	0	0	0	1	1	no
XLOC_000507	XLOC_000507	Gm20743	chr1:164863120-164871438	WT	KO	NOTEST	0	0	0	0	1	1	no
XLOC_000508	XLOC_000508	Gpr161	chr1:165295765-165321851	WT	KO	OK	2.31278	1.12058	-1.04537	-1.46608	0.15075	0.998056	no
XLOC_000509	XLOC_000509	Mpc2	chr1:165461207-165481214	WT	KO	OK	33.4162	30.4901	-0.132207	-0.413194	0.67165	0.998056	no
XLOC_000510	XLOC_000510	Adcy10	chr1:165485182-165576773	WT	KO	NOTEST	0	0	0	0	1	1	no
XLOC_000511	XLOC_000511	Creg1	chr1:165763779-165775304	WT	KO	OK	56.2746	53.797	-0.0649595	-0.259768	0.79175	0.998056	no
XLOC_000512	XLOC_000512	-	chr1:165781973-165788467	WT	KO	OK	5.03784	22.8248	2.17972	1.4635	0.16785	0.998056	no
XLOC_000513	XLOC_000513	Cd247	chr1:165788680-166002634	WT	KO	OK	1.30618	1.4798	0.180055	0.114094	0.88905	0.998056	no
XLOC_000514	XLOC_000514	Gpa33	chr1:166130459-166166510	WT	KO	NOTEST	0	0	0	0	1	1	no
XLOC_000515	XLOC_000515	Ildr2	chr1:166254138-166316832	WT	KO	NOTEST	0	0.00981956	inf	0	1	1	no
XLOC_000516	XLOC_000516	Tada1	chr1:166379166-166409828	WT	KO	OK	21.3923	18.3161	-0.223984	-0.606342	0.5349	0.998056	no
XLOC_000517	XLOC_000517	Fam78b	chr1:167001416-167091302	WT	KO	NOTEST	0.0722435	0.0365156	-0.984355	0	1	1	no
XLOC_000518	XLOC_000518	Tmco1	chr1:167308669-167333978	WT	KO	OK	15.4358	12.9312	-0.25543	-0.949183	0.3398	0.998056	no
XLOC_000519	XLOC_000519	Aldh9a1	chr1:167349990-167368530	WT	KO	OK	34.016	34.3462	0.013934	0.0544672	0.95485	0.998056	no
XLOC_000520	XLOC_000520	Rxrg	chr1:167598361-167639623	WT	KO	NOTEST	0.329614	0.218367	-0.594023	0	1	1	no
XLOC_000521	XLOC_000521	Lmx1a	chr1:167689557-167848733	WT	KO	NOTEST	0	0	0	0	1	1	no
XLOC_000522	XLOC_000522	Mir6348	chr1:168490642-168490762	WT	KO	NOTEST	0	0	0	0	1	1	no
XLOC_000523	XLOC_000523	Rgs5	chr1:169655500-169693526	WT	KO	NOTEST	0.165369	0	#NAME?	0	1	1	no
XLOC_000524	XLOC_000524	1700084C01Rik	chr1:169928938-169934653	WT	KO	NOTEST	0	0.0522908	inf	0	1	1	no
XLOC_000525	XLOC_000525	3110045C21Rik	chr1:169969408-170088944	WT	KO	NOTEST	0.742734	0	#NAME?	0	1	1	no
XLOC_000526	XLOC_000526	Sh2d1b2	chr1:170232870-170251587	WT	KO	NOTEST	0	0	0	0	1	1	no
XLOC_000527	XLOC_000527	Sh2d1b1	chr1:170277323-170285662	WT	KO	NOTEST	0.189603	0	#NAME?	0	1	1	no
XLOC_000528	XLOC_000528	1700015E13Rik	chr1:170308860-170312125	WT	KO	OK	1.75086	1.71879	-0.0266734	-0.0233172	0.95025	0.998056	no
XLOC_000529	XLOC_000529	Olfml2b	chr1:170644531-170682789	WT	KO	NOTEST	0.0968172	0.317462	1.71325	0	1	1	no
XLOC_000530	XLOC_000530	Fcgr4	chr1:171018925-171029761	WT	KO	NOTEST	0.539113	0.0817001	-2.72218	0	1	1	no
XLOC_000531	XLOC_000531	1700009P17Rik	chr1:171121660-171126967	WT	KO	OK	1.10194	2.30247	1.06315	1.05229	0.3092	0.998056	no
XLOC_000532	XLOC_000532	Mpz	chr1:171150712-171161123	WT	KO	NOTEST	0	0	0	0	1	1	no
XLOC_000533	XLOC_000533	Nr1i3	chr1:171213969-171222514	WT	KO	NOTEST	0.644922	0.210095	-1.61808	0	1	1	no
XLOC_000534	XLOC_000534	Apoa2	chr1:171225053-171226379	WT	KO	NOTEST	0.579581	0.873865	0.5924	0	1	1	no
XLOC_000535	XLOC_000535	Adamts4	chr1:171250421-171259922	WT	KO	NOTEST	0	0.0200872	inf	0	1	1	no
XLOC_000536	XLOC_000536	B4galt3	chr1:171270327-171281186	WT	KO	OK	20.6921	21.7249	0.0702738	0.11639	0.8998	0.998056	no
XLOC_000537	XLOC_000537	Dedd	chr1:171329144-171345645	WT	KO	OK	9.70582	9.79875	0.0137487	0.0375897	0.96855	0.998056	no
XLOC_000538	XLOC_000538	Pfdn2	chr1:171345698-171358170	WT	KO	OK	60.0278	55.3796	-0.116276	-0.414638	0.6777	0.998056	no
XLOC_000539	XLOC_000539	Pvrl4	chr1:171370172-171388287	WT	KO	OK	1.54711	1.93142	0.320089	0.680508	0.4962	0.998056	no
XLOC_000540	XLOC_000540	Arhgap30	chr1:171388890-171410399	WT	KO	OK	32.6234	33.9552	0.057722	0.235581	0.81215	0.998056	no
XLOC_000541	XLOC_000541	Usf1	chr1:171411680-171418757	WT	KO	OK	19.2517	16.9339	-0.185076	-0.654776	0.5043	0.998056	no
XLOC_000542	XLOC_000542	Tstd1	chr1:171419032-171420352	WT	KO	OK	1.07082	1.45712	0.444395	0.331302	0.74605	0.998056	no
XLOC_000543	XLOC_000543	F11r	chr1:171437560-171464593	WT	KO	OK	4.27133	3.01338	-0.503304	-1.15158	0.2517	0.998056	no
XLOC_000544	XLOC_000544	Alyref2	chr1:171503477-171504750	WT	KO	OK	7.18144	4.49181	-0.676976	-1.47855	0.14385	0.998056	no
XLOC_000545	XLOC_000545	Cd244	chr1:171559072-171587389	WT	KO	OK	6.88265	7.46134	0.116471	0.377036	0.6994	0.998056	no
XLOC_000546	XLOC_000546	Cd48	chr1:171682054-171705257	WT	KO	OK	42.0426	55.3355	0.396352	1.40617	0.1568	0.998056	no
XLOC_000547	XLOC_000547	Slamf1	chr1:171767131-171801184	WT	KO	OK	0.60427	1.20464	0.995332	1.2041	0.24505	0.998056	no
XLOC_000548	XLOC_000548	Cd84	chr1:171839696-171890718	WT	KO	OK	23.7208	27.5183	0.214239	0.820067	0.40275	0.998056	no
XLOC_000549	XLOC_000549	Slamf6	chr1:171917536-171943868	WT	KO	NOTEST	0.109418	0.535832	2.29194	0	1	1	no
XLOC_000550	XLOC_000550	Copa	chr1:172066012-172122332	WT	KO	OK	55.3734	52.7676	-0.0695396	-0.261828	0.7864	0.998056	no
XLOC_000551	XLOC_000551	Pex19	chr1:172126754-172136497	WT	KO	OK	16.1307	14.8842	-0.116023	-0.411191	0.67585	0.998056	no
XLOC_000552	XLOC_000552	Dcaf8	chr1:172148014-172196485	WT	KO	OK	50.0974	49.6216	-0.0137671	-0.0570364	0.95285	0.998056	no
XLOC_000553	XLOC_000553	Igsf8	chr1:172312406-172319835	WT	KO	OK	13.1049	13.0061	-0.0109158	-0.0367923	0.9734	0.998056	no
XLOC_000554	XLOC_000554	Kcnj10	chr1:172341209-172374085	WT	KO	NOTEST	0.164858	0.248875	0.594198	0	1	1	no
XLOC_000555	XLOC_000555	Pigm	chr1:172376530-172384099	WT	KO	OK	9.73441	10.454	0.102886	0.378889	0.70405	0.998056	no
XLOC_000556	XLOC_000556	Slamf9	chr1:172475359-172478409	WT	KO	NOTEST	0.47192	0.444431	-0.0865833	0	1	1	no
XLOC_000557	XLOC_000557	Igsf9	chr1:172482212-172498877	WT	KO	NOTEST	0.525028	0.598151	0.188115	0	1	1	no
XLOC_000558	XLOC_000558	Tagln2	chr1:172500245-172507375	WT	KO	OK	229.738	216.245	-0.0873198	-0.365285	0.7105	0.998056	no
XLOC_000559	XLOC_000559	Ccdc19	chr1:172521129-172550806	WT	KO	NOTEST	0.152656	0.0574785	-1.40919	0	1	1	no
XLOC_000560	XLOC_000560	Vsig8	chr1:172555937-172563717	WT	KO	NOTEST	0	0	0	0	1	1	no
XLOC_000561	XLOC_000561	Crp	chr1:172698055-172699966	WT	KO	NOTEST	0.0947984	0.500378	2.40008	0	1	1	no
XLOC_000562	XLOC_000562	Olfr16	chr1:172956767-172957817	WT	KO	NOTEST	0	0	0	0	1	1	no
XLOC_000563	XLOC_000563	Olfr218	chr1:173203357-173204299	WT	KO	NOTEST	0	0	0	0	1	1	no
XLOC_000564	XLOC_000564	Olfr1404	chr1:173215606-173216640	WT	KO	NOTEST	0	0	0	0	1	1	no
XLOC_000565	XLOC_000565	Olfr418-ps1	chr1:173270146-173271137	WT	KO	NOTEST	0	0	0	0	1	1	no
XLOC_000566	XLOC_000566	Aim2	chr1:173420563-173466036	WT	KO	OK	26.5229	33.5078	0.337258	1.12623	0.2521	0.998056	no
XLOC_000567	XLOC_000567	Pyhin1	chr1:173630858-173647928	WT	KO	OK	2.66525	2.51801	-0.0819855	-0.185069	0.8534	0.998056	no
XLOC_000568	XLOC_000568	Pydc3	chr1:173673679-173698392	WT	KO	OK	1.69071	0.77066	-1.13346	-1.6002	0.11845	0.998056	no
XLOC_000569	XLOC_000569	Olfr433	chr1:174041932-174042936	WT	KO	NOTEST	0	0	0	0	1	1	no
XLOC_000570	XLOC_000570	Olfr432	chr1:174050374-174051313	WT	KO	NOTEST	0	0	0	0	1	1	no
XLOC_000571	XLOC_000571	Olfr430	chr1:174069299-174070253	WT	KO	NOTEST	0	0	0	0	1	1	no
XLOC_000572	XLOC_000572	Olfr429	chr1:174089037-174089980	WT	KO	NOTEST	0	0	0	0	1	1	no
XLOC_000573	XLOC_000573	Olfr426	chr1:174099459-174100410	WT	KO	NOTEST	0	0	0	0	1	1	no
XLOC_000574	XLOC_000574	Olfr424	chr1:174136745-174137693	WT	KO	NOTEST	0	0	0	0	1	1	no
XLOC_000575	XLOC_000575	Olfr421-ps1	chr1:174151480-174152530	WT	KO	NOTEST	0	0	0	0	1	1	no
XLOC_000576	XLOC_000576	Olfr420	chr1:174158721-174159767	WT	KO	NOTEST	0	0	0	0	1	1	no
XLOC_000577	XLOC_000577	Spta1	chr1:174172775-174248449	WT	KO	OK	3.20168	5.65825	0.821528	2.89821	0.00525	0.369581	no
XLOC_000578	XLOC_000578	Mptx1	chr1:174330517-174332877	WT	KO	NOTEST	0	0	0	0	1	1	no
XLOC_000579	XLOC_000579	Olfr417	chr1:174368918-174369848	WT	KO	OK	1.26821	0.158782	-2.99768	-1.17954	0.2897	0.998056	no
XLOC_000580	XLOC_000580	Olfr248	chr1:174391045-174392055	WT	KO	OK	0.374469	0.98578	1.39642	0.690111	0.5397	0.998056	no
XLOC_000581	XLOC_000581	Olfr414	chr1:174430429-174431384	WT	KO	NOTEST	0.198636	0.450976	1.18293	0	1	1	no
XLOC_000582	XLOC_000582	Olfr220	chr1:174448624-174449602	WT	KO	NOTEST	0	0	0	0	1	1	no
XLOC_000583	XLOC_000583	Fmn2	chr1:174501824-174822729	WT	KO	NOTEST	0.316901	0.430939	0.443452	0	1	1	no
XLOC_000584	XLOC_000584	Kmo	chr1:175632192-175660853	WT	KO	OK	1.07164	3.07494	1.52074	2.33597	0.0358	0.998056	no
XLOC_000585	XLOC_000585	Wdr64	chr1:175698592-175815733	WT	KO	NOTEST	0	0	0	0	1	1	no
XLOC_000586	XLOC_000586	Exo1	chr1:175880777-175911558	WT	KO	OK	8.52208	10.0176	0.233262	0.865492	0.37755	0.998056	no
XLOC_000587	XLOC_000587	Becn2	chr1:175920328-175922225	WT	KO	NOTEST	0.0581882	0	#NAME?	0	1	1	no
XLOC_000588	XLOC_000588	Sdccag8	chr1:176814659-177258548	WT	KO	OK	5.95492	5.32754	-0.160613	-0.312513	0.748	0.998056	no
XLOC_000589	XLOC_000589	Akt3	chr1:176814659-177258548	WT	KO	OK	11.1906	10.9999	-0.024787	-0.0149446	0.8664	0.998056	no
XLOC_000590	XLOC_000590	Zbtb18	chr1:177442300-177450764	WT	KO	OK	17.296	17.8069	0.0420022	0.158899	0.8729	0.998056	no
XLOC_000591	XLOC_000591	1700016C15Rik	chr1:177729813-177753305	WT	KO	NOTEST	0.195557	0	#NAME?	0	1	1	no
XLOC_000592	XLOC_000592	Gm16432	chr1:177991434-178048291	WT	KO	NOTEST	0.0995744	0	#NAME?	0	1	1	no
XLOC_000593	XLOC_000593	Desi2	chr1:178187416-178252597	WT	KO	OK	11.2312	10.6948	-0.0705987	-0.242035	0.8073	0.998056	no
XLOC_000594	XLOC_000594	Cox20	chr1:178318115-178324359	WT	KO	OK	90.9848	73.5939	-0.30604	-0.682025	0.4884	0.998056	no
XLOC_000595	XLOC_000595	Efcab2	chr1:178405880-178483249	WT	KO	OK	1.37031	1.40321	0.0342301	0.0527012	0.96355	0.998056	no
XLOC_000596	XLOC_000596	Kif26b	chr1:178529124-178932857	WT	KO	NOTEST	0.144627	0.26938	0.897301	0	1	1	no
XLOC_000597	XLOC_000597	Cnst	chr1:179546528-179627473	WT	KO	OK	5.48065	5.63394	0.0397967	0.129337	0.89835	0.998056	no
XLOC_000598	XLOC_000598	Sccpdh	chr1:179668230-179687184	WT	KO	OK	4.59629	5.6302	0.292718	0.668492	0.5001	0.998056	no
XLOC_000599	XLOC_000599	Cdc42bpa	chr1:179960877-180196020	WT	KO	OK	5.12759	5.97627	0.220964	0.671449	0.49365	0.998056	no
XLOC_000600	XLOC_000600	Itpkb	chr1:180326968-180424799	WT	KO	OK	9.52518	9.58911	0.00965046	0.0366839	0.9694	0.998056	no
XLOC_000601	XLOC_000601	Parp1	chr1:180568974-180601254	WT	KO	OK	69.8998	68.6937	-0.0251116	-0.104269	0.9108	0.998056	no
XLOC_000602	XLOC_000602	Lin9	chr1:180641333-180690687	WT	KO	OK	8.97642	7.6009	-0.239971	-0.710113	0.46775	0.998056	no
XLOC_000603	XLOC_000603	Acbd3	chr1:180726042-180754204	WT	KO	OK	11.9951	13.3598	0.155446	0.560358	0.57535	0.998056	no
XLOC_000604	XLOC_000604	Sde2	chr1:180851150-180868114	WT	KO	OK	18.4281	16.8558	-0.128663	-0.469753	0.6311	0.998056	no
XLOC_000605	XLOC_000605	Lefty2	chr1:180893118-180899102	WT	KO	NOTEST	0	0.0335917	inf	0	1	1	no
XLOC_000606	XLOC_000606	Pycr2	chr1:180904273-180908088	WT	KO	OK	24.0013	24.017	0.000941549	0.00334269	0.995	0.998056	no
XLOC_000607	XLOC_000607	Lefty1	chr1:180935038-180938401	WT	KO	OK	1.70595	2.68568	0.654711	1.03413	0.28605	0.998056	no
XLOC_000608	XLOC_000608	Tmem63a	chr1:180942517-180975173	WT	KO	OK	16.4796	14.9365	-0.141841	-0.511896	0.608	0.998056	no
XLOC_000609	XLOC_000609	9130409I23Rik	chr1:181051236-181060667	WT	KO	NOTEST	0	0	0	0	1	1	no
XLOC_000610	XLOC_000610	Cnih4	chr1:181150930-181168994	WT	KO	OK	9.90212	9.18767	-0.108038	-0.350299	0.7197	0.998056	no
XLOC_000611	XLOC_000611	Cnih3	chr1:181352627-181460641	WT	KO	NOTEST	0.0415578	0	#NAME?	0	1	1	no
XLOC_000612	XLOC_000612	Srp9	chr1:182124736-182132415	WT	KO	OK	55.1555	51.645	-0.0948753	-0.357346	0.72165	0.998056	no
XLOC_000613	XLOC_000613	1700047M11Rik	chr1:182300833-182303289	WT	KO	NOTEST	0	0	0	0	1	1	no
XLOC_000614	XLOC_000614	Trp53bp2	chr1:182409166-182462436	WT	KO	OK	6.82674	6.56948	-0.0554172	-0.189817	0.8479	0.998056	no
XLOC_000615	XLOC_000615	Capn8	chr1:182565006-182632352	WT	KO	NOTEST	0	0	0	0	1	1	no
XLOC_000616	XLOC_000616	Susd4	chr1:182764905-182895654	WT	KO	NOTEST	0.194767	0.183437	-0.0864676	0	1	1	no
XLOC_000617	XLOC_000617	Tlr5	chr1:182954787-182976044	WT	KO	NOTEST	0.123082	0.0308738	-1.99517	0	1	1	no
XLOC_000618	XLOC_000618	Aida	chr1:183276341-183324501	WT	KO	OK	11.4968	12.4747	0.117779	0.302278	0.75515	0.998056	no
XLOC_000619	XLOC_000619	Taf1a	chr1:183388884-183410206	WT	KO	OK	7.46543	5.74574	-0.377733	-1.06806	0.2821	0.998056	no
XLOC_000620	XLOC_000620	Hhipl2	chr1:183418502-183437053	WT	KO	NOTEST	0	0	0	0	1	1	no
XLOC_000621	XLOC_000621	Dusp10	chr1:184034460-184075636	WT	KO	OK	1.24358	1.16716	-0.0914944	-0.134821	0.8895	0.998056	no
XLOC_000622	XLOC_000622	4930488B22Rik	chr1:184712496-184718989	WT	KO	NOTEST	0.139093	0	#NAME?	0	1	1	no
XLOC_000623	XLOC_000623	Rab3gap2	chr1:185204121-185329401	WT	KO	OK	21.112	19.3003	-0.129437	-0.36343	0.707	0.998056	no
XLOC_000624	XLOC_000624	Mir664,Snora36b	chr1:185204121-185329401	WT	KO	NOTEST	0	0	0	0	1	1	no
XLOC_000625	XLOC_000625	Mir194-1	chr1:185204121-185329401	WT	KO	NOTEST	0	0	0	0	1	1	no
XLOC_000626	XLOC_000626	Mir215	chr1:185204121-185329401	WT	KO	OK	33.937	25.6916	-0.401564	-0.0350921	0.6492	0.998056	no
XLOC_000627	XLOC_000627	Bpnt1	chr1:185332158-185357769	WT	KO	OK	6.12375	6.18761	0.014965	0.0379032	0.96585	0.998056	no
XLOC_000628	XLOC_000628	Eprs	chr1:185363094-185428355	WT	KO	OK	50.1008	50.5954	0.0141723	0.0593261	0.9503	0.998056	no
XLOC_000629	XLOC_000629	Slc30a10	chr1:185447115-185468761	WT	KO	NOTEST	0.104659	0.189807	0.858842	0	1	1	no
XLOC_000630	XLOC_000630	5033404E19Rik	chr1:185497305-185498014	WT	KO	NOTEST	0	0	0	0	1	1	no
XLOC_000631	XLOC_000631	Mir297c	chr1:185537335-185988795	WT	KO	NOTEST	0	0	0	0	1	1	no
XLOC_000632	XLOC_000632	D1Pas1	chr1:186967415-186970627	WT	KO	NOTEST	0	0	0	0	1	1	no
XLOC_000633	XLOC_000633	1700007P06Rik	chr1:187048406-187215446	WT	KO	NOTEST	0.109047	0.574475	2.3973	0	1	1	no
XLOC_000634	XLOC_000634	Gpatch2	chr1:187215510-187351482	WT	KO	OK	5.98887	6.10431	0.0275432	0.0904301	0.92865	0.998056	no
XLOC_000635	XLOC_000635	Esrrg	chr1:187609005-188214884	WT	KO	NOTEST	0.0256593	0	#NAME?	0	1	1	no
XLOC_000636	XLOC_000636	Ush2a	chr1:188262837-188965039	WT	KO	NOTEST	0.00631558	0	#NAME?	0	1	1	no
XLOC_000637	XLOC_000637	Ptpn14	chr1:189728267-189876693	WT	KO	OK	2.29989	1.46329	-0.652344	-1.95339	0.0507	0.998056	no
XLOC_000638	XLOC_000638	Angel2	chr1:190925107-190946975	WT	KO	OK	28.0118	26.5414	-0.0777898	-0.287641	0.76875	0.998056	no
XLOC_000639	XLOC_000639	A230020J21Rik	chr1:191005831-191029781	WT	KO	OK	3.778	4.95294	0.390662	0.629806	0.5231	0.998056	no
XLOC_000640	XLOC_000640	Spata45	chr1:191036821-191042941	WT	KO	NOTEST	0.732606	0	#NAME?	0	1	1	no
XLOC_000641	XLOC_000641	Nsl1	chr1:191063020-191084558	WT	KO	OK	11.9498	11.8398	-0.0133393	-0.044951	0.96325	0.998056	no
XLOC_000642	XLOC_000642	Batf3	chr1:191098413-191108943	WT	KO	NOTEST	0	0.295183	inf	0	1	1	no
XLOC_000643	XLOC_000643	Tmem206	chr1:191325964-191397041	WT	KO	OK	8.43581	9.50923	0.172802	0.34894	0.71955	0.998056	no
XLOC_000644	XLOC_000644	Ints7	chr1:191575733-191621725	WT	KO	OK	37.3447	31.2873	-0.255325	-1.02068	0.29975	0.998056	no
XLOC_000645	XLOC_000645	Lpgat1	chr1:191718023-191784257	WT	KO	OK	7.92462	7.48832	-0.0817002	-0.292618	0.76965	0.998056	no
XLOC_000646	XLOC_000646	Nek2	chr1:191821472-191833049	WT	KO	OK	10.8213	10.8645	0.00575459	0.0199378	0.98415	0.998056	no
XLOC_000647	XLOC_000647	Slc30a1	chr1:191894071-191913247	WT	KO	OK	2.79568	2.84663	0.0260596	0.0651991	0.94795	0.998056	no
XLOC_000648	XLOC_000648	Rd3	chr1:191977372-191988282	WT	KO	NOTEST	0.0576424	0.0653785	0.181687	0	1	1	no
XLOC_000649	XLOC_000649	Gm10516	chr1:192098545-192151025	WT	KO	NOTEST	0.0856752	0.225885	1.39864	0	1	1	no
XLOC_000650	XLOC_000650	Kcnh1	chr1:192190871-192510158	WT	KO	NOTEST	0.0415758	0.0524043	0.333943	0	1	1	no
XLOC_000651	XLOC_000651	1700065J18Rik	chr1:192841704-192842739	WT	KO	NOTEST	0	0	0	0	1	1	no
XLOC_000652	XLOC_000652	Irf6	chr1:193153111-193172035	WT	KO	OK	1.25541	1.15898	-0.115311	-0.2065	0.83905	0.998056	no
XLOC_000653	XLOC_000653	A130010J15Rik	chr1:193173468-193201546	WT	KO	OK	3.56819	2.99888	-0.25077	-0.361013	0.72035	0.998056	no
XLOC_000654	XLOC_000654	Lamb3	chr1:193301993-193343878	WT	KO	NOTEST	0.227567	0.120527	-0.916936	0	1	1	no
XLOC_000655	XLOC_000655	Plxna2	chr1:194619828-194816868	WT	KO	NOTEST	0.222298	0.147027	-0.596413	0	1	1	no
XLOC_000656	XLOC_000656	Cd34	chr1:194938820-194976959	WT	KO	OK	218.868	189.722	-0.206173	-0.843698	0.38485	0.998056	no
XLOC_000657	XLOC_000657	A330023F24Rik,Mir29b-2,Mir29c	chr1:195017398-195037908	WT	KO	NOTEST	0.621681	0.5412	-0.200011	0	1	1	no
XLOC_000658	XLOC_000658	Xkr4	chr1:3214481-3671498	WT	KO	NOTEST	0	0	0	0	1	1	no
XLOC_000659	XLOC_000659	Rp1	chr1:4290845-4409241	WT	KO	NOTEST	0	0	0	0	1	1	no
XLOC_000660	XLOC_000660	Sox17	chr1:4490927-4497354	WT	KO	NOTEST	0	0	0	0	1	1	no
XLOC_000661	XLOC_000661	Mrpl15	chr1:4773199-4785726	WT	KO	OK	19.1247	15.9849	-0.25873	-0.858565	0.39135	0.998056	no
XLOC_000662	XLOC_000662	Rgs20	chr1:4909575-5070285	WT	KO	NOTEST	0.40317	0.304962	-0.40276	0	1	1	no
XLOC_000663	XLOC_000663	Npbwr1	chr1:5913706-5917398	WT	KO	NOTEST	0	0	0	0	1	1	no
XLOC_000664	XLOC_000664	Sntg1	chr1:8359738-9299877	WT	KO	NOTEST	0	0	0	0	1	1	no
XLOC_000665	XLOC_000665	2610203C22Rik	chr1:9548045-9631092	WT	KO	NOTEST	0	0	0	0	1	1	no
XLOC_000666	XLOC_000666	Mybl1	chr1:9667410-9700209	WT	KO	NOTEST	0.81939	0.76668	-0.0959258	0	1	1	no
XLOC_000667	XLOC_000667	Vcpip1	chr1:9723195-9771256	WT	KO	OK	13.4209	14.354	0.0969701	0.339253	0.7243	0.998056	no
XLOC_000668	XLOC_000668	Snhg6	chr1:9941990-9944118	WT	KO	OK	64.9758	63.1924	-0.0401527	-0.117813	0.9026	0.998056	no
XLOC_000669	XLOC_000669	Snord87	chr1:9941990-9944118	WT	KO	OK	683.797	774.575	0.179836	0.0577313	0.488	0.998056	no
XLOC_000670	XLOC_000670	Tcf24	chr1:9960162-9967485	WT	KO	NOTEST	0	0.0562617	inf	0	1	1	no
XLOC_000671	XLOC_000671	Ppp1r42	chr1:9968621-10009136	WT	KO	NOTEST	0	0	0	0	1	1	no
XLOC_000672	XLOC_000672	Cops5	chr1:10024599-10038159	WT	KO	OK	47.2458	41.885	-0.173754	-0.657465	0.50075	0.998056	no
XLOC_000673	XLOC_000673	Arfgef1	chr1:10137506-10232670	WT	KO	OK	21.945	20.0454	-0.130621	-0.529588	0.58925	0.998056	no
XLOC_000674	XLOC_000674	Cpa6	chr1:10324718-10865874	WT	KO	NOTEST	0	0	0	0	1	1	no
XLOC_000675	XLOC_000675	Mir467e	chr1:10324718-10865874	WT	KO	NOTEST	0	0	0	0	1	1	no
XLOC_000676	XLOC_000676	Slco5a1	chr1:12866549-12991135	WT	KO	NOTEST	0.09174	0.161606	0.816856	0	1	1	no
XLOC_000677	XLOC_000677	Prdm14	chr1:13113427-13127163	WT	KO	NOTEST	0	0	0	0	1	1	no
XLOC_000678	XLOC_000678	Ncoa2	chr1:13139158-13374083	WT	KO	OK	13.7658	15.115	0.134891	0.541417	0.5716	0.998056	no
XLOC_000679	XLOC_000679	Tram1	chr1:13564701-13589864	WT	KO	OK	73.5222	75.3466	0.0353635	0.144879	0.8852	0.998056	no
XLOC_000680	XLOC_000680	Lactb2	chr1:13625253-13660529	WT	KO	OK	14.0219	10.6317	-0.399302	-1.11154	0.2561	0.998056	no
XLOC_000681	XLOC_000681	Gm5523	chr1:13785684-13786929	WT	KO	NOTEST	0.281061	0.781285	1.47496	0	1	1	no
XLOC_000682	XLOC_000682	Eya1	chr1:14168957-14310199	WT	KO	OK	5.48301	5.07507	-0.11154	-0.337302	0.725	0.998056	no
XLOC_000683	XLOC_000683	Msc	chr1:14753345-14755966	WT	KO	NOTEST	0	0	0	0	1	1	no
XLOC_000684	XLOC_000684	Trpa1	chr1:14872647-14918862	WT	KO	NOTEST	0.0290896	0.0219655	-0.405266	0	1	1	no
XLOC_000685	XLOC_000685	Sbspon	chr1:15853861-15892722	WT	KO	NOTEST	0.362825	0.0782282	-2.21351	0	1	1	no
XLOC_000686	XLOC_000686	4930444P10Rik	chr1:16065978-16093041	WT	KO	NOTEST	0	0	0	0	1	1	no
XLOC_000687	XLOC_000687	Rpl7	chr1:16101295-16104433	WT	KO	OK	1283.04	1209.98	-0.0845845	-0.356275	0.7173	0.998056	no
XLOC_000688	XLOC_000688	Stau2	chr1:16228809-16519561	WT	KO	OK	4.87804	3.87255	-0.333017	-0.85423	0.3869	0.998056	no
XLOC_000689	XLOC_000689	Ube2w	chr1:16540787-16619338	WT	KO	OK	9.63648	10.1487	0.0747181	0.214576	0.82255	0.998056	no
XLOC_000690	XLOC_000690	Tceb1	chr1:16641684-16657092	WT	KO	OK	65.6365	72.2894	0.139287	0.483854	0.62485	0.998056	no
XLOC_000691	XLOC_000691	Jph1	chr1:16994939-17097889	WT	KO	NOTEST	0.412609	0.156576	-1.39791	0	1	1	no
XLOC_000692	XLOC_000692	Crisp4	chr1:18115190-18137051	WT	KO	NOTEST	0	0	0	0	1	1	no
XLOC_000693	XLOC_000693	Defb44-ps	chr1:18210052-18223564	WT	KO	NOTEST	0	0	0	0	1	1	no
XLOC_000694	XLOC_000694	Defb18	chr1:18236472-18237443	WT	KO	NOTEST	0	0	0	0	1	1	no
XLOC_000695	XLOC_000695	Defb41,Gm15386	chr1:18250977-18265138	WT	KO	NOTEST	0	0	0	0	1	1	no
XLOC_000696	XLOC_000696	Pkhd1	chr1:20057778-20618057	WT	KO	NOTEST	0	0	0	0	1	1	no
XLOC_000697	XLOC_000697	Il17f	chr1:20777145-20784270	WT	KO	NOTEST	0	0.168241	inf	0	1	1	no
XLOC_000698	XLOC_000698	Mcm3	chr1:20802214-20820274	WT	KO	OK	90.0038	90.1932	0.00303209	0.0126291	0.98865	0.998056	no
XLOC_000699	XLOC_000699	6720483E21Rik	chr1:20888649-20890473	WT	KO	NOTEST	0.362904	0.0913339	-1.99036	0	1	1	no
XLOC_000700	XLOC_000700	Tram2	chr1:21001396-21079225	WT	KO	OK	7.522	7.2315	-0.056822	-0.129967	0.89655	0.998056	no
XLOC_000701	XLOC_000701	Gm4956	chr1:21285245-21298312	WT	KO	NOTEST	0	0.270263	inf	0	1	1	no
XLOC_000702	XLOC_000702	Kcnq5	chr1:21398402-21961942	WT	KO	OK	2.11945	2.2695	0.0986872	0.269768	0.78635	0.998056	no
XLOC_000703	XLOC_000703	Rims1	chr1:22288421-22432843	WT	KO	NOTEST	0	0	0	0	1	1	no
XLOC_000704	XLOC_000704	Rims1	chr1:22468190-22805724	WT	KO	NOTEST	0	0	0	0	1	1	no
XLOC_000705	XLOC_000705	4933415F23Rik	chr1:23100473-23102253	WT	KO	NOTEST	0	0	0	0	1	1	no
XLOC_000706	XLOC_000706	Ogfrl1	chr1:23366423-23383175	WT	KO	OK	25.751	23.7252	-0.11821	-0.467336	0.63935	0.998056	no
XLOC_000707	XLOC_000707	Smap1	chr1:23761925-23922381	WT	KO	OK	21.5516	24.3136	0.173971	0.618112	0.53535	0.998056	no
XLOC_000708	XLOC_000708	1110058L19Rik	chr1:23995938-24005640	WT	KO	OK	19.2095	20.8956	0.121378	0.291719	0.76375	0.998056	no
XLOC_000709	XLOC_000709	Fam135a	chr1:24010757-24100341	WT	KO	NOTEST	0.456203	0.524748	0.201948	0	1	1	no
XLOC_000710	XLOC_000710	Col19a1	chr1:24257682-24587437	WT	KO	NOTEST	0	0.123707	inf	0	1	1	no
XLOC_000711	XLOC_000711	Bai3	chr1:25067475-25829707	WT	KO	NOTEST	0	0	0	0	1	1	no
XLOC_000712	XLOC_000712	Gm20172	chr1:25067475-25829707	WT	KO	OK	1.38952	2.09679	0.593601	0.60963	0.53405	0.998056	no
XLOC_000713	XLOC_000713	4931408C20Rik	chr1:26681800-26687460	WT	KO	NOTEST	0	0	0	0	1	1	no
XLOC_000714	XLOC_000714	Gm597	chr1:28776121-28780252	WT	KO	NOTEST	0	0	0	0	1	1	no
XLOC_000715	XLOC_000715	Phf3	chr1:30802341-30873916	WT	KO	OK	17.9371	18.7344	0.0627493	0.251397	0.80165	0.998056	no
XLOC_000716	XLOC_000716	Ptp4a1	chr1:30940302-30949755	WT	KO	OK	57.5576	55.6961	-0.047431	-0.186259	0.8459	0.998056	no
XLOC_000717	XLOC_000717	4931428L18Rik	chr1:31141077-31222656	WT	KO	NOTEST	0.282236	0.213297	-0.404037	0	1	1	no
XLOC_000718	XLOC_000718	Gm9839	chr1:32172805-32657738	WT	KO	NOTEST	0	0	0	0	1	1	no
XLOC_000719	XLOC_000719	Gm5415	chr1:32172805-32657738	WT	KO	NOTEST	0.0721479	0.135483	0.909082	0	1	1	no
XLOC_000720	XLOC_000720	Prim2	chr1:33453807-33669794	WT	KO	OK	20.7342	24.8022	0.258458	0.924337	0.35515	0.998056	no
XLOC_000721	XLOC_000721	Bag2	chr1:33745483-33757750	WT	KO	OK	17.4039	15.3005	-0.185828	-0.617543	0.53535	0.998056	no
XLOC_000722	XLOC_000722	Zfp451	chr1:33761540-33814595	WT	KO	OK	16.4142	15.9931	-0.0374957	-0.142777	0.8816	0.998056	no
XLOC_000723	XLOC_000723	Gm15455	chr1:33835898-33838914	WT	KO	NOTEST	0.0571548	0.0651137	0.188085	0	1	1	no
XLOC_000724	XLOC_000724	Bend6	chr1:33852051-33907621	WT	KO	NOTEST	0	0.0389935	inf	0	1	1	no
XLOC_000725	XLOC_000725	Mir5103	chr1:34433120-34433199	WT	KO	OK	0	125.093	inf	#NAME?	0.12535	0.998056	no
XLOC_000726	XLOC_000726	Ccdc115	chr1:34436669-34439672	WT	KO	OK	22.8983	17.4216	-0.394369	-1.34873	0.1796	0.998056	no
XLOC_000727	XLOC_000727	Prss40	chr1:34552330-34560943	WT	KO	NOTEST	0	0	0	0	1	1	no
XLOC_000728	XLOC_000728	AA619741	chr1:34633534-34636210	WT	KO	NOTEST	0	0	0	0	1	1	no
XLOC_000729	XLOC_000729	Fam168b	chr1:34813217-34843050	WT	KO	OK	52.7976	47.633	-0.148511	-0.617776	0.5375	0.998056	no
XLOC_000730	XLOC_000730	Mir7669	chr1:35522613-35522633	WT	KO	NOTEST	0	0	0	0	1	1	no
XLOC_000731	XLOC_000731	Uggt1	chr1:36140009-36244303	WT	KO	OK	15.0721	15.5534	0.0453529	0.183802	0.85515	0.998056	no
XLOC_000732	XLOC_000732	Mir6897	chr1:36140009-36244303	WT	KO	NOTEST	0	0	0	0	1	1	no
XLOC_000733	XLOC_000733	Neurl3	chr1:36264601-36273604	WT	KO	OK	15.4924	16.491	0.0901122	0.321109	0.73955	0.998056	no
XLOC_000734	XLOC_000734	Kansl3	chr1:36335729-36369181	WT	KO	OK	16.1859	15.8115	-0.0337671	-0.130675	0.89355	0.998056	no
XLOC_000735	XLOC_000735	Mir6898	chr1:36335729-36369181	WT	KO	OK	0	91.2521	inf	#NAME?	0.21605	0.998056	no
XLOC_000736	XLOC_000736	Lman2l	chr1:36422883-36445250	WT	KO	OK	13.5031	11.1289	-0.278974	-0.902903	0.35535	0.998056	no
XLOC_000737	XLOC_000737	Ankrd23	chr1:36529989-36537337	WT	KO	OK	3.69186	3.53185	-0.0639234	-0.164362	0.8694	0.998056	no
XLOC_000738	XLOC_000738	Ankrd39	chr1:36537550-36547212	WT	KO	OK	6.23903	6.79743	0.123667	0.331779	0.7375	0.998056	no
XLOC_000739	XLOC_000739	Sema4c	chr1:36548639-36558381	WT	KO	OK	2.51454	2.58737	0.0411917	0.104928	0.9125	0.998056	no
XLOC_000740	XLOC_000740	Fam178b	chr1:36562695-36683183	WT	KO	NOTEST	0.147168	0.111482	-0.400655	0	1	1	no
XLOC_000741	XLOC_000741	Actr1b	chr1:36698038-36709998	WT	KO	OK	24.208	19.1406	-0.338848	-1.24971	0.206	0.998056	no
XLOC_000742	XLOC_000742	Tmem131	chr1:36792188-36939527	WT	KO	OK	16.1608	18.5638	0.199993	0.801313	0.41875	0.998056	no
XLOC_000743	XLOC_000743	Coa5	chr1:37417084-37430103	WT	KO	OK	37.6034	43.5158	0.210677	0.845772	0.38925	0.998056	no
XLOC_000744	XLOC_000744	Mgat4a	chr1:37439319-37541016	WT	KO	OK	13.3647	11.1439	-0.262169	-0.368651	0.66175	0.998056	no
XLOC_000745	XLOC_000745	4930594C11Rik	chr1:37439319-37541016	WT	KO	OK	1.57014	1.65701	0.0776908	0.0802859	0.93715	0.998056	no
XLOC_000746	XLOC_000746	2010300C02Rik	chr1:37611675-37719811	WT	KO	NOTEST	0.124493	0.20136	0.693707	0	1	1	no
XLOC_000747	XLOC_000747	Tsga10	chr1:37754571-37865298	WT	KO	OK	0.98251	1.62764	0.728236	1.0814	0.2513	0.998056	no
XLOC_000748	XLOC_000748	Mitd1	chr1:37878889-37890411	WT	KO	OK	12.3429	11.2655	-0.131765	-0.350155	0.7251	0.998056	no
XLOC_000749	XLOC_000749	Lyg2	chr1:37905922-37916493	WT	KO	NOTEST	0	0	0	0	1	1	no
XLOC_000750	XLOC_000750	Lyg1	chr1:37946737-37957759	WT	KO	NOTEST	0	0	0	0	1	1	no
XLOC_000751	XLOC_000751	Txndc9	chr1:37983866-37997243	WT	KO	OK	9.98473	8.32796	-0.26176	-0.908928	0.3564	0.998056	no
XLOC_000752	XLOC_000752	Rev1	chr1:37998009-38129784	WT	KO	OK	16.1582	16.3198	0.0143584	0.0262445	0.9786	0.998056	no
XLOC_000753	XLOC_000753	Aff3	chr1:38175843-38665021	WT	KO	OK	35.6804	36.6376	0.0381895	0.159883	0.87	0.998056	no
XLOC_000754	XLOC_000754	Lonrf2	chr1:38794508-38821215	WT	KO	NOTEST	0.21507	0.0901345	-1.25466	0	1	1	no
XLOC_000755	XLOC_000755	Chst10	chr1:38863872-38898160	WT	KO	OK	1.59068	2.42715	0.60962	1.25999	0.2065	0.998056	no
XLOC_000756	XLOC_000756	Mir6349	chr1:39186895-39186992	WT	KO	NOTEST	0	0	0	0	1	1	no
XLOC_000757	XLOC_000757	Tbc1d8	chr1:39367850-39478753	WT	KO	OK	12.349	11.0388	-0.161807	-0.157883	0.87735	0.998056	no
XLOC_000758	XLOC_000758	Snord89	chr1:39548746-39548840	WT	KO	OK	0	53.9252	inf	#NAME?	0.12535	0.998056	no
XLOC_000759	XLOC_000759	Rnf149	chr1:39551295-39577416	WT	KO	OK	17.3267	14.4433	-0.262601	-0.861494	0.38145	0.998056	no
XLOC_000760	XLOC_000760	Creg2	chr1:39618405-39651182	WT	KO	NOTEST	0.0575902	0.0726287	0.334717	0	1	1	no
XLOC_000761	XLOC_000761	Rfx8	chr1:39665300-39720989	WT	KO	NOTEST	0.211954	0.279266	0.397887	0	1	1	no
XLOC_000762	XLOC_000762	Gm3646	chr1:39804140-39805332	WT	KO	NOTEST	0	0	0	0	1	1	no
XLOC_000763	XLOC_000763	1700066B17Rik	chr1:39842427-39847330	WT	KO	NOTEST	0	0	0	0	1	1	no
XLOC_000764	XLOC_000764	Gm16894	chr1:40076211-40125226	WT	KO	OK	1.07757	0.484061	-1.15452	-0.616702	0.52325	0.998056	no
XLOC_000765	XLOC_000765	Mfsd9	chr1:40772039-40790657	WT	KO	OK	0.644973	2.12133	1.71766	2.38906	0.03955	0.998056	no
XLOC_000766	XLOC_000766	4930448I06Rik	chr1:41167559-41181252	WT	KO	NOTEST	0	0	0	0	1	1	no
XLOC_000767	XLOC_000767	Pou3f3os	chr1:42648199-42694825	WT	KO	NOTEST	0	0	0	0	1	1	no
XLOC_000768	XLOC_000768	2610207O16Rik	chr1:42707062-42713454	WT	KO	NOTEST	0	0	0	0	1	1	no
XLOC_000769	XLOC_000769	Tgfbrap1	chr1:43047268-43098622	WT	KO	OK	6.91491	7.25219	0.0687066	0.240956	0.80615	0.998056	no
XLOC_000770	XLOC_000770	Fhl2	chr1:43123070-43196761	WT	KO	NOTEST	0.604756	0.545521	-0.148718	0	1	1	no
XLOC_000771	XLOC_000771	Uxs1	chr1:43749382-43827842	WT	KO	OK	24.5436	16.6254	-0.561953	-1.85888	0.06055	0.998056	no
XLOC_000772	XLOC_000772	Mettl21c	chr1:44009407-44020006	WT	KO	NOTEST	0.137665	0.417087	1.59918	0	1	1	no
XLOC_000773	XLOC_000773	Tex30	chr1:44086616-44102620	WT	KO	OK	27.2544	23.9028	-0.189309	-0.609314	0.5292	0.998056	no
XLOC_000774	XLOC_000774	Kdelc1	chr1:44106545-44118773	WT	KO	OK	12.7262	12.8684	0.0160398	0.0516271	0.95815	0.998056	no
XLOC_000775	XLOC_000775	Mettl21e	chr1:44204069-44218931	WT	KO	NOTEST	0.297036	0.256515	-0.211594	0	1	1	no
XLOC_000776	XLOC_000776	4930521E06Rik	chr1:44551670-44796836	WT	KO	NOTEST	0	0	0	0	1	1	no
XLOC_000777	XLOC_000777	Col5a2	chr1:45374330-45503282	WT	KO	NOTEST	0	0	0	0	1	1	no
XLOC_000778	XLOC_000778	Slc40a1	chr1:45908069-45926504	WT	KO	OK	9.22406	14.5767	0.660191	2.16005	0.0296	0.998056	no
XLOC_000779	XLOC_000779	Gm4776	chr1:46020414-46030437	WT	KO	NOTEST	0	0	0	0	1	1	no
XLOC_000780	XLOC_000780	Slc39a10	chr1:46807543-46853509	WT	KO	OK	11.2151	10.9544	-0.0339332	-0.120447	0.9051	0.998056	no
XLOC_000781	XLOC_000781	Mir6350	chr1:47467020-47467125	WT	KO	NOTEST	0	0	0	0	1	1	no
XLOC_000782	XLOC_000782	9330175M20Rik	chr1:51218385-51333779	WT	KO	NOTEST	0	0.077166	inf	0	1	1	no
XLOC_000783	XLOC_000783	Nabp1	chr1:51469487-51478399	WT	KO	OK	5.26554	5.97943	0.183426	0.474166	0.6316	0.998056	no
XLOC_000784	XLOC_000784	Myo1b	chr1:51749757-51915978	WT	KO	NOTEST	0.0230599	0.153168	2.73166	0	1	1	no
XLOC_000785	XLOC_000785	Gls	chr1:52163449-52233232	WT	KO	OK	42.9609	45.415	0.0801446	0.30926	0.7459	0.998056	no
XLOC_000786	XLOC_000786	Nab1	chr1:52455848-52500448	WT	KO	OK	11.5699	9.24313	-0.32392	-1.16708	0.2457	0.998056	no
XLOC_000787	XLOC_000787	Mfsd6	chr1:52656304-52727318	WT	KO	OK	5.42686	5.16408	-0.0716065	-0.221438	0.8186	0.998056	no
XLOC_000788	XLOC_000788	Inpp1	chr1:52789419-52817688	WT	KO	OK	9.31079	8.60182	-0.114262	-0.324434	0.74055	0.998056	no
XLOC_000789	XLOC_000789	1700019D03Rik	chr1:52925126-52952840	WT	KO	NOTEST	0	0.220621	inf	0	1	1	no
XLOC_000790	XLOC_000790	1700019A02Rik	chr1:53158576-53187617	WT	KO	NOTEST	0	0.171278	inf	0	1	1	no
XLOC_000791	XLOC_000791	Pms1	chr1:53189188-53296996	WT	KO	OK	5.65607	4.75091	-0.251595	-0.689232	0.48825	0.998056	no
XLOC_000792	XLOC_000792	Asnsd1	chr1:53344616-53352752	WT	KO	OK	31.6435	34.4075	0.120813	0.425286	0.6648	0.998056	no
XLOC_000793	XLOC_000793	Dnah7a	chr1:53397001-53706784	WT	KO	NOTEST	0.0182359	0	#NAME?	0	1	1	no
XLOC_000794	XLOC_000794	Stk17b	chr1:53755511-53785215	WT	KO	OK	18.1506	16.9747	-0.0966279	-0.342581	0.7327	0.998056	no
XLOC_000795	XLOC_000795	Hecw2	chr1:53806873-54195034	WT	KO	NOTEST	0	0.00788698	inf	0	1	1	no
XLOC_000796	XLOC_000796	Gtf3c3	chr1:54396004-54438986	WT	KO	OK	8.23576	9.99268	0.27897	0.916789	0.35505	0.998056	no
XLOC_000797	XLOC_000797	Pgap1	chr1:54472999-54557684	WT	KO	NOTEST	0.0305688	0.149868	2.29356	0	1	1	no
XLOC_000798	XLOC_000798	Ankrd44	chr1:54645339-54926387	WT	KO	OK	8.84351	9.90634	0.163733	0.592793	0.54325	0.998056	no
XLOC_000799	XLOC_000799	Sf3b1	chr1:54985169-55027478	WT	KO	OK	78.3278	80.0474	0.0313304	0.130658	0.8911	0.998056	no
XLOC_000800	XLOC_000800	Hspd1	chr1:55077833-55087932	WT	KO	OK	218.353	217.193	-0.00768938	-0.032493	0.97365	0.998056	no
XLOC_000801	XLOC_000801	Rftn2	chr1:55170159-55226782	WT	KO	OK	1.41536	2.81524	0.992091	2.05895	0.04845	0.998056	no
XLOC_000802	XLOC_000802	Boll	chr1:55300068-55363469	WT	KO	NOTEST	0.53544	0.806137	0.5903	0	1	1	no
XLOC_000803	XLOC_000803	Hsfy2	chr1:56636050-56637451	WT	KO	NOTEST	0	0	0	0	1	1	no
XLOC_000804	XLOC_000804	Satb2	chr1:56793980-56971334	WT	KO	NOTEST	0.198133	0.149266	-0.408585	0	1	1	no
XLOC_000805	XLOC_000805	BC055402	chr1:57200644-57214996	WT	KO	NOTEST	0	0	0	0	1	1	no
XLOC_000806	XLOC_000806	4930558J18Rik	chr1:57359221-57377544	WT	KO	NOTEST	0.509362	0.57678	0.17933	0	1	1	no
XLOC_000807	XLOC_000807	Tyw5	chr1:57388243-57415958	WT	KO	OK	4.10563	4.68487	0.190406	0.267839	0.78595	0.998056	no
XLOC_000808	XLOC_000808	Kctd18	chr1:57955100-57970084	WT	KO	OK	6.99509	6.398	-0.128723	-0.350338	0.7195	0.998056	no
XLOC_000809	XLOC_000809	Clk1	chr1:58411819-58424088	WT	KO	OK	87.9141	94.2627	0.100592	0.411748	0.6708	0.998056	no
XLOC_000810	XLOC_000810	Ppil3	chr1:58430992-58462276	WT	KO	OK	20.5181	20.9262	0.0284152	0.0694436	0.9463	0.998056	no
XLOC_000811	XLOC_000811	Orc2	chr1:58462664-58505109	WT	KO	OK	22.8873	23.1205	0.0146232	0.055012	0.9562	0.998056	no
XLOC_000812	XLOC_000812	Fam126b	chr1:58522805-58586333	WT	KO	OK	4.65069	4.48585	-0.0520621	-0.168693	0.8634	0.998056	no
XLOC_000813	XLOC_000813	Als2cr12	chr1:58658119-58695989	WT	KO	NOTEST	0.128067	0.0479937	-1.41598	0	1	1	no
XLOC_000814	XLOC_000814	Trak2	chr1:58900449-58973482	WT	KO	OK	14.0834	15.1518	0.1055	0.411793	0.67345	0.998056	no
XLOC_000815	XLOC_000815	Als2cr11	chr1:59050505-59094900	WT	KO	NOTEST	0	0.126981	inf	0	1	1	no
XLOC_000816	XLOC_000816	Tmem237	chr1:59100592-59120096	WT	KO	OK	5.28739	3.92802	-0.428753	-0.925886	0.34805	0.998056	no
XLOC_000817	XLOC_000817	Als2,Mpp4	chr1:59120934-59237231	WT	KO	OK	13.7922	13.4087	-0.040682	-0.143368	0.88155	0.998056	no
XLOC_000818	XLOC_000818	Sumo1	chr1:59639433-59670834	WT	KO	OK	94.5838	76.585	-0.304532	-1.17755	0.2399	0.998056	no
XLOC_000819	XLOC_000819	Ica1l	chr1:59989067-60043087	WT	KO	NOTEST	0.429838	0.579499	0.431013	0	1	1	no
XLOC_000820	XLOC_000820	Wdr12	chr1:60075484-60153953	WT	KO	OK	32.5945	34.9333	0.0999744	0.367495	0.7117	0.998056	no
XLOC_000821	XLOC_000821	Raph1	chr1:60483184-60566765	WT	KO	NOTEST	0.840429	0.645809	-0.380017	0	1	1	no
XLOC_000822	XLOC_000822	4930487H11Rik	chr1:62703316-62818692	WT	KO	NOTEST	0	0	0	0	1	1	no
XLOC_000823	XLOC_000823	Ino80d	chr1:63047800-63114267	WT	KO	OK	17.7138	16.1378	-0.134426	-0.553161	0.57385	0.998056	no
XLOC_000824	XLOC_000824	Ndufs1	chr1:63114470-63176822	WT	KO	OK	35.4477	37.9462	0.0982617	0.376061	0.6992	0.998056	no
XLOC_000825	XLOC_000825	Gpr1	chr1:63182570-63314575	WT	KO	OK	1.01411	1.52779	0.591237	0.596748	0.55335	0.998056	no
XLOC_000826	XLOC_000826	Dytn	chr1:63622850-63686927	WT	KO	NOTEST	0	0	0	0	1	1	no
XLOC_000827	XLOC_000827	Mdh1b	chr1:63698826-63730318	WT	KO	NOTEST	0	0	0	0	1	1	no
XLOC_000828	XLOC_000828	4933402D24Rik	chr1:63754908-63769267	WT	KO	NOTEST	0.26285	0.148638	-0.822439	0	1	1	no
XLOC_000829	XLOC_000829	Mir1958	chr1:63980972-63984483	WT	KO	NOTEST	0	0	0	0	1	1	no
XLOC_000830	XLOC_000830	Klf7	chr1:64035670-64121389	WT	KO	OK	2.46844	2.93381	0.249175	0.387953	0.7012	0.998056	no
XLOC_000831	XLOC_000831	Mir6899	chr1:64035670-64121389	WT	KO	NOTEST	0	0	0	0	1	1	no
XLOC_000832	XLOC_000832	Mettl21a	chr1:64606479-64617180	WT	KO	OK	7.85465	6.28951	-0.320599	-0.800225	0.4141	0.998056	no
XLOC_000833	XLOC_000833	2810408I11Rik	chr1:64679868-64690659	WT	KO	OK	6.18093	6.24967	0.0159544	0.0240065	0.97275	0.998056	no
XLOC_000834	XLOC_000834	Fzd5	chr1:64730557-64737750	WT	KO	OK	1.15307	1.21282	0.0728879	0.161328	0.86955	0.998056	no
XLOC_000835	XLOC_000835	Plekhm3	chr1:64789120-64956824	WT	KO	OK	1.955	2.45262	0.327159	0.936077	0.34285	0.998056	no
XLOC_000836	XLOC_000836	Akr1cl	chr1:65013085-65032748	WT	KO	NOTEST	0	0	0	0	1	1	no
XLOC_000837	XLOC_000837	Cryge	chr1:65048556-65051163	WT	KO	NOTEST	0	0	0	0	1	1	no
XLOC_000838	XLOC_000838	Crygd	chr1:65061837-65063440	WT	KO	NOTEST	0	0	0	0	1	1	no
XLOC_000839	XLOC_000839	Crygc	chr1:65071524-65073532	WT	KO	NOTEST	0	0	0	0	1	1	no
XLOC_000840	XLOC_000840	Crygb	chr1:65080221-65082290	WT	KO	NOTEST	0	0	0	0	1	1	no
XLOC_000841	XLOC_000841	Cryga	chr1:65100388-65103363	WT	KO	NOTEST	0	0	0	0	1	1	no
XLOC_000842	XLOC_000842	D630023F18Rik	chr1:65105284-65123214	WT	KO	NOTEST	0.0585649	0.177255	1.59772	0	1	1	no
XLOC_000843	XLOC_000843	Idh1	chr1:65158615-65186479	WT	KO	OK	9.14783	8.89802	-0.0399456	-0.11591	0.90465	0.998056	no
XLOC_000844	XLOC_000844	Kansl1l	chr1:66700892-66817595	WT	KO	OK	14.2551	15.6321	0.133026	0.369178	0.7098	0.998056	no
XLOC_000845	XLOC_000845	Acadl	chr1:66830838-66863309	WT	KO	OK	51.9942	42.8836	-0.277925	-1.08072	0.27965	0.998056	no
XLOC_000846	XLOC_000846	Myl1	chr1:66924295-66945056	WT	KO	NOTEST	0	0	0	0	1	1	no
XLOC_000847	XLOC_000847	Lancl1	chr1:67000516-67038872	WT	KO	OK	10.722	9.74194	-0.1383	-0.48107	0.61965	0.998056	no
XLOC_000848	XLOC_000848	Erbb4	chr1:68039965-69108059	WT	KO	NOTEST	0	0	0	0	1	1	no
XLOC_000849	XLOC_000849	Ikzf2	chr1:69531209-69687271	WT	KO	OK	13.5568	13.5114	-0.00484071	-0.0190867	0.9859	0.998056	no
XLOC_000850	XLOC_000850	Bard1	chr1:71027534-71102972	WT	KO	OK	11.4176	11.5684	0.0189266	0.0692324	0.94625	0.998056	no
XLOC_000851	XLOC_000851	Abca12	chr1:71243089-71414910	WT	KO	NOTEST	0	0	0	0	1	1	no
XLOC_000852	XLOC_000852	Fn1	chr1:71585472-71653234	WT	KO	NOTEST	0.330233	0.524705	0.668025	0	1	1	no
XLOC_000853	XLOC_000853	4933417E11Rik	chr1:71958997-72005195	WT	KO	NOTEST	0	0	0	0	1	1	no
XLOC_000854	XLOC_000854	Mreg	chr1:72159232-72212307	WT	KO	NOTEST	0	0.382364	inf	0	1	1	no
XLOC_000855	XLOC_000855	Pecr	chr1:72259172-72284314	WT	KO	OK	9.29575	8.8692	-0.0677659	-0.161896	0.86685	0.998056	no
XLOC_000856	XLOC_000856	2014-03-04	chr1:72427111-72536564	WT	KO	NOTEST	0.157409	0.11931	-0.399797	0	1	1	no
XLOC_000857	XLOC_000857	Ankar	chr1:72642979-72700564	WT	KO	NOTEST	0	0	0	0	1	1	no
XLOC_000858	XLOC_000858	Igfbp5	chr1:72858064-72874865	WT	KO	NOTEST	0.0331545	0.0125132	-1.40575	0	1	1	no
XLOC_000859	XLOC_000859	Tnp1	chr1:73015074-73015899	WT	KO	NOTEST	0	0	0	0	1	1	no
XLOC_000860	XLOC_000860	Pinc	chr1:73391384-73430779	WT	KO	NOTEST	0	0	0	0	1	1	no
XLOC_000861	XLOC_000861	6030407O03Rik	chr1:73618380-73864466	WT	KO	NOTEST	0	0	0	0	1	1	no
XLOC_000862	XLOC_000862	Tns1	chr1:73910230-74124449	WT	KO	OK	18.1308	18.4976	0.0288941	0.114378	0.90445	0.998056	no
XLOC_000863	XLOC_000863	Cxcr1	chr1:74191785-74194631	WT	KO	OK	1.022	0.549871	-0.894233	-0.586623	0.5923	0.998056	no
XLOC_000864	XLOC_000864	Aamp	chr1:74279839-74284738	WT	KO	OK	53.6686	53.1248	-0.014691	-0.059009	0.9512	0.998056	no
XLOC_000865	XLOC_000865	Tmbim1	chr1:74285033-74353692	WT	KO	OK	13.0439	12.8822	-0.0179878	-0.0502243	0.95605	0.998056	no
XLOC_000866	XLOC_000866	Usp37	chr1:74409383-74588028	WT	KO	OK	12.672	12.9597	0.0323927	0.0798711	0.93655	0.998056	no
XLOC_000867	XLOC_000867	Zfp142	chr1:74409383-74588028	WT	KO	OK	4.55584	4.23235	-0.106259	-0.168918	0.86805	0.998056	no
XLOC_000868	XLOC_000868	Rnf25	chr1:74593727-74601397	WT	KO	OK	13.7826	8.84937	-0.639199	-1.89777	0.0562	0.998056	no
XLOC_000869	XLOC_000869	Prkag3	chr1:74738921-74748955	WT	KO	NOTEST	0.243285	0.392418	0.689747	0	1	1	no
XLOC_000870	XLOC_000870	Fev	chr1:74881508-74885408	WT	KO	NOTEST	0	0	0	0	1	1	no
XLOC_000871	XLOC_000871	Cryba2	chr1:74889933-74893143	WT	KO	NOTEST	0	0	0	0	1	1	no
XLOC_000872	XLOC_000872	Mir375	chr1:74900657-74900721	WT	KO	NOTEST	0	0	0	0	1	1	no
XLOC_000873	XLOC_000873	Ccdc108	chr1:74902079-74935599	WT	KO	NOTEST	0	0	0	0	1	1	no
XLOC_000874	XLOC_000874	Ihh	chr1:74945317-74951651	WT	KO	NOTEST	0	0.0644962	inf	0	1	1	no
XLOC_000875	XLOC_000875	Nhej1	chr1:74967345-75046639	WT	KO	OK	3.76921	3.45843	-0.124145	-0.178591	0.85895	0.998056	no
XLOC_000876	XLOC_000876	Slc23a3	chr1:75125541-75133890	WT	KO	NOTEST	0.0639003	0.48268	2.91717	0	1	1	no
XLOC_000877	XLOC_000877	Cnppd1	chr1:75135214-75142670	WT	KO	OK	29.352	30.0264	0.032775	0.125255	0.89685	0.998056	no
XLOC_000878	XLOC_000878	Abcb6	chr1:75168645-75180283	WT	KO	OK	5.63163	7.59929	0.432312	1.08574	0.2753	0.998056	no
XLOC_000879	XLOC_000879	Atg9a	chr1:75180860-75210778	WT	KO	OK	6.30172	6.63247	0.0737997	0.157078	0.87465	0.998056	no
XLOC_000880	XLOC_000880	Glb1l	chr1:75180860-75210778	WT	KO	OK	8.17793	10.8051	0.401902	0.972244	0.32035	0.998056	no
XLOC_000881	XLOC_000881	Tuba4a	chr1:75210828-75219253	WT	KO	OK	88.4981	93.1355	0.0736853	0.254748	0.7942	0.998056	no
XLOC_000882	XLOC_000882	A630095N17Rik	chr1:75220094-75232093	WT	KO	NOTEST	0.532547	0.200252	-1.41109	0	1	1	no
XLOC_000883	XLOC_000883	Ptprn	chr1:75247040-75264208	WT	KO	NOTEST	0.074927	0.075816	0.0170162	0	1	1	no
XLOC_000884	XLOC_000884	Resp18	chr1:75272201-75278380	WT	KO	NOTEST	0	0	0	0	1	1	no
XLOC_000885	XLOC_000885	Dnpep	chr1:75308564-75317637	WT	KO	OK	17.9108	17.4208	-0.0400223	-0.133097	0.89315	0.998056	no
XLOC_000886	XLOC_000886	Gm15179	chr1:75360291-75375015	WT	KO	NOTEST	0	0	0	0	1	1	no
XLOC_000887	XLOC_000887	Chpf	chr1:75474568-75479471	WT	KO	NOTEST	0.788236	0.786515	-0.00315341	0	1	1	no
XLOC_000888	XLOC_000888	Obsl1	chr1:75485824-75506452	WT	KO	OK	3.69358	3.29759	-0.16361	-0.467611	0.6308	0.998056	no
XLOC_000889	XLOC_000889	Epha4	chr1:77367184-77515088	WT	KO	NOTEST	0.107215	0.148279	0.467799	0	1	1	no
XLOC_000890	XLOC_000890	Mir6352	chr1:77367184-77515088	WT	KO	NOTEST	0	0	0	0	1	1	no
XLOC_000891	XLOC_000891	Pax3	chr1:78101266-78197136	WT	KO	NOTEST	0.0292434	0.176458	2.59314	0	1	1	no
XLOC_000892	XLOC_000892	Farsb	chr1:78310345-78488897	WT	KO	OK	35.4201	32.2185	-0.136678	-0.495416	0.6179	0.998056	no
XLOC_000893	XLOC_000893	Scg2	chr1:79434668-79440090	WT	KO	NOTEST	0	0	0	0	1	1	no
XLOC_000894	XLOC_000894	Ap1s3	chr1:79606875-79671972	WT	KO	OK	28.4294	25.023	-0.18413	-0.659631	0.51075	0.998056	no
XLOC_000895	XLOC_000895	Wdfy1	chr1:79702220-79761769	WT	KO	OK	11.2372	17.4352	0.633725	1.99291	0.03795	0.998056	no
XLOC_000896	XLOC_000896	Serpine2	chr1:79794320-79858665	WT	KO	OK	1.28519	2.44386	0.927184	1.40787	0.1574	0.998056	no
XLOC_000897	XLOC_000897	Fam124b	chr1:80198698-80213944	WT	KO	NOTEST	0	0.0948478	inf	0	1	1	no
XLOC_000898	XLOC_000898	Cul3	chr1:80265604-80340764	WT	KO	OK	42.3746	45.4986	0.102624	0.405862	0.67935	0.998056	no
XLOC_000899	XLOC_000899	Dock10	chr1:80501067-80758553	WT	KO	OK	26.952	26.6089	-0.0184806	-0.0758995	0.93615	0.998056	no
XLOC_000900	XLOC_000900	Irs1	chr1:82233104-82291439	WT	KO	NOTEST	0.0115445	0.0875324	2.92261	0	1	1	no
XLOC_000901	XLOC_000901	Col4a4	chr1:82450722-82586849	WT	KO	NOTEST	0.0208439	0.00786161	-1.40673	0	1	1	no
XLOC_000902	XLOC_000902	Tm4sf20	chr1:82756648-82768456	WT	KO	NOTEST	0	0	0	0	1	1	no
XLOC_000903	XLOC_000903	Slc19a3	chr1:83012522-83038448	WT	KO	NOTEST	0	0	0	0	1	1	no
XLOC_000904	XLOC_000904	Sphkap	chr1:83255780-83408200	WT	KO	NOTEST	0	0	0	0	1	1	no
XLOC_000905	XLOC_000905	Pid1	chr1:84036292-84284645	WT	KO	NOTEST	0.307597	0.0332455	-3.20981	0	1	1	no
XLOC_000906	XLOC_000906	Mir6353	chr1:84036292-84284645	WT	KO	NOTEST	0	0	0	0	1	1	no
XLOC_000907	XLOC_000907	Dner	chr1:84369838-84696221	WT	KO	NOTEST	0	0	0	0	1	1	no
XLOC_000908	XLOC_000908	Trip12	chr1:84721188-84839548	WT	KO	OK	28.0017	26.8317	-0.0615733	-0.259575	0.791	0.998056	no
XLOC_000909	XLOC_000909	Slc16a14	chr1:84906704-84935083	WT	KO	NOTEST	0	0	0	0	1	1	no
XLOC_000910	XLOC_000910	A530032D15Rik	chr1:85088138-85109853	WT	KO	NOTEST	0.508274	0.764017	0.588	0	1	1	no
XLOC_000911	XLOC_000911	C130026I21Rik	chr1:85246343-85270566	WT	KO	OK	0.942303	1.1803	0.324891	0.396836	0.6804	0.998056	no
XLOC_000912	XLOC_000912	Sp110	chr1:85576898-85645036	WT	KO	OK	54.5285	47.458	-0.200358	-0.745347	0.4468	0.998056	no
XLOC_000913	XLOC_000913	A630001G21Rik	chr1:85717082-85736606	WT	KO	OK	19.4569	21.8462	0.167101	0.586685	0.5502	0.998056	no
XLOC_000914	XLOC_000914	Gpr55	chr1:85939536-85961055	WT	KO	NOTEST	0.0877644	0.0662695	-0.40529	0	1	1	no
XLOC_000915	XLOC_000915	Htr2b	chr1:86064618-86139295	WT	KO	OK	0.767536	1.30415	0.764808	0.311865	0.6112	0.998056	no
XLOC_000916	XLOC_000916	Psmd1	chr1:86064618-86139295	WT	KO	OK	1.56389	14.2118	3.18388	0.44074	0.5137	0.998056	no
XLOC_000917	XLOC_000917	Ncl	chr1:86342287-86367964	WT	KO	OK	212.553	214.794	0.0151323	0.0626933	0.9479	0.998056	no
XLOC_000918	XLOC_000918	Snora75	chr1:86342287-86367964	WT	KO	OK	238.782	225.589	-0.0819953	-0.00753345	0.9399	0.998056	no
XLOC_000919	XLOC_000919	Mir3535	chr1:86342287-86367964	WT	KO	OK	57.9801	153.131	1.40113	0.111477	0.61015	0.998056	no
XLOC_000920	XLOC_000920	Snord82	chr1:86342287-86367964	WT	KO	OK	0	587.569	inf	#NAME?	0.1413	0.998056	no
XLOC_000921	XLOC_000921	Nmur1	chr1:86386324-86388141	WT	KO	NOTEST	0	0.325749	inf	0	1	1	no
XLOC_000922	XLOC_000922	Pde6d	chr1:86543014-86582501	WT	KO	OK	20.3304	16.3108	-0.31781	-0.967006	0.33795	0.998056	no
XLOC_000923	XLOC_000923	Nppc	chr1:86666292-86670573	WT	KO	NOTEST	0.125103	0	#NAME?	0	1	1	no
XLOC_000924	XLOC_000924	Alppl2	chr1:87086690-87089928	WT	KO	NOTEST	0	0	0	0	1	1	no
XLOC_000925	XLOC_000925	Alpi	chr1:87098001-87101606	WT	KO	NOTEST	0	0	0	0	1	1	no
XLOC_000926	XLOC_000926	Ecel1	chr1:87147654-87156356	WT	KO	NOTEST	0	0	0	0	1	1	no
XLOC_000927	XLOC_000927	Kcnj13	chr1:87326997-87450810	WT	KO	OK	1.11486	0.917272	-0.281446	-0.106153	0.5172	0.998056	no
XLOC_000928	XLOC_000928	Ngef	chr1:87476828-87573870	WT	KO	NOTEST	0	0	0	0	1	1	no
XLOC_000929	XLOC_000929	Usp40	chr1:87945120-88008551	WT	KO	OK	5.34479	5.00974	-0.0933959	-0.291054	0.77045	0.998056	no
XLOC_000930	XLOC_000930	Dnajb3	chr1:88055410-88220002	WT	KO	OK	2.63162	2.21868	-0.24625	-0.235886	0.81825	0.998056	no
XLOC_000931	XLOC_000931	A730008H23Rik,Hjurp	chr1:88227019-88277626	WT	KO	OK	91.2197	81.5732	-0.16125	-0.637589	0.5194	0.998056	no
XLOC_000932	XLOC_000932	Glrp1	chr1:88499870-88510066	WT	KO	NOTEST	0.46656	0.634011	0.442447	0	1	1	no
XLOC_000933	XLOC_000933	Arl4c	chr1:88698225-88702191	WT	KO	OK	3.86294	5.56303	0.526173	1.55606	0.117	0.998056	no
XLOC_000934	XLOC_000934	C030007H22Rik	chr1:89360343-89406133	WT	KO	NOTEST	0	0	0	0	1	1	no
XLOC_000935	XLOC_000935	4933400F21Rik	chr1:89454810-89895282	WT	KO	NOTEST	0.830891	0.821545	-0.0163192	0	1	1	no
XLOC_000936	XLOC_000936	Gbx2	chr1:89927961-89931176	WT	KO	OK	2.43214	3.79943	0.643554	1.36682	0.1819	0.998056	no
XLOC_000937	XLOC_000937	Asb18	chr1:89952677-90014577	WT	KO	NOTEST	0	0	0	0	1	1	no
XLOC_000938	XLOC_000938	Iqca	chr1:90042131-90153401	WT	KO	NOTEST	0	0	0	0	1	1	no
XLOC_000939	XLOC_000939	Col6a3	chr1:90766859-90843971	WT	KO	NOTEST	0	0	0	0	1	1	no
XLOC_000940	XLOC_000940	Rab17	chr1:90958132-90969620	WT	KO	OK	1.53623	3.88316	1.33784	2.30671	0.0277	0.998056	no
XLOC_000941	XLOC_000941	Ilkap	chr1:91375800-91398843	WT	KO	OK	38.9121	37.4541	-0.0550934	-0.203551	0.83455	0.998056	no
XLOC_000942	XLOC_000942	1700020N18Rik	chr1:91404878-91406029	WT	KO	NOTEST	0.206849	0.156502	-0.402395	0	1	1	no
XLOC_000943	XLOC_000943	Hes6	chr1:91411482-91413222	WT	KO	OK	26.2597	24.219	-0.116713	-0.405082	0.685	0.998056	no
XLOC_000944	XLOC_000944	Per2	chr1:91415981-91459328	WT	KO	OK	4.37666	11.7962	1.43042	5.09123	5e-05	0.019095	yes
XLOC_000945	XLOC_000945	Hdac4	chr1:91932191-92180326	WT	KO	OK	5.38544	5.61225	0.0595156	0.199523	0.83955	0.998056	no
XLOC_000946	XLOC_000946	Ndufa10	chr1:92439080-92473798	WT	KO	OK	54.2282	57.2828	0.07906	0.298896	0.7612	0.998056	no
XLOC_000947	XLOC_000947	Mir6900	chr1:92439080-92473798	WT	KO	NOTEST	0	0	0	0	1	1	no
XLOC_000948	XLOC_000948	Olfr1416	chr1:92479680-92480619	WT	KO	NOTEST	0	0	0	0	1	1	no
XLOC_000949	XLOC_000949	Olfr1415	chr1:92490817-92491753	WT	KO	NOTEST	0	0	0	0	1	1	no
XLOC_000950	XLOC_000950	Olfr1414	chr1:92511047-92518515	WT	KO	NOTEST	0	0	0	0	1	1	no
XLOC_000951	XLOC_000951	Myeov2	chr1:92637144-92641985	WT	KO	OK	99.1596	79.7584	-0.314116	-1.01208	0.2975	0.998056	no
XLOC_000952	XLOC_000952	Otos	chr1:92644217-92648841	WT	KO	OK	2.35547	4.95157	1.07187	1.26095	0.2019	0.998056	no
XLOC_000953	XLOC_000953	Ankmy1	chr1:92870128-92902906	WT	KO	NOTEST	0	0.0219929	inf	0	1	1	no
XLOC_000954	XLOC_000954	9430060I03Rik	chr1:92933542-92950590	WT	KO	NOTEST	0.0729586	0.110168	0.59456	0	1	1	no
XLOC_000955	XLOC_000955	Kif1a	chr1:93015455-93101865	WT	KO	NOTEST	0.0323379	0	#NAME?	0	1	1	no
XLOC_000956	XLOC_000956	2310007B03Rik	chr1:93151354-93160948	WT	KO	NOTEST	0	0	0	0	1	1	no
XLOC_000957	XLOC_000957	Mterfd2	chr1:93299210-93305870	WT	KO	OK	3.81488	3.23602	-0.237418	-0.595926	0.55005	0.998056	no
XLOC_000958	XLOC_000958	Pask	chr1:93309436-93343539	WT	KO	OK	10.0635	11.2093	0.155561	0.449454	0.6426	0.998056	no
XLOC_000959	XLOC_000959	Hdlbp	chr1:93405816-93478808	WT	KO	OK	38.9526	39.4217	0.0172702	0.0715287	0.9431	0.998056	no
XLOC_000960	XLOC_000960	Stk25	chr1:93512103-93635804	WT	KO	OK	22.7509	20.2019	-0.171434	-0.652782	0.50445	0.998056	no
XLOC_000961	XLOC_000961	Thap4	chr1:93705390-93754838	WT	KO	OK	11.7596	9.42133	-0.319839	-1.03882	0.2873	0.998056	no
XLOC_000962	XLOC_000962	Dtymk	chr1:93791770-93802014	WT	KO	OK	139.961	141.322	0.0139532	0.0541561	0.9542	0.998056	no
XLOC_000963	XLOC_000963	Pdcd1	chr1:94038304-94052553	WT	KO	NOTEST	0.44563	0.786339	0.819304	0	1	1	no
XLOC_000964	XLOC_000964	St8sia4	chr1:95587681-95667594	WT	KO	OK	19.4545	19.5869	0.00979059	0.0339297	0.97325	0.998056	no
XLOC_000965	XLOC_000965	4930598F16Rik	chr1:95701183-95716518	WT	KO	NOTEST	0	0	0	0	1	1	no
XLOC_000966	XLOC_000966	1700063A18Rik	chr1:95990658-96021758	WT	KO	NOTEST	0	0	0	0	1	1	no
XLOC_000967	XLOC_000967	4930533P14Rik	chr1:96612056-96662573	WT	KO	NOTEST	0	0	0	0	1	1	no
XLOC_000968	XLOC_000968	Slco4c1	chr1:96818783-96872171	WT	KO	NOTEST	0	0.375412	inf	0	1	1	no
XLOC_000969	XLOC_000969	Slco6b1	chr1:96906175-96997560	WT	KO	NOTEST	0	0	0	0	1	1	no
XLOC_000970	XLOC_000970	Slco6c1	chr1:97059448-97128303	WT	KO	NOTEST	0	0	0	0	1	1	no
XLOC_000971	XLOC_000971	D1Ertd622e	chr1:97643901-97662018	WT	KO	OK	12.1094	14.7789	0.287409	0.948603	0.33445	0.998056	no
XLOC_000972	XLOC_000972	Ppip5k2	chr1:97706042-97770092	WT	KO	OK	12.8193	17.0053	0.407664	1.55952	0.12265	0.998056	no
XLOC_000973	XLOC_000973	Pam	chr1:97821093-98095652	WT	KO	OK	7.84116	9.8061	0.322613	1.08541	0.268	0.998056	no
XLOC_000974	XLOC_000974	B230216N24Rik	chr1:97821093-98095652	WT	KO	OK	0.430284	1.73161	2.00875	0.849423	0.30335	0.998056	no
XLOC_000975	XLOC_000975	Rnf152	chr1:105276916-105356710	WT	KO	NOTEST	0.0328516	0.148826	2.17959	0	1	1	no
XLOC_000976	XLOC_000976	Pign	chr1:105518421-105663682	WT	KO	OK	8.97338	10.3164	0.201211	0.723351	0.4639	0.998056	no
XLOC_000977	XLOC_000977	Gm20753	chr1:106152624-106171524	WT	KO	NOTEST	0.506443	0.573521	0.179447	0	1	1	no
XLOC_000978	XLOC_000978	Bcl2	chr1:106538177-106714290	WT	KO	OK	24.4067	21.7628	-0.165411	-0.60394	0.53315	0.998056	no
XLOC_000979	XLOC_000979	Kdsr	chr1:106720409-106759742	WT	KO	OK	10.9385	10.7847	-0.0204221	-0.0728497	0.9421	0.998056	no
XLOC_000980	XLOC_000980	Vps4b	chr1:106770787-106796725	WT	KO	OK	35.3578	34.8931	-0.0190874	-0.0757143	0.94025	0.998056	no
XLOC_000981	XLOC_000981	Serpinb3a	chr1:107045586-107052303	WT	KO	NOTEST	0	0	0	0	1	1	no
XLOC_000982	XLOC_000982	Serpinb3d	chr1:107078192-107083480	WT	KO	NOTEST	0	0	0	0	1	1	no
XLOC_000983	XLOC_000983	Serpinb3b	chr1:107153960-107161114	WT	KO	NOTEST	0	0	0	0	1	1	no
XLOC_000984	XLOC_000984	Serpinb3c	chr1:107271200-107278371	WT	KO	NOTEST	0	0	0	0	1	1	no
XLOC_000985	XLOC_000985	Cdh19	chr1:110889194-110977372	WT	KO	NOTEST	0	0	0	0	1	1	no
XLOC_000986	XLOC_000986	Dsel	chr1:111858701-111864918	WT	KO	OK	1.13428	1.21294	0.0967254	0.184102	0.85495	0.998056	no
XLOC_000987	XLOC_000987	Tsn	chr1:118298517-118311132	WT	KO	OK	49.5377	47.922	-0.0478366	-0.190864	0.8451	0.998056	no
XLOC_000988	XLOC_000988	2900060B14Rik	chr1:118389057-118609462	WT	KO	OK	6.66162	5.08358	-0.390028	-0.20157	0.7539	0.998056	no
XLOC_000989	XLOC_000989	Gli2	chr1:118834060-119053619	WT	KO	NOTEST	0.0269129	0.0204372	-0.397099	0	1	1	no
XLOC_000990	XLOC_000990	Inhbb	chr1:119415464-119422248	WT	KO	NOTEST	0	0	0	0	1	1	no
XLOC_000991	XLOC_000991	Ralb	chr1:119470304-119504782	WT	KO	OK	4.87934	4.41766	-0.143404	-0.370655	0.71535	0.998056	no
XLOC_000992	XLOC_000992	Epb4.1l5	chr1:119545032-119649000	WT	KO	OK	1.01298	1.32077	0.382771	0.729731	0.45445	0.998056	no
XLOC_000993	XLOC_000993	Ptpn4	chr1:119658092-119837071	WT	KO	OK	3.09534	4.57188	0.562688	1.51208	0.136	0.998056	no
XLOC_000994	XLOC_000994	Tmem177	chr1:119907898-119913168	WT	KO	OK	4.10773	3.40698	-0.269848	-0.68151	0.49165	0.998056	no
XLOC_000995	XLOC_000995	Gm101	chr1:119923518-119995210	WT	KO	NOTEST	0	0	0	0	1	1	no
XLOC_000996	XLOC_000996	Tmem37	chr1:120067376-120073780	WT	KO	OK	1.42343	1.29395	-0.137591	-0.120279	0.9082	0.998056	no
XLOC_000997	XLOC_000997	Dbi	chr1:120113279-120121096	WT	KO	OK	73.5408	67.6836	-0.119737	-0.394865	0.6937	0.998056	no
XLOC_000998	XLOC_000998	Steap3	chr1:120226415-120271082	WT	KO	OK	27.7743	29.8964	0.106218	0.408995	0.6712	0.998056	no
XLOC_000999	XLOC_000999	Marco	chr1:120474537-120505084	WT	KO	NOTEST	0	0	0	0	1	1	no
XLOC_001000	XLOC_001000	Insig2	chr1:121304352-121332589	WT	KO	OK	5.36688	4.8183	-0.155559	-0.380537	0.6966	0.998056	no
XLOC_001001	XLOC_001001	Htr5b	chr1:121509772-121528465	WT	KO	NOTEST	0.0610812	0	#NAME?	0	1	1	no
XLOC_001002	XLOC_001002	Ddx18	chr1:121553834-121567980	WT	KO	OK	43.6284	40.347	-0.112806	-0.446232	0.6533	0.998056	no
XLOC_001003	XLOC_001003	Dpp10	chr1:123332137-124045559	WT	KO	NOTEST	0	0	0	0	1	1	no
XLOC_001004	XLOC_001004	Actr3	chr1:125392904-125435727	WT	KO	OK	122.939	129.873	0.0791563	0.32955	0.72945	0.998056	no
XLOC_001005	XLOC_001005	Lypd1	chr1:125676995-125912214	WT	KO	NOTEST	0	0	0	0	1	1	no
XLOC_001006	XLOC_001006	Nckap5	chr1:125913635-126830632	WT	KO	NOTEST	0	0	0	0	1	1	no
XLOC_001007	XLOC_001007	Tmem163	chr1:127490341-127678021	WT	KO	NOTEST	0.535177	0.295238	-0.858138	0	1	1	no
XLOC_001008	XLOC_001008	2900009J06Rik	chr1:127729412-127774054	WT	KO	NOTEST	0	0.285028	inf	0	1	1	no
XLOC_001009	XLOC_001009	Map3k19	chr1:127815270-127840290	WT	KO	NOTEST	0.498218	0.357206	-0.480021	0	1	1	no
XLOC_001010	XLOC_001010	Zranb3	chr1:127954178-128103047	WT	KO	OK	5.39018	5.60597	0.0566292	0.180687	0.8548	0.998056	no
XLOC_001011	XLOC_001011	Lct	chr1:128284763-128328318	WT	KO	NOTEST	0.273184	0.194324	-0.491406	0	1	1	no
XLOC_001012	XLOC_001012	Mcm6	chr1:128331590-128359656	WT	KO	OK	143.584	143.919	0.00335749	0.0141737	0.9893	0.998056	no
XLOC_001013	XLOC_001013	Dars	chr1:128363706-128417416	WT	KO	OK	72.1555	74.0009	0.0364336	0.14662	0.88025	0.998056	no
XLOC_001014	XLOC_001014	Cxcr4	chr1:128588196-128592344	WT	KO	OK	58.5151	53.4028	-0.131894	-0.505951	0.60115	0.998056	no
XLOC_001015	XLOC_001015	Daf2	chr1:130388527-130422999	WT	KO	NOTEST	0.0992977	0.0748281	-0.408181	0	1	1	no
XLOC_001016	XLOC_001016	Cd55	chr1:130439029-130462742	WT	KO	OK	6.6012	7.39383	0.163593	0.427261	0.6686	0.998056	no
XLOC_001017	XLOC_001017	Zp3r	chr1:130576705-130629606	WT	KO	NOTEST	0	0	0	0	1	1	no
XLOC_001018	XLOC_001018	C4bp	chr1:130635920-130661618	WT	KO	NOTEST	0	0	0	0	1	1	no
XLOC_001019	XLOC_001019	C4bp-ps1	chr1:130670201-130681571	WT	KO	NOTEST	0	0	0	0	1	1	no
XLOC_001020	XLOC_001020	Pfkfb2	chr1:130689042-130729253	WT	KO	OK	5.79455	8.04716	0.473783	1.34671	0.169	0.998056	no
XLOC_001021	XLOC_001021	Il24	chr1:130882073-130887411	WT	KO	NOTEST	0	0	0	0	1	1	no
XLOC_001022	XLOC_001022	Il20	chr1:130907191-130911296	WT	KO	NOTEST	0	0	0	0	1	1	no
XLOC_001023	XLOC_001023	Il19	chr1:130932655-130939241	WT	KO	NOTEST	0	0	0	0	1	1	no
XLOC_001024	XLOC_001024	Mapkapk2	chr1:131053703-131097543	WT	KO	OK	48.5106	49.1127	0.0177951	0.0714498	0.93945	0.998056	no
XLOC_001025	XLOC_001025	Dyrk3	chr1:131128440-131138234	WT	KO	OK	9.15424	9.90488	0.1137	0.345097	0.72475	0.998056	no
XLOC_001026	XLOC_001026	Rassf5	chr1:131176392-131245178	WT	KO	OK	32.1501	29.3725	-0.13036	-0.509316	0.607	0.998056	no
XLOC_001027	XLOC_001027	Ikbke	chr1:131254510-131279568	WT	KO	OK	12.6076	12.865	0.0291552	0.0983159	0.91935	0.998056	no
XLOC_001028	XLOC_001028	Srgap2	chr1:131285250-131527361	WT	KO	OK	5.67	4.35833	-0.379574	-1.31886	0.1783	0.998056	no
XLOC_001029	XLOC_001029	Mfsd4	chr1:132026620-132068062	WT	KO	OK	9.52714	10.9083	0.195315	0.627075	0.5281	0.998056	no
XLOC_001030	XLOC_001030	Cdk18	chr1:132113546-132139704	WT	KO	OK	4.55553	4.794	0.0736092	0.176359	0.85125	0.998056	no
XLOC_001031	XLOC_001031	Tmcc2	chr1:132356314-132391759	WT	KO	OK	7.94439	7.12423	-0.157202	-0.521632	0.5909	0.998056	no
XLOC_001032	XLOC_001032	Cntn2	chr1:132509424-132542940	WT	KO	NOTEST	0.0878257	0.162495	0.887679	0	1	1	no
XLOC_001033	XLOC_001033	Nfasc	chr1:132564689-132741797	WT	KO	NOTEST	0	0	0	0	1	1	no
XLOC_001034	XLOC_001034	Mdm4	chr1:132986147-133025362	WT	KO	OK	50.5965	57.4604	0.18353	0.746075	0.4499	0.998056	no
XLOC_001035	XLOC_001035	Gm19461	chr1:133246096-133303435	WT	KO	NOTEST	0.121439	0.206531	0.766127	0	1	1	no
XLOC_001036	XLOC_001036	Sox13	chr1:133382299-133424212	WT	KO	OK	2.69388	4.09669	0.604774	1.62902	0.10485	0.998056	no
XLOC_001037	XLOC_001037	Snrpe	chr1:133603870-133610280	WT	KO	OK	258.798	238.588	-0.117303	-0.447849	0.65135	0.998056	no
XLOC_001038	XLOC_001038	Zc3h11a	chr1:133619848-133661399	WT	KO	OK	36.4069	37.5476	0.0445087	0.153558	0.8752	0.998056	no
XLOC_001039	XLOC_001039	Zbed6	chr1:133619848-133661399	WT	KO	OK	17.3451	20.3714	0.232017	0.529262	0.5845	0.998056	no
XLOC_001040	XLOC_001040	Lax1	chr1:133679028-133690108	WT	KO	OK	20.3316	17.391	-0.225385	-0.67401	0.4932	0.998056	no
XLOC_001041	XLOC_001041	Atp2b4	chr1:133702521-133801278	WT	KO	OK	42.6136	41.66	-0.0326519	-0.124616	0.8971	0.998056	no
XLOC_001042	XLOC_001042	Optc	chr1:133897193-133907999	WT	KO	NOTEST	0	0.070376	inf	0	1	1	no
XLOC_001043	XLOC_001043	Prelp	chr1:133910303-133921401	WT	KO	NOTEST	0	0.0437431	inf	0	1	1	no
XLOC_001044	XLOC_001044	Btg2	chr1:134074864-134079155	WT	KO	OK	17.4615	12.4211	-0.491389	-1.70496	0.09295	0.998056	no
XLOC_001045	XLOC_001045	Adora1	chr1:134193447-134235457	WT	KO	NOTEST	0	0	0	0	1	1	no
XLOC_001046	XLOC_001046	Ppfia4	chr1:134296782-134332928	WT	KO	OK	0.482728	0.8976	0.894863	1.63404	0.10965	0.998056	no
XLOC_001047	XLOC_001047	Tmem183a	chr1:134346018-134361999	WT	KO	OK	23.182	23.4525	0.0167349	0.0625674	0.95055	0.998056	no
XLOC_001048	XLOC_001048	4931440L10Rik	chr1:134540940-134549682	WT	KO	NOTEST	0.0848025	0.105434	0.314167	0	1	1	no
XLOC_001049	XLOC_001049	Ppp1r12b	chr1:134759001-134955940	WT	KO	OK	9.32337	7.69851	-0.276273	-0.835474	0.39005	0.998056	no
XLOC_001050	XLOC_001050	Lgr6	chr1:134986352-135105276	WT	KO	NOTEST	0.0902235	0	#NAME?	0	1	1	no
XLOC_001051	XLOC_001051	Ptprv	chr1:135108497-135146108	WT	KO	OK	2.13859	1.99148	-0.102821	-0.111024	0.9075	0.998056	no
XLOC_001052	XLOC_001052	Gpr37l1	chr1:135160249-135167681	WT	KO	NOTEST	0	0	0	0	1	1	no
XLOC_001053	XLOC_001053	Elf3	chr1:135253573-135258472	WT	KO	NOTEST	0	0.0369572	inf	0	1	1	no
XLOC_001054	XLOC_001054	Rnpep	chr1:135262698-135284084	WT	KO	OK	27.7026	20.6109	-0.426614	-1.57399	0.1123	0.998056	no
XLOC_001055	XLOC_001055	Timm17a	chr1:135300852-135313737	WT	KO	OK	30.3006	39.842	0.394941	1.26271	0.1987	0.998056	no
XLOC_001056	XLOC_001056	Shisa4	chr1:135371455-135375063	WT	KO	NOTEST	0	0.0782141	inf	0	1	1	no
XLOC_001057	XLOC_001057	Ipo9	chr1:135382314-135430491	WT	KO	OK	29.4714	25.6788	-0.198736	-0.76643	0.4302	0.998056	no
XLOC_001058	XLOC_001058	Nav1	chr1:135434579-135607908	WT	KO	OK	7.00266	6.47656	-0.112675	-0.395422	0.68855	0.998056	no
XLOC_001059	XLOC_001059	Mir1231	chr1:135434579-135607908	WT	KO	NOTEST	0	0	0	0	1	1	no
XLOC_001060	XLOC_001060	-	chr1:135660185-135688523	WT	KO	OK	3.64968	4.1706	0.192482	0.257652	0.80365	0.998056	no
XLOC_001061	XLOC_001061	Pkp1	chr1:135871394-135919024	WT	KO	NOTEST	0	0	0	0	1	1	no
XLOC_001062	XLOC_001062	Igfn1	chr1:135953577-136006342	WT	KO	NOTEST	0	0	0	0	1	1	no
XLOC_001063	XLOC_001063	Gm15850	chr1:136127718-136131183	WT	KO	NOTEST	0	0	0	0	1	1	no
XLOC_001064	XLOC_001064	5730559C18Rik	chr1:136213521-136234280	WT	KO	NOTEST	0.0892494	0.226064	1.34081	0	1	1	no
XLOC_001065	XLOC_001065	Gpr25	chr1:136258913-136260873	WT	KO	OK	1.3405	1.01962	-0.394735	-0.445389	0.66955	0.998056	no
XLOC_001066	XLOC_001066	Camsap2	chr1:136268122-136346104	WT	KO	OK	4.21496	6.57989	0.642547	2.22655	0.02495	0.998056	no
XLOC_001067	XLOC_001067	9230116N13Rik	chr1:136411915-136440220	WT	KO	OK	0.546113	1.57265	1.52593	1.54935	0.117	0.998056	no
XLOC_001068	XLOC_001068	Nr5a2	chr1:136843583-136960448	WT	KO	NOTEST	0	0	0	0	1	1	no
XLOC_001069	XLOC_001069	Ptprc	chr1:138062858-138175595	WT	KO	OK	39.2199	41.9876	0.0983785	0.404918	0.6804	0.998056	no
XLOC_001070	XLOC_001070	Nek7	chr1:138484081-138619752	WT	KO	OK	14.2943	16.7113	0.225389	0.809688	0.4102	0.998056	no
XLOC_001071	XLOC_001071	Gm5833	chr1:138640094-138682075	WT	KO	NOTEST	0	0	0	0	1	1	no
XLOC_001072	XLOC_001072	Lhx9	chr1:138825185-138847579	WT	KO	NOTEST	0.0615624	0.0622143	0.0151973	0	1	1	no
XLOC_001073	XLOC_001073	2310009B15Rik	chr1:138851978-138856854	WT	KO	OK	8.38317	14.9913	0.838556	1.58321	0.11385	0.998056	no
XLOC_001074	XLOC_001074	Crb1	chr1:139198253-139377076	WT	KO	NOTEST	0	0	0	0	1	1	no
XLOC_001075	XLOC_001075	Cfhr1	chr1:139547063-139560222	WT	KO	NOTEST	0.284252	0	#NAME?	0	1	1	no
XLOC_001076	XLOC_001076	Gm4788	chr1:139697918-139781239	WT	KO	NOTEST	0	0	0	0	1	1	no
XLOC_001077	XLOC_001077	Cfhr2	chr1:139810291-139858699	WT	KO	NOTEST	0	0	0	0	1	1	no
XLOC_001078	XLOC_001078	Cfh	chr1:140085854-140183411	WT	KO	NOTEST	0.0550748	0.041594	-0.405017	0	1	1	no
XLOC_001079	XLOC_001079	4930590L20Rik	chr1:140246256-140656402	WT	KO	NOTEST	0	0	0	0	1	1	no
XLOC_001080	XLOC_001080	Cdc73	chr1:143606629-143702830	WT	KO	OK	20.8567	21.8913	0.0698513	0.251649	0.79735	0.998056	no
XLOC_001081	XLOC_001081	Trove2	chr1:143750790-143777051	WT	KO	OK	3.10358	2.98433	-0.0565236	-0.165727	0.86635	0.998056	no
XLOC_001082	XLOC_001082	Rgs2	chr1:143999337-144004149	WT	KO	OK	77.8391	67.5902	-0.20368	-0.554911	0.5711	0.998056	no
XLOC_001083	XLOC_001083	Rgs13	chr1:144138666-144177372	WT	KO	NOTEST	0	0	0	0	1	1	no
XLOC_001084	XLOC_001084	Rgs1	chr1:144244595-144249132	WT	KO	OK	38.6406	26.4578	-0.546427	-1.92268	0.05325	0.998056	no
XLOC_001085	XLOC_001085	Rgs21	chr1:144519689-144567667	WT	KO	NOTEST	0	0	0	0	1	1	no
XLOC_001086	XLOC_001086	Rgs18	chr1:144752840-144775421	WT	KO	OK	60.9299	41.9281	-0.539234	-2.03645	0.04235	0.998056	no
XLOC_001087	XLOC_001087	Pla2g4a	chr1:149829621-149961284	WT	KO	OK	15.3029	16.234	0.0852071	0.299894	0.7629	0.998056	no
XLOC_001088	XLOC_001088	Mir7652	chr1:150024260-150052202	WT	KO	NOTEST	0	0	0	0	1	1	no
XLOC_001089	XLOC_001089	Ptgs2os	chr1:150076660-150099766	WT	KO	NOTEST	0	0	0	0	1	1	no
XLOC_001090	XLOC_001090	Lincrna-cox2	chr1:150159042-150164948	WT	KO	NOTEST	0	0.120282	inf	0	1	1	no
XLOC_001091	XLOC_001091	2310030A07Rik	chr1:150319416-150346771	WT	KO	NOTEST	0	0	0	0	1	1	no
XLOC_001092	XLOC_001092	BC003331	chr1:150361310-150466165	WT	KO	OK	12.334	9.15357	-0.430238	-0.48117	0.6072	0.998056	no
XLOC_001093	XLOC_001093	Prg4	chr1:150361310-150466165	WT	KO	OK	2.68332	2.64371	-0.0214524	-0.00947756	0.9231	0.998056	no
XLOC_001094	XLOC_001094	Hmcn1	chr1:150562501-150993435	WT	KO	NOTEST	0.0553367	0.0250733	-1.14209	0	1	1	no
XLOC_001095	XLOC_001095	Swt1	chr1:151367698-151428435	WT	KO	OK	7.67649	7.11226	-0.110138	-0.303236	0.7483	0.998056	no
XLOC_001096	XLOC_001096	Rnf2	chr1:151469405-151500823	WT	KO	OK	20.7907	21.7341	0.0640235	0.23287	0.8153	0.998056	no
XLOC_001097	XLOC_001097	1700025G04Rik	chr1:151884523-152090320	WT	KO	OK	4.19035	4.30786	0.0399017	0.139438	0.8851	0.998056	no
XLOC_001098	XLOC_001098	Tsen15	chr1:152370735-152386682	WT	KO	OK	23.1545	18.1913	-0.348041	-1.05952	0.28305	0.998056	no
XLOC_001099	XLOC_001099	Rgl1	chr1:152517529-152625111	WT	KO	OK	5.10546	6.32434	0.308873	0.980614	0.31465	0.998056	no
XLOC_001100	XLOC_001100	Smg7	chr1:152807850-152902752	WT	KO	OK	24.3209	23.7894	-0.0318779	-0.107896	0.913	0.998056	no
XLOC_001101	XLOC_001101	Lamc2	chr1:153122755-153186447	WT	KO	NOTEST	0	0.0131334	inf	0	1	1	no
XLOC_001102	XLOC_001102	Lamc1	chr1:153218921-153332786	WT	KO	OK	2.20226	2.82701	0.360293	1.09608	0.27255	0.998056	no
XLOC_001103	XLOC_001103	E330020D12Rik	chr1:153404185-153414233	WT	KO	OK	3.79059	6.10877	0.688461	1.81077	0.0735	0.998056	no
XLOC_001104	XLOC_001104	Dhx9	chr1:153455678-153487676	WT	KO	OK	74.9762	77.2849	0.0437537	0.182685	0.85485	0.998056	no
XLOC_001105	XLOC_001105	Npl	chr1:153503015-153549714	WT	KO	OK	12.4576	13.7268	0.139972	0.400157	0.6895	0.998056	no
XLOC_001106	XLOC_001106	C230024C17Rik	chr1:153721239-153737829	WT	KO	NOTEST	0.0925474	0.0930021	0.00707035	0	1	1	no
XLOC_001107	XLOC_001107	Rgsl1	chr1:153779386-153844141	WT	KO	NOTEST	0.181523	0.204734	0.173597	0	1	1	no
XLOC_001108	XLOC_001108	5830403L16Rik	chr1:153849541-153851195	WT	KO	NOTEST	0	0	0	0	1	1	no
XLOC_001109	XLOC_001109	4930452N14Rik	chr1:154241520-154270416	WT	KO	NOTEST	0	0	0	0	1	1	no
XLOC_001110	XLOC_001110	Cacna1e	chr1:154392518-154725920	WT	KO	NOTEST	0.253789	0.594078	1.22702	0	1	1	no
XLOC_001111	XLOC_001111	Ier5	chr1:155096366-155099636	WT	KO	OK	12.3272	8.4871	-0.538501	-1.82961	0.06565	0.998056	no
XLOC_001112	XLOC_001112	Mr1	chr1:155127877-155146780	WT	KO	OK	3.64638	4.17592	0.195629	0.455927	0.64675	0.998056	no
XLOC_001113	XLOC_001113	Xpr1	chr1:155275656-155417444	WT	KO	OK	11.9239	12.4324	0.0602408	0.232649	0.8222	0.998056	no
XLOC_001114	XLOC_001114	Lhx4	chr1:155701693-155742027	WT	KO	NOTEST	0	0	0	0	1	1	no
XLOC_001115	XLOC_001115	Qsox1	chr1:155778154-155812899	WT	KO	OK	19.046	22.0891	0.21385	0.789387	0.4246	0.998056	no
XLOC_001116	XLOC_001116	Cep350	chr1:155844963-155973255	WT	KO	OK	10.84	10.8671	0.00360222	0.0147657	0.98845	0.998056	no
XLOC_001117	XLOC_001117	Tor1aip1	chr1:156004598-156068859	WT	KO	OK	18.8891	16.844	-0.165317	-0.424527	0.67205	0.998056	no
XLOC_001118	XLOC_001118	Fam163a	chr1:156075955-156205026	WT	KO	NOTEST	0	0	0	0	1	1	no
XLOC_001119	XLOC_001119	Tdrd5	chr1:156255295-156303606	WT	KO	NOTEST	0.0330088	0	#NAME?	0	1	1	no
XLOC_001120	XLOC_001120	Soat1	chr1:156428107-156474328	WT	KO	OK	6.72104	6.76295	0.0089682	0.0282378	0.97965	0.998056	no
XLOC_001121	XLOC_001121	Tor3a	chr1:156653616-156674339	WT	KO	OK	11.0389	8.53493	-0.371139	-1.24784	0.20535	0.998056	no
XLOC_001122	XLOC_001122	Fam20b	chr1:156678563-156718910	WT	KO	OK	16.374	15.7148	-0.0592797	-0.224883	0.8205	0.998056	no
XLOC_001123	XLOC_001123	Ralgps2	chr1:156804165-156939626	WT	KO	OK	9.25539	9.60681	0.0537634	0.159506	0.8699	0.998056	no
XLOC_001124	XLOC_001124	Tex35	chr1:157099147-157108645	WT	KO	NOTEST	0	0	0	0	1	1	no
XLOC_001125	XLOC_001125	Rasal2	chr1:157135182-157420236	WT	KO	OK	1.1372	1.08106	-0.0730309	-0.146727	0.8766	0.998056	no
XLOC_001126	XLOC_001126	Brinp2	chr1:158245268-158356260	WT	KO	NOTEST	0	0	0	0	1	1	no
XLOC_001127	XLOC_001127	Pappa2	chr1:158711730-158957438	WT	KO	NOTEST	0	0.00907577	inf	0	1	1	no
XLOC_001128	XLOC_001128	4930562F07Rik	chr1:160044379-160078586	WT	KO	OK	2.77868	5.84375	1.07249	1.18935	0.22765	0.998056	no
XLOC_001129	XLOC_001129	Tnn	chr1:160085031-160153575	WT	KO	NOTEST	0	0	0	0	1	1	no
XLOC_001130	XLOC_001130	Cacybp	chr1:160202366-160212892	WT	KO	OK	66.9137	57.7741	-0.211878	-0.848172	0.3873	0.998056	no
XLOC_001131	XLOC_001131	Rabgap1l	chr1:160219173-160792938	WT	KO	OK	38.6749	40.4094	0.0632959	0.251279	0.7927	0.998056	no
XLOC_001132	XLOC_001132	Gpr52	chr1:160219173-160792938	WT	KO	OK	2.30412	0.866772	-1.41049	-0.357559	0.625	0.998056	no
XLOC_001133	XLOC_001133	Zbtb37	chr1:161017755-161038697	WT	KO	OK	2.57915	2.4759	-0.0589407	-0.0303891	0.9774	0.998056	no
XLOC_001134	XLOC_001134	Dars2	chr1:161038788-161070642	WT	KO	OK	17.896	16.9024	-0.0824019	-0.299591	0.7594	0.998056	no
XLOC_001135	XLOC_001135	Klhl20	chr1:161088377-161131479	WT	KO	OK	6.75487	8.61728	0.351305	1.15123	0.24765	0.998056	no
XLOC_001136	XLOC_001136	4930469G21Rik	chr1:161142711-161170507	WT	KO	NOTEST	0	0	0	0	1	1	no
XLOC_001137	XLOC_001137	Prdx6	chr1:161240111-161251166	WT	KO	OK	124.746	116.563	-0.0978849	-0.405059	0.67795	0.998056	no
XLOC_001138	XLOC_001138	Fasl	chr1:161780691-161788495	WT	KO	NOTEST	0	0.146855	inf	0	1	1	no
XLOC_001139	XLOC_001139	Suco	chr1:161816111-161876813	WT	KO	OK	12.7734	13.3952	0.0685708	0.258728	0.78955	0.998056	no
XLOC_001140	XLOC_001140	4930558K02Rik	chr1:161942088-161979636	WT	KO	NOTEST	0	0	0	0	1	1	no
XLOC_001141	XLOC_001141	Dnm3	chr1:161987301-162478034	WT	KO	NOTEST	0	0	0	0	1	1	no
XLOC_001142	XLOC_001142	Mettl13	chr1:162533671-162548345	WT	KO	OK	13.0656	12.2588	-0.0919513	-0.322149	0.7463	0.998056	no
XLOC_001143	XLOC_001143	7420461P10Rik	chr1:162639149-162658219	WT	KO	NOTEST	0	0	0	0	1	1	no
XLOC_001144	XLOC_001144	Prrc2c	chr1:162671784-162740556	WT	KO	OK	42.9412	47.3609	0.141335	0.595296	0.5408	0.998056	no
XLOC_001145	XLOC_001145	Fmo4	chr1:162793882-162812549	WT	KO	NOTEST	0	0	0	0	1	1	no
XLOC_001146	XLOC_001146	Fmo1	chr1:162829560-162866548	WT	KO	NOTEST	0	0	0	0	1	1	no
XLOC_001147	XLOC_001147	Fmo2	chr1:162875046-162898712	WT	KO	NOTEST	0	0	0	0	1	1	no
XLOC_001148	XLOC_001148	Fmo6	chr1:162916550-162937225	WT	KO	NOTEST	0	0	0	0	1	1	no
XLOC_001149	XLOC_001149	Fmo3	chr1:162953799-162984491	WT	KO	NOTEST	0	0	0	0	1	1	no
XLOC_001150	XLOC_001150	Mroh9	chr1:163024301-163085670	WT	KO	NOTEST	0	0	0	0	1	1	no
XLOC_001151	XLOC_001151	Prrx1	chr1:163245118-163313650	WT	KO	NOTEST	0.435428	0.347169	-0.326796	0	1	1	no
XLOC_001152	XLOC_001152	Gorab	chr1:163384908-163403641	WT	KO	OK	3.56083	4.45299	0.322562	0.761045	0.4423	0.998056	no
XLOC_001153	XLOC_001153	Mettl11b	chr1:163702992-163725232	WT	KO	NOTEST	0	0	0	0	1	1	no
XLOC_001154	XLOC_001154	BC055324	chr1:163929099-163994781	WT	KO	OK	11.6436	12.2931	0.0783112	0.190785	0.85055	0.998056	no
XLOC_001155	XLOC_001155	Gm16548	chr1:164115263-164220274	WT	KO	OK	1.92017	0.936953	-1.03519	-0.785464	0.4326	0.998056	no
XLOC_001156	XLOC_001156	Blzf1	chr1:164289799-164307484	WT	KO	OK	5.34346	4.74783	-0.170506	-0.49584	0.6101	0.998056	no
XLOC_001157	XLOC_001157	Atp1b1	chr1:164307626-164458355	WT	KO	OK	2.72595	3.94434	0.533027	0.937377	0.33285	0.998056	no
XLOC_001158	XLOC_001158	Xcl1	chr1:164931647-164935510	WT	KO	OK	0.931176	1.1739	0.334181	0.187381	0.83205	0.998056	no
XLOC_001159	XLOC_001159	4930568G15Rik	chr1:165066616-165091930	WT	KO	NOTEST	0	0	0	0	1	1	no
XLOC_001160	XLOC_001160	Tbx19	chr1:165137852-165160773	WT	KO	NOTEST	0	0	0	0	1	1	no
XLOC_001161	XLOC_001161	Sft2d2	chr1:165174338-165194433	WT	KO	OK	24.6925	24.0065	-0.040648	-0.161947	0.8702	0.998056	no
XLOC_001162	XLOC_001162	Tiprl	chr1:165212285-165236958	WT	KO	OK	10.3252	9.77834	-0.0785084	-0.272528	0.7816	0.998056	no
XLOC_001163	XLOC_001163	Dcaf6	chr1:165329500-165460463	WT	KO	OK	6.86418	7.68695	0.163323	0.519707	0.5914	0.998056	no
XLOC_001164	XLOC_001164	Mpzl1	chr1:165592180-165634541	WT	KO	OK	2.46906	2.96815	0.265607	0.526483	0.5942	0.998056	no
XLOC_001165	XLOC_001165	Rcsd1	chr1:165648944-165708094	WT	KO	OK	34.1914	35.8824	0.0696447	0.279022	0.77295	0.998056	no
XLOC_001166	XLOC_001166	Pou2f1	chr1:165788680-166002634	WT	KO	OK	8.65526	9.30156	0.103896	0.40026	0.6844	0.998056	no
XLOC_001167	XLOC_001167	Dusp27	chr1:166098147-166127898	WT	KO	NOTEST	0	0.0542225	inf	0	1	1	no
XLOC_001168	XLOC_001168	Mael	chr1:166201384-166238744	WT	KO	NOTEST	0	0	0	0	1	1	no
XLOC_001169	XLOC_001169	Pogk	chr1:166379166-166409828	WT	KO	OK	6.19362	5.79862	-0.095073	-0.261899	0.78595	0.998056	no
XLOC_001170	XLOC_001170	Gm4846	chr1:166483612-166497588	WT	KO	NOTEST	0	0	0	0	1	1	no
XLOC_001171	XLOC_001171	Gm4847	chr1:166628970-166647693	WT	KO	NOTEST	0	0	0	0	1	1	no
XLOC_001172	XLOC_001172	Fmo9	chr1:166662054-166681845	WT	KO	NOTEST	0	0	0	0	1	1	no
XLOC_001173	XLOC_001173	Gm16701	chr1:166974022-166999730	WT	KO	NOTEST	0	0	0	0	1	1	no
XLOC_001174	XLOC_001174	Uck2	chr1:167222864-167285193	WT	KO	OK	53.21	53.5662	0.00962373	0.0356249	0.97055	0.998056	no
XLOC_001175	XLOC_001175	Mgst3	chr1:167372383-167393797	WT	KO	OK	18.76	21.3318	0.185345	0.433033	0.66945	0.998056	no
XLOC_001176	XLOC_001176	Lrrc52	chr1:167445674-167466780	WT	KO	NOTEST	0	0	0	0	1	1	no
XLOC_001177	XLOC_001177	Pbx1	chr1:168119363-168432169	WT	KO	OK	16.9046	15.1448	-0.158594	-0.623411	0.5245	0.998056	no
XLOC_001178	XLOC_001178	Nuf2	chr1:169497933-169531464	WT	KO	OK	21.5249	19.9889	-0.106803	-0.386738	0.69725	0.998056	no
XLOC_001179	XLOC_001179	Rgs4	chr1:169741476-169747642	WT	KO	NOTEST	0	0	0	0	1	1	no
XLOC_001180	XLOC_001180	Hsd17b7	chr1:169949536-169969205	WT	KO	OK	2.229	3.79658	0.768307	1.79082	0.0776	0.998056	no
XLOC_001181	XLOC_001181	Ddr2	chr1:169969408-170088944	WT	KO	NOTEST	0.0145908	0.0109954	-0.408162	0	1	1	no
XLOC_001182	XLOC_001182	Uap1	chr1:170141889-170174949	WT	KO	OK	23.5689	20.8817	-0.174641	-0.646666	0.5093	0.998056	no
XLOC_001183	XLOC_001183	Uhmk1	chr1:170193426-170215394	WT	KO	OK	27.4301	26.9613	-0.0248725	-0.102046	0.9136	0.998056	no
XLOC_001184	XLOC_001184	Gm7694	chr1:170298192-170306332	WT	KO	OK	9.46481	8.0741	-0.229272	-0.776416	0.43755	0.998056	no
XLOC_001185	XLOC_001185	Nos1ap	chr1:170315752-170589849	WT	KO	OK	11.5645	9.26525	-0.319807	-0.956788	0.3347	0.998056	no
XLOC_001186	XLOC_001186	Atf6	chr1:170704456-170867771	WT	KO	OK	7.2226	8.24044	0.190202	0.699091	0.4871	0.998056	no
XLOC_001187	XLOC_001187	Dusp12	chr1:170874178-170885540	WT	KO	OK	12.8797	14.9611	0.216123	0.635719	0.5196	0.998056	no
XLOC_001188	XLOC_001188	Fcrlb	chr1:170907272-170912941	WT	KO	NOTEST	0	0	0	0	1	1	no
XLOC_001189	XLOC_001189	Fcrla	chr1:170917593-170927583	WT	KO	NOTEST	0.155464	0.410496	1.40079	0	1	1	no
XLOC_001190	XLOC_001190	Fcgr2b	chr1:170960558-170976071	WT	KO	OK	6.88526	5.75445	-0.258833	-0.610302	0.5358	0.998056	no
XLOC_001191	XLOC_001191	Fcgr3	chr1:171051168-171059403	WT	KO	OK	1.61464	4.49266	1.47636	2.142	0.05135	0.998056	no
XLOC_001192	XLOC_001192	Mir6546	chr1:171064590-171064652	WT	KO	NOTEST	0	0	0	0	1	1	no
XLOC_001193	XLOC_001193	Sdhc	chr1:171129156-171150603	WT	KO	OK	90.4958	89.021	-0.0237053	-0.0917991	0.93055	0.998056	no
XLOC_001194	XLOC_001194	Pcp4l1	chr1:171173263-171196268	WT	KO	OK	15.6422	11.7806	-0.409027	-1.25584	0.2062	0.998056	no
XLOC_001195	XLOC_001195	Tomm40l	chr1:171213969-171222514	WT	KO	OK	10.6794	10.5754	-0.0141094	-0.0473457	0.96145	0.998056	no
XLOC_001196	XLOC_001196	Fcer1g	chr1:171229571-171234349	WT	KO	OK	30.399	30.4639	0.00307308	0.00829679	0.9888	0.998056	no
XLOC_001197	XLOC_001197	Ndufs2	chr1:171234859-171247112	WT	KO	OK	74.682	67.7038	-0.141523	-0.569961	0.5641	0.998056	no
XLOC_001198	XLOC_001198	Ppox	chr1:171270327-171281186	WT	KO	OK	22.3003	25.4234	0.189097	0.579163	0.55575	0.998056	no
XLOC_001199	XLOC_001199	Usp21	chr1:171281951-171287961	WT	KO	OK	17.4582	17.0654	-0.0328281	-0.1145	0.90765	0.998056	no
XLOC_001200	XLOC_001200	Ufc1	chr1:171288563-171294982	WT	KO	OK	48.0592	41.2023	-0.222088	-0.787762	0.43235	0.998056	no
XLOC_001201	XLOC_001201	Nit1	chr1:171329144-171345645	WT	KO	OK	18.6157	12.4059	-0.585486	-1.33093	0.17795	0.998056	no
XLOC_001202	XLOC_001202	Klhdc9	chr1:171358448-171360798	WT	KO	OK	3.19957	2.4235	-0.400788	-0.723812	0.46375	0.998056	no
XLOC_001203	XLOC_001203	Itln1	chr1:171518123-171535294	WT	KO	NOTEST	0	0.215983	inf	0	1	1	no
XLOC_001204	XLOC_001204	Ly9	chr1:171588612-171607410	WT	KO	OK	11.2798	10.9503	-0.0427732	-0.141466	0.88545	0.998056	no
XLOC_001205	XLOC_001205	Slamf7	chr1:171632402-171653037	WT	KO	NOTEST	0.435876	0.459895	0.077387	0	1	1	no
XLOC_001206	XLOC_001206	Vangl2	chr1:172001129-172027309	WT	KO	OK	5.65027	5.11414	-0.143829	-0.44328	0.6518	0.998056	no
XLOC_001207	XLOC_001207	Nhlh1	chr1:172052291-172057596	WT	KO	NOTEST	0.0456161	0	#NAME?	0	1	1	no
XLOC_001208	XLOC_001208	Ncstn	chr1:172066012-172122332	WT	KO	OK	21.7153	22.8106	0.0709946	0.131136	0.8929	0.998056	no
XLOC_001209	XLOC_001209	Pea15a	chr1:172196728-172206781	WT	KO	OK	4.64329	4.35861	-0.0912803	-0.245484	0.80945	0.998056	no
XLOC_001210	XLOC_001210	Casq1	chr1:172209893-172219895	WT	KO	NOTEST	0.0537093	0.121121	1.1732	0	1	1	no
XLOC_001211	XLOC_001211	Atp1a4	chr1:172223507-172258424	WT	KO	NOTEST	0	0	0	0	1	1	no
XLOC_001212	XLOC_001212	Atp1a2	chr1:172271708-172298064	WT	KO	NOTEST	0.162605	0.0558632	-1.54141	0	1	1	no
XLOC_001213	XLOC_001213	Kcnj9	chr1:172321032-172329263	WT	KO	NOTEST	0	0.0571714	inf	0	1	1	no
XLOC_001214	XLOC_001214	4933439K11Rik	chr1:172521129-172550806	WT	KO	NOTEST	0	0.451493	inf	0	1	1	no
XLOC_001215	XLOC_001215	Slamf8	chr1:172581376-172590568	WT	KO	NOTEST	0.38457	0.662582	0.784853	0	1	1	no
XLOC_001216	XLOC_001216	Fcrl6	chr1:172596639-172602551	WT	KO	NOTEST	0	0.205015	inf	0	1	1	no
XLOC_001217	XLOC_001217	Dusp23	chr1:172630768-172632974	WT	KO	OK	6.40356	5.83048	-0.135259	-0.312174	0.7516	0.998056	no
XLOC_001218	XLOC_001218	Apcs	chr1:172893960-172895054	WT	KO	NOTEST	0	0	0	0	1	1	no
XLOC_001219	XLOC_001219	Olfr1408	chr1:173130282-173131215	WT	KO	NOTEST	0	0	0	0	1	1	no
XLOC_001220	XLOC_001220	Olfr1406	chr1:173183441-173184504	WT	KO	NOTEST	0	0	0	0	1	1	no
XLOC_001221	XLOC_001221	Fcer1a	chr1:173221270-173227229	WT	KO	NOTEST	0	0.106117	inf	0	1	1	no
XLOC_001222	XLOC_001222	Mptx2	chr1:173274460-173277756	WT	KO	NOTEST	0	0	0	0	1	1	no
XLOC_001223	XLOC_001223	Ackr1	chr1:173331885-173333503	WT	KO	NOTEST	0	0.536741	inf	0	1	1	no
XLOC_001224	XLOC_001224	Cadm3	chr1:173334253-173367695	WT	KO	NOTEST	0.118629	0.107906	-0.136677	0	1	1	no
XLOC_001225	XLOC_001225	-	chr1:173474004-173480591	WT	KO	OK	17.0239	7.74274	-1.13665	-0.808837	0.459	0.998056	no
XLOC_001226	XLOC_001226	BC094916	chr1:173521310-173535957	WT	KO	NOTEST	0.172085	0	#NAME?	0	1	1	no
XLOC_001227	XLOC_001227	Pydc4	chr1:173591956-173599274	WT	KO	OK	0.391631	1.01548	1.37459	1.15219	0.251	0.998056	no
XLOC_001228	XLOC_001228	AI607873	chr1:173723427-173741809	WT	KO	OK	0.78666	0.927981	0.238355	0.3313	0.7372	0.998056	no
XLOC_001229	XLOC_001229	Ifi204	chr1:173747293-173766919	WT	KO	NOTEST	0.279735	0.175456	-0.672948	0	1	1	no
XLOC_001230	XLOC_001230	Mndal	chr1:173857219-173880273	WT	KO	OK	34.6656	29.9191	-0.212438	-0.69449	0.47325	0.998056	no
XLOC_001231	XLOC_001231	Mnda	chr1:173896354-173912922	WT	KO	NOTEST	0.193462	0.3394	0.810934	0	1	1	no
XLOC_001232	XLOC_001232	Ifi203	chr1:173920402-173942577	WT	KO	OK	56.4981	55.8637	-0.0162917	-0.0640319	0.9468	0.998056	no
XLOC_001233	XLOC_001233	Ifi202b	chr1:173962568-173982844	WT	KO	NOTEST	0	0	0	0	1	1	no
XLOC_001234	XLOC_001234	Ifi205	chr1:174011997-174031755	WT	KO	NOTEST	0.137904	0.207341	0.588338	0	1	1	no
XLOC_001235	XLOC_001235	Olfr231	chr1:174117090-174118014	WT	KO	NOTEST	0	0	0	0	1	1	no
XLOC_001236	XLOC_001236	Olfr419	chr1:174249888-174250976	WT	KO	NOTEST	0	0	0	0	1	1	no
XLOC_001237	XLOC_001237	Grem2	chr1:174833784-174921819	WT	KO	NOTEST	0	0	0	0	1	1	no
XLOC_001238	XLOC_001238	Rgs7	chr1:175059075-175492545	WT	KO	NOTEST	0	0	0	0	1	1	no
XLOC_001239	XLOC_001239	Fh1	chr1:175601377-175625635	WT	KO	OK	52.9497	53.2338	0.00771914	0.0298156	0.97645	0.998056	no
XLOC_001240	XLOC_001240	Opn3	chr1:175662420-175692632	WT	KO	OK	0.876754	1.12063	0.354063	0.298321	0.76845	0.998056	no
XLOC_001241	XLOC_001241	Chml	chr1:175662420-175692632	WT	KO	OK	2.89284	3.32993	0.203008	0.54325	0.58395	0.998056	no
XLOC_001242	XLOC_001242	Pld5	chr1:175962305-176275312	WT	KO	NOTEST	0.154876	0.0584254	-1.40645	0	1	1	no
XLOC_001243	XLOC_001243	Cep170	chr1:176733652-176814219	WT	KO	OK	7.64536	6.61227	-0.20944	-0.745274	0.44775	0.998056	no
XLOC_001244	XLOC_001244	Mir350	chr1:176733652-176814219	WT	KO	NOTEST	0	0	0	0	1	1	no
XLOC_001245	XLOC_001245	Hmga2-ps1	chr1:176814659-177258548	WT	KO	OK	0.4016	2.24822	2.48495	0.997822	0.321	0.998056	no
XLOC_001246	XLOC_001246	Akt3	chr1:176814659-177258548	WT	KO	OK	14.1273	16.3122	0.207468	0.515897	0.58	0.998056	no
XLOC_001247	XLOC_001247	2310043L19Rik	chr1:177641541-177642943	WT	KO	NOTEST	0	0	0	0	1	1	no
XLOC_001248	XLOC_001248	Adss	chr1:177763177-177796509	WT	KO	OK	72.789	73.0157	0.00448645	0.0178051	0.98565	0.998056	no
XLOC_001249	XLOC_001249	Hnrnpu	chr1:178324434-178337910	WT	KO	OK	279.698	265.494	-0.0751868	-0.312955	0.7468	0.998056	no
XLOC_001250	XLOC_001250	Smyd3	chr1:178955038-179518126	WT	KO	OK	10.0562	10.9539	0.123353	0.420777	0.66955	0.998056	no
XLOC_001251	XLOC_001251	Tfb2m	chr1:179528055-179546290	WT	KO	OK	17.9297	20.8927	0.220653	0.733545	0.45185	0.998056	no
XLOC_001252	XLOC_001252	Ahctf1	chr1:179744903-179804015	WT	KO	OK	24.1701	25.2343	0.0621637	0.255212	0.78985	0.998056	no
XLOC_001253	XLOC_001253	Adck3	chr1:179960877-180196020	WT	KO	OK	6.39763	6.51575	0.0263949	0.0617012	0.95235	0.998056	no
XLOC_001254	XLOC_001254	Psen2	chr1:180227003-180256300	WT	KO	OK	17.6906	17.7452	0.0044495	0.0152892	0.98645	0.998056	no
XLOC_001255	XLOC_001255	Gm5069	chr1:180326968-180424799	WT	KO	NOTEST	0.314166	0.428058	0.446281	0	1	1	no
XLOC_001256	XLOC_001256	6330403A02Rik	chr1:180432372-180483504	WT	KO	NOTEST	0.192672	0.112364	-0.777964	0	1	1	no
XLOC_001257	XLOC_001257	Mixl1	chr1:180693047-180697034	WT	KO	NOTEST	0	0.0533922	inf	0	1	1	no
XLOC_001258	XLOC_001258	H3f3a	chr1:180801318-180814130	WT	KO	OK	411.13	375.262	-0.131696	-0.54661	0.57945	0.998056	no
XLOC_001259	XLOC_001259	Ephx1	chr1:180989555-181017495	WT	KO	OK	1.2744	1.68645	0.404175	0.532953	0.59565	0.998056	no
XLOC_001260	XLOC_001260	Nvl	chr1:181093422-181144157	WT	KO	OK	24.0041	23.7841	-0.0132827	-0.0508783	0.9593	0.998056	no
XLOC_001261	XLOC_001261	Wdr26	chr1:181173225-181212123	WT	KO	OK	29.9715	30.5101	0.0256953	0.10671	0.91125	0.998056	no
XLOC_001262	XLOC_001262	Ccdc121	chr1:181509632-181511451	WT	KO	NOTEST	0	0	0	0	1	1	no
XLOC_001263	XLOC_001263	Lbr	chr1:181815314-181842401	WT	KO	OK	77.7284	80.4035	0.0488166	0.203007	0.8361	0.998056	no
XLOC_001264	XLOC_001264	Enah	chr1:181896385-182019980	WT	KO	NOTEST	0.37078	0.392241	0.0811794	0	1	1	no
XLOC_001265	XLOC_001265	Vmn1r1	chr1:182157177-182158098	WT	KO	NOTEST	0	0	0	0	1	1	no
XLOC_001266	XLOC_001266	Degs1	chr1:182275769-182282759	WT	KO	OK	14.0135	14.5522	0.0544227	0.165829	0.8683	0.998056	no
XLOC_001267	XLOC_001267	Fbxo28	chr1:182313101-182341606	WT	KO	OK	7.8287	8.77478	0.164591	0.560118	0.57355	0.998056	no
XLOC_001268	XLOC_001268	Capn2	chr1:182467258-182517483	WT	KO	OK	8.01502	8.30639	0.0515163	0.168997	0.86355	0.998056	no
XLOC_001269	XLOC_001269	Ccdc185	chr1:182747125-182749180	WT	KO	NOTEST	0	0	0	0	1	1	no
XLOC_001270	XLOC_001270	Disp1	chr1:183086263-183221529	WT	KO	OK	2.78865	2.93456	0.0735756	0.202238	0.8357	0.998056	no
XLOC_001271	XLOC_001271	Brox	chr1:183276341-183324501	WT	KO	OK	15.6609	17.1573	0.131653	0.382098	0.69625	0.998056	no
XLOC_001272	XLOC_001272	Mia3	chr1:183326235-183369565	WT	KO	OK	12.1855	12.7262	0.0626354	0.217655	0.8286	0.998056	no
XLOC_001273	XLOC_001273	1700056E22Rik	chr1:184033031-184033998	WT	KO	OK	1.4334	0.836126	-0.777648	-0.657191	0.51135	0.998056	no
XLOC_001274	XLOC_001274	1700112H15Rik	chr1:184527840-184557691	WT	KO	NOTEST	0	0	0	0	1	1	no
XLOC_001275	XLOC_001275	Hlx	chr1:184727103-184732493	WT	KO	OK	5.57873	4.69805	-0.247874	-0.603575	0.53425	0.998056	no
XLOC_001276	XLOC_001276	2014-03-01	chr1:184786766-184811300	WT	KO	NOTEST	0	0	0	0	1	1	no
XLOC_001277	XLOC_001277	2014-03-02	chr1:184813067-184845847	WT	KO	OK	41.2284	46.8673	0.184943	0.708546	0.47265	0.998056	no
XLOC_001278	XLOC_001278	Mir1981	chr1:184813067-184845847	WT	KO	NOTEST	0	0	0	0	1	1	no
XLOC_001279	XLOC_001279	C130074G19Rik	chr1:184871925-184883036	WT	KO	NOTEST	0.0271242	0.123084	2.18199	0	1	1	no
XLOC_001280	XLOC_001280	Mark1	chr1:184896423-184999549	WT	KO	NOTEST	0.0467433	0	#NAME?	0	1	1	no
XLOC_001281	XLOC_001281	Iars2	chr1:185204121-185329401	WT	KO	OK	26.4886	28.7036	0.115857	0.339709	0.7205	0.998056	no
XLOC_001282	XLOC_001282	9630028B13Rik	chr1:185429356-185441819	WT	KO	NOTEST	0.509408	0.440116	-0.210937	0	1	1	no
XLOC_001283	XLOC_001283	Gm2061	chr1:185447115-185468761	WT	KO	NOTEST	0	0.0831236	inf	0	1	1	no
XLOC_001284	XLOC_001284	Lyplal1	chr1:186087731-186117310	WT	KO	OK	1.51799	1.55168	0.0316714	0.0357317	0.96685	0.998056	no
XLOC_001285	XLOC_001285	Tgfb2	chr1:186623185-186705992	WT	KO	NOTEST	0.0498324	0.0753594	0.596703	0	1	1	no
XLOC_001286	XLOC_001286	Rrp15	chr1:186721086-186749358	WT	KO	OK	31.9231	31.1975	-0.0331668	-0.121049	0.9025	0.998056	no
XLOC_001287	XLOC_001287	Spata17	chr1:187048406-187215446	WT	KO	NOTEST	0.361723	0	#NAME?	0	1	1	no
XLOC_001288	XLOC_001288	9330162B11Rik	chr1:187609005-188214884	WT	KO	NOTEST	0	0	0	0	1	1	no
XLOC_001289	XLOC_001289	Kctd3	chr1:188971097-189007840	WT	KO	OK	6.59481	7.61935	0.208337	0.690835	0.4876	0.998056	no
XLOC_001290	XLOC_001290	Kcnk2	chr1:189207929-189402273	WT	KO	NOTEST	0	0	0	0	1	1	no
XLOC_001291	XLOC_001291	Cenpf	chr1:189640613-189688089	WT	KO	OK	8.32315	6.79101	-0.293503	-1.15474	0.2359	0.998056	no
XLOC_001292	XLOC_001292	Smyd2	chr1:189880491-189922288	WT	KO	OK	36.5359	36.9078	0.0146121	0.0555527	0.9564	0.998056	no
XLOC_001293	XLOC_001293	Prox1	chr1:190121776-190170680	WT	KO	NOTEST	0	0	0	0	1	1	no
XLOC_001294	XLOC_001294	Rps6kc1	chr1:190772878-190911770	WT	KO	OK	5.84603	5.18482	-0.173163	-0.321104	0.73575	0.998056	no
XLOC_001295	XLOC_001295	Vash2	chr1:190947645-190979296	WT	KO	OK	0.793316	1.14106	0.524408	0.841095	0.3895	0.998056	no
XLOC_001296	XLOC_001296	Mfsd7b	chr1:191005831-191029781	WT	KO	OK	5.59289	6.88578	0.300027	0.810022	0.4077	0.998056	no
XLOC_001297	XLOC_001297	Tatdn3	chr1:191045829-191062932	WT	KO	OK	5.08384	5.78719	0.186944	0.386865	0.6895	0.998056	no
XLOC_001298	XLOC_001298	Fam71a	chr1:191162583-191164817	WT	KO	NOTEST	0	0	0	0	1	1	no
XLOC_001299	XLOC_001299	Atf3	chr1:191170296-191183333	WT	KO	NOTEST	0.435854	0.0730249	-2.57738	0	1	1	no
XLOC_001300	XLOC_001300	Nenf	chr1:191306796-191318118	WT	KO	OK	15.7076	15.7927	0.00779752	0.0190423	0.98765	0.998056	no
XLOC_001301	XLOC_001301	Ppp2r5a	chr1:191325964-191397041	WT	KO	OK	39.6162	32.1964	-0.299193	-1.05596	0.27445	0.998056	no
XLOC_001302	XLOC_001302	Dtl	chr1:191537364-191575534	WT	KO	OK	34.2173	39.1455	0.194121	0.782545	0.42395	0.998056	no
XLOC_001303	XLOC_001303	1700034H15Rik	chr1:191894071-191913247	WT	KO	NOTEST	0.412174	0.499055	0.275947	0	1	1	no
XLOC_001304	XLOC_001304	Traf5	chr1:191997202-192092599	WT	KO	OK	2.85349	2.06237	-0.468422	-0.920548	0.34945	0.998056	no
XLOC_001305	XLOC_001305	Mir3473c	chr1:191997202-192092599	WT	KO	NOTEST	0	0	0	0	1	1	no
XLOC_001306	XLOC_001306	Rcor3	chr1:192098545-192151025	WT	KO	OK	7.96461	8.38509	0.0742232	0.21688	0.82205	0.998056	no
XLOC_001307	XLOC_001307	Hhat	chr1:192512827-192771219	WT	KO	OK	2.57757	1.92226	-0.423212	-0.825938	0.40565	0.998056	no
XLOC_001308	XLOC_001308	Sertad4	chr1:192844487-192855752	WT	KO	NOTEST	0	0.0492859	inf	0	1	1	no
XLOC_001309	XLOC_001309	Syt14	chr1:192897306-193035698	WT	KO	NOTEST	0.0636682	0.192341	1.59502	0	1	1	no
XLOC_001310	XLOC_001310	Diexf	chr1:193104402-193130251	WT	KO	OK	9.8034	9.95393	0.021984	0.0798919	0.9326	0.998056	no
XLOC_001311	XLOC_001311	Traf3ip3	chr1:193173468-193201546	WT	KO	OK	23.6816	19.8866	-0.251973	-0.893843	0.36235	0.998056	no
XLOC_001312	XLOC_001312	Hsd11b1	chr1:193221640-193264045	WT	KO	OK	0.607548	1.98868	1.71074	1.47807	0.1405	0.998056	no
XLOC_001313	XLOC_001313	G0s2	chr1:193272159-193273188	WT	KO	OK	0.741837	1.22217	0.720267	0.563919	0.592	0.998056	no
XLOC_001314	XLOC_001314	Camk1g	chr1:193346345-193370282	WT	KO	NOTEST	0	0.0324608	inf	0	1	1	no
XLOC_001315	XLOC_001315	Mir205	chr1:193507462-193507530	WT	KO	NOTEST	0	0	0	0	1	1	no
XLOC_001316	XLOC_001316	4930503O07Rik	chr1:194212186-194222759	WT	KO	NOTEST	0	0	0	0	1	1	no
XLOC_001317	XLOC_001317	Gm16897	chr1:194938820-194976959	WT	KO	OK	15.0698	13.1689	-0.194528	-0.191623	0.8393	0.998056	no
XLOC_001318	XLOC_001318	Cd46	chr1:195041899-195092248	WT	KO	OK	1.10417	2.72344	1.30247	1.23707	0.20955	0.998056	no
XLOC_001319	XLOC_001319	Cr1l	chr1:195102925-195131570	WT	KO	OK	50.2625	40.0768	-0.326716	-1.20791	0.21745	0.998056	no
XLOC_001320	XLOC_001320	Cr2	chr1:195136810-195176715	WT	KO	NOTEST	0.0820366	0.169899	1.05034	0	1	1	no
XLOC_001321	XLOC_001321	-	chr1:10316187-10316432	WT	KO	OK	5.53932	13.9872	1.33633	0.818292	0.4201	0.998056	no
XLOC_001322	XLOC_001322	-	chr1:17770092-17770641	WT	KO	OK	1.77241	2.68528	0.599363	0.469263	0.63155	0.998056	no
XLOC_001323	XLOC_001323	-	chr1:20996936-20999051	WT	KO	OK	4.53318	4.08039	-0.151817	-0.350327	0.7262	0.998056	no
XLOC_001324	XLOC_001324	-	chr1:30802341-30873916	WT	KO	OK	2.23988	2.88449	0.364898	0.128892	0.6182	0.998056	no
XLOC_001325	XLOC_001325	-	chr1:30802341-30873916	WT	KO	OK	1.1224	4.76139	2.08479	0.626629	0.4	0.998056	no
XLOC_001326	XLOC_001326	-	chr1:30802341-30873916	WT	KO	OK	5.00046	3.06645	-0.705492	-0.295756	0.61555	0.998056	no
XLOC_001327	XLOC_001327	-	chr1:30802341-30873916	WT	KO	OK	3.21159	4.05476	0.336328	0.144926	0.26035	0.998056	no
XLOC_001328	XLOC_001328	-	chr1:30802341-30873916	WT	KO	OK	6.94111	10.5161	0.599363	0.154795	0.7452	0.998056	no
XLOC_001329	XLOC_001329	-	chr1:34477713-34477993	WT	KO	OK	4.94315	9.36139	0.921291	0.608189	0.5904	0.998056	no
XLOC_001330	XLOC_001330	-	chr1:34488235-34488897	WT	KO	OK	3.78285	2.69703	-0.4881	-0.504722	0.62235	0.998056	no
XLOC_001331	XLOC_001331	-	chr1:36326491-36326961	WT	KO	OK	1.14939	7.25573	2.65826	1.83817	0.1199	0.998056	no
XLOC_001332	XLOC_001332	-	chr1:36327224-36327511	WT	KO	OK	4.61	9.60352	1.05879	0.729555	0.4666	0.998056	no
XLOC_001333	XLOC_001333	-	chr1:36327811-36328207	WT	KO	OK	2.12208	4.82257	1.18433	0.82769	0.43715	0.998056	no
XLOC_001334	XLOC_001334	-	chr1:38172338-38172781	WT	KO	OK	5.11691	1.29206	-1.9856	-1.32173	0.22915	0.998056	no
XLOC_001335	XLOC_001335	-	chr1:38693297-38693758	WT	KO	OK	3.17236	3.60471	0.184325	0.154058	0.87575	0.998056	no
XLOC_001336	XLOC_001336	-	chr1:45857635-45857815	WT	KO	OK	757.826	590.129	-0.360836	-0.966822	0.3399	0.998056	no
XLOC_001337	XLOC_001337	-	chr1:52109303-52109611	WT	KO	OK	0.951747	8.65165	3.18433	1.50124	0.2628	0.998056	no
XLOC_001338	XLOC_001338	-	chr1:52500784-52501260	WT	KO	OK	2.24807	3.1221	0.473832	0.364468	0.72085	0.998056	no
XLOC_001339	XLOC_001339	-	chr1:52501693-52501973	WT	KO	OK	2.47158	10.2975	2.05879	1.10704	0.30055	0.998056	no
XLOC_001340	XLOC_001340	-	chr1:52522742-52523012	WT	KO	OK	0	11.442	inf	#NAME?	0.00345	0.2546	no
XLOC_001341	XLOC_001341	-	chr1:54979353-54979622	WT	KO	OK	0	10.5161	inf	#NAME?	0.00725	0.394132	no
XLOC_001342	XLOC_001342	-	chr1:59714228-59714557	WT	KO	OK	10.4623	6.09651	-0.779149	-0.658458	0.51135	0.998056	no
XLOC_001343	XLOC_001343	-	chr1:59714718-59715173	WT	KO	OK	8.12048	3.99844	-1.02213	-1.02672	0.3081	0.998056	no
XLOC_001344	XLOC_001344	-	chr1:60070733-60071368	WT	KO	OK	2.3646	1.25387	-0.91521	-0.646631	0.5544	0.998056	no
XLOC_001345	XLOC_001345	-	chr1:60073119-60074089	WT	KO	OK	2.79403	3.52757	0.336328	0.449688	0.65745	0.998056	no
XLOC_001346	XLOC_001346	-	chr1:64029813-64030681	WT	KO	OK	2.3023	4.41826	0.9404	1.13756	0.26005	0.998056	no
XLOC_001347	XLOC_001347	-	chr1:64030936-64031208	WT	KO	OK	5.37499	17.3046	1.68683	1.23222	0.2399	0.998056	no
XLOC_001348	XLOC_001348	-	chr1:64031687-64032136	WT	KO	OK	4.15967	5.04167	0.277435	0.255078	0.81235	0.998056	no
XLOC_001349	XLOC_001349	-	chr1:64121778-64122612	WT	KO	OK	5.33841	3.55379	-0.58705	-0.82287	0.40635	0.998056	no
XLOC_001350	XLOC_001350	-	chr1:64993865-64994014	WT	KO	OK	140.026	97.9136	-0.516114	-0.480662	0.6343	0.998056	no
XLOC_001351	XLOC_001351	-	chr1:69511033-69511366	WT	KO	OK	0	6.51072	inf	#NAME?	0.00345	0.2546	no
XLOC_001352	XLOC_001352	-	chr1:74124694-74125174	WT	KO	OK	2.95398	4.47543	0.599363	0.524478	0.5857	0.998056	no
XLOC_001353	XLOC_001353	-	chr1:74270659-74270889	WT	KO	OK	22.6222	11.9958	-0.91521	-0.646631	0.5544	0.998056	no
XLOC_001354	XLOC_001354	-	chr1:82900156-82900991	WT	KO	OK	6.46055	4.89402	-0.400637	-0.647938	0.51545	0.998056	no
XLOC_001355	XLOC_001355	-	chr1:85111537-85111826	WT	KO	OK	0	4.28154	inf	#NAME?	0.03645	0.998056	no
XLOC_001356	XLOC_001356	-	chr1:86338889-86339190	WT	KO	OK	12.1389	3.06518	-1.9856	-1.32173	0.22915	0.998056	no
XLOC_001357	XLOC_001357	-	chr1:86372665-86372890	WT	KO	OK	0	20.2664	inf	#NAME?	0.00345	0.2546	no
XLOC_001358	XLOC_001358	-	chr1:86434656-86435525	WT	KO	OK	4.29117	2.20581	-0.960065	-1.17054	0.2542	0.998056	no
XLOC_001359	XLOC_001359	-	chr1:86442099-86442534	WT	KO	OK	1.7647	4.0104	1.18433	0.82769	0.43715	0.998056	no
XLOC_001360	XLOC_001360	-	chr1:86449933-86450097	WT	KO	OK	7.47786	56.6466	2.92129	1.34088	0.2918	0.998056	no
XLOC_001361	XLOC_001361	-	chr1:86503668-86503925	WT	KO	OK	3.18382	14.4709	2.18433	1.18466	0.2928	0.998056	no
XLOC_001362	XLOC_001362	-	chr1:86525624-86526043	WT	KO	OK	6.6356	1.43618	-2.20799	-1.49967	0.1741	0.998056	no
XLOC_001363	XLOC_001363	-	chr1:86533484-86533681	WT	KO	OK	0	31.9482	inf	#NAME?	0.00345	0.2546	no
XLOC_001364	XLOC_001364	-	chr1:86537085-86537343	WT	KO	OK	15.7319	2.38346	-2.72257	-1.43933	0.2598	0.998056	no
XLOC_001365	XLOC_001365	-	chr1:91227513-91228120	WT	KO	OK	0.505776	3.63981	2.84729	1.59834	0.2194	0.998056	no
XLOC_001366	XLOC_001366	-	chr1:91228196-91228536	WT	KO	OK	0.743167	5.62966	2.92129	1.34088	0.2918	0.998056	no
XLOC_001367	XLOC_001367	-	chr1:91289352-91289750	WT	KO	OK	6.82608	3.57987	-0.931152	-0.790955	0.43945	0.998056	no
XLOC_001368	XLOC_001368	-	chr1:91932191-92180326	WT	KO	OK	2.06907	5.22455	1.33633	0.528405	0.50775	0.998056	no
XLOC_001369	XLOC_001369	-	chr1:93370329-93370901	WT	KO	OK	1.66164	3.35661	1.0144	0.826667	0.3972	0.998056	no
XLOC_001370	XLOC_001370	-	chr1:95667733-95668182	WT	KO	OK	5.82353	5.98699	0.0399354	0.0422858	0.9624	0.998056	no
XLOC_001371	XLOC_001371	-	chr1:105989472-105989852	WT	KO	OK	2.31318	7.44721	1.68683	1.23222	0.2399	0.998056	no
XLOC_001372	XLOC_001372	-	chr1:106765635-106766077	WT	KO	OK	1.2846	3.24372	1.33633	0.818292	0.4201	0.998056	no
XLOC_001373	XLOC_001373	-	chr1:106766311-106766647	WT	KO	OK	3.0582	5.79165	0.921291	0.608189	0.5904	0.998056	no
XLOC_001374	XLOC_001374	-	chr1:106767726-106767958	WT	KO	OK	8.7965	16.6589	0.921291	0.608189	0.5904	0.998056	no
XLOC_001375	XLOC_001375	-	chr1:118388207-118388570	WT	KO	OK	3.83413	5.32482	0.473832	0.364468	0.72085	0.998056	no
XLOC_001376	XLOC_001376	-	chr1:119652595-119653305	WT	KO	OK	4.02825	5.49268	0.44736	0.597454	0.54565	0.998056	no
XLOC_001377	XLOC_001377	-	chr1:119653384-119654902	WT	KO	OK	3.18003	3.93658	0.3079	0.565326	0.56725	0.998056	no
XLOC_001378	XLOC_001378	-	chr1:131046783-131046954	WT	KO	OK	0	48.4722	inf	#NAME?	0.00725	0.394132	no
XLOC_001379	XLOC_001379	-	chr1:131050324-131050680	WT	KO	OK	8.01226	3.54053	-1.17824	-0.854326	0.4165	0.998056	no
XLOC_001380	XLOC_001380	-	chr1:131051488-131051691	WT	KO	OK	37.965	7.84347	-2.27511	-1.24662	0.26615	0.998056	no
XLOC_001381	XLOC_001381	-	chr1:132985096-132985448	WT	KO	OK	2.05554	5.19041	1.33633	0.818292	0.4201	0.998056	no
XLOC_001382	XLOC_001382	-	chr1:133043557-133043820	WT	KO	OK	17.8147	3.37376	-2.40064	-1.31951	0.2487	0.998056	no
XLOC_001383	XLOC_001383	-	chr1:133699258-133699656	WT	KO	OK	6.82608	0.795526	-3.10108	-1.67629	0.23045	0.998056	no
XLOC_001384	XLOC_001384	-	chr1:133700380-133700604	WT	KO	OK	2.46836	24.3079	3.2998	1.55568	0.2614	0.998056	no
XLOC_001385	XLOC_001385	-	chr1:133702521-133801278	WT	KO	OK	2.07985	2.88848	0.473832	0.0918555	0.82835	0.998056	no
XLOC_001386	XLOC_001386	-	chr1:133702521-133801278	WT	KO	OK	1.27791	4.59821	1.84729	0.338908	0.5925	0.998056	no
XLOC_001387	XLOC_001387	-	chr1:133702521-133801278	WT	KO	OK	1.36588	3.02447	1.14685	0.356238	0.59475	0.998056	no
XLOC_001388	XLOC_001388	-	chr1:133702521-133801278	WT	KO	OK	2.80476	5.66578	1.0144	0.210951	0.7139	0.998056	no
XLOC_001389	XLOC_001389	-	chr1:133702521-133801278	WT	KO	OK	1.56791	3.16727	1.0144	0.210951	0.7137	0.998056	no
XLOC_001390	XLOC_001390	-	chr1:133702521-133801278	WT	KO	OK	2.75428	4.17287	0.599363	0.118258	0.79835	0.998056	no
XLOC_001391	XLOC_001391	-	chr1:133702521-133801278	WT	KO	OK	3.87499	3.81601	-0.0221255	-0.00511427	0.8914	0.998056	no
XLOC_001392	XLOC_001392	-	chr1:133702521-133801278	WT	KO	OK	0.711029	3.41127	2.26233	0.369622	0.54735	0.998056	no
XLOC_001393	XLOC_001393	-	chr1:133702521-133801278	WT	KO	OK	1.33974	3.18964	1.25144	0.407862	0.5139	0.998056	no
XLOC_001394	XLOC_001394	-	chr1:133702521-133801278	WT	KO	OK	5.91382	16.4261	1.47383	0.226992	0.6349	0.998056	no
XLOC_001395	XLOC_001395	-	chr1:133702521-133801278	WT	KO	OK	1.03951	6.29962	2.59936	0.353155	0.51455	0.998056	no
XLOC_001396	XLOC_001396	-	chr1:133702521-133801278	WT	KO	OK	6.47077	4.13586	-0.64575	-0.236753	0.55235	0.998056	no
XLOC_001397	XLOC_001397	-	chr1:133702521-133801278	WT	KO	OK	3.11187	3.53598	0.184325	0.0483259	0.85275	0.998056	no
XLOC_001398	XLOC_001398	-	chr1:133702521-133801278	WT	KO	OK	6.31685	4.78516	-0.400637	-0.10569	0.81145	0.998056	no
XLOC_001399	XLOC_001399	-	chr1:133702521-133801278	WT	KO	OK	7.05196	16.0261	1.18433	0.250916	0.6933	0.998056	no
XLOC_001400	XLOC_001400	-	chr1:133702521-133801278	WT	KO	OK	1.81988	4.13581	1.18433	0.250916	0.70035	0.998056	no
XLOC_001401	XLOC_001401	-	chr1:133702521-133801278	WT	KO	OK	1.63381	4.53805	1.47383	0.226992	0.6458	0.998056	no
XLOC_001402	XLOC_001402	-	chr1:133702521-133801278	WT	KO	OK	3.69749	7.93598	1.10186	0.231388	0.6994	0.998056	no
XLOC_001403	XLOC_001403	-	chr1:133702521-133801278	WT	KO	OK	3.15203	3.68109	0.223854	0.0835493	0.5933	0.998056	no
XLOC_001404	XLOC_001404	-	chr1:133702521-133801278	WT	KO	OK	1.82531	3.68725	1.0144	0.210951	0.70705	0.998056	no
XLOC_001405	XLOC_001405	-	chr1:134754788-134756679	WT	KO	OK	3.98725	2.97467	-0.422663	-0.852383	0.39815	0.998056	no
XLOC_001406	XLOC_001406	-	chr1:134757497-134758615	WT	KO	OK	3.34516	2.70297	-0.307528	-0.440539	0.65855	0.998056	no
XLOC_001407	XLOC_001407	-	chr1:135296010-135296432	WT	KO	OK	7.01189	0.708223	-3.30753	-1.79657	0.2265	0.998056	no
XLOC_001408	XLOC_001408	-	chr1:135434579-135607908	WT	KO	OK	1.64828	3.74597	1.18438	0.488721	0.5439	0.998056	no
XLOC_001409	XLOC_001409	-	chr1:135655470-135655990	WT	KO	OK	3.2251	0.488617	-2.72257	-1.43933	0.2598	0.998056	no
XLOC_001410	XLOC_001410	-	chr1:135660185-135688523	WT	KO	OK	0.483005	2.9271	2.59936	1.28453	0.0571	0.998056	no
XLOC_001411	XLOC_001411	-	chr1:135719774-135720161	WT	KO	OK	1.66921	4.63639	1.47383	0.936165	0.3491	0.998056	no
XLOC_001412	XLOC_001412	-	chr1:135724724-135725295	WT	KO	OK	6.94235	3.15539	-1.1376	-1.2645	0.2096	0.998056	no
XLOC_001413	XLOC_001413	-	chr1:137898608-137899295	WT	KO	OK	5.48608	5.27471	-0.0566828	-0.0794155	0.93525	0.998056	no
XLOC_001414	XLOC_001414	-	chr1:137899575-137900088	WT	KO	OK	0.989446	6.9956	2.82176	1.96755	0.10835	0.998056	no
XLOC_001415	XLOC_001415	-	chr1:137900398-137901809	WT	KO	OK	3.46194	2.81439	-0.298758	-0.495492	0.6217	0.998056	no
XLOC_001416	XLOC_001416	-	chr1:137902134-137903295	WT	KO	OK	3.72733	3.38825	-0.137603	-0.219429	0.82135	0.998056	no
XLOC_001417	XLOC_001417	-	chr1:137903370-137903619	WT	KO	OK	0	14.6243	inf	#NAME?	0.00345	0.2546	no
XLOC_001418	XLOC_001418	-	chr1:137904144-137904946	WT	KO	OK	2.38597	3.87306	0.698899	0.815545	0.41535	0.998056	no
XLOC_001419	XLOC_001419	-	chr1:137905071-137906178	WT	KO	OK	1.80582	3.16338	0.808816	1.01648	0.29955	0.998056	no
XLOC_001420	XLOC_001420	-	chr1:137908670-137909042	WT	KO	OK	3.63259	8.71395	1.26233	1.06497	0.30305	0.998056	no
XLOC_001421	XLOC_001421	-	chr1:137909626-137909981	WT	KO	OK	1.34397	5.59947	2.05879	1.10704	0.30055	0.998056	no
XLOC_001422	XLOC_001422	-	chr1:137910166-137910639	WT	KO	OK	4.54627	3.15692	-0.526168	-0.467596	0.65375	0.998056	no
XLOC_001423	XLOC_001423	-	chr1:137911694-137912176	WT	KO	OK	7.33183	2.77702	-1.40064	-1.25869	0.2239	0.998056	no
XLOC_001424	XLOC_001424	-	chr1:137913891-137914206	WT	KO	OK	1.79562	11.5619	2.68683	1.49584	0.2256	0.998056	no
XLOC_001425	XLOC_001425	-	chr1:137914424-137914758	WT	KO	OK	10.0837	9.40141	-0.101077	-0.0997214	0.92655	0.998056	no
XLOC_001426	XLOC_001426	-	chr1:137914827-137915305	WT	KO	OK	4.83526	1.40878	-1.77915	-1.28604	0.2254	0.998056	no
XLOC_001427	XLOC_001427	-	chr1:137915684-137916134	WT	KO	OK	2.89993	4.07971	0.492448	0.393919	0.712	0.998056	no
XLOC_001428	XLOC_001428	-	chr1:137916456-137916940	WT	KO	OK	2.18384	3.58434	0.71484	0.55967	0.59235	0.998056	no
XLOC_001429	XLOC_001429	-	chr1:137917033-137917477	WT	KO	OK	8.49264	2.89502	-1.55264	-1.40339	0.1872	0.998056	no
XLOC_001430	XLOC_001430	-	chr1:137918074-137918604	WT	KO	OK	5.00187	2.84178	-0.815675	-0.789225	0.43385	0.998056	no
XLOC_001431	XLOC_001431	-	chr1:137921681-137922389	WT	KO	OK	1.41548	3.8295	1.43586	1.29235	0.22035	0.998056	no
XLOC_001432	XLOC_001432	-	chr1:137922721-137923112	WT	KO	OK	3.26762	6.18825	0.921291	0.74898	0.46155	0.998056	no
XLOC_001433	XLOC_001433	-	chr1:137923337-137923654	WT	KO	OK	11.4839	2.67672	-2.10108	-1.41578	0.18205	0.998056	no
XLOC_001434	XLOC_001434	-	chr1:137924414-137924821	WT	KO	OK	2.50955	4.94272	0.977874	0.687669	0.55065	0.998056	no
XLOC_001435	XLOC_001435	-	chr1:137924871-137925113	WT	KO	OK	13.4389	14.5433	0.113936	0.0846876	0.934	0.998056	no
XLOC_001436	XLOC_001436	-	chr1:137926225-137926880	WT	KO	OK	0.903896	3.76598	2.05879	1.5494	0.1667	0.998056	no
XLOC_001437	XLOC_001437	-	chr1:137927262-137927715	WT	KO	OK	7.36713	5.58077	-0.400637	-0.440681	0.65925	0.998056	no
XLOC_001438	XLOC_001438	-	chr1:137929355-137929756	WT	KO	OK	0	6.65955	inf	#NAME?	0.0003	0.0790138	no
XLOC_001439	XLOC_001439	-	chr1:137930294-137930880	WT	KO	OK	1.86753	2.8294	0.599363	0.492052	0.6177	0.998056	no
XLOC_001440	XLOC_001440	-	chr1:137930933-137931254	WT	KO	OK	5.98998	7.13044	0.25144	0.197452	0.85235	0.998056	no
XLOC_001441	XLOC_001441	-	chr1:137931307-137932606	WT	KO	OK	4.56063	5.07641	0.154578	0.300591	0.7612	0.998056	no
XLOC_001442	XLOC_001442	-	chr1:137933020-137934479	WT	KO	OK	4.30403	3.32192	-0.37367	-0.68967	0.4928	0.998056	no
XLOC_001443	XLOC_001443	-	chr1:137935336-137936059	WT	KO	OK	5.10555	3.42132	-0.577515	-0.720638	0.48275	0.998056	no
XLOC_001444	XLOC_001444	-	chr1:137936673-137937017	WT	KO	OK	8.67428	3.83307	-1.17824	-0.854326	0.4165	0.998056	no
XLOC_001445	XLOC_001445	-	chr1:137937256-137939264	WT	KO	OK	4.57607	3.2525	-0.49256	-1.06341	0.28325	0.998056	no
XLOC_001446	XLOC_001446	-	chr1:137939355-137939556	WT	KO	OK	35.7272	2.70642	-3.72257	-1.5028	0.2607	0.998056	no
XLOC_001447	XLOC_001447	-	chr1:137940320-137941198	WT	KO	OK	4.23387	3.43635	-0.301101	-0.419496	0.6741	0.998056	no
XLOC_001448	XLOC_001448	-	chr1:137941729-137942022	WT	KO	OK	2.17656	11.5416	2.40672	1.32071	0.2485	0.998056	no
XLOC_001449	XLOC_001449	-	chr1:137942395-137942727	WT	KO	OK	2.36126	6.55861	1.47383	0.936165	0.3491	0.998056	no
XLOC_001450	XLOC_001450	-	chr1:137942903-137943601	WT	KO	OK	2.26935	1.71909	-0.400637	-0.35316	0.7308	0.998056	no
XLOC_001451	XLOC_001451	-	chr1:137943689-137943903	WT	KO	OK	8.63414	26.1622	1.59936	1.02817	0.28995	0.998056	no
XLOC_001452	XLOC_001452	-	chr1:137944426-137944647	WT	KO	OK	0	25.4259	inf	#NAME?	0.00125	0.173591	no
XLOC_001453	XLOC_001453	-	chr1:137944883-137945321	WT	KO	OK	2.1776	3.959	0.862397	0.606466	0.57045	0.998056	no
XLOC_001454	XLOC_001454	-	chr1:137945671-137945902	WT	KO	OK	22.3034	1.68954	-3.72257	-1.5028	0.2607	0.998056	no
XLOC_001455	XLOC_001455	-	chr1:137946175-137946622	WT	KO	OK	4.61329	5.71856	0.309856	0.305797	0.76255	0.998056	no
XLOC_001456	XLOC_001456	-	chr1:137946956-137947245	WT	KO	OK	5.65202	11.132	0.977874	0.687669	0.55065	0.998056	no
XLOC_001457	XLOC_001457	-	chr1:137949501-137950088	WT	KO	OK	2.92703	3.6283	0.309856	0.305797	0.76255	0.998056	no
XLOC_001458	XLOC_001458	-	chr1:137950635-137951058	WT	KO	OK	6.04926	6.34494	0.0688481	0.0705792	0.95205	0.998056	no
XLOC_001459	XLOC_001459	-	chr1:137951685-137951965	WT	KO	OK	8.65052	16.8505	0.961933	0.824432	0.43435	0.998056	no
XLOC_001460	XLOC_001460	-	chr1:137952684-137953281	WT	KO	OK	2.59323	4.12531	0.669752	0.654948	0.53095	0.998056	no
XLOC_001461	XLOC_001461	-	chr1:137954066-137954944	WT	KO	OK	2.57056	4.58179	0.833828	1.06955	0.29725	0.998056	no
XLOC_001462	XLOC_001462	-	chr1:137955641-137956234	WT	KO	OK	3.66785	3.57234	-0.0380671	-0.0397548	0.9599	0.998056	no
XLOC_001463	XLOC_001463	-	chr1:137957128-137957424	WT	KO	OK	3.17518	12.0264	1.92129	1.26648	0.22725	0.998056	no
XLOC_001464	XLOC_001464	-	chr1:137958199-137958856	WT	KO	OK	1.57483	4.43105	1.49245	1.34037	0.205	0.998056	no
XLOC_001465	XLOC_001465	-	chr1:137961140-137961840	WT	KO	OK	4.72588	1.71216	-1.46477	-1.45981	0.15015	0.998056	no
XLOC_001466	XLOC_001466	-	chr1:137962231-137962518	WT	KO	OK	13.83	0	#NAME?	#NAME?	0.00085	0.162308	no
XLOC_001467	XLOC_001467	-	chr1:137962595-137962914	WT	KO	OK	10.4322	1.97566	-2.40064	-1.31951	0.2487	0.998056	no
XLOC_001468	XLOC_001468	-	chr1:137963231-137963704	WT	KO	OK	3.03085	2.86993	-0.0787091	-0.0607479	0.93805	0.998056	no
XLOC_001469	XLOC_001469	-	chr1:137964026-137964303	WT	KO	OK	16.5693	9.65511	-0.779149	-0.658458	0.51135	0.998056	no
XLOC_001470	XLOC_001470	-	chr1:137964384-137964727	WT	KO	OK	3.63919	7.71896	1.08479	0.778222	0.4386	0.998056	no
XLOC_001471	XLOC_001471	-	chr1:137966137-137966438	WT	KO	OK	3.03474	12.2607	2.0144	1.32996	0.1963	0.998056	no
XLOC_001472	XLOC_001472	-	chr1:143599696-143600317	WT	KO	OK	5.37676	3.14734	-0.772606	-0.862764	0.3866	0.998056	no
XLOC_001473	XLOC_001473	-	chr1:143601998-143602317	WT	KO	OK	1.7387	9.87829	2.50625	1.38354	0.2472	0.998056	no
XLOC_001474	XLOC_001474	-	chr1:143603664-143603924	WT	KO	OK	10.7573	16.2979	0.599363	0.492052	0.6177	0.998056	no
XLOC_001475	XLOC_001475	-	chr1:143996771-143997090	WT	KO	OK	10.4322	13.8296	0.406718	0.418485	0.69415	0.998056	no
XLOC_001476	XLOC_001476	-	chr1:151343844-151344295	WT	KO	OK	3.30079	5.93851	0.84729	0.771813	0.4439	0.998056	no
XLOC_001477	XLOC_001477	-	chr1:151749853-151750082	WT	KO	OK	0	12.1684	inf	#NAME?	0.032	0.998056	no
XLOC_001478	XLOC_001478	-	chr1:152902903-152903088	WT	KO	OK	52.7793	36.3468	-0.538141	-0.443045	0.66875	0.998056	no
XLOC_001479	XLOC_001479	-	chr1:156366231-156366519	WT	KO	OK	37.665	38.0428	0.0144003	0.0227236	0.97655	0.998056	no
XLOC_001480	XLOC_001480	-	chr1:156424783-156424994	WT	KO	OK	42.2811	2.28778	-4.20799	-1.72574	0.2534	0.998056	no
XLOC_001481	XLOC_001481	-	chr1:156425383-156425961	WT	KO	OK	5.44993	3.09634	-0.815675	-0.873121	0.38155	0.998056	no
XLOC_001482	XLOC_001482	-	chr1:159168633-159168689	WT	KO	OK	5028.05	20948.8	2.05879	1.10704	0.30055	0.998056	no
XLOC_001483	XLOC_001483	-	chr1:161005994-161006476	WT	KO	OK	3.29932	7.49795	1.18433	1.18558	0.24665	0.998056	no
XLOC_001484	XLOC_001484	-	chr1:161006556-161007619	WT	KO	OK	3.55934	3.59504	0.0144003	0.0218642	0.97225	0.998056	no
XLOC_001485	XLOC_001485	-	chr1:161007971-161008271	WT	KO	OK	9.1859	18.5561	1.0144	0.997451	0.31785	0.998056	no
XLOC_001486	XLOC_001486	-	chr1:161008327-161008795	WT	KO	OK	5.40444	3.80156	-0.507552	-0.479951	0.64335	0.998056	no
XLOC_001487	XLOC_001487	-	chr1:161009691-161009987	WT	KO	OK	27.5182	3.20703	-3.10108	-2.21122	0.10695	0.998056	no
XLOC_001488	XLOC_001488	-	chr1:161011080-161011489	WT	KO	OK	1.49109	7.90677	2.40672	1.63876	0.13765	0.998056	no
XLOC_001489	XLOC_001489	-	chr1:161012086-161012667	WT	KO	OK	2.70328	3.68604	0.44736	0.42516	0.6883	0.998056	no
XLOC_001490	XLOC_001490	-	chr1:161013717-161014188	WT	KO	OK	5.72541	2.60228	-1.1376	-0.978035	0.3478	0.998056	no
XLOC_001491	XLOC_001491	-	chr1:161014782-161015697	WT	KO	OK	3.29684	2.38885	-0.464768	-0.569424	0.5704	0.998056	no
XLOC_001492	XLOC_001492	-	chr1:165281915-165282478	WT	KO	OK	3.40658	0	#NAME?	#NAME?	0.00085	0.162308	no
XLOC_001493	XLOC_001493	-	chr1:165324628-165325328	WT	KO	OK	3.90399	2.33476	-0.741674	-0.78461	0.4391	0.998056	no
XLOC_001494	XLOC_001494	-	chr1:165325743-165326607	WT	KO	OK	3.39717	2.92436	-0.216213	-0.268799	0.7909	0.998056	no
XLOC_001495	XLOC_001495	-	chr1:165708700-165709745	WT	KO	OK	3.15078	4.31458	0.453512	0.689673	0.4932	0.998056	no
XLOC_001496	XLOC_001496	-	chr1:166378789-166379115	WT	KO	OK	9.0556	3.74173	-1.27511	-0.926427	0.37935	0.998056	no
XLOC_001497	XLOC_001497	-	chr1:170307050-170307456	WT	KO	OK	8.57456	1.91042	-2.16617	-1.60491	0.1607	0.998056	no
XLOC_001498	XLOC_001498	-	chr1:171325985-171326186	WT	KO	OK	0	27.0642	inf	#NAME?	0.00725	0.394132	no
XLOC_001499	XLOC_001499	-	chr1:171327964-171328326	WT	KO	OK	1.92892	5.35775	1.47383	0.936165	0.3491	0.998056	no
XLOC_001500	XLOC_001500	-	chr1:171501788-171502091	WT	KO	OK	0.993835	7.52853	2.92129	1.34088	0.2918	0.998056	no
XLOC_001501	XLOC_001501	-	chr1:171895570-171896007	WT	KO	OK	1.74955	3.31332	0.921291	0.608189	0.5904	0.998056	no
XLOC_001502	XLOC_001502	-	chr1:171896293-171897038	WT	KO	OK	5.08632	2.28326	-1.15552	-1.30464	0.20385	0.998056	no
XLOC_001503	XLOC_001503	-	chr1:171899222-171899802	WT	KO	OK	2.43942	4.92779	1.0144	0.997451	0.31785	0.998056	no
XLOC_001504	XLOC_001504	-	chr1:172514185-172515120	WT	KO	OK	5.43735	5.49189	0.0144003	0.0246826	0.97725	0.998056	no
XLOC_001505	XLOC_001505	-	chr1:173785467-173785832	WT	KO	OK	0.631255	3.82552	2.59936	1.18943	0.30045	0.998056	no
XLOC_001506	XLOC_001506	-	chr1:176814659-177258548	WT	KO	OK	2.77945	2.57339	-0.111131	-0.0447388	0.3748	0.998056	no
XLOC_001507	XLOC_001507	-	chr1:177985525-177985817	WT	KO	OK	5.4928	8.32186	0.599363	0.39787	0.7025	0.998056	no
XLOC_001508	XLOC_001508	-	chr1:178314145-178314477	WT	KO	OK	8.65796	0.596237	-3.86007	-1.56863	0.2562	0.998056	no
XLOC_001509	XLOC_001509	-	chr1:179959976-179960185	WT	KO	OK	21.8428	28.3653	0.37697	0.301549	0.7795	0.998056	no
XLOC_001510	XLOC_001510	-	chr1:179960256-179960760	WT	KO	OK	6.45448	10.8082	0.743753	1.00464	0.3199	0.998056	no
XLOC_001511	XLOC_001511	-	chr1:180603815-180604049	WT	KO	OK	6.41583	16.2005	1.33633	0.818292	0.4201	0.998056	no
XLOC_001512	XLOC_001512	-	chr1:180798600-180799648	WT	KO	OK	5.55464	5.12251	-0.116844	-0.21196	0.8283	0.998056	no
XLOC_001513	XLOC_001513	-	chr1:180815827-180815992	WT	KO	OK	14.6188	66.4444	2.18433	1.18466	0.2928	0.998056	no
XLOC_001514	XLOC_001514	-	chr1:180849710-180850855	WT	KO	OK	3.14087	1.88702	-0.735056	-0.936726	0.35545	0.998056	no
XLOC_001515	XLOC_001515	-	chr1:180941709-180942222	WT	KO	OK	2.30871	3.4978	0.599363	0.492052	0.6177	0.998056	no
XLOC_001516	XLOC_001516	-	chr1:181089700-181090365	WT	KO	OK	1.98965	5.35896	1.42944	1.46688	0.1616	0.998056	no
XLOC_001517	XLOC_001517	-	chr1:181213020-181213335	WT	KO	OK	1.79562	7.48124	2.05879	1.10704	0.30055	0.998056	no
XLOC_001518	XLOC_001518	-	chr1:181214584-181215117	WT	KO	OK	1.8586	3.98914	1.10186	0.912563	0.35405	0.998056	no
XLOC_001519	XLOC_001519	-	chr1:186716855-186717227	WT	KO	OK	2.42173	5.50355	1.18433	0.82769	0.43715	0.998056	no
XLOC_001520	XLOC_001520	-	chr1:191224859-191225730	WT	KO	OK	1.83356	4.86137	1.40672	1.63129	0.12505	0.998056	no
XLOC_001521	XLOC_001521	-	chr1:193281907-193282368	WT	KO	OK	4.362	1.50196	-1.53814	-1.09062	0.3117	0.998056	no
XLOC_001522	XLOC_001522	-	chr1:194978587-194978932	WT	KO	OK	5.02557	6.52626	0.37697	0.301549	0.7795	0.998056	no
XLOC_001523	XLOC_001523	-	chr1:194981728-194982007	WT	KO	OK	2.49699	11.3492	2.18433	1.18466	0.2928	0.998056	no
XLOC_001524	XLOC_001524	-	chr1:194998204-194998768	WT	KO	OK	0.566186	2.78785	2.2998	1.24728	0.2864	0.998056	no
XLOC_001525	XLOC_001525	Ppp1r14c	chr10:3366149-3464975	WT	KO	NOTEST	0	0	0	0	1	1	no
XLOC_001526	XLOC_001526	Iyd	chr10:3540278-3554877	WT	KO	NOTEST	0	0	0	0	1	1	no
XLOC_001527	XLOC_001527	Plekhg1	chr10:3740376-3967302	WT	KO	NOTEST	0.309961	0.385607	0.315047	0	1	1	no
XLOC_001528	XLOC_001528	Mthfd1l	chr10:3973074-4167081	WT	KO	OK	30.8519	38.114	0.304965	1.23386	0.21065	0.998056	no
XLOC_001529	XLOC_001529	Akap12	chr10:4266328-4359471	WT	KO	NOTEST	0.219172	0.130188	-0.751464	0	1	1	no
XLOC_001530	XLOC_001530	1700052N19Rik	chr10:4432604-4455140	WT	KO	OK	10.5697	13.2783	0.32913	1.01431	0.3035	0.998056	no
XLOC_001531	XLOC_001531	Ccdc170	chr10:4509871-4561111	WT	KO	NOTEST	0	0	0	0	1	1	no
XLOC_001532	XLOC_001532	Esr1	chr10:4612002-5005606	WT	KO	OK	7.5321	8.2592	0.13295	0.373273	0.69895	0.998056	no
XLOC_001533	XLOC_001533	Myct1	chr10:5593727-5606791	WT	KO	OK	17.5658	12.9668	-0.437945	-1.47387	0.13935	0.998056	no
XLOC_001534	XLOC_001534	Vip	chr10:5639217-5647614	WT	KO	NOTEST	0	0	0	0	1	1	no
XLOC_001535	XLOC_001535	Oprm1	chr10:6788600-7038209	WT	KO	NOTEST	0	0.0710499	inf	0	1	1	no
XLOC_001536	XLOC_001536	Ipcef1	chr10:6788600-7038209	WT	KO	OK	0	4.98155	inf	#NAME?	0.1204	0.998056	no
XLOC_001537	XLOC_001537	Lrp11	chr10:7589799-7625477	WT	KO	OK	0.875565	0.908707	0.0536004	0.0777677	0.9336	0.998056	no
XLOC_001538	XLOC_001538	A630066F11Rik	chr10:7629330-7664623	WT	KO	OK	1.89433	1.52178	-0.315922	-0.159226	0.8899	0.998056	no
XLOC_001539	XLOC_001539	Nup43	chr10:7667503-7678886	WT	KO	OK	14.6595	15.9744	0.123921	0.353095	0.7226	0.998056	no
XLOC_001540	XLOC_001540	Lats1	chr10:7681208-7716461	WT	KO	OK	9.27712	11.4091	0.298432	1.1206	0.26275	0.998056	no
XLOC_001541	XLOC_001541	Katna1	chr10:7725999-7763150	WT	KO	OK	27.204	15.8355	-0.780659	-2.4435	0.0128	0.612956	no
XLOC_001542	XLOC_001542	Ppil4	chr10:7792893-7822563	WT	KO	OK	21.2088	19.5461	-0.117783	-0.44001	0.65375	0.998056	no
XLOC_001543	XLOC_001543	Zc3h12d	chr10:7832469-7870397	WT	KO	NOTEST	0.268468	0.548915	1.03183	0	1	1	no
XLOC_001544	XLOC_001544	Mir5104	chr10:7832469-7870397	WT	KO	NOTEST	0	0	0	0	1	1	no
XLOC_001545	XLOC_001545	Gm6150	chr10:9684721-9691909	WT	KO	NOTEST	0.0436747	0	#NAME?	0	1	1	no
XLOC_001546	XLOC_001546	Gm5177	chr10:10605944-10616313	WT	KO	NOTEST	0.0640425	0.121123	0.919376	0	1	1	no
XLOC_001547	XLOC_001547	4930567K20Rik	chr10:10686058-11082331	WT	KO	NOTEST	0	0	0	0	1	1	no
XLOC_001548	XLOC_001548	Shprh	chr10:11149429-11215273	WT	KO	OK	7.35647	7.52773	0.0332007	0.120237	0.9026	0.998056	no
XLOC_001549	XLOC_001549	Fbxo30	chr10:11281329-11297969	WT	KO	OK	6.35162	5.27849	-0.266998	-0.811533	0.41315	0.998056	no
XLOC_001550	XLOC_001550	Epm2a	chr10:11343444-11459633	WT	KO	OK	3.32178	4.07353	0.294324	0.743081	0.44405	0.998056	no
XLOC_001551	XLOC_001551	Sf3b5	chr10:13008449-13009183	WT	KO	OK	92.0581	75.6392	-0.28341	-1.05326	0.2894	0.998056	no
XLOC_001552	XLOC_001552	Plagl1	chr10:13090787-13131695	WT	KO	NOTEST	0.0237382	0.053869	1.18224	0	1	1	no
XLOC_001553	XLOC_001553	Fuca2	chr10:13501023-13517275	WT	KO	OK	13.9657	12.9218	-0.11208	-0.408984	0.6706	0.998056	no
XLOC_001554	XLOC_001554	Adat2	chr10:13523841-13564799	WT	KO	OK	8.65793	7.20225	-0.265574	-0.589363	0.54545	0.998056	no
XLOC_001555	XLOC_001555	Hivep2	chr10:13966378-14151378	WT	KO	OK	1.64336	1.3629	-0.269977	-0.756011	0.44715	0.998056	no
XLOC_001556	XLOC_001556	1700016L04Rik	chr10:14705608-14759019	WT	KO	NOTEST	0	0	0	0	1	1	no
XLOC_001557	XLOC_001557	Nmbr	chr10:14760288-14770556	WT	KO	NOTEST	0	0.0950015	inf	0	1	1	no
XLOC_001558	XLOC_001558	Cited2	chr10:17723227-17725674	WT	KO	OK	41.6576	37.5431	-0.15003	-0.577977	0.5621	0.998056	no
XLOC_001559	XLOC_001559	Txlnb	chr10:17796218-17845663	WT	KO	NOTEST	0.178219	0.419497	1.23501	0	1	1	no
XLOC_001560	XLOC_001560	Reps1	chr10:18055939-18125299	WT	KO	OK	21.0392	20.4377	-0.0418487	-0.154548	0.87485	0.998056	no
XLOC_001561	XLOC_001561	Nhsl1	chr10:18407674-18533891	WT	KO	OK	1.07473	1.18133	0.136443	0.309626	0.75065	0.998056	no
XLOC_001562	XLOC_001562	Perp	chr10:18845070-18857072	WT	KO	OK	1.33215	0.951912	-0.48486	-0.524523	0.5963	0.998056	no
XLOC_001563	XLOC_001563	Gm20139	chr10:19141748-19207947	WT	KO	NOTEST	0.463077	0.196229	-1.23871	0	1	1	no
XLOC_001564	XLOC_001564	Olig3	chr10:19356538-19358604	WT	KO	NOTEST	0	0	0	0	1	1	no
XLOC_001565	XLOC_001565	Ifngr1	chr10:19591957-19610225	WT	KO	OK	49.5547	53.7192	0.116416	0.462055	0.6353	0.998056	no
XLOC_001566	XLOC_001566	Il22ra2	chr10:19622027-19634681	WT	KO	NOTEST	0.380935	0.239329	-0.67055	0	1	1	no
XLOC_001567	XLOC_001567	Il20ra	chr10:19712586-19760053	WT	KO	NOTEST	0.676106	0.431104	-0.649214	0	1	1	no
XLOC_001568	XLOC_001568	Map3k5	chr10:19933951-20142750	WT	KO	OK	9.14589	8.69249	-0.0733544	-0.240488	0.8044	0.998056	no
XLOC_001569	XLOC_001569	Map7	chr10:20148919-20281590	WT	KO	OK	19.4729	19.0544	-0.0313386	-0.121603	0.90295	0.998056	no
XLOC_001570	XLOC_001570	Gm6251	chr10:20148919-20281590	WT	KO	OK	1.09435	2.47627	1.1781	0.410348	0.37985	0.998056	no
XLOC_001571	XLOC_001571	Bclaf1	chr10:20312403-20342617	WT	KO	OK	88.3365	89.6042	0.0205571	0.083812	0.9329	0.998056	no
XLOC_001572	XLOC_001572	Mtfr2	chr10:20347818-20361669	WT	KO	OK	22.9312	20.445	-0.165564	-0.574883	0.5584	0.998056	no
XLOC_001573	XLOC_001573	Ahi1	chr10:20952546-21080429	WT	KO	OK	2.71785	3.45743	0.347234	0.953176	0.3325	0.998056	no
XLOC_001574	XLOC_001574	Hbs1l	chr10:21295978-21368889	WT	KO	OK	29.0336	28.6092	-0.0212458	-0.0781891	0.93535	0.998056	no
XLOC_001575	XLOC_001575	Aldh8a1	chr10:21377299-21396578	WT	KO	NOTEST	0	0	0	0	1	1	no
XLOC_001576	XLOC_001576	1700020N01Rik	chr10:21593144-21622375	WT	KO	NOTEST	0	0	0	0	1	1	no
XLOC_001577	XLOC_001577	Gm5420	chr10:21690844-21693978	WT	KO	NOTEST	0	0	0	0	1	1	no
XLOC_001578	XLOC_001578	Sgk1	chr10:21882183-21999902	WT	KO	OK	3.36769	3.60257	0.0972687	0.189018	0.84075	0.998056	no
XLOC_001579	XLOC_001579	Raet1a,Raet1b,Raet1c,Raet1d,Raet1e	chr10:22158608-22374139	WT	KO	OK	2.44355	1.84951	-0.401837	-0.549508	0.53925	0.998056	no
XLOC_001580	XLOC_001580	H60b	chr10:22158608-22374139	WT	KO	NOTEST	0	0.720856	inf	0	1	1	no
XLOC_001581	XLOC_001581	C920009B18Rik	chr10:22158608-22374139	WT	KO	OK	1.10642	1.29352	0.225398	0.354843	0.71955	0.998056	no
XLOC_001582	XLOC_001582	Gm10825	chr10:22402812-22407470	WT	KO	NOTEST	0.38902	0.171243	-1.1838	0	1	1	no
XLOC_001583	XLOC_001583	Slc2a12	chr10:22645010-22731447	WT	KO	NOTEST	0.0671052	0.0760489	0.180504	0	1	1	no
XLOC_001584	XLOC_001584	Slc18b1	chr10:23796985-23827968	WT	KO	OK	4.64356	5.7802	0.315886	0.795859	0.43125	0.998056	no
XLOC_001585	XLOC_001585	Vnn3	chr10:23851461-23869843	WT	KO	NOTEST	0.0655705	0	#NAME?	0	1	1	no
XLOC_001586	XLOC_001586	Vnn1	chr10:23894687-23905343	WT	KO	NOTEST	0.597766	0.778734	0.381549	0	1	1	no
XLOC_001587	XLOC_001587	Taar1	chr10:23920405-23921404	WT	KO	NOTEST	0	0	0	0	1	1	no
XLOC_001588	XLOC_001588	Taar2	chr10:23938571-23941583	WT	KO	NOTEST	0	0	0	0	1	1	no
XLOC_001589	XLOC_001589	Taar3	chr10:23949557-23950589	WT	KO	NOTEST	0	0	0	0	1	1	no
XLOC_001590	XLOC_001590	Taar4	chr10:23960493-23961537	WT	KO	NOTEST	0	0	0	0	1	1	no
XLOC_001591	XLOC_001591	Taar5	chr10:23970705-23971719	WT	KO	NOTEST	0	0	0	0	1	1	no
XLOC_001592	XLOC_001592	Taar7b	chr10:23999938-24001015	WT	KO	NOTEST	0	0	0	0	1	1	no
XLOC_001593	XLOC_001593	Taar7d	chr10:24027221-24028298	WT	KO	NOTEST	0	0	0	0	1	1	no
XLOC_001594	XLOC_001594	Taar7e	chr10:24037613-24038690	WT	KO	NOTEST	0	0	0	0	1	1	no
XLOC_001595	XLOC_001595	Taar7f	chr10:24049509-24050586	WT	KO	NOTEST	0	0	0	0	1	1	no
XLOC_001596	XLOC_001596	Taar8a	chr10:24076499-24077534	WT	KO	NOTEST	0	0	0	0	1	1	no
XLOC_001597	XLOC_001597	Stx7	chr10:24149316-24188959	WT	KO	OK	19.842	17.4485	-0.185455	-0.625294	0.5304	0.998056	no
XLOC_001598	XLOC_001598	Moxd1	chr10:24223516-24302783	WT	KO	NOTEST	0	0	0	0	1	1	no
XLOC_001599	XLOC_001599	Ctgf	chr10:24595441-24598682	WT	KO	NOTEST	0.0486063	0	#NAME?	0	1	1	no
XLOC_001600	XLOC_001600	Med23	chr10:24869985-24913529	WT	KO	OK	13.5417	13.7231	0.0191994	0.0716769	0.9435	0.998056	no
XLOC_001601	XLOC_001601	Mir6905	chr10:24869985-24913529	WT	KO	OK	233.802	0	#NAME?	#NAME?	0.235	0.998056	no
XLOC_001602	XLOC_001602	Epb4.1l2	chr10:25359797-25523518	WT	KO	OK	9.47344	9.13712	-0.052148	-0.188458	0.8505	0.998056	no
XLOC_001603	XLOC_001603	Gm9767	chr10:25991185-26079447	WT	KO	NOTEST	0	0	0	0	1	1	no
XLOC_001604	XLOC_001604	Samd3	chr10:26229706-26272172	WT	KO	NOTEST	0.115299	0.173942	0.593233	0	1	1	no
XLOC_001605	XLOC_001605	Arhgap18	chr10:26772511-26918648	WT	KO	OK	18.3774	15.4493	-0.250384	-0.933605	0.3351	0.998056	no
XLOC_001606	XLOC_001606	Ptprk	chr10:28074819-28597397	WT	KO	NOTEST	0.423707	0.237035	-0.837967	0	1	1	no
XLOC_001607	XLOC_001607	Themis	chr10:28668394-28882749	WT	KO	NOTEST	0.0712074	0.214215	1.58896	0	1	1	no
XLOC_001608	XLOC_001608	Soga3	chr10:29143995-29199628	WT	KO	NOTEST	0	0	0	0	1	1	no
XLOC_001609	XLOC_001609	9330159F19Rik	chr10:29211642-29230779	WT	KO	NOTEST	0.22714	0.227707	0.00359324	0	1	1	no
XLOC_001610	XLOC_001610	Echdc1	chr10:29313165-29362442	WT	KO	OK	4.04469	3.41691	-0.243335	-0.316835	0.7514	0.998056	no
XLOC_001611	XLOC_001611	Hddc2	chr10:31313404-31328086	WT	KO	OK	19.6386	20.5074	0.0624533	0.166135	0.86935	0.998056	no
XLOC_001612	XLOC_001612	Trdn	chr10:33083482-33476709	WT	KO	NOTEST	0	0	0	0	1	1	no
XLOC_001613	XLOC_001613	Sult3a1	chr10:33857721-33879475	WT	KO	NOTEST	0	0	0	0	1	1	no
XLOC_001614	XLOC_001614	Rsph4a	chr10:33905110-33916021	WT	KO	NOTEST	0.0559969	0.126938	1.1807	0	1	1	no
XLOC_001615	XLOC_001615	Trappc3l	chr10:34037596-34109815	WT	KO	NOTEST	0	0	0	0	1	1	no
XLOC_001616	XLOC_001616	Tspyl1	chr10:34282189-34284885	WT	KO	OK	27.426	25.2311	-0.120341	-0.45978	0.6418	0.998056	no
XLOC_001617	XLOC_001617	Tspyl4	chr10:34297420-34301320	WT	KO	OK	2.67605	2.06641	-0.372977	-0.864617	0.3892	0.998056	no
XLOC_001618	XLOC_001618	Col10a1	chr10:34303611-34418528	WT	KO	OK	3.44044	4.70607	0.451932	0.288394	0.7562	0.998056	no
XLOC_001619	XLOC_001619	Nt5dc1	chr10:34303611-34418528	WT	KO	OK	2.44269	3.44031	0.494063	0.248554	0.8228	0.998056	no
XLOC_001620	XLOC_001620	Frk	chr10:34483399-34611230	WT	KO	NOTEST	0.0276141	0.0208239	-0.407162	0	1	1	no
XLOC_001621	XLOC_001621	Hs3st5	chr10:36506806-36834394	WT	KO	NOTEST	0	0	0	0	1	1	no
XLOC_001622	XLOC_001622	Hdac2	chr10:36974543-37001888	WT	KO	OK	64.6291	61.5096	-0.071373	-0.288102	0.77265	0.998056	no
XLOC_001623	XLOC_001623	Lama4	chr10:38965514-39110188	WT	KO	NOTEST	0.0312066	0	#NAME?	0	1	1	no
XLOC_001624	XLOC_001624	Tube1	chr10:39134022-39163794	WT	KO	OK	3.9577	4.03941	0.0294835	0.0686577	0.94355	0.998056	no
XLOC_001625	XLOC_001625	Fyn	chr10:39369798-39565374	WT	KO	OK	19.5657	18.4128	-0.0876141	-0.327549	0.73355	0.998056	no
XLOC_001626	XLOC_001626	Traf3ip2	chr10:39612933-39732007	WT	KO	OK	5.3978	4.13783	-0.383497	-1.02938	0.2976	0.998056	no
XLOC_001627	XLOC_001627	Rev3l	chr10:39732156-39875205	WT	KO	OK	6.92335	6.97984	0.0117237	0.0442968	0.9656	0.998056	no
XLOC_001628	XLOC_001628	Cdk19	chr10:40349307-40483818	WT	KO	OK	34.8143	35.2514	0.0180025	0.0704134	0.94205	0.998056	no
XLOC_001629	XLOC_001629	Slc22a16	chr10:40570361-40604132	WT	KO	NOTEST	0	0	0	0	1	1	no
XLOC_001630	XLOC_001630	Ddo	chr10:40630010-40649931	WT	KO	NOTEST	0.0377531	0	#NAME?	0	1	1	no
XLOC_001631	XLOC_001631	Mettl24	chr10:40683281-40811083	WT	KO	NOTEST	0.204679	0.207006	0.0163127	0	1	1	no
XLOC_001632	XLOC_001632	Wasf1	chr10:40883533-40938569	WT	KO	NOTEST	0	0.0699243	inf	0	1	1	no
XLOC_001633	XLOC_001633	Zbtb24	chr10:41450357-41465582	WT	KO	OK	8.2064	7.28599	-0.171625	-0.535877	0.5803	0.998056	no
XLOC_001634	XLOC_001634	Mical1	chr10:41476313-41487030	WT	KO	OK	10.8341	11.1198	0.0375476	0.129369	0.89335	0.998056	no
XLOC_001635	XLOC_001635	Ppil6	chr10:41490438-41514288	WT	KO	NOTEST	0.120533	0.271668	1.17242	0	1	1	no
XLOC_001636	XLOC_001636	Cd164	chr10:41519456-41531900	WT	KO	OK	80.1777	77.9218	-0.0411739	-0.167283	0.86285	0.998056	no
XLOC_001637	XLOC_001637	5730435O14Rik	chr10:41538848-41587753	WT	KO	NOTEST	0	0	0	0	1	1	no
XLOC_001638	XLOC_001638	Sesn1	chr10:41718839-41908436	WT	KO	OK	34.7103	33.6795	-0.0434918	-0.148325	0.87905	0.998056	no
XLOC_001639	XLOC_001639	Snx3	chr10:42502053-42535369	WT	KO	OK	74.6661	73.5974	-0.0207987	-0.0823561	0.9325	0.998056	no
XLOC_001640	XLOC_001640	Ostm1	chr10:42678915-42702462	WT	KO	OK	10.4772	11.1432	0.0888995	0.28828	0.7714	0.998056	no
XLOC_001641	XLOC_001641	Sec63	chr10:42761495-42832514	WT	KO	OK	13.9133	13.8884	-0.00258458	-0.0100033	0.9906	0.998056	no
XLOC_001642	XLOC_001642	Scml4	chr10:42860511-42960782	WT	KO	OK	2.06583	2.50186	0.276277	0.680688	0.49685	0.998056	no
XLOC_001643	XLOC_001643	9030612E09Rik	chr10:43174698-43176565	WT	KO	NOTEST	0	0	0	0	1	1	no
XLOC_001644	XLOC_001644	Pdss2	chr10:43221456-43464882	WT	KO	OK	9.00012	5.81456	-0.630274	-1.61997	0.0971	0.998056	no
XLOC_001645	XLOC_001645	Bend3	chr10:43479139-43515417	WT	KO	OK	6.32643	6.02884	-0.0695116	-0.24264	0.80475	0.998056	no
XLOC_001646	XLOC_001646	Cd24a	chr10:43579168-43584265	WT	KO	OK	168.887	194.441	0.203275	0.848457	0.3892	0.998056	no
XLOC_001647	XLOC_001647	F830002L21Rik	chr10:43593426-43630913	WT	KO	NOTEST	0	0.0568373	inf	0	1	1	no
XLOC_001648	XLOC_001648	1700027J07Rik	chr10:43746157-43765836	WT	KO	NOTEST	0	0	0	0	1	1	no
XLOC_001649	XLOC_001649	Rtn4ip1	chr10:43901806-43947862	WT	KO	OK	6.95949	8.19082	0.235027	0.702205	0.47295	0.998056	no
XLOC_001650	XLOC_001650	Speer5-ps1	chr10:44170446-44219585	WT	KO	NOTEST	0	0.279166	inf	0	1	1	no
XLOC_001651	XLOC_001651	Atg5	chr10:44268357-44364291	WT	KO	OK	13.8643	12.2558	-0.1779	-0.570555	0.5645	0.998056	no
XLOC_001652	XLOC_001652	Mir1929	chr10:44268357-44364291	WT	KO	NOTEST	0	0	0	0	1	1	no
XLOC_001653	XLOC_001653	Prep	chr10:45067149-45159820	WT	KO	OK	31.083	28.2043	-0.14021	-0.543574	0.57225	0.998056	no
XLOC_001654	XLOC_001654	Popdc3	chr10:45289304-45318450	WT	KO	NOTEST	0	0	0	0	1	1	no
XLOC_001655	XLOC_001655	Bves	chr10:45335761-45369708	WT	KO	NOTEST	0	0	0	0	1	1	no
XLOC_001656	XLOC_001656	Hace1	chr10:45577828-45712345	WT	KO	OK	5.03315	4.55219	-0.144899	-0.407802	0.6851	0.998056	no
XLOC_001657	XLOC_001657	D030045P18Rik	chr10:45807703-45852018	WT	KO	NOTEST	0	0	0	0	1	1	no
XLOC_001658	XLOC_001658	Snord14d	chr10:46244747-46244770	WT	KO	NOTEST	0	0	0	0	1	1	no
XLOC_001659	XLOC_001659	Ascc3	chr10:50592668-50851202	WT	KO	OK	7.88535	8.84386	0.165501	0.617833	0.52705	0.998056	no
XLOC_001660	XLOC_001660	Sim1	chr10:50895650-50989152	WT	KO	NOTEST	0.0180716	0	#NAME?	0	1	1	no
XLOC_001661	XLOC_001661	Gp49a	chr10:51480611-51486329	WT	KO	OK	0.251088	1.37841	2.45674	1.48554	0.1136	0.998056	no
XLOC_001662	XLOC_001662	Lilrb4	chr10:51490897-51496611	WT	KO	NOTEST	0.244961	0.492761	1.00834	0	1	1	no
XLOC_001663	XLOC_001663	Rfx6	chr10:51677759-51730429	WT	KO	NOTEST	0	0	0	0	1	1	no
XLOC_001664	XLOC_001664	Vgll2	chr10:52022685-52028471	WT	KO	NOTEST	0	0	0	0	1	1	no
XLOC_001665	XLOC_001665	Dcbld1	chr10:52233618-52321377	WT	KO	NOTEST	0.308489	0	#NAME?	0	1	1	no
XLOC_001666	XLOC_001666	Nepn	chr10:52391607-52404604	WT	KO	NOTEST	0	0	0	0	1	1	no
XLOC_001667	XLOC_001667	Nus1	chr10:52417546-52440192	WT	KO	OK	14.5785	15.3785	0.0770698	0.285239	0.7722	0.998056	no
XLOC_001668	XLOC_001668	Slc35f1	chr10:52690500-53111622	WT	KO	NOTEST	0.0533094	0.0403345	-0.402375	0	1	1	no
XLOC_001669	XLOC_001669	Gm19395	chr10:53275653-53379851	WT	KO	NOTEST	0.223535	0.338157	0.597194	0	1	1	no
XLOC_001670	XLOC_001670	Pln	chr10:53275653-53379851	WT	KO	OK	2.92448	3.2397	0.147683	0.124426	0.8957	0.998056	no
XLOC_001671	XLOC_001671	Asf1a	chr10:53536330-53630439	WT	KO	OK	25.8857	23.2132	-0.157209	-0.444183	0.64975	0.998056	no
XLOC_001672	XLOC_001672	Gm16998	chr10:54075921-54081081	WT	KO	NOTEST	0.100296	0.455343	2.18269	0	1	1	no
XLOC_001673	XLOC_001673	Msl3l2	chr10:56014293-56228689	WT	KO	OK	5.98329	4.79402	-0.319703	-0.750711	0.42755	0.998056	no
XLOC_001674	XLOC_001674	Gja1	chr10:56377294-56390419	WT	KO	OK	10.856	9.1725	-0.243105	-0.778785	0.4231	0.998056	no
XLOC_001675	XLOC_001675	Hsf2	chr10:57486384-57513143	WT	KO	OK	3.42175	6.10383	0.834982	1.97616	0.05315	0.998056	no
XLOC_001676	XLOC_001676	Pkib	chr10:57631980-57741112	WT	KO	OK	0.880932	1.85486	1.07421	1.93476	0.0509	0.998056	no
XLOC_001677	XLOC_001677	Fabp7	chr10:57784922-57788450	WT	KO	NOTEST	0	0	0	0	1	1	no
XLOC_001678	XLOC_001678	Smpdl3a	chr10:57794543-57811830	WT	KO	OK	22.761	26.288	0.207839	0.7119	0.47025	0.998056	no
XLOC_001679	XLOC_001679	Gcc2	chr10:58255448-58305592	WT	KO	OK	6.77446	6.76666	-0.00166299	-0.00600724	0.9946	0.998056	no
XLOC_001680	XLOC_001680	Lims1	chr10:58323465-58424691	WT	KO	OK	34.2331	38.0794	0.153619	0.615598	0.52555	0.998056	no
XLOC_001681	XLOC_001681	Ranbp2	chr10:58446779-58495272	WT	KO	OK	34.4944	41.4584	0.265301	1.10568	0.2557	0.998056	no
XLOC_001682	XLOC_001682	Ccdc138	chr10:58497936-58576244	WT	KO	OK	2.20917	3.21674	0.542092	1.07194	0.28735	0.998056	no
XLOC_001683	XLOC_001683	BB019430	chr10:58696744-58704277	WT	KO	NOTEST	0	0	0	0	1	1	no
XLOC_001684	XLOC_001684	Sh3rf3	chr10:58813358-59138916	WT	KO	NOTEST	0	0.0127841	inf	0	1	1	no
XLOC_001685	XLOC_001685	Sowahc	chr10:59221921-59226433	WT	KO	NOTEST	0.125002	0.20801	0.734702	0	1	1	no
XLOC_001686	XLOC_001686	P4ha1	chr10:59323295-59373304	WT	KO	OK	12.5081	9.52198	-0.393526	-1.18534	0.22525	0.998056	no
XLOC_001687	XLOC_001687	Pla2g12b	chr10:59403684-59421976	WT	KO	NOTEST	0	0	0	0	1	1	no
XLOC_001688	XLOC_001688	Micu1	chr10:59702562-59864134	WT	KO	OK	13.3751	11.62	-0.202931	-0.684954	0.4918	0.998056	no
XLOC_001689	XLOC_001689	Dnajb12	chr10:59879561-59899588	WT	KO	OK	11.6607	12.0146	0.0431335	0.142837	0.8874	0.998056	no
XLOC_001690	XLOC_001690	Ascc1	chr10:59987544-60099990	WT	KO	OK	19.7994	19.0626	-0.0547157	-0.145355	0.88175	0.998056	no
XLOC_001691	XLOC_001691	Spock2	chr10:60106256-60133913	WT	KO	NOTEST	0.156937	0.728624	2.21499	0	1	1	no
XLOC_001692	XLOC_001692	Mir6906	chr10:60106256-60133913	WT	KO	NOTEST	0	0	0	0	1	1	no
XLOC_001693	XLOC_001693	Psap	chr10:60277627-60302600	WT	KO	OK	149.116	148.185	-0.00903639	-0.037956	0.969	0.998056	no
XLOC_001694	XLOC_001694	4632428N05Rik	chr10:60302749-60696490	WT	KO	OK	5.04712	5.7052	0.176818	0.566144	0.5594	0.998056	no
XLOC_001695	XLOC_001695	Gm17455	chr10:60302749-60696490	WT	KO	NOTEST	0	0.119684	inf	0	1	1	no
XLOC_001696	XLOC_001696	Mir6408	chr10:60923022-60923113	WT	KO	NOTEST	0	0	0	0	1	1	no
XLOC_001697	XLOC_001697	Gm20611	chr10:61031302-61038080	WT	KO	NOTEST	0	0	0	0	1	1	no
XLOC_001698	XLOC_001698	Pcbd1	chr10:61089330-61094329	WT	KO	OK	3.49039	4.80097	0.459936	0.636381	0.5294	0.998056	no
XLOC_001699	XLOC_001699	Tbata	chr10:61171963-61188841	WT	KO	NOTEST	0	0	0	0	1	1	no
XLOC_001700	XLOC_001700	Prf1	chr10:61297835-61304263	WT	KO	NOTEST	0.0507875	0.0384967	-0.399739	0	1	1	no
XLOC_001701	XLOC_001701	Nodal	chr10:61417971-61425337	WT	KO	NOTEST	0.145743	0.332634	1.19051	0	1	1	no
XLOC_001702	XLOC_001702	Lrrc20	chr10:61475832-61582228	WT	KO	OK	5.10675	6.7443	0.401263	1.13529	0.25265	0.998056	no
XLOC_001703	XLOC_001703	Npffr1	chr10:61595483-61626385	WT	KO	NOTEST	0	0.0764648	inf	0	1	1	no
XLOC_001704	XLOC_001704	Ppa1	chr10:61648620-61674165	WT	KO	OK	57.0898	50.3165	-0.182203	-0.69082	0.4802	0.998056	no
XLOC_001705	XLOC_001705	Sar1a	chr10:61680320-61693297	WT	KO	OK	42.1141	40.1656	-0.0683424	-0.266274	0.7905	0.998056	no
XLOC_001706	XLOC_001706	Tysnd1	chr10:61695513-61702798	WT	KO	OK	27.7374	22.5055	-0.301557	-0.939638	0.3333	0.998056	no
XLOC_001707	XLOC_001707	Aifm2	chr10:61715262-61783864	WT	KO	OK	3.20884	2.33755	-0.457054	-0.806887	0.405	0.998056	no
XLOC_001708	XLOC_001708	Mir5108	chr10:61715262-61783864	WT	KO	NOTEST	0	0	0	0	1	1	no
XLOC_001709	XLOC_001709	Neurog3	chr10:62133089-62134763	WT	KO	NOTEST	0	0	0	0	1	1	no
XLOC_001710	XLOC_001710	Tacr2	chr10:62252437-62265990	WT	KO	NOTEST	0.0989967	0.074979	-0.400894	0	1	1	no
XLOC_001711	XLOC_001711	Hk1os	chr10:62268023-62379908	WT	KO	OK	3.85301	1.74167	-1.14551	-0.243492	0.70135	0.998056	no
XLOC_001712	XLOC_001712	4930507D05Rik	chr10:62429338-62451353	WT	KO	OK	1.37636	1.81708	0.400765	0.432865	0.66085	0.998056	no
XLOC_001713	XLOC_001713	Mir7215	chr10:62659421-62726099	WT	KO	NOTEST	0	0	0	0	1	1	no
XLOC_001714	XLOC_001714	Slc25a16	chr10:62920632-62946494	WT	KO	OK	7.824	7.55157	-0.0511296	-0.147982	0.8806	0.998056	no
XLOC_001715	XLOC_001715	Dna2	chr10:62947026-62974237	WT	KO	OK	18.9188	20.4495	0.112241	0.356415	0.71205	0.998056	no
XLOC_001716	XLOC_001716	Rufy2	chr10:62980222-63023943	WT	KO	OK	5.39525	5.56251	0.0440453	0.126211	0.89915	0.998056	no
XLOC_001717	XLOC_001717	Pbld2	chr10:63024511-63058812	WT	KO	NOTEST	0.399713	0.150795	-1.40637	0	1	1	no
XLOC_001718	XLOC_001718	Pbld1	chr10:63061616-63077536	WT	KO	NOTEST	0.727766	0.422806	-0.783481	0	1	1	no
XLOC_001719	XLOC_001719	Atoh7	chr10:63100155-63100605	WT	KO	NOTEST	0	0	0	0	1	1	no
XLOC_001720	XLOC_001720	Herc4	chr10:63243796-63317881	WT	KO	OK	15.616	17.5608	0.169336	0.625591	0.5256	0.998056	no
XLOC_001721	XLOC_001721	Dnajc12	chr10:63382442-63408840	WT	KO	OK	2.39835	2.73499	0.189492	0.277631	0.7727	0.998056	no
XLOC_001722	XLOC_001722	Ctnna3	chr10:63430097-65003667	WT	KO	NOTEST	0	0	0	0	1	1	no
XLOC_001723	XLOC_001723	LOC102634101	chr10:67005074-67256326	WT	KO	OK	0.488938	1.37684	1.49364	0.347383	0.5908	0.998056	no
XLOC_001724	XLOC_001724	Reep3	chr10:67005074-67256326	WT	KO	OK	6.58582	1.80953	-1.86375	-0.344142	0.58505	0.998056	no
XLOC_001725	XLOC_001725	Jmjd1c	chr10:67005074-67256326	WT	KO	OK	21.2443	23.6311	0.153612	0.539047	0.5851	0.998056	no
XLOC_001726	XLOC_001726	Egr2	chr10:67537868-67542188	WT	KO	NOTEST	0.180759	0.0821166	-1.13833	0	1	1	no
XLOC_001727	XLOC_001727	Rtkn2	chr10:67979597-68043864	WT	KO	OK	2.71262	2.34428	-0.210541	-0.503541	0.61895	0.998056	no
XLOC_001728	XLOC_001728	Tmem26	chr10:68723745-68782654	WT	KO	NOTEST	0.0805713	0.0203004	-1.98875	0	1	1	no
XLOC_001729	XLOC_001729	Rhobtb1	chr10:69208551-69291784	WT	KO	OK	3.31047	2.48269	-0.415129	-1.10788	0.2616	0.998056	no
XLOC_001730	XLOC_001730	Ank3	chr10:69533707-70027436	WT	KO	NOTEST	0.0158881	0.0718243	2.17652	0	1	1	no
XLOC_001731	XLOC_001731	Ccdc6	chr10:70097120-70193200	WT	KO	OK	14.9707	16.18	0.112072	0.434908	0.6593	0.998056	no
XLOC_001732	XLOC_001732	2310015B20Rik	chr10:70204666-70219711	WT	KO	NOTEST	0	0	0	0	1	1	no
XLOC_001733	XLOC_001733	Slc16a9	chr10:70245275-70285951	WT	KO	OK	1.98407	1.61289	-0.298813	-0.545678	0.5907	0.998056	no
XLOC_001734	XLOC_001734	Fam13c	chr10:70440667-70599291	WT	KO	NOTEST	0	0	0	0	1	1	no
XLOC_001735	XLOC_001735	Ipmk	chr10:71347792-71385885	WT	KO	OK	11.2255	11.0548	-0.0221054	-0.081164	0.9342	0.998056	no
XLOC_001736	XLOC_001736	Zwint	chr10:72654862-72674997	WT	KO	OK	48.4127	50.3408	0.0563428	0.217635	0.82445	0.998056	no
XLOC_001737	XLOC_001737	Pcdh15	chr10:73821866-74649732	WT	KO	NOTEST	0.0248644	0.00963042	-1.36841	0	1	1	no
XLOC_001738	XLOC_001738	Gnaz	chr10:74957476-75032586	WT	KO	NOTEST	0.848535	0.483312	-0.81202	0	1	1	no
XLOC_001739	XLOC_001739	Rab36	chr10:75037088-75054100	WT	KO	OK	1.06917	0.838669	-0.35032	-0.465581	0.6392	0.998056	no
XLOC_001740	XLOC_001740	Bcr	chr10:75060895-75184923	WT	KO	OK	14.0587	11.3794	-0.305036	-1.20041	0.23095	0.998056	no
XLOC_001741	XLOC_001741	Specc1l	chr10:75212072-75312400	WT	KO	OK	16.0671	15.6941	-0.0338894	-0.134446	0.8876	0.998056	no
XLOC_001742	XLOC_001742	Adora2a	chr10:75316876-75334792	WT	KO	OK	7.61883	5.67593	-0.424713	-1.24908	0.20475	0.998056	no
XLOC_001743	XLOC_001743	Gm5779	chr10:75352054-75352961	WT	KO	NOTEST	0.388023	0.196035	-0.985033	0	1	1	no
XLOC_001744	XLOC_001744	Upb1	chr10:75406910-75441679	WT	KO	NOTEST	0.137739	0.234358	0.766779	0	1	1	no
XLOC_001745	XLOC_001745	4933407G14Rik	chr10:75449509-75463104	WT	KO	NOTEST	0	0	0	0	1	1	no
XLOC_001746	XLOC_001746	Snrpd3	chr10:75518041-75535440	WT	KO	OK	187.145	172.105	-0.120872	-0.475406	0.6293	0.998056	no
XLOC_001747	XLOC_001747	Ggt1	chr10:75573592-75586182	WT	KO	NOTEST	0.0513043	0.155565	1.60036	0	1	1	no
XLOC_001748	XLOC_001748	Ggt5	chr10:75589380-75616968	WT	KO	OK	5.22035	4.44698	-0.231319	-0.688201	0.4922	0.998056	no
XLOC_001749	XLOC_001749	Derl3	chr10:75893397-75895941	WT	KO	OK	1.07416	1.25685	0.226605	0.220651	0.8213	0.998056	no
XLOC_001750	XLOC_001750	Chchd10	chr10:75935572-75940672	WT	KO	OK	21.1043	18.5449	-0.186516	-0.510813	0.60195	0.998056	no
XLOC_001751	XLOC_001751	Vpreb3	chr10:75948311-75949646	WT	KO	OK	1.13413	0.429047	-1.40238	-0.674968	0.5345	0.998056	no
XLOC_001752	XLOC_001752	Gm5134	chr10:75954513-76009589	WT	KO	OK	1.09434	0.760154	-0.525702	-0.222179	0.64965	0.998056	no
XLOC_001753	XLOC_001753	Zfp280b	chr10:76032611-76042969	WT	KO	OK	7.04251	5.79771	-0.280607	-0.90731	0.36215	0.998056	no
XLOC_001754	XLOC_001754	Slc5a4a	chr10:76147450-76189265	WT	KO	NOTEST	0	0	0	0	1	1	no
XLOC_001755	XLOC_001755	S100b	chr10:76253835-76261319	WT	KO	NOTEST	0	0.102113	inf	0	1	1	no
XLOC_001756	XLOC_001756	1700094J05Rik	chr10:76351253-76442912	WT	KO	OK	4.619	6.52972	0.499441	0.300514	0.74805	0.998056	no
XLOC_001757	XLOC_001757	2610028H24Rik	chr10:76449080-76515857	WT	KO	NOTEST	0.162089	0.123046	-0.397594	0	1	1	no
XLOC_001758	XLOC_001758	Mcm3ap	chr10:76449080-76515857	WT	KO	OK	13.0654	12.255	-0.0923779	-0.340754	0.7291	0.998056	no
XLOC_001759	XLOC_001759	Lss	chr10:76531626-76562226	WT	KO	OK	3.89259	5.65979	0.540019	1.4589	0.14365	0.998056	no
XLOC_001760	XLOC_001760	Spatc1l	chr10:76562271-76570200	WT	KO	NOTEST	0.0824392	0	#NAME?	0	1	1	no
XLOC_001761	XLOC_001761	Ftcd	chr10:76575647-76590338	WT	KO	NOTEST	0	0.0554137	inf	0	1	1	no
XLOC_001762	XLOC_001762	Gm10787	chr10:77011994-77022214	WT	KO	NOTEST	0	0	0	0	1	1	no
XLOC_001763	XLOC_001763	Slc19a1	chr10:77032738-77050466	WT	KO	OK	25.5906	26.5877	0.0551454	0.2011	0.8343	0.998056	no
XLOC_001764	XLOC_001764	Pofut2	chr10:77259299-77269586	WT	KO	OK	8.82371	7.59019	-0.21725	-0.66076	0.5001	0.998056	no
XLOC_001765	XLOC_001765	Gm17769	chr10:77418375-77420939	WT	KO	NOTEST	0.131239	0.0992951	-0.402406	0	1	1	no
XLOC_001766	XLOC_001766	Itgb2	chr10:77530347-77565674	WT	KO	OK	8.14866	13.2544	0.701836	2.36069	0.0181	0.813222	no
XLOC_001767	XLOC_001767	Pttg1ip	chr10:77581766-77598732	WT	KO	OK	31.9281	28.0452	-0.187077	-0.701039	0.48105	0.998056	no
XLOC_001768	XLOC_001768	Sumo3	chr10:77606233-77618780	WT	KO	OK	54.1009	58.7536	0.119025	0.479273	0.6233	0.998056	no
XLOC_001769	XLOC_001769	Ube2g2	chr10:77622320-77645990	WT	KO	OK	25.6545	25.3458	-0.0174688	-0.0640012	0.9494	0.998056	no
XLOC_001770	XLOC_001770	Mir1930	chr10:77622320-77645990	WT	KO	NOTEST	0	0	0	0	1	1	no
XLOC_001771	XLOC_001771	Tspear	chr10:77686568-77886769	WT	KO	NOTEST	0.344065	0.552385	0.682993	0	1	1	no
XLOC_001772	XLOC_001772	Gm10272	chr10:77686568-77886769	WT	KO	NOTEST	0	0	0	0	1	1	no
XLOC_001773	XLOC_001773	Gm10024	chr10:77686568-77886769	WT	KO	NOTEST	0	0	0	0	1	1	no
XLOC_001774	XLOC_001774	Gm10142	chr10:77686568-77886769	WT	KO	NOTEST	0	0	0	0	1	1	no
XLOC_001775	XLOC_001775	Krtap12-1	chr10:77686568-77886769	WT	KO	NOTEST	0	0	0	0	1	1	no
XLOC_001776	XLOC_001776	Gm10100	chr10:77686568-77886769	WT	KO	NOTEST	0	0	0	0	1	1	no
XLOC_001777	XLOC_001777	Gm2696	chr10:77686568-77886769	WT	KO	NOTEST	0	0	0	0	1	1	no
XLOC_001778	XLOC_001778	Krtap10-10	chr10:77686568-77886769	WT	KO	NOTEST	0	0	0	0	1	1	no
XLOC_001779	XLOC_001779	Gm10318	chr10:77686568-77886769	WT	KO	NOTEST	0	0	0	0	1	1	no
XLOC_001780	XLOC_001780	Gm3285	chr10:77686568-77886769	WT	KO	NOTEST	0	0	0	0	1	1	no
XLOC_001781	XLOC_001781	1700009J07Rik	chr10:77893419-77896111	WT	KO	NOTEST	0	0	0	0	1	1	no
XLOC_001782	XLOC_001782	1810043G02Rik	chr10:77978649-77985438	WT	KO	OK	5.9909	4.37265	-0.454265	-1.07397	0.2881	0.998056	no
XLOC_001783	XLOC_001783	Dnmt3l	chr10:78030021-78063622	WT	KO	NOTEST	0	0.0498013	inf	0	1	1	no
XLOC_001784	XLOC_001784	Icosl	chr10:78069362-78079525	WT	KO	OK	2.37013	3.26091	0.460305	0.985636	0.3141	0.998056	no
XLOC_001785	XLOC_001785	Cstb	chr10:78425669-78427622	WT	KO	OK	25.4523	23.0047	-0.14587	-0.370183	0.70865	0.998056	no
XLOC_001786	XLOC_001786	Mir6410	chr10:78434798-78434902	WT	KO	NOTEST	0	0	0	0	1	1	no
XLOC_001787	XLOC_001787	Ilvbl	chr10:78574499-78584502	WT	KO	OK	9.918	12.3332	0.314423	1.00235	0.31205	0.998056	no
XLOC_001788	XLOC_001788	Slc1a6	chr10:78780495-78814825	WT	KO	NOTEST	0.0535324	0.0814069	0.604738	0	1	1	no
XLOC_001789	XLOC_001789	Olfr1355	chr10:78875548-78880106	WT	KO	NOTEST	0	0	0	0	1	1	no
XLOC_001790	XLOC_001790	Olfr1354	chr10:78916841-78917936	WT	KO	NOTEST	0	0	0	0	1	1	no
XLOC_001791	XLOC_001791	Olfr8	chr10:78955206-78956139	WT	KO	NOTEST	0	0	0	0	1	1	no
XLOC_001792	XLOC_001792	Olfr1353	chr10:78963308-78970612	WT	KO	NOTEST	0	0	0	0	1	1	no
XLOC_001793	XLOC_001793	Olfr1352	chr10:78981049-78984721	WT	KO	NOTEST	0	0	0	0	1	1	no
XLOC_001794	XLOC_001794	Olfr1351	chr10:79017323-79018283	WT	KO	NOTEST	0	0	0	0	1	1	no
XLOC_001795	XLOC_001795	Olfr57	chr10:79034722-79035802	WT	KO	NOTEST	0	0	0	0	1	1	no
XLOC_001796	XLOC_001796	Vmn2r80	chr10:79148815-79194933	WT	KO	NOTEST	0	0	0	0	1	1	no
XLOC_001797	XLOC_001797	Vmn2r81	chr10:79247776-79294535	WT	KO	NOTEST	0	0	0	0	1	1	no
XLOC_001798	XLOC_001798	Vmn2r82	chr10:79356590-79396766	WT	KO	NOTEST	0	0	0	0	1	1	no
XLOC_001799	XLOC_001799	Vmn2r83	chr10:79468957-79492154	WT	KO	NOTEST	0	0	0	0	1	1	no
XLOC_001800	XLOC_001800	Madcam1	chr10:79664573-79668536	WT	KO	NOTEST	0.0733486	0.0556398	-0.398652	0	1	1	no
XLOC_001801	XLOC_001801	Tpgs1	chr10:79669409-79676126	WT	KO	OK	13.502	13.1688	-0.0360454	-0.10226	0.91705	0.998056	no
XLOC_001802	XLOC_001802	Cdc34	chr10:79682135-79688654	WT	KO	OK	31.5333	32.6546	0.0504095	0.184842	0.85355	0.998056	no
XLOC_001803	XLOC_001803	Gzmm	chr10:79689019-79695260	WT	KO	OK	0.949234	0.420187	-1.17573	-0.852505	0.4165	0.998056	no
XLOC_001804	XLOC_001804	Bsg	chr10:79697304-80369637	WT	KO	OK	98.1548	108.538	0.145069	0.108411	0.9158	0.998056	no
XLOC_001805	XLOC_001805	Hcn2	chr10:79697304-80369637	WT	KO	NOTEST	0.616351	0.469394	-0.392953	0	1	1	no
XLOC_001806	XLOC_001806	Mir7669	chr10:79697304-80369637	WT	KO	NOTEST	0	0	0	0	1	1	no
XLOC_001807	XLOC_001807	Fgf22	chr10:79697304-80369637	WT	KO	NOTEST	0	0	0	0	1	1	no
XLOC_001808	XLOC_001808	Fstl3	chr10:79697304-80369637	WT	KO	NOTEST	0.108968	0.619174	2.50644	0	1	1	no
XLOC_001809	XLOC_001809	Misp,Palm	chr10:79697304-80369637	WT	KO	OK	12.2921	14.0455	0.192376	0.0775458	0.95045	0.998056	no
XLOC_001810	XLOC_001810	Ptbp1	chr10:79697304-80369637	WT	KO	OK	167.735	160.732	-0.0615276	-0.0810163	0.9307	0.998056	no
XLOC_001811	XLOC_001811	Mir6910	chr10:79697304-80369637	WT	KO	OK	894.741	342.719	-1.38444	-0.0285793	0.58605	0.998056	no
XLOC_001812	XLOC_001812	Prtn3	chr10:79697304-80369637	WT	KO	OK	101.457	130.458	0.362707	0.190448	0.8555	0.998056	no
XLOC_001813	XLOC_001813	Elane	chr10:79697304-80369637	WT	KO	OK	62.1838	124.634	1.00309	0.465285	0.5107	0.998056	no
XLOC_001814	XLOC_001814	Cfd	chr10:79697304-80369637	WT	KO	NOTEST	0	0.515393	inf	0	1	1	no
XLOC_001815	XLOC_001815	Kiss1r	chr10:79697304-80369637	WT	KO	NOTEST	0.093918	0.617251	2.71638	0	1	1	no
XLOC_001816	XLOC_001816	Arid3a	chr10:79697304-80369637	WT	KO	OK	4.61046	5.36985	0.219969	0.0725912	0.84185	0.998056	no
XLOC_001817	XLOC_001817	Wdr18	chr10:79697304-80369637	WT	KO	OK	20.3184	20.2598	-0.00417208	-0.00211673	0.90625	0.998056	no
XLOC_001818	XLOC_001818	Grin3b	chr10:79697304-80369637	WT	KO	OK	0.675891	0.93929	0.474781	0.0482825	0.84945	0.998056	no
XLOC_001819	XLOC_001819	Cnn2	chr10:79697304-80369637	WT	KO	OK	45.0211	51.3533	0.189856	0.10662	0.9192	0.998056	no
XLOC_001820	XLOC_001820	Abca7	chr10:79697304-80369637	WT	KO	OK	20.7641	21.3086	0.0373452	0.0286577	0.9783	0.998056	no
XLOC_001821	XLOC_001821	Hmha1	chr10:79697304-80369637	WT	KO	OK	68.4333	64.7042	-0.0808387	-0.0880784	0.9379	0.998056	no
XLOC_001822	XLOC_001822	Gpx4	chr10:79697304-80369637	WT	KO	OK	168.47	154.161	-0.128057	-0.0944762	0.9208	0.998056	no
XLOC_001823	XLOC_001823	Stk11	chr10:79697304-80369637	WT	KO	OK	57.6349	58.3206	0.0170612	0.00870125	0.994	0.998056	no
XLOC_001824	XLOC_001824	Atp5d	chr10:79697304-80369637	WT	KO	OK	132.356	117.669	-0.169689	-0.0867899	0.93425	0.998056	no
XLOC_001825	XLOC_001825	Midn	chr10:79697304-80369637	WT	KO	OK	24.2498	25.8672	0.0931484	0.0575835	0.95815	0.998056	no
XLOC_001826	XLOC_001826	1600002K03Rik,Cirbp	chr10:79697304-80369637	WT	KO	OK	55.8088	84.6561	0.601121	0.332425	0.7368	0.998056	no
XLOC_001827	XLOC_001827	Efna2	chr10:79697304-80369637	WT	KO	NOTEST	0	0.0717584	inf	0	1	1	no
XLOC_001828	XLOC_001828	Mum1	chr10:79697304-80369637	WT	KO	OK	18.5084	17.6346	-0.0697701	-0.0380743	0.85855	0.998056	no
XLOC_001829	XLOC_001829	Ndufs7	chr10:79697304-80369637	WT	KO	OK	105.875	97.8274	-0.114057	-0.0545924	0.51465	0.998056	no
XLOC_001830	XLOC_001830	Dazap1	chr10:79697304-80369637	WT	KO	OK	65.4193	60.8083	-0.105449	-0.070653	0.9388	0.998056	no
XLOC_001831	XLOC_001831	Mir6911	chr10:79697304-80369637	WT	KO	NOTEST	0	0	0	0	1	1	no
XLOC_001832	XLOC_001832	Rps15	chr10:79697304-80369637	WT	KO	OK	2119.59	1909.64	-0.150489	-0.260228	0.79335	0.998056	no
XLOC_001833	XLOC_001833	Apc2	chr10:79697304-80369637	WT	KO	OK	0.465489	0.916778	0.977824	0.155031	0.7271	0.998056	no
XLOC_001834	XLOC_001834	Reep6	chr10:79697304-80369637	WT	KO	OK	4.66865	5.42716	0.217192	0.0438008	0.9258	0.998056	no
XLOC_001835	XLOC_001835	Plk5	chr10:79697304-80369637	WT	KO	NOTEST	0.0924088	0.0700608	-0.399422	0	1	1	no
XLOC_001836	XLOC_001836	Onecut3	chr10:80494905-80517260	WT	KO	NOTEST	0.0188603	0.014356	-0.393693	0	1	1	no
XLOC_001837	XLOC_001837	Adat3,Scamp4	chr10:80602879-80615783	WT	KO	OK	30.4396	31.3378	0.0419551	0.15057	0.87825	0.998056	no
XLOC_001838	XLOC_001838	Mir6912	chr10:80602879-80615783	WT	KO	OK	259.801	0	#NAME?	#NAME?	0.2343	0.998056	no
XLOC_001839	XLOC_001839	Csnk1g2	chr10:80622721-80640868	WT	KO	OK	52.166	52.0837	-0.00227818	-0.00933037	0.9918	0.998056	no
XLOC_001840	XLOC_001840	Izumo4	chr10:80702309-80705753	WT	KO	OK	7.25279	5.92068	-0.292773	-0.634415	0.5164	0.998056	no
XLOC_001841	XLOC_001841	Dot1l	chr10:80755138-80795528	WT	KO	OK	18.8717	18.4282	-0.0343055	-0.139218	0.88705	0.998056	no
XLOC_001842	XLOC_001842	Sf3a2	chr10:80798734-80804922	WT	KO	OK	58.1746	51.5996	-0.17303	-0.686648	0.4861	0.998056	no
XLOC_001843	XLOC_001843	Amh	chr10:80805247-80807648	WT	KO	NOTEST	0.348142	0.618228	0.828461	0	1	1	no
XLOC_001844	XLOC_001844	Oaz1	chr10:80826655-80829290	WT	KO	OK	399.273	384.847	-0.0530887	-0.224109	0.8239	0.998056	no
XLOC_001845	XLOC_001845	Mir1982	chr10:80826655-80829290	WT	KO	OK	459.104	0	#NAME?	#NAME?	0.21075	0.998056	no
XLOC_001846	XLOC_001846	Sppl2b	chr10:80855274-80868752	WT	KO	OK	24.9296	25.2043	0.0158121	0.0610522	0.9514	0.998056	no
XLOC_001847	XLOC_001847	Tmprss9	chr10:80879815-80900969	WT	KO	NOTEST	0.231771	0.137127	-0.757182	0	1	1	no
XLOC_001848	XLOC_001848	Gadd45b	chr10:80930090-80932204	WT	KO	OK	4.45777	4.79877	0.106343	0.217557	0.82495	0.998056	no
XLOC_001849	XLOC_001849	Thop1	chr10:81070082-81082360	WT	KO	OK	16.2672	16.9422	0.0586515	0.217896	0.8235	0.998056	no
XLOC_001850	XLOC_001850	Mir5615-2	chr10:81104613-81104675	WT	KO	NOTEST	0	0	0	0	1	1	no
XLOC_001851	XLOC_001851	Map2k2	chr10:81105938-81125719	WT	KO	OK	27.7804	30.3204	0.126222	0.490279	0.6207	0.998056	no
XLOC_001852	XLOC_001852	Zbtb7a	chr10:81136270-81152421	WT	KO	OK	22.2296	24.6519	0.149221	0.605783	0.53155	0.998056	no
XLOC_001853	XLOC_001853	Dapk3,Eef2	chr10:81176630-81193197	WT	KO	OK	965.394	993.13	0.0408659	0.159935	0.87065	0.998056	no
XLOC_001854	XLOC_001854	Snord37	chr10:81176630-81193197	WT	KO	OK	11035.2	12539.6	0.184373	0.00596098	0.8293	0.998056	no
XLOC_001855	XLOC_001855	Atcayos	chr10:81194690-81230779	WT	KO	NOTEST	0	0.630556	inf	0	1	1	no
XLOC_001856	XLOC_001856	Zfr2	chr10:81233162-81252123	WT	KO	NOTEST	0.365939	0.519786	0.506315	0	1	1	no
XLOC_001857	XLOC_001857	Matk	chr10:81252934-81262981	WT	KO	OK	16.8693	14.6505	-0.203454	-0.690152	0.4709	0.998056	no
XLOC_001858	XLOC_001858	Apba3	chr10:81268171-81291581	WT	KO	OK	6.72961	6.88779	0.0335176	0.0687182	0.9336	0.998056	no
XLOC_001859	XLOC_001859	Pip5k1c	chr10:81292971-81320146	WT	KO	OK	27.5987	26.9438	-0.0346502	-0.133016	0.89115	0.998056	no
XLOC_001860	XLOC_001860	Cactin	chr10:81321102-81326251	WT	KO	OK	21.4018	19.3261	-0.147178	-0.54304	0.57375	0.998056	no
XLOC_001861	XLOC_001861	Tbxa2r	chr10:81328702-81335174	WT	KO	OK	9.54087	12.4669	0.385909	1.13321	0.2511	0.998056	no
XLOC_001862	XLOC_001862	Mfsd12	chr10:81357569-81378478	WT	KO	OK	20.2599	17.1628	-0.239337	-0.45406	0.6442	0.998056	no
XLOC_001863	XLOC_001863	Dohh	chr10:81384427-81388352	WT	KO	OK	22.7237	23.7215	0.0619999	0.21591	0.8315	0.998056	no
XLOC_001864	XLOC_001864	Mir6913	chr10:81384427-81388352	WT	KO	NOTEST	0	0	0	0	1	1	no
XLOC_001865	XLOC_001865	Smim24	chr10:81393063-81395079	WT	KO	OK	8.19761	11.7634	0.521033	0.962732	0.3267	0.998056	no
XLOC_001866	XLOC_001866	Aes	chr10:81559443-81566371	WT	KO	OK	114.163	105.264	-0.117078	-0.484438	0.61925	0.998056	no
XLOC_001867	XLOC_001867	Tle2	chr10:81575286-81590845	WT	KO	OK	7.51617	6.93416	-0.116277	-0.330099	0.7343	0.998056	no
XLOC_001868	XLOC_001868	BC025920	chr10:81606307-81609836	WT	KO	OK	0.643085	1.53234	1.25266	1.42675	0.17305	0.998056	no
XLOC_001869	XLOC_001869	Ankrd24	chr10:81628539-81647612	WT	KO	OK	1.43891	0.703278	-1.03281	-1.81903	0.0722	0.998056	no
XLOC_001870	XLOC_001870	Gm10778	chr10:81649068-81667361	WT	KO	NOTEST	0.059287	0.0670705	0.177962	0	1	1	no
XLOC_001871	XLOC_001871	Zfp433	chr10:81704824-81721976	WT	KO	NOTEST	0.358864	0.269841	-0.411329	0	1	1	no
XLOC_001872	XLOC_001872	Gm10778	chr10:81812185-81826490	WT	KO	NOTEST	0	0	0	0	1	1	no
XLOC_001873	XLOC_001873	Zfp433	chr10:81863933-81881086	WT	KO	NOTEST	0.298986	0.134888	-1.14831	0	1	1	no
XLOC_001874	XLOC_001874	Zfp873	chr10:82048126-82061586	WT	KO	OK	3.60811	4.96594	0.460825	1.04651	0.28755	0.998056	no
XLOC_001875	XLOC_001875	AU041133	chr10:82128012-82153065	WT	KO	OK	1.89786	2.69784	0.507433	0.888624	0.3742	0.998056	no
XLOC_001876	XLOC_001876	Tdg	chr10:82629837-82690650	WT	KO	OK	30.2283	31.2301	0.0470372	0.182277	0.8516	0.998056	no
XLOC_001877	XLOC_001877	Hcfc2	chr10:82699006-82741392	WT	KO	OK	13.9015	15.3627	0.144183	0.211518	0.81965	0.998056	no
XLOC_001878	XLOC_001878	1700028I16Rik	chr10:82812122-82824242	WT	KO	NOTEST	0	0	0	0	1	1	no
XLOC_001879	XLOC_001879	Txnrd1	chr10:82833950-82897742	WT	KO	OK	50.2648	46.4796	-0.112951	-0.453731	0.63885	0.998056	no
XLOC_001880	XLOC_001880	Eid3	chr10:82833950-82897742	WT	KO	OK	2.64368	2.73248	0.0476599	0.024788	0.9811	0.998056	no
XLOC_001881	XLOC_001881	Chst11	chr10:82985346-83195891	WT	KO	OK	12.4201	9.83015	-0.337397	-1.27393	0.18905	0.998056	no
XLOC_001882	XLOC_001882	D10Wsu102e	chr10:83360220-83368835	WT	KO	OK	22.4825	20.8417	-0.109328	-0.417443	0.6741	0.998056	no
XLOC_001883	XLOC_001883	A230046K03Rik	chr10:83543940-83596473	WT	KO	OK	11.2843	12.0928	0.0998308	0.357053	0.7101	0.998056	no
XLOC_001884	XLOC_001884	1500009L16Rik	chr10:83722864-83762762	WT	KO	OK	4.31972	3.8936	-0.149835	-0.241042	0.8086	0.998056	no
XLOC_001885	XLOC_001885	4930463O16Rik	chr10:84488292-84497676	WT	KO	NOTEST	0	0	0	0	1	1	no
XLOC_001886	XLOC_001886	Tcp11l2	chr10:84576946-84614355	WT	KO	OK	12.7114	14.6381	0.203611	0.659239	0.51155	0.998056	no
XLOC_001887	XLOC_001887	Polr3b	chr10:84622311-84727178	WT	KO	OK	11.3801	15.1331	0.411202	1.56446	0.10695	0.998056	no
XLOC_001888	XLOC_001888	Rfx4	chr10:84756047-84906538	WT	KO	NOTEST	0	0.186503	inf	0	1	1	no
XLOC_001889	XLOC_001889	Ric8b	chr10:84917612-85018337	WT	KO	OK	3.93978	4.4919	0.189212	0.562685	0.56675	0.998056	no
XLOC_001890	XLOC_001890	Tmem263	chr10:85102626-85117747	WT	KO	OK	9.44123	7.2937	-0.372323	-1.15169	0.244	0.998056	no
XLOC_001891	XLOC_001891	Btbd11	chr10:85386813-85660292	WT	KO	OK	1.1655	1.06256	-0.133409	-0.274048	0.77635	0.998056	no
XLOC_001892	XLOC_001892	Pwp1	chr10:85871830-85889103	WT	KO	OK	23.2675	21.6174	-0.106123	-0.390251	0.6951	0.998056	no
XLOC_001893	XLOC_001893	Ascl4	chr10:85928490-85929647	WT	KO	NOTEST	0	0	0	0	1	1	no
XLOC_001894	XLOC_001894	Fbxo7	chr10:86021862-86048552	WT	KO	OK	34.3454	24.9236	-0.462604	-1.69682	0.0887	0.998056	no
XLOC_001895	XLOC_001895	4930486F22Rik	chr10:86048745-86498896	WT	KO	NOTEST	0	0	0	0	1	1	no
XLOC_001896	XLOC_001896	Timp3	chr10:86048745-86498896	WT	KO	OK	2.15436	1.04565	-1.04285	-1.65375	0.0967	0.998056	no
XLOC_001897	XLOC_001897	1810014B01Rik	chr10:86685526-86689954	WT	KO	OK	11.8161	8.79358	-0.426238	-1.0489	0.29365	0.998056	no
XLOC_001898	XLOC_001898	BC030307	chr10:86705810-86776843	WT	KO	OK	0.970104	1.63471	0.752824	1.19354	0.2181	0.998056	no
XLOC_001899	XLOC_001899	Nt5dc3	chr10:86779004-86838389	WT	KO	OK	4.61853	4.73046	0.0345479	0.1106	0.91435	0.998056	no
XLOC_001900	XLOC_001900	1700113H08Rik	chr10:87058045-87230599	WT	KO	NOTEST	0.0949192	0.0717269	-0.404185	0	1	1	no
XLOC_001901	XLOC_001901	Pah	chr10:87521794-87584137	WT	KO	NOTEST	0	0	0	0	1	1	no
XLOC_001902	XLOC_001902	Igf1	chr10:87859055-87937047	WT	KO	NOTEST	0.18889	0.0659485	-1.51814	0	1	1	no
XLOC_001903	XLOC_001903	Tyms-ps	chr10:87966670-87968017	WT	KO	NOTEST	0.439233	0.26541	-0.726766	0	1	1	no
XLOC_001904	XLOC_001904	Pmch	chr10:88091071-88146941	WT	KO	NOTEST	0.203053	0	#NAME?	0	1	1	no
XLOC_001905	XLOC_001905	Nup37	chr10:88146991-88178395	WT	KO	OK	22.3494	20.3509	-0.135144	-0.417643	0.673	0.998056	no
XLOC_001906	XLOC_001906	Ccdc53	chr10:88201096-88246158	WT	KO	OK	15.3923	20.824	0.436046	1.25875	0.2042	0.998056	no
XLOC_001907	XLOC_001907	Gnptab	chr10:88379411-88447329	WT	KO	OK	28.2815	26.1702	-0.111937	-0.455709	0.6485	0.998056	no
XLOC_001908	XLOC_001908	Sycp3	chr10:88459586-88503970	WT	KO	NOTEST	0.223037	0.0837348	-1.41338	0	1	1	no
XLOC_001909	XLOC_001909	Arl1	chr10:88731377-88744092	WT	KO	OK	46.5274	48.7463	0.0672121	0.237018	0.8165	0.998056	no
XLOC_001910	XLOC_001910	Slc5a8	chr10:88885991-88929515	WT	KO	NOTEST	0	0	0	0	1	1	no
XLOC_001911	XLOC_001911	Uhrf1bp1l	chr10:89744990-89819869	WT	KO	OK	11.3915	12.5839	0.143626	0.533711	0.5814	0.998056	no
XLOC_001912	XLOC_001912	Anks1b	chr10:89873508-90972984	WT	KO	NOTEST	0	0	0	0	1	1	no
XLOC_001913	XLOC_001913	Ikbip	chr10:91083038-91102613	WT	KO	OK	6.00913	7.3702	0.294547	0.701715	0.47555	0.998056	no
XLOC_001914	XLOC_001914	Cdk17	chr10:93160261-93242296	WT	KO	OK	34.2479	33.1896	-0.0452871	-0.170854	0.86795	0.998056	no
XLOC_001915	XLOC_001915	Mir1931	chr10:93160261-93242296	WT	KO	OK	0	27.204	inf	#NAME?	0.22415	0.998056	no
XLOC_001916	XLOC_001916	Gm17745	chr10:93336231-93348879	WT	KO	OK	0.41593	1.46654	1.818	1.1883	0.23105	0.998056	no
XLOC_001917	XLOC_001917	Lta4h	chr10:93453395-93484896	WT	KO	OK	69.9287	69.0056	-0.0191707	-0.0778608	0.93705	0.998056	no
XLOC_001918	XLOC_001918	Hal	chr10:93488767-93516743	WT	KO	NOTEST	0.300094	0.28292	-0.0850186	0	1	1	no
XLOC_001919	XLOC_001919	Ccdc38	chr10:93540631-93605245	WT	KO	NOTEST	0.222622	0.143237	-0.636189	0	1	1	no
XLOC_001920	XLOC_001920	4933408J17Rik	chr10:93540631-93605245	WT	KO	OK	15.8076	16.8246	0.089952	0.178598	0.8529	0.998056	no
XLOC_001921	XLOC_001921	Ntn4	chr10:93641048-93746329	WT	KO	OK	2.17594	4.31649	0.988218	1.48316	0.13935	0.998056	no
XLOC_001922	XLOC_001922	Usp44	chr10:93831554-93858087	WT	KO	NOTEST	0.671267	0.7083	0.0774733	0	1	1	no
XLOC_001923	XLOC_001923	Fgd6	chr10:94036000-94145339	WT	KO	OK	0.911975	1.48834	0.706638	1.64548	0.10555	0.998056	no
XLOC_001924	XLOC_001924	Nr2c1	chr10:94147930-94197214	WT	KO	OK	6.62237	6.23882	-0.0860764	-0.256962	0.7952	0.998056	no
XLOC_001925	XLOC_001925	Ndufa12	chr10:94199008-94220948	WT	KO	OK	128.969	116.005	-0.152838	-0.56927	0.56455	0.998056	no
XLOC_001926	XLOC_001926	Tmcc3	chr10:94514856-94590954	WT	KO	NOTEST	0.279074	0.376678	0.432682	0	1	1	no
XLOC_001927	XLOC_001927	Cep83	chr10:94688789-94790336	WT	KO	OK	16.1763	16.1549	-0.00190331	-0.00705313	0.99645	0.99828	no
XLOC_001928	XLOC_001928	2310039L15Rik	chr10:95336275-95363216	WT	KO	OK	25.0265	19.7808	-0.339351	-0.827944	0.4007	0.998056	no
XLOC_001929	XLOC_001929	5730420D15Rik	chr10:95417374-95428640	WT	KO	NOTEST	0	0	0	0	1	1	no
XLOC_001930	XLOC_001930	Ube2n	chr10:95515010-95564167	WT	KO	OK	67.4331	66.2783	-0.0249212	-0.0796318	0.9347	0.998056	no
XLOC_001931	XLOC_001931	Eea1	chr10:95940662-96045518	WT	KO	OK	6.78291	6.89859	0.0243956	0.0900905	0.92775	0.998056	no
XLOC_001932	XLOC_001932	4930459C07Rik	chr10:96226206-96248708	WT	KO	NOTEST	0	0	0	0	1	1	no
XLOC_001933	XLOC_001933	Btg1	chr10:96617000-96623431	WT	KO	OK	13.3515	13.5333	0.0195082	0.0713886	0.94435	0.998056	no
XLOC_001934	XLOC_001934	4930556N09Rik	chr10:97035767-97061059	WT	KO	NOTEST	0	0	0	0	1	1	no
XLOC_001935	XLOC_001935	Mir3966	chr10:97423477-97423562	WT	KO	NOTEST	0	0	0	0	1	1	no
XLOC_001936	XLOC_001936	Dcn	chr10:97479499-97518162	WT	KO	NOTEST	0	0	0	0	1	1	no
XLOC_001937	XLOC_001937	Lum	chr10:97565500-97572703	WT	KO	NOTEST	0	0	0	0	1	1	no
XLOC_001938	XLOC_001938	Kera	chr10:97607204-97613688	WT	KO	NOTEST	0	0	0	0	1	1	no
XLOC_001939	XLOC_001939	Epyc	chr10:97644067-97967090	WT	KO	NOTEST	0	0	0	0	1	1	no
XLOC_001940	XLOC_001940	Ccer1	chr10:97644067-97967090	WT	KO	NOTEST	0	0	0	0	1	1	no
XLOC_001941	XLOC_001941	Atp2b1	chr10:98914635-99026143	WT	KO	OK	10.7861	11.503	0.0928338	0.354841	0.7164	0.998056	no
XLOC_001942	XLOC_001942	Poc1b	chr10:99107170-99197988	WT	KO	OK	13.4596	13.3971	-0.00672085	-0.0194185	0.98415	0.998056	no
XLOC_001943	XLOC_001943	Galnt4	chr10:99107170-99197988	WT	KO	OK	4.59712	4.38122	-0.0693976	-0.158049	0.8762	0.998056	no
XLOC_001944	XLOC_001944	Dusp6	chr10:99263230-99267489	WT	KO	OK	23.3949	13.8808	-0.753101	-2.66753	0.0086	0.45458	no
XLOC_001945	XLOC_001945	Gm20110	chr10:99609170-99658134	WT	KO	NOTEST	0.257478	0	#NAME?	0	1	1	no
XLOC_001946	XLOC_001946	Kitl	chr10:100015823-100100412	WT	KO	NOTEST	0.0279684	0.0421932	0.593215	0	1	1	no
XLOC_001947	XLOC_001947	Gm4301	chr10:100335675-100336589	WT	KO	NOTEST	0	0	0	0	1	1	no
XLOC_001948	XLOC_001948	Gm4303	chr10:100340837-100341762	WT	KO	NOTEST	0	0	0	0	1	1	no
XLOC_001949	XLOC_001949	Gm4302,Gm4303,Gm4307	chr10:100345969-100362247	WT	KO	NOTEST	0	0	0	0	1	1	no
XLOC_001950	XLOC_001950	Gm4312	chr10:100366498-100367412	WT	KO	NOTEST	0	0	0	0	1	1	no
XLOC_001951	XLOC_001951	Cep290	chr10:100487590-100589259	WT	KO	OK	2.6236	3.02783	0.206734	0.589692	0.55075	0.998056	no
XLOC_001952	XLOC_001952	1700017N19Rik	chr10:100592385-100618391	WT	KO	NOTEST	0	0	0	0	1	1	no
XLOC_001953	XLOC_001953	Mgat4c	chr10:101681486-102391468	WT	KO	NOTEST	0	0.108948	inf	0	1	1	no
XLOC_001954	XLOC_001954	Mir3059	chr10:101681486-102391468	WT	KO	NOTEST	0	0	0	0	1	1	no
XLOC_001955	XLOC_001955	Rassf9	chr10:102512221-102546560	WT	KO	NOTEST	0	0.0759718	inf	0	1	1	no
XLOC_001956	XLOC_001956	Slc6a15	chr10:103367807-103419379	WT	KO	OK	1.55335	1.94946	0.327694	0.587374	0.55025	0.998056	no
XLOC_001957	XLOC_001957	Gm20765,Gm21312,Gm4340	chr10:104142986-104188000	WT	KO	NOTEST	0	0	0	0	1	1	no
XLOC_001958	XLOC_001958	Gm21312	chr10:104194041-104196522	WT	KO	NOTEST	0	0	0	0	1	1	no
XLOC_001959	XLOC_001959	Mir6411	chr10:104287268-104287376	WT	KO	NOTEST	0	0	0	0	1	1	no
XLOC_001960	XLOC_001960	Gm15663	chr10:105574550-105583870	WT	KO	NOTEST	0.126103	0.095149	-0.406337	0	1	1	no
XLOC_001961	XLOC_001961	Ccdc59	chr10:105841478-105847510	WT	KO	OK	17.4012	16.5451	-0.0727837	-0.217126	0.82335	0.998056	no
XLOC_001962	XLOC_001962	Ppfia2	chr10:106470309-106933468	WT	KO	NOTEST	0	0	0	0	1	1	no
XLOC_001963	XLOC_001963	Lin7a	chr10:107271830-107425143	WT	KO	NOTEST	0.0460163	0.0347748	-0.404104	0	1	1	no
XLOC_001964	XLOC_001964	Ppp1r12a	chr10:108162035-108279765	WT	KO	OK	25.3866	28.2995	0.156712	0.629253	0.5183	0.998056	no
XLOC_001965	XLOC_001965	Pawr	chr10:108332188-108414391	WT	KO	NOTEST	0.150463	0.189971	0.336374	0	1	1	no
XLOC_001966	XLOC_001966	9230102K24Rik	chr10:110600649-110615961	WT	KO	NOTEST	0	0	0	0	1	1	no
XLOC_001967	XLOC_001967	E2f7	chr10:110745464-110787384	WT	KO	OK	3.87785	3.16686	-0.292204	-0.877045	0.3737	0.998056	no
XLOC_001968	XLOC_001968	Csrp2	chr10:110920175-110939514	WT	KO	OK	10.1187	7.28416	-0.474191	-1.02682	0.3037	0.998056	no
XLOC_001969	XLOC_001969	Osbpl8	chr10:111164785-111297247	WT	KO	OK	35.5417	30.4532	-0.222918	-0.895358	0.36195	0.998056	no
XLOC_001970	XLOC_001970	Bbs10	chr10:111298678-111301736	WT	KO	OK	1.66901	1.53829	-0.117666	-0.189262	0.852	0.998056	no
XLOC_001971	XLOC_001971	Nap1l1	chr10:111473191-111498333	WT	KO	OK	303.696	282.35	-0.105144	-0.421202	0.66175	0.998056	no
XLOC_001972	XLOC_001972	Gm5176	chr10:111500787-111501345	WT	KO	OK	1.57195	2.36038	0.586466	0.459166	0.63155	0.998056	no
XLOC_001973	XLOC_001973	Phlda1	chr10:111506285-111508649	WT	KO	NOTEST	0.670037	0.717529	0.0987964	0	1	1	no
XLOC_001974	XLOC_001974	Krr1	chr10:111972694-111997264	WT	KO	OK	15.0823	14.3496	-0.071846	-0.213757	0.82455	0.998056	no
XLOC_001975	XLOC_001975	Glipr1l1	chr10:112060188-112078510	WT	KO	NOTEST	0	0	0	0	1	1	no
XLOC_001976	XLOC_001976	Glipr1l2	chr10:112083353-112108098	WT	KO	NOTEST	0	0	0	0	1	1	no
XLOC_001977	XLOC_001977	Caps2	chr10:112165675-112216555	WT	KO	NOTEST	0	0.499324	inf	0	1	1	no
XLOC_001978	XLOC_001978	Kcnc2	chr10:112271122-112466304	WT	KO	NOTEST	0	0	0	0	1	1	no
XLOC_001979	XLOC_001979	1700010J16Rik	chr10:112726925-112785599	WT	KO	NOTEST	0	0	0	0	1	1	no
XLOC_001980	XLOC_001980	Mir669h	chr10:113586577-113614774	WT	KO	NOTEST	0	0	0	0	1	1	no
XLOC_001981	XLOC_001981	Zfc3h1	chr10:115384901-115432771	WT	KO	OK	12.5627	14.1486	0.171507	0.582783	0.54495	0.998056	no
XLOC_001982	XLOC_001982	A930009A15Rik	chr10:115450313-115587780	WT	KO	NOTEST	0	0	0	0	1	1	no
[truncated: 24,885 more rows]

## Sheet: KO_vs_WT_genes.fpkm_tracking
RNA-Seq Analysis of WT and KO HSCs: Gene-level estimated expression values (FPKM tracking file)											Date:	2014-09-08
	File:	KO_vs_WT_genes.fpkm_tracking		Gene FPKMs. Tracks the summed FPKM of transcripts sharing each gene_id
	Samples:
	q1:	Sample 1=	WT
	q2:	Sample 2=	KO
	Analysis:
		Cufflinks - Cuffdiff:
		tracking_id	A unique identifier describing the object (gene, transcript, CDS, primary transcript)
		tss_id	The tss_id associated with the object, or "-" if not a transcript/primary transcript, or "-" if tss_id isn't present
		length	The number of base pairs in the transcript, or '-' if not a transcript/primary transcript
		coverage	Estimate for the absolute depth of read coverage across the object
		qN_FPKM:	FPKM of the object in sample N
		qN_FPKM_conf_lo:	the lower bound of the 95% confidence interval on the FPKM of the object in sample N
		qN_FPKM_conf_hi:	the upper bound of the 95% confidence interval on the FPKM of the object in sample N
		qN_status:	Quantification status for the object in sample N. Can be one of OK (deconvolution successful), LOWDATA (too complex or shallowly sequenced), HIDATA (too many fragments in locus), or FAIL, when an ill-conditioned covariance matrix or other numerical exception prevents deconvolution.
									WT_Parental Expression (FPKM)				KO (FPKM)
tracking_id	class_code	nearest_ref_id	gene_id	gene_short_name	tss_id	locus	length	coverage	WT_FPKM	WT_conf_lo	WT_conf_hi	WT_status	KO_FPKM	KO_conf_lo	KO_conf_hi	KO_status
XLOC_000001	-	-	XLOC_000001	Lypla1	TSS1	chr1:4807892-4846735	-	-	33.6261	24.6278	42.6245	OK	33.8127	24.7711	42.8543	OK
XLOC_000002	-	-	XLOC_000002	Tcea1	TSS2,TSS3	chr1:4857693-4897909	-	-	63.4048	48.0534	78.7563	OK	65.9512	49.8277	82.0746	OK
XLOC_000003	-	-	XLOC_000003	Atp6v1h	TSS4,TSS5	chr1:5083137-5162549	-	-	25.137	18.0336	32.2404	OK	23.4498	16.8652	30.0343	OK
XLOC_000004	-	-	XLOC_000004	Oprk1	TSS6	chr1:5588492-5606133	-	-	0	0	0	OK	0	0	0	OK
XLOC_000005	-	-	XLOC_000005	Rb1cc1	TSS7	chr1:6214661-6276104	-	-	8.99599	6.61267	11.3793	OK	8.93596	6.56913	11.3028	OK
XLOC_000006	-	-	XLOC_000006	Fam150a	TSS8	chr1:6359330-6394731	-	-	0	0	0	OK	0	0	0	OK
XLOC_000007	-	-	XLOC_000007	St18	TSS10,TSS9	chr1:6487230-6860940	-	-	0.0197831	0	0.102264	OK	0.103693	0	0.267575	OK
XLOC_000008	-	-	XLOC_000008	Pcmtd1	TSS11	chr1:7088919-7173628	-	-	8.72939	6.21176	11.247	OK	9.21418	6.5904	11.838	OK
XLOC_000009	-	-	XLOC_000009	Rrs1	TSS12	chr1:9545407-9547455	-	-	38.1669	28.5854	47.7484	OK	34.0704	25.44	42.7009	OK
XLOC_000010	-	-	XLOC_000010	Adhfe1	TSS13	chr1:9548045-9631092	-	-	0	0	0	OK	0.0920619	0	0.313037	OK
XLOC_000011	-	-	XLOC_000011	3110035E14Rik	TSS14	chr1:9548045-9631092	-	-	0	0	0	OK	0	0	0	OK
XLOC_000012	-	-	XLOC_000012	1700034P13Rik	TSS15	chr1:9723195-9771256	-	-	9.03091	3.72894	14.3329	OK	7.82772	2.82198	12.8335	OK
XLOC_000013	-	-	XLOC_000013	Sgk3	TSS16,TSS17	chr1:9798129-9902568	-	-	12.7612	9.34925	16.1731	OK	13.2847	9.77759	16.7919	OK
XLOC_000014	-	-	XLOC_000014	Mcmdc2	TSS18	chr1:9908637-9940954	-	-	14.7999	10.3664	19.2334	OK	15.4425	10.9003	19.9846	OK
XLOC_000015	-	-	XLOC_000015	Cspp1	TSS19,TSS20	chr1:10038217-10136768	-	-	8.33302	6.04637	10.6197	OK	8.43762	6.13319	10.7421	OK
XLOC_000016	-	-	XLOC_000016	Prex2	TSS21,TSS22	chr1:10993464-11303682	-	-	1.6482	0.913518	2.38288	OK	1.46143	0.780682	2.14219	OK
XLOC_000017	-	-	XLOC_000017	A830018L16Rik	TSS23	chr1:11414104-11975902	-	-	0.235867	0	0.511808	OK	0.195951	0	0.447744	OK
XLOC_000018	-	-	XLOC_000018	Mir6341	TSS24	chr1:12425985-12426106	-	-	0	0	0	OK	0	0	0	OK
XLOC_000019	-	-	XLOC_000019	Gm17644	TSS25	chr1:12667562-12673090	-	-	22.3992	16.4895	28.309	OK	21.3971	15.7078	27.0864	OK
XLOC_000020	-	-	XLOC_000020	Sulf1	TSS26,TSS27	chr1:12692429-12860372	-	-	0	0	0	OK	0	0	0	OK
XLOC_000021	-	-	XLOC_000021	Xkr9	TSS28	chr1:13668770-13701723	-	-	0	0	0	OK	0	0	0	OK
XLOC_000022	-	-	XLOC_000022	Kcnb2	TSS29	chr1:15312451-15714214	-	-	0	0	0	OK	0	0	0	OK
XLOC_000023	-	-	XLOC_000023	Terf1	TSS30	chr1:15805645-15844052	-	-	13.2376	9.30542	17.1698	OK	10.1249	6.91333	13.3364	OK
XLOC_000024	-	-	XLOC_000024	Rdh10	TSS31	chr1:16105881-16132550	-	-	4.3318	2.49926	6.16434	OK	5.69516	3.49316	7.89715	OK
XLOC_000025	-	-	XLOC_000025	D030040B21Rik	TSS32	chr1:16657551-16662278	-	-	0.704414	0.0242488	1.38458	OK	1.01989	0.196124	1.84365	OK
XLOC_000026	-	-	XLOC_000026	Tmem70	TSS33	chr1:16665190-16678275	-	-	28.8661	20.7619	36.9703	OK	28.8319	20.6566	37.0072	OK
XLOC_000027	-	-	XLOC_000027	Ly96	TSS34	chr1:16688455-16709605	-	-	1.97678	0	4.96504	OK	3.27505	0	7.18345	OK
XLOC_000028	-	-	XLOC_000028	Gdap1	TSS35	chr1:17145372-17164270	-	-	0	0	0	OK	0.0995012	0	0.28026	OK
XLOC_000029	-	-	XLOC_000029	Pi15	TSS36	chr1:17601900-17630939	-	-	1.38158	0.689562	2.0736	OK	1.02276	0.435745	1.60977	OK
XLOC_000030	-	-	XLOC_000030	Crispld1	TSS37	chr1:17727416-17766207	-	-	4.89172	3.22268	6.56075	OK	3.88299	2.46023	5.30576	OK
XLOC_000031	-	-	XLOC_000031	Tfap2d	TSS38	chr1:19103021-19166332	-	-	0	0	0	OK	0	0	0	OK
XLOC_000032	-	-	XLOC_000032	Tfap2b	TSS39,TSS40	chr1:19208913-19238845	-	-	0.121459	0	0.289242	OK	0.0458504	0	0.146522	OK
XLOC_000033	-	-	XLOC_000033	4930486I03Rik	TSS41	chr1:20057778-20618057	-	-	0	0	0	OK	0	0	0	OK
XLOC_000034	-	-	XLOC_000034	Mir206	TSS42	chr1:20679009-20679082	-	-	0	0	0	OK	0	0	0	OK
XLOC_000035	-	-	XLOC_000035	Mir133b	TSS43	chr1:20682768-20682887	-	-	0	0	0	OK	0	0	0	OK
XLOC_000036	-	-	XLOC_000036	Il17a	TSS44	chr1:20730904-20734496	-	-	0	0	0	OK	0	0	0	OK
XLOC_000037	-	-	XLOC_000037	Paqr8	TSS45	chr1:20890621-20938756	-	-	5.03824	3.38017	6.69631	OK	5.67105	3.88053	7.46158	OK
XLOC_000038	-	-	XLOC_000038	Efhc1	TSS46	chr1:20951625-20990841	-	-	0.238824	0	0.624115	OK	0.432021	0	0.921449	OK
XLOC_000039	-	-	XLOC_000039	Tmem14a	TSS47	chr1:21218574-21230167	-	-	2.77013	0.663214	4.87704	OK	2.40979	0.43141	4.38816	OK
XLOC_000040	-	-	XLOC_000040	Gsta3	TSS48	chr1:21240584-21265575	-	-	0.0837085	0	0.374504	OK	0.0630813	0	0.34077	OK
XLOC_000041	-	-	XLOC_000041	Khdc1a	TSS49	chr1:21349676-21352199	-	-	0	0	0	OK	0	0	0	OK
XLOC_000042	-	-	XLOC_000042	Khdc1c	TSS50	chr1:21368330-21369743	-	-	0	0	0	OK	0	0	0	OK
XLOC_000043	-	-	XLOC_000043	Khdc1b	TSS51	chr1:21383555-21386384	-	-	0	0	0	OK	0.0429813	0	0.182659	OK
XLOC_000044	-	-	XLOC_000044	Mir30a	TSS52	chr1:23272268-23272339	-	-	0	0	0	OK	0	0	0	OK
XLOC_000045	-	-	XLOC_000045	Mir30c-2	TSS53	chr1:23291700-23291784	-	-	0	0	0	OK	0	0	0	OK
XLOC_000046	-	-	XLOC_000046	B3gat2	TSS54	chr1:23761925-23922381	-	-	0.327902	0	0.974659	OK	0.579436	0	1.42378	OK
XLOC_000047	-	-	XLOC_000047	Col9a1	TSS55,TSS56	chr1:24177609-24252738	-	-	0	0	0	OK	0	0	0	OK
XLOC_000048	-	-	XLOC_000048	Lmbrd1	TSS57	chr1:24678543-24766301	-	-	8.66019	4.86921	12.4512	OK	9.36824	5.28467	13.4518	OK
XLOC_000049	-	-	XLOC_000049	Mir6342	TSS58	chr1:29421487-29421612	-	-	0	0	0	OK	0	0	0	OK
XLOC_000050	-	-	XLOC_000050	Lgsn	TSS59	chr1:31141077-31222656	-	-	0.0568528	0	0.254782	OK	0	0	0	OK
XLOC_000051	-	-	XLOC_000051	Pih1d3	TSS60	chr1:31222838-31224287	-	-	0	0	0	OK	0	0	0	OK
XLOC_000052	-	-	XLOC_000052	Gm4850	TSS61	chr1:31264846-31268061	-	-	0	0	0	OK	0	0	0	OK
XLOC_000053	-	-	XLOC_000053	Khdrbs2	TSS62	chr1:32172805-32657738	-	-	0	0	0	OK	0	0	0	OK
XLOC_000054	-	-	XLOC_000054	1700001G17Rik	TSS63	chr1:33669823-33670712	-	-	1.67237	0	3.37538	OK	0.525456	0	1.39616	OK
XLOC_000055	-	-	XLOC_000055	Rab23	TSS64,TSS65	chr1:33719895-33742564	-	-	1.94546	1.07317	2.81775	OK	1.87223	1.02532	2.71915	OK
XLOC_000056	-	-	XLOC_000056	Dst	TSS66,TSS67,TSS68	chr1:33908224-34308662	-	-	3.75622	2.78713	4.72531	OK	3.8719	2.87378	4.87002	OK
XLOC_000057	-	-	XLOC_000057	Mir6896	TSS69	chr1:33908224-34308662	-	-	0	0	0	OK	0	0	0	OK
XLOC_000058	-	-	XLOC_000058	Imp4	TSS70	chr1:34439828-34449465	-	-	29.2128	21.2501	37.1756	OK	23.6505	17.1914	30.1095	OK
XLOC_000059	-	-	XLOC_000059	Ptpn18	TSS71,TSS72,TSS73	chr1:34459740-34474766	-	-	32.7188	24.0043	41.4334	OK	29.5358	21.5605	37.511	OK
XLOC_000060	-	-	XLOC_000060	-	TSS74	chr1:34485440-34487191	-	-	5.5004	2.86363	8.13718	OK	2.81019	1.00463	4.61575	OK
XLOC_000061	-	-	XLOC_000061	Prss39	TSS75	chr1:34498429-34503062	-	-	0.54451	0	1.28547	OK	0.13748	0	0.464115	OK
XLOC_000062	-	-	XLOC_000062	Cfc1	TSS76	chr1:34535647-34544311	-	-	0.483147	0	1.26985	OK	0.0913862	0	0.388366	OK
XLOC_000063	-	-	XLOC_000063	Amer3	TSS77	chr1:34579692-34590944	-	-	0	0	0	OK	0	0	0	OK
XLOC_000064	-	-	XLOC_000064	Arhgef4	TSS78	chr1:34801721-34812754	-	-	3.3516	2.00605	4.69716	OK	4.29615	2.70468	5.88761	OK
XLOC_000065	-	-	XLOC_000065	Plekhb2	TSS79	chr1:34849958-34879585	-	-	19.412	14.233	24.591	OK	16.8573	12.2283	21.4864	OK
XLOC_000066	-	-	XLOC_000066	Hs6st1	TSS80	chr1:36068363-36106446	-	-	16.9444	11.6529	22.236	OK	18.5322	13.4127	23.6516	OK
XLOC_000067	-	-	XLOC_000067	Arid5a	TSS81	chr1:36307732-36324029	-	-	6.70754	4.88569	8.52938	OK	8.47865	6.2367	10.7206	OK
XLOC_000068	-	-	XLOC_000068	Fer1l5	TSS82	chr1:36372290-36422808	-	-	0.767584	0.401277	1.13389	OK	0.608517	0.285327	0.931708	OK
XLOC_000069	-	-	XLOC_000069	Cnnm4	TSS83	chr1:36471596-36508776	-	-	5.21348	3.62414	6.80282	OK	3.92217	2.63204	5.2123	OK
XLOC_000070	-	-	XLOC_000070	Cnnm3	TSS84	chr1:36511875-36528237	-	-	10.9803	8.06188	13.8987	OK	10.1983	7.47337	12.9233	OK
XLOC_000071	-	-	XLOC_000071	Cox5b	TSS85	chr1:36691486-36693388	-	-	277.369	210.439	344.299	OK	248.233	187.697	308.768	OK
XLOC_000072	-	-	XLOC_000072	4933424G06Rik	TSS86	chr1:36714537-36757960	-	-	0	0	0	OK	0.156806	0	0.529358	OK
XLOC_000073	-	-	XLOC_000073	Zap70	TSS87,TSS88,TSS89,TSS90,TSS91	chr1:36761797-36782820	-	-	0.439888	0	0.952064	OK	1.08767	0.292291	1.88306	OK
XLOC_000074	-	-	XLOC_000074	Cnga3	TSS92,TSS93	chr1:37218277-37263384	-	-	0.235685	0	0.524708	OK	0.267003	0	0.582704	OK
XLOC_000075	-	-	XLOC_000075	Inpp4a	TSS94,TSS95	chr1:37299837-37410740	-	-	4.99354	3.40955	6.57753	OK	5.30308	3.57443	7.03173	OK
XLOC_000076	-	-	XLOC_000076	Unc50	TSS96	chr1:37430155-37439124	-	-	22.0182	15.206	28.8303	OK	23.3909	16.0988	30.683	OK
XLOC_000077	-	-	XLOC_000077	Lipt1	TSS97	chr1:37872205-37876298	-	-	2.61868	1.08486	4.1525	OK	3.47494	1.69471	5.25517	OK
XLOC_000078	-	-	XLOC_000078	Mrpl30	TSS98	chr1:37890547-37898497	-	-	67.2139	48.3454	86.0823	OK	66.891	48.1434	85.6387	OK
XLOC_000079	-	-	XLOC_000079	Eif5b	TSS99	chr1:37998009-38129784	-	-	23.969	17.686	30.252	OK	21.0137	15.418	26.6093	OK
XLOC_000080	-	-	XLOC_000080	Nms	TSS100	chr1:38939148-38950276	-	-	0	0	0	OK	0	0	0	OK
XLOC_000081	-	-	XLOC_000081	Pdcl3	TSS101	chr1:38987813-38997236	-	-	16.5609	11.5232	21.5985	OK	15.8409	10.9744	20.7073	OK
XLOC_000082	-	-	XLOC_000082	Npas2	TSS102	chr1:39194271-39363240	-	-	0.54799	0.126699	0.969281	OK	0.150641	0	0.353594	OK
XLOC_000083	-	-	XLOC_000083	Rpl31	TSS103	chr1:39367850-39478753	-	-	781.593	595.272	967.914	OK	682.177	518.481	845.873	OK
XLOC_000084	-	-	XLOC_000084	Cnot11	TSS104	chr1:39535801-39546877	-	-	15.156	11.0288	19.2832	OK	11.09	7.87074	14.3093	OK
XLOC_000085	-	-	XLOC_000085	Map4k4	TSS105	chr1:39900858-40026319	-	-	26.603	20.3291	32.8769	OK	25.3341	19.2467	31.4214	OK
XLOC_000086	-	-	XLOC_000086	Il1r2	TSS106	chr1:40076211-40125226	-	-	1.0823	0	2.19438	OK	0.475998	0	1.22946	OK
XLOC_000087	-	-	XLOC_000087	Il1r1	TSS107,TSS108	chr1:40225079-40316177	-	-	10.938	7.96802	13.9079	OK	14.9819	11.0948	18.8691	OK
XLOC_000088	-	-	XLOC_000088	Il1rl2	TSS109	chr1:40324626-40365471	-	-	2.82374	1.37353	4.27395	OK	3.12515	1.57998	4.67032	OK
XLOC_000089	-	-	XLOC_000089	Il1rl1	TSS110,TSS111,TSS112	chr1:40429586-40465414	-	-	6.86972	4.65577	9.08366	OK	5.55841	3.73925	7.37758	OK
XLOC_000090	-	-	XLOC_000090	Il18r1	TSS113,TSS114	chr1:40465551-40500854	-	-	1.60504	0.805621	2.40447	OK	1.15994	0.487592	1.83228	OK
XLOC_000091	-	-	XLOC_000091	Il18rap	TSS115	chr1:40515361-40551705	-	-	12.8746	9.40036	16.3487	OK	9.34521	6.71075	11.9797	OK
XLOC_000092	-	-	XLOC_000092	Slc9a4	TSS116	chr1:40580226-40630731	-	-	0	0	0	OK	0	0	0	OK
XLOC_000093	-	-	XLOC_000093	Slc9a2	TSS117	chr1:40681711-40768885	-	-	0.449909	0.0312902	0.868527	OK	0.581761	0.1026	1.06092	OK
XLOC_000094	-	-	XLOC_000094	Tmem182	TSS118	chr1:40805600-40855267	-	-	0	0	0	OK	0.102907	0	0.437325	OK
XLOC_000095	-	-	XLOC_000095	Pou3f3	TSS119	chr1:42697145-42700209	-	-	0	0	0	OK	0	0	0	OK
XLOC_000096	-	-	XLOC_000096	2900092D14Rik	TSS120	chr1:42700335-42703176	-	-	0.0755166	0	0.280433	OK	0.227606	0	0.641088	OK
XLOC_000097	-	-	XLOC_000097	Mrps9	TSS121	chr1:42851232-42905683	-	-	27.05	19.4929	34.6071	OK	26.1743	18.8093	33.5393	OK
XLOC_000098	-	-	XLOC_000098	Gpr45	TSS122	chr1:42952871-43035449	-	-	0.0573717	0	0.188831	OK	0.0868934	0	0.244749	OK
XLOC_000099	-	-	XLOC_000099	AI597479	TSS123	chr1:43098709-43115946	-	-	9.03659	6.2283	11.8449	OK	7.92967	5.39303	10.4663	OK
XLOC_000100	-	-	XLOC_000100	Nck2	TSS124	chr1:43445750-43570518	-	-	6.71073	4.55748	8.86398	OK	6.58465	4.45079	8.71852	OK
XLOC_000101	-	-	XLOC_000101	1500015O10Rik	TSS125	chr1:43730601-43742564	-	-	0	0	0	OK	0.120583	0	0.512446	OK
XLOC_000102	-	-	XLOC_000102	Tpp2	TSS126	chr1:43933973-44003160	-	-	20.0748	14.9929	25.1568	OK	21.5139	16.0999	26.928	OK
XLOC_000103	-	-	XLOC_000103	Bivm	TSS127,TSS128,TSS129	chr1:44118971-44144771	-	-	8.46211	1.39303	15.5312	OK	20.0263	5.52644	34.5261	OK
XLOC_000104	-	-	XLOC_000104	Ercc5	TSS130	chr1:44147743-44181260	-	-	4.92904	3.37101	6.48706	OK	4.73163	3.23708	6.22618	OK
XLOC_000105	-	-	XLOC_000105	Gulp1	TSS131	chr1:44551670-44796836	-	-	1.45718	0.448021	2.46634	OK	1.35308	0.381439	2.32471	OK
XLOC_000106	-	-	XLOC_000106	Col3a1	TSS132	chr1:45311537-45349706	-	-	0	0	0	OK	0	0	0	OK
XLOC_000107	-	-	XLOC_000107	Wdr75	TSS133,TSS134	chr1:45795500-45823700	-	-	25.0502	18.4944	31.606	OK	23.6465	17.4664	29.8265	OK
XLOC_000108	-	-	XLOC_000108	Dnah7b	TSS135	chr1:46066737-46373550	-	-	0.00906783	0	0.0336736	OK	0.0205078	0	0.0678279	OK
XLOC_000109	-	-	XLOC_000109	Tmeff2	TSS136	chr1:50927522-51187270	-	-	0	0	0	OK	0	0	0	OK
XLOC_000110	-	-	XLOC_000110	Sdpr	TSS137	chr1:51218385-51333779	-	-	2.25183	1.20442	3.29924	OK	2.60235	1.45307	3.75163	OK
XLOC_000111	-	-	XLOC_000111	Stat4	TSS138	chr1:52008243-52107184	-	-	15.4116	11.1732	19.6499	OK	14.8828	10.7598	19.0058	OK
XLOC_000112	-	-	XLOC_000112	Stat1	TSS139,TSS140	chr1:52119437-52161865	-	-	22.5726	16.8169	28.3283	OK	18.6036	13.7413	23.4658	OK
XLOC_000113	-	-	XLOC_000113	Tmem194b	TSS141,TSS142	chr1:52630704-52651919	-	-	12.6437	8.95619	16.3313	OK	11.161	7.7838	14.5382	OK
XLOC_000114	-	-	XLOC_000114	Hibch	TSS143	chr1:52845045-52920860	-	-	14.3164	9.74833	18.8845	OK	20.8445	14.7405	26.9484	OK
XLOC_000115	-	-	XLOC_000115	Mstn	TSS144	chr1:53061662-53068079	-	-	0	0	0	OK	0.0808257	0	0.272858	OK
XLOC_000116	-	-	XLOC_000116	Ormdl1	TSS145	chr1:53297094-53310245	-	-	16.7046	11.2782	22.131	OK	14.4922	9.60055	19.3838	OK
XLOC_000117	-	-	XLOC_000117	Osgepl1	TSS146	chr1:53313623-53326342	-	-	5.68956	3.33499	8.04414	OK	6.00655	3.52722	8.48589	OK
XLOC_000118	-	-	XLOC_000118	Mir7681	TSS147	chr1:53806873-54195034	-	-	0	0	0	OK	0	0	0	OK
XLOC_000119	-	-	XLOC_000119	Ccdc150	TSS148	chr1:54250682-54368727	-	-	0.0919829	0	0.241758	OK	0.346374	0.0241451	0.668604	OK
XLOC_000120	-	-	XLOC_000120	Coq10b	TSS149	chr1:55052769-55072702	-	-	5.29753	2.75375	7.84131	OK	5.03225	2.60785	7.45665	OK
XLOC_000121	-	-	XLOC_000121	Hspe1	TSS150	chr1:55088147-55091317	-	-	268.825	205.003	332.648	OK	244.775	186.305	303.246	OK
XLOC_000122	-	-	XLOC_000122	Mob4	TSS151	chr1:55131244-55154899	-	-	14.2968	9.98384	18.6098	OK	14.4805	10.121	18.8401	OK
XLOC_000123	-	-	XLOC_000123	Mars2	TSS152	chr1:55237176-55243849	-	-	10.6148	7.44402	13.7855	OK	9.2297	6.47539	11.984	OK
XLOC_000124	-	-	XLOC_000124	Plcl1	TSS153	chr1:55405945-55754285	-	-	0.685361	0.283929	1.08679	OK	0.530651	0.176879	0.884422	OK
XLOC_000125	-	-	XLOC_000125	9130227L01Rik	TSS154	chr1:55931240-55972098	-	-	0.0741152	0	0.275229	OK	0	0	0	OK
XLOC_000126	-	-	XLOC_000126	9130024F11Rik	TSS155	chr1:56971468-56975196	-	-	0.614676	0	1.44752	OK	0.190101	0	0.559306	OK
XLOC_000127	-	-	XLOC_000127	1700066M21Rik	TSS156	chr1:57377619-57385422	-	-	3.88124	2.23827	5.52421	OK	3.07625	1.65514	4.49735	OK
XLOC_000128	-	-	XLOC_000128	9430016H08Rik	TSS157	chr1:57388243-57415958	-	-	12.917	8.02625	17.8077	OK	12.7239	7.88073	17.5671	OK
XLOC_000129	-	-	XLOC_000129	Spats2l	TSS158,TSS159	chr1:57774860-57948397	-	-	0	0	0	OK	0.0216092	0	0.10607	OK
XLOC_000130	-	-	XLOC_000130	Sgol2	TSS160,TSS161	chr1:57985339-58026277	-	-	5.52612	3.82505	7.22718	OK	5.29527	3.64274	6.9478	OK
XLOC_000131	-	-	XLOC_000131	Aox1	TSS162	chr1:58029968-58106410	-	-	0	0	0	OK	0	0	0	OK
XLOC_000132	-	-	XLOC_000132	Aox3	TSS163	chr1:58113135-58200452	-	-	0	0	0	OK	0	0	0	OK
XLOC_000133	-	-	XLOC_000133	Aox4	TSS164	chr1:58210396-58268596	-	-	0.0201995	0	0.0750112	OK	0.198483	0	0.423346	OK
XLOC_000134	-	-	XLOC_000134	Aox2	TSS165	chr1:58278325-58379264	-	-	0.0200116	0	0.0743134	OK	0	0	0	OK
XLOC_000135	-	-	XLOC_000135	Bzw1	TSS166	chr1:58393068-58407364	-	-	122.76	93.3987	152.121	OK	114.665	87.2145	142.116	OK
XLOC_000136	-	-	XLOC_000136	Nif3l1	TSS167,TSS168	chr1:58430992-58462276	-	-	11.3388	7.09498	15.5826	OK	9.99596	5.95226	14.0397	OK
XLOC_000137	-	-	XLOC_000137	Ndufb3	TSS169	chr1:58586598-58595948	-	-	89.6967	64.1304	115.263	OK	81.5323	57.7995	105.265	OK
XLOC_000138	-	-	XLOC_000138	Gm20257	TSS170	chr1:58652640-58655831	-	-	2.89663	0.486922	5.30634	OK	2.79938	0.367568	5.23119	OK
XLOC_000139	-	-	XLOC_000139	Cflar	TSS171,TSS172,TSS173	chr1:58711315-58759203	-	-	14.6709	10.2347	19.1071	OK	16.2159	11.0352	21.3966	OK
XLOC_000140	-	-	XLOC_000140	Casp8	TSS174,TSS175	chr1:58795373-58847503	-	-	41.3498	30.2287	52.4708	OK	36.5647	26.3522	46.7773	OK
XLOC_000141	-	-	XLOC_000141	Stradb	TSS176	chr1:58973570-58995121	-	-	8.15521	5.26468	11.0458	OK	9.21573	6.07703	12.3544	OK
XLOC_000142	-	-	XLOC_000142	Cdk15	TSS177	chr1:59256906-59352369	-	-	0	0	0	OK	0	0	0	OK
XLOC_000143	-	-	XLOC_000143	Fzd7	TSS178	chr1:59482146-59486955	-	-	6.71859	4.76568	8.67151	OK	6.00701	4.20626	7.80775	OK
XLOC_000144	-	-	XLOC_000144	Gm973	TSS179	chr1:59516263-59634509	-	-	0.42781	0.0989515	0.756668	OK	0.967595	0.456155	1.47903	OK
XLOC_000145	-	-	XLOC_000145	Nop58	TSS180	chr1:59684976-59712414	-	-	107.647	82.0192	133.275	OK	113.147	86.289	140.005	OK
XLOC_000146	-	-	XLOC_000146	Snord70	TSS181	chr1:59684976-59712414	-	-	5517.62	0	66262.5	OK	0	0	0	OK
XLOC_000147	-	-	XLOC_000147	Snord11	TSS182	chr1:59684976-59712414	-	-	0	0	0	OK	0	0	0	OK
XLOC_000148	-	-	XLOC_000148	Bmpr2	TSS183	chr1:59764278-59878081	-	-	6.66623	4.88505	8.44741	OK	7.21281	5.30961	9.116	OK
XLOC_000149	-	-	XLOC_000149	Fam117b	TSS184	chr1:59913005-59985348	-	-	13.1804	9.75718	16.6037	OK	14.6009	10.8289	18.373	OK
XLOC_000150	-	-	XLOC_000150	Carf	TSS185,TSS186	chr1:60075484-60153953	-	-	3.82884	1.29831	6.35938	OK	3.1347	0.758943	5.51046	OK
XLOC_000151	-	-	XLOC_000151	Nbeal1	TSS187	chr1:60180598-60334705	-	-	2.07772	1.38625	2.7692	OK	1.78253	1.16154	2.40353	OK
XLOC_000152	-	-	XLOC_000152	Cyp20a1	TSS188	chr1:60343303-60387387	-	-	18.2278	12.5516	23.9039	OK	16.039	10.7818	21.2961	OK
XLOC_000153	-	-	XLOC_000153	Abi2	TSS189	chr1:60409574-60481241	-	-	13.5753	9.60104	17.5496	OK	10.1078	7.20358	13.0119	OK
XLOC_000154	-	-	XLOC_000154	Cd28	TSS190	chr1:60746387-60773359	-	-	0.438238	0	0.884503	OK	0.825454	0.215713	1.43519	OK
XLOC_000155	-	-	XLOC_000155	Ctla4	TSS191	chr1:60909024-60915832	-	-	0	0	0	OK	0	0	0	OK
XLOC_000156	-	-	XLOC_000156	Icos	TSS192	chr1:60977913-61000321	-	-	0.812067	0.136508	1.48763	OK	0.816437	0.143988	1.48889	OK
XLOC_000157	-	-	XLOC_000157	9530026F06Rik	TSS193	chr1:61378431-61395904	-	-	0	0	0	OK	0.440915	0	1.2419	OK
XLOC_000158	-	-	XLOC_000158	Pard3b	TSS194	chr1:61638823-62642284	-	-	2.69629	1.86719	3.52539	OK	2.72354	1.8889	3.55818	OK
XLOC_000159	-	-	XLOC_000159	Nrp2	TSS195	chr1:62703316-62818692	-	-	0.157835	0	0.356869	OK	0.164302	0	0.344761	OK
XLOC_000160	-	-	XLOC_000160	Ino80dos	TSS196,TSS197	chr1:63114470-63176822	-	-	2.1884	0	5.48765	OK	3.87119	0	8.13507	OK
XLOC_000161	-	-	XLOC_000161	Ndufs1	TSS198	chr1:63114470-63176822	-	-	9.67602	0	30.3999	OK	4.86748	0	20.1192	OK
XLOC_000162	-	-	XLOC_000162	Ndufs1	TSS199	chr1:63114470-63176822	-	-	1.27125	0	6.74161	OK	3.82527	0	13.6256	OK
XLOC_000163	-	-	XLOC_000163	Eef1b2	TSS200	chr1:63176830-63180486	-	-	401.324	308.287	494.362	OK	384.865	295.65	474.079	OK
XLOC_000164	-	-	XLOC_000164	Snora41	TSS201	chr1:63176830-63180486	-	-	0	0	0	OK	0	0	0	OK
XLOC_000165	-	-	XLOC_000165	Zdbf2	TSS202,TSS203	chr1:63182570-63314575	-	-	0	0	0	OK	0	0	0	OK
XLOC_000166	-	-	XLOC_000166	Adam23	TSS204	chr1:63445903-63596515	-	-	0.0698391	0	0.246423	OK	0.132185	0	0.348188	OK
XLOC_000167	-	-	XLOC_000167	Fastkd2	TSS205	chr1:63730624-63753385	-	-	8.89081	6.086	11.6956	OK	9.63477	6.63431	12.6352	OK
XLOC_000168	-	-	XLOC_000168	Gm13749	TSS206	chr1:63964726-63968999	-	-	0	0	0	OK	0	0	0	OK
XLOC_000169	-	-	XLOC_000169	Creb1	TSS207	chr1:64532777-64604548	-	-	18.6612	14.1488	23.1735	OK	16.8231	12.682	20.9641	OK
XLOC_000170	-	-	XLOC_000170	Ccnyl1	TSS208	chr1:64691344-64725642	-	-	3.0821	1.68364	4.48056	OK	3.57149	2.03883	5.10415	OK
XLOC_000171	-	-	XLOC_000171	Pikfyve	TSS209	chr1:65186684-65278696	-	-	5.98361	3.89008	8.07715	OK	5.28352	3.54414	7.0229	OK
XLOC_000172	-	-	XLOC_000172	Pth2r	TSS210	chr1:65311256-65389244	-	-	0	0	0	OK	0	0	0	OK
XLOC_000173	-	-	XLOC_000173	Crygf	TSS211	chr1:65926521-65928304	-	-	0	0	0	OK	0	0	0	OK
XLOC_000174	-	-	XLOC_000174	Map2	TSS212	chr1:66175328-66442583	-	-	0.0444841	0	0.154731	OK	0.0504024	0	0.171773	OK
XLOC_000175	-	-	XLOC_000175	Unc80	TSS213	chr1:66468446-66699148	-	-	0	0	0	OK	0.0112806	0	0.0380819	OK
XLOC_000176	-	-	XLOC_000176	Rpe	TSS214	chr1:66700892-66817595	-	-	16.2281	9.65574	22.8005	OK	16.1865	9.49743	22.8755	OK
XLOC_000177	-	-	XLOC_000177	Cps1	TSS215	chr1:67123026-67231267	-	-	0	0	0	OK	0.0300747	0	0.101529	OK
XLOC_000178	-	-	XLOC_000178	Spag16	TSS216,TSS217	chr1:69826969-70725132	-	-	0	0	0	OK	0.0304043	0	0.220748	OK
XLOC_000179	-	-	XLOC_000179	Vwc2l	TSS218	chr1:70725714-70885397	-	-	0	0	0	OK	0	0	0	OK
XLOC_000180	-	-	XLOC_000180	Atic	TSS219	chr1:71557155-71579403	-	-	88.9454	67.941	109.95	OK	87.6277	66.9296	108.326	OK
XLOC_000181	-	-	XLOC_000181	Apol7d	TSS220	chr1:71653334-71662843	-	-	0	0	0	OK	0	0	0	OK
XLOC_000182	-	-	XLOC_000182	Gm8883	TSS221	chr1:71888111-71891204	-	-	0	0	0	OK	0	0	0	OK
XLOC_000183	-	-	XLOC_000183	Tmem169	TSS222	chr1:72284372-72302995	-	-	0	0	0	OK	0	0	0	OK
XLOC_000184	-	-	XLOC_000184	Xrcc5	TSS223	chr1:72307420-72394953	-	-	18.2574	13.2117	23.3032	OK	18.4428	13.3723	23.5132	OK
XLOC_000185	-	-	XLOC_000185	Smarcal1	TSS224	chr1:72583250-72636790	-	-	7.18797	5.20966	9.16627	OK	7.19124	5.21547	9.16701	OK
XLOC_000186	-	-	XLOC_000186	Rpl37a	TSS225	chr1:72711259-72713813	-	-	1376.55	1057.47	1695.63	OK	1251.86	961.619	1542.09	OK
XLOC_000187	-	-	XLOC_000187	Igfbp2	TSS226	chr1:72824479-72852471	-	-	0	0	0	OK	0	0	0	OK
XLOC_000188	-	-	XLOC_000188	1700027A15Rik	TSS227,TSS228	chr1:73016035-73025508	-	-	0	0	0	OK	0	0	0	OK
XLOC_000189	-	-	XLOC_000189	D530049I02Rik	TSS229	chr1:73391384-73430779	-	-	0	0	0	OK	0	0	0	OK
XLOC_000190	-	-	XLOC_000190	Rufy4	TSS230	chr1:74125540-74148230	-	-	0.599063	0.085599	1.11253	OK	0.744837	0.170878	1.3188	OK
XLOC_000191	-	-	XLOC_000191	Cxcr2	TSS231	chr1:74153993-74161246	-	-	9.18618	6.34033	12.032	OK	9.23765	6.3867	12.0886	OK
XLOC_000192	-	-	XLOC_000192	Arpc2	TSS232	chr1:74236482-74268938	-	-	188.943	144.464	233.422	OK	180.7	138.302	223.097	OK
XLOC_000193	-	-	XLOC_000193	Gpbar1	TSS233	chr1:74278599-74279589	-	-	0	0	0	OK	0.340385	0	1.1258	OK
XLOC_000194	-	-	XLOC_000194	Pnkd	TSS234,TSS235	chr1:74285033-74353692	-	-	18.3843	9.07213	27.6964	OK	21.5868	11.4067	31.7669	OK
XLOC_000195	-	-	XLOC_000195	Catip	TSS236	chr1:74362107-74369321	-	-	0	0	0	OK	0.0902896	0	0.298626	OK
XLOC_000196	-	-	XLOC_000196	Slc11a1	TSS237	chr1:74375202-74386051	-	-	0.205812	0	0.540935	OK	0.390348	0	0.907988	OK
XLOC_000197	-	-	XLOC_000197	Ctdsp1	TSS238	chr1:74391608-74397285	-	-	40.3074	30.4296	50.1851	OK	38.6181	29.1198	48.1164	OK
XLOC_000198	-	-	XLOC_000198	Mir26b	TSS239	chr1:74391608-74397285	-	-	0	0	0	OK	0	0	0	OK
XLOC_000199	-	-	XLOC_000199	Vil1	TSS240	chr1:74409383-74588028	-	-	0	0	0	OK	0.175088	0	0.937801	OK
XLOC_000200	-	-	XLOC_000200	Rqcd1	TSS241	chr1:74409383-74588028	-	-	34.9832	23.1133	46.8531	OK	37.1852	24.764	49.6065	OK
XLOC_000201	-	-	XLOC_000201	Plcd4	TSS242,TSS243	chr1:74409383-74588028	-	-	0.138197	0	0.871159	OK	0.156958	0	0.951724	OK
XLOC_000202	-	-	XLOC_000202	Bcs1l	TSS244	chr1:74588334-74592556	-	-	15.0494	10.4513	19.6475	OK	14.5928	10.1054	19.0803	OK
XLOC_000203	-	-	XLOC_000203	Stk36	TSS245	chr1:74601454-74636893	-	-	0.107071	0	0.279808	OK	0.145857	0	0.337765	OK
XLOC_000204	-	-	XLOC_000204	Ttll4	TSS246,TSS247,TSS248	chr1:74661643-74701820	-	-	14.7853	11.0738	18.4967	OK	14.2196	10.6233	17.8159	OK
XLOC_000205	-	-	XLOC_000205	Cyp27a1	TSS249	chr1:74713573-74737890	-	-	1.39082	0.427619	2.35403	OK	1.20938	0.316045	2.10272	OK
XLOC_000206	-	-	XLOC_000206	Wnt6	TSS250	chr1:74771891-74785319	-	-	0.292514	0	0.690561	OK	0	0	0	OK
XLOC_000207	-	-	XLOC_000207	Wnt10a	TSS251	chr1:74792018-74804175	-	-	0	0	0	OK	0.0807916	0	0.272743	OK
XLOC_000208	-	-	XLOC_000208	Cdk5r2	TSS252	chr1:74855028-74857732	-	-	0	0	0	OK	0	0	0	OK
XLOC_000209	-	-	XLOC_000209	Fam134a	TSS253	chr1:75142785-75147909	-	-	30.5464	22.8232	38.2696	OK	35.3791	26.5748	44.1833	OK
XLOC_000210	-	-	XLOC_000210	Zfand2b	TSS254,TSS255	chr1:75168645-75180283	-	-	12.153	7.09721	17.2089	OK	11.6994	6.54814	16.8508	OK
XLOC_000211	-	-	XLOC_000211	Ankzf1	TSS256,TSS257,TSS258	chr1:75180860-75210778	-	-	13.8868	6.58101	21.1927	OK	13.4651	6.31368	20.6166	OK
XLOC_000212	-	-	XLOC_000212	Stk16	TSS259	chr1:75210828-75219253	-	-	26.796	15.3228	38.2693	OK	25.6368	14.4212	36.8523	OK
XLOC_000213	-	-	XLOC_000213	Dnajb2	TSS260,TSS261	chr1:75236422-75245692	-	-	4.91789	2.99459	6.84118	OK	5.14326	3.12057	7.16595	OK
XLOC_000214	-	-	XLOC_000214	Des	TSS262	chr1:75360291-75375015	-	-	0	0	0	OK	0	0	0	OK
XLOC_000215	-	-	XLOC_000215	Speg	TSS263,TSS264,TSS265,TSS266	chr1:75375296-75432306	-	-	0.744209	0	1.54682	OK	0.0752584	0	0.292511	OK
XLOC_000216	-	-	XLOC_000216	Gmppa	TSS267	chr1:75435942-75443176	-	-	16.4873	11.4171	21.5574	OK	13.8548	9.39516	18.3145	OK
XLOC_000217	-	-	XLOC_000217	Asic4	TSS268	chr1:75450509-75474340	-	-	0	0	0	OK	0	0	0	OK
XLOC_000218	-	-	XLOC_000218	Tmem198	TSS269	chr1:75479531-75485693	-	-	0	0	0	OK	0.291393	0	0.683976	OK
XLOC_000219	-	-	XLOC_000219	Inha	TSS270	chr1:75507076-75510354	-	-	1.15854	0.151716	2.16536	OK	0.620951	0	1.32441	OK
XLOC_000220	-	-	XLOC_000220	Stk11ip	TSS271	chr1:75521528-75537335	-	-	10.4055	7.59232	13.2187	OK	9.58452	6.94947	12.2196	OK
XLOC_000221	-	-	XLOC_000221	Slc4a3	TSS272	chr1:75546265-75559431	-	-	0.265567	0.00914192	0.521993	OK	0.0928031	0	0.2414	OK
XLOC_000222	-	-	XLOC_000222	Gm17751	TSS273	chr1:76489132-76502028	-	-	0	0	0	OK	0	0	0	OK
XLOC_000223	-	-	XLOC_000223	Mir6343	TSS274	chr1:76509559-76509643	-	-	0	0	0	OK	0	0	0	OK
XLOC_000224	-	-	XLOC_000224	Sgpp2	TSS275	chr1:78310345-78488897	-	-	1.93065	0.266238	3.59506	OK	2.11736	0.421122	3.8136	OK
XLOC_000225	-	-	XLOC_000225	Mogat1	TSS276	chr1:78511059-78538173	-	-	0	0	0	OK	0	0	0	OK
XLOC_000226	-	-	XLOC_000226	Acsl3,Utp14b	TSS277,TSS278	chr1:78657824-78707743	-	-	12.7793	9.2464	16.3122	OK	11.8886	8.58308	15.1941	OK
XLOC_000227	-	-	XLOC_000227	Kcne4	TSS279	chr1:78816948-78820025	-	-	0	0	0	OK	0	0	0	OK
XLOC_000228	-	-	XLOC_000228	Mrpl44	TSS280	chr1:79776017-79781445	-	-	25.8654	18.3881	33.3427	OK	21.1226	14.7713	27.4739	OK
XLOC_000229	-	-	XLOC_000229	1700016L21Rik	TSS281	chr1:80445931-80475660	-	-	0	0	0	OK	0	0	0	OK
XLOC_000230	-	-	XLOC_000230	Nyap2	TSS282	chr1:81077316-81271651	-	-	0	0	0	OK	0	0	0	OK
XLOC_000231	-	-	XLOC_000231	Mir6344	TSS283	chr1:82131915-82132019	-	-	0	0	0	OK	0	0	0	OK
XLOC_000232	-	-	XLOC_000232	Rhbdd1	TSS284,TSS285	chr1:82316578-82445367	-	-	5.04995	3.31987	6.78003	OK	5.35111	3.54117	7.16105	OK
XLOC_000233	-	-	XLOC_000233	Col4a3	TSS286	chr1:82586920-82722059	-	-	0	0	0	OK	0.0228415	0	0.0755466	OK
XLOC_000234	-	-	XLOC_000234	Mff	TSS287,TSS288	chr1:82724900-82752389	-	-	27.864	20.0597	35.6682	OK	28.8519	20.7401	36.9638	OK
XLOC_000235	-	-	XLOC_000235	Agfg1	TSS289	chr1:82839458-82900101	-	-	16.2539	11.8302	20.6777	OK	15.5794	11.2429	19.916	OK
XLOC_000236	-	-	XLOC_000236	Ccl20	TSS290	chr1:83116765-83119167	-	-	0	0	0	OK	0	0	0	OK
XLOC_000237	-	-	XLOC_000237	Daw1	TSS291	chr1:83159761-83210572	-	-	0	0	0	OK	0	0	0	OK
XLOC_000238	-	-	XLOC_000238	Mir5126	TSS292	chr1:84369838-84696221	-	-	0	0	0	OK	0	0	0	OK
XLOC_000239	-	-	XLOC_000239	Fbxo36	TSS293	chr1:84839840-84900486	-	-	1.04666	0	2.31467	OK	1.47915	0	2.9992	OK
XLOC_000240	-	-	XLOC_000240	Gm7609	TSS294	chr1:85199610-85213762	-	-	9.97809	6.26083	13.6954	OK	9.79164	6.12963	13.4537	OK
XLOC_000241	-	-	XLOC_000241	Sp140	TSS295	chr1:85576898-85645036	-	-	6.75023	2.29469	11.2058	OK	6.51522	2.1854	10.845	OK
XLOC_000242	-	-	XLOC_000242	Sp100	TSS296	chr1:85650006-85709997	-	-	26.7604	19.9098	33.611	OK	25.0738	18.5234	31.6242	OK
XLOC_000243	-	-	XLOC_000243	Mir8096	TSS297	chr1:85751947-85752074	-	-	0	0	0	OK	0	0	0	OK
XLOC_000244	-	-	XLOC_000244	9930111H07Rik	TSS298	chr1:85775270-85784694	-	-	4.60156	1.06433	8.13878	OK	4.9665	1.29788	8.63512	OK
XLOC_000245	-	-	XLOC_000245	Cab39	TSS299	chr1:85793446-85851577	-	-	32.2699	24.3213	40.2185	OK	31.6866	23.8741	39.4991	OK
XLOC_000246	-	-	XLOC_000246	Itm2c	TSS300	chr1:85894509-85908698	-	-	21.737	15.8823	27.5917	OK	21.9797	16.0664	27.893	OK
XLOC_000247	-	-	XLOC_000247	4933407L21Rik	TSS301	chr1:85928482-85931756	-	-	0	0	0	OK	0	0	0	OK
XLOC_000248	-	-	XLOC_000248	Spata3	TSS302	chr1:86021941-86029958	-	-	0	0	0	OK	0	0	0	OK
XLOC_000249	-	-	XLOC_000249	2810459M11Rik	TSS303	chr1:86045862-86055456	-	-	0.0311943	0	0.11604	OK	0.0236157	0	0.0986961	OK
XLOC_000250	-	-	XLOC_000250	Psmd1	TSS304	chr1:86064618-86139295	-	-	50.9814	38.6307	63.332	OK	47.9789	36.2205	59.7373	OK
XLOC_000251	-	-	XLOC_000251	Armc9	TSS305	chr1:86154779-86278284	-	-	3.58938	2.08111	5.09765	OK	4.33584	2.6016	6.07007	OK
XLOC_000252	-	-	XLOC_000252	B3gnt7	TSS306	chr1:86303220-86307305	-	-	2.15179	1.04668	3.25689	OK	3.55042	2.04851	5.05233	OK
XLOC_000253	-	-	XLOC_000253	C130036L24Rik	TSS307	chr1:86342287-86367964	-	-	2.15814	0	15.4867	OK	2.6854	0	17.649	OK
XLOC_000254	-	-	XLOC_000254	1700019O17Rik	TSS308	chr1:86426328-86428049	-	-	0	0	0	OK	0	0	0	OK
XLOC_000255	-	-	XLOC_000255	Ptma	TSS309,TSS310	chr1:86526408-86533105	-	-	1772.43	1341.84	2203.01	OK	1702.03	1290.7	2113.37	OK
XLOC_000256	-	-	XLOC_000256	Cops7b	TSS311	chr1:86587099-86606500	-	-	10.5397	7.26818	13.8113	OK	9.87104	6.75301	12.9891	OK
XLOC_000257	-	-	XLOC_000257	Dis3l2	TSS312	chr1:86703803-87050097	-	-	11.0967	7.89777	14.2957	OK	10.2773	7.27706	13.2776	OK
XLOC_000258	-	-	XLOC_000258	Akp3	TSS313	chr1:87125007-87127912	-	-	0	0	0	OK	0	0	0	OK
XLOC_000259	-	-	XLOC_000259	Prss56	TSS314	chr1:87183492-87188404	-	-	0	0	0	OK	0	0	0	OK
XLOC_000260	-	-	XLOC_000260	Chrnd	TSS315	chr1:87190596-87200070	-	-	0	0	0	OK	0.0509594	0	0.172033	OK
XLOC_000261	-	-	XLOC_000261	Chrng	TSS316	chr1:87205810-87211835	-	-	0.0575625	0	0.21376	OK	0	0	0	OK
XLOC_000262	-	-	XLOC_000262	Eif4e2	TSS317	chr1:87213913-87240488	-	-	34.4171	25.4362	43.3981	OK	36.7598	27.2062	46.3134	OK
XLOC_000263	-	-	XLOC_000263	Efhd1	TSS318	chr1:87264363-87310791	-	-	0.275194	0	0.723291	OK	0.362541	0	0.949189	OK
XLOC_000264	-	-	XLOC_000264	Gigyf2	TSS319	chr1:87326997-87450810	-	-	17.5483	13.1645	21.9322	OK	16.3256	12.297	20.3543	OK
XLOC_000265	-	-	XLOC_000265	3110079O15Rik	TSS320	chr1:87470263-87475459	-	-	0	0	0	OK	0	0	0	OK
XLOC_000266	-	-	XLOC_000266	Neu2	TSS321,TSS322,TSS323	chr1:87574026-87597840	-	-	0	0	0	OK	0	0	0	OK
XLOC_000267	-	-	XLOC_000267	Inpp5d	TSS324,TSS325	chr1:87620311-87720955	-	-	42.3856	32.4621	52.309	OK	37.5992	28.6909	46.5075	OK
XLOC_000268	-	-	XLOC_000268	Atg16l1	TSS326,TSS327,TSS328	chr1:87756010-87792428	-	-	17.8969	10.0723	25.7216	OK	19.7945	11.5148	28.0742	OK
XLOC_000269	-	-	XLOC_000269	Scarna6	TSS329	chr1:87756010-87792428	-	-	13.3366	0	44.483	OK	4.02018	0	21.3029	OK
XLOC_000270	-	-	XLOC_000270	Sag	TSS330	chr1:87803679-87845157	-	-	0.187318	0	0.531022	OK	0.425048	0	0.984294	OK
XLOC_000271	-	-	XLOC_000271	Dgkd	TSS331,TSS332	chr1:87853286-87944489	-	-	19.1225	14.4531	23.792	OK	18.0089	13.6008	22.417	OK
XLOC_000272	-	-	XLOC_000272	Ugt1a1,Ugt1a10,Ugt1a2,Ugt1a5,Ugt1a6a,Ugt1a6b,Ugt1a7c,Ugt1a9	TSS333,TSS334,TSS335,TSS336,TSS337,TSS338,TSS339,TSS340	chr1:88055410-88220002	-	-	11.7426	8.08103	15.4041	OK	11.4763	8.00878	14.9439	OK
XLOC_000273	-	-	XLOC_000273	Mroh2a	TSS341	chr1:88227019-88277626	-	-	0.0634126	0	0.425198	OK	0.028765	0	0.257739	OK
XLOC_000274	-	-	XLOC_000274	Trpm8	TSS342	chr1:88306711-88388851	-	-	0	0	0	OK	0	0	0	OK
XLOC_000275	-	-	XLOC_000275	Spp2	TSS343	chr1:88407018-88426438	-	-	0	0	0	OK	0	0	0	OK
XLOC_000276	-	-	XLOC_000276	Gm19589	TSS344	chr1:88551516-88562166	-	-	0.0870771	0	0.286602	OK	0.230068	0	0.602354	OK
XLOC_000277	-	-	XLOC_000277	2410088K16Rik	TSS345	chr1:88754889-88755733	-	-	0.398135	0	1.47848	OK	0	0	0	OK
XLOC_000278	-	-	XLOC_000278	1700067G17Rik	TSS346	chr1:89016112-89022210	-	-	0	0	0	OK	0	0	0	OK
XLOC_000279	-	-	XLOC_000279	Sh3bp4	TSS347	chr1:89070461-89153793	-	-	0.20483	0	0.452978	OK	0.251912	0	0.537304	OK
XLOC_000280	-	-	XLOC_000280	Agap1	TSS348	chr1:89454810-89895282	-	-	5.16922	3.7781	6.56035	OK	7.14716	5.30465	8.98967	OK
XLOC_000281	-	-	XLOC_000281	Ackr3	TSS349	chr1:90203979-90215722	-	-	0.0692681	0	0.282368	OK	0	0	0	OK
XLOC_000282	-	-	XLOC_000282	Cops8	TSS350	chr1:90603424-90613341	-	-	21.504	15.4541	27.5539	OK	20.6169	14.7552	26.4786	OK
XLOC_000283	-	-	XLOC_000283	Mlph	TSS351	chr1:90915099-90951142	-	-	0.856592	0.381513	1.33167	OK	0.24649	0	0.498113	OK
XLOC_000284	-	-	XLOC_000284	Prlh	TSS352	chr1:90953107-90954012	-	-	0	0	0	OK	0	0	0	OK
XLOC_000285	-	-	XLOC_000285	Lrrfip1	TSS353,TSS354,TSS355	chr1:90998726-91128944	-	-	34.7315	26.0732	43.3899	OK	33.7178	25.3338	42.1019	OK
XLOC_000286	-	-	XLOC_000286	Rbm44	TSS356	chr1:91145102-91170795	-	-	0.368833	0	0.744423	OK	0.0231262	0	0.0982802	OK
XLOC_000287	-	-	XLOC_000287	Ramp1	TSS357	chr1:91179821-91225196	-	-	75.2148	52.6939	97.7357	OK	88.0119	61.4698	114.554	OK
XLOC_000288	-	-	XLOC_000288	Ube2f	TSS358	chr1:91250318-91286025	-	-	20.3344	14.0151	26.6537	OK	16.3107	10.9222	21.6993	OK
XLOC_000289	-	-	XLOC_000289	Scly	TSS359	chr1:91298337-91321080	-	-	13.4321	9.60473	17.2594	OK	15.1038	10.8905	19.3171	OK
XLOC_000290	-	-	XLOC_000290	Espnl	TSS360	chr1:91322074-91348303	-	-	0.23421	0.0162888	0.452131	OK	0.24113	0.0190325	0.463226	OK
XLOC_000291	-	-	XLOC_000291	Klhl30	TSS361	chr1:91351072-91362404	-	-	0.562272	0.0736322	1.05091	OK	0.577406	0.0758154	1.079	OK
XLOC_000292	-	-	XLOC_000292	Fam132b	TSS362	chr1:91366429-91374217	-	-	0.411689	0	0.838897	OK	1.30683	0.518027	2.09564	OK
XLOC_000293	-	-	XLOC_000293	Traf3ip1	TSS363	chr1:91494667-91529307	-	-	3.05346	1.97089	4.13603	OK	2.78143	1.76394	3.79892	OK
XLOC_000294	-	-	XLOC_000294	Asb1	TSS364,TSS365	chr1:91540564-91559590	-	-	2.19212	1.33793	3.0463	OK	3.79853	2.54673	5.05033	OK
XLOC_000295	-	-	XLOC_000295	Twist2	TSS366	chr1:91801476-91848027	-	-	0	0	0	OK	0	0	0	OK
XLOC_000296	-	-	XLOC_000296	Olfr1413	TSS367	chr1:92573124-92574206	-	-	0	0	0	OK	0	0	0	OK
XLOC_000297	-	-	XLOC_000297	Olfr1412	TSS368	chr1:92588331-92589297	-	-	0	0	0	OK	0	0	0	OK
XLOC_000298	-	-	XLOC_000298	Olfr1411	TSS369	chr1:92596520-92597492	-	-	0	0	0	OK	0	0	0	OK
XLOC_000299	-	-	XLOC_000299	Olfr1410	TSS370	chr1:92607838-92608807	-	-	0	0	0	OK	0	0	0	OK
XLOC_000300	-	-	XLOC_000300	Olfr12	TSS371	chr1:92619880-92621001	-	-	0	0	0	OK	0	0	0	OK
XLOC_000301	-	-	XLOC_000301	Gpc1	TSS372,TSS373	chr1:92831685-92860196	-	-	2.23426	1.30919	3.15933	OK	3.48063	2.20343	4.75782	OK
XLOC_000302	-	-	XLOC_000302	Mir149	TSS374	chr1:92831685-92860196	-	-	0	0	0	OK	0	0	0	OK
XLOC_000303	-	-	XLOC_000303	Dusp28	TSS375	chr1:92906988-92908620	-	-	4.17984	2.0862	6.27348	OK	5.07943	2.73294	7.42593	OK
XLOC_000304	-	-	XLOC_000304	Rnpepl1	TSS376	chr1:92910787-92920684	-	-	20.1159	14.6911	25.5407	OK	19.1503	13.6265	24.6741	OK
XLOC_000305	-	-	XLOC_000305	Capn10	TSS377	chr1:92933542-92950590	-	-	4.30803	2.75062	5.86544	OK	5.30965	3.50882	7.11049	OK
XLOC_000306	-	-	XLOC_000306	Gpr35	TSS378,TSS379,TSS380	chr1:92973118-92986391	-	-	0.116207	0	0.318795	OK	0.323479	0	0.66479	OK
XLOC_000307	-	-	XLOC_000307	Aqp12	TSS381	chr1:93006333-93012269	-	-	0	0	0	OK	0	0	0	OK
XLOC_000308	-	-	XLOC_000308	Agxt	TSS382	chr1:93135239-93145421	-	-	0	0	0	OK	0	0	0	OK
XLOC_000309	-	-	XLOC_000309	Mir6901,Sned1	TSS383,TSS384	chr1:93235896-93296448	-	-	0.122772	0	2.99181	OK	0.124064	0	2.99122	OK
XLOC_000310	-	-	XLOC_000310	Ppp1r7	TSS385	chr1:93343644-93367618	-	-	19.8811	14.7789	24.9833	OK	19.6249	14.5816	24.6683	OK
XLOC_000311	-	-	XLOC_000311	Mir6902	TSS386	chr1:93343644-93367618	-	-	0	0	0	OK	0	0	0	OK
XLOC_000312	-	-	XLOC_000312	Mir6345	TSS387	chr1:93343644-93367618	-	-	0	0	0	OK	0	0	0	OK
XLOC_000313	-	-	XLOC_000313	Ano7	TSS388	chr1:93373895-93404304	-	-	0.427348	0.036812	0.817884	OK	0.2587	0	0.564883	OK
XLOC_000314	-	-	XLOC_000314	2014-09-02	TSS389	chr1:93478992-93509732	-	-	50.5635	38.2056	62.9213	OK	55.5758	42.1002	69.0514	OK
XLOC_000315	-	-	XLOC_000315	Farp2	TSS390	chr1:93512103-93635804	-	-	1.00803	0	2.2018	OK	0.546467	0	1.65389	OK
XLOC_000316	-	-	XLOC_000316	Bok	TSS391	chr1:93685693-93695762	-	-	1.2047	0.157762	2.25165	OK	2.04584	0.681929	3.40975	OK
XLOC_000317	-	-	XLOC_000317	Atg4b	TSS392,TSS393	chr1:93755032-93789529	-	-	17.0385	12.377	21.7	OK	17.743	12.9194	22.5667	OK
XLOC_000318	-	-	XLOC_000318	Ing5	TSS394	chr1:93803964-93822100	-	-	13.3463	9.82069	16.8719	OK	14.5046	10.7078	18.3013	OK
XLOC_000319	-	-	XLOC_000319	D2hgdh	TSS395	chr1:93825239-93852174	-	-	14.4082	9.31218	19.5042	OK	13.5469	9.31579	17.7779	OK
XLOC_000320	-	-	XLOC_000320	Gal3st2	TSS396	chr1:93861343-93876494	-	-	0	0	0	OK	0	0	0	OK
XLOC_000321	-	-	XLOC_000321	Gm9994	TSS397	chr1:93918436-93941239	-	-	0	0	0	OK	0	0	0	OK
XLOC_000322	-	-	XLOC_000322	Gm6086	TSS398	chr1:93990508-94011539	-	-	0.100936	0	0.26529	OK	0.0950921	0	0.252664	OK
XLOC_000323	-	-	XLOC_000323	Neu4	TSS399	chr1:94020492-94028330	-	-	0	0	0	OK	0	0	0	OK
XLOC_000324	-	-	XLOC_000324	4930440C22Rik	TSS400	chr1:94797441-94802472	-	-	0	0	0	OK	0	0	0	OK
XLOC_000325	-	-	XLOC_000325	Fam174a	TSS401	chr1:95313627-95335284	-	-	13.5603	9.27515	17.8455	OK	11.6258	7.78185	15.4699	OK
XLOC_000326	-	-	XLOC_000326	Gin1	TSS402	chr1:97770178-97792971	-	-	5.98746	3.5914	8.38351	OK	5.1108	2.9531	7.26849	OK
XLOC_000327	-	-	XLOC_000327	1810006J02Rik	TSS403	chr1:98131466-98144655	-	-	0.100341	0	0.372618	OK	0.150936	0	0.509541	OK
XLOC_000328	-	-	XLOC_000328	Slco6d1	TSS404	chr1:98421123-98509380	-	-	0	0	0	OK	0	0	0	OK
XLOC_000329	-	-	XLOC_000329	Cntnap5b	TSS405	chr1:99772764-100485942	-	-	0	0	0	OK	0	0	0	OK
XLOC_000330	-	-	XLOC_000330	Gm20268	TSS406	chr1:101155767-101175202	-	-	0	0	0	OK	0	0	0	OK
XLOC_000331	-	-	XLOC_000331	Cdh20	TSS407	chr1:104768818-104995481	-	-	0.0527635	0	0.173664	OK	0.0199566	0	0.0848099	OK
XLOC_000332	-	-	XLOC_000332	2310035C23Rik	TSS408,TSS409,TSS410	chr1:105663860-105755131	-	-	19.9425	13.8986	25.9865	OK	24.8106	16.3271	33.294	OK
XLOC_000333	-	-	XLOC_000333	Tnfrsf11a	TSS411	chr1:105780722-105847981	-	-	0.186992	0	0.41353	OK	0.282961	0	0.571814	OK
XLOC_000334	-	-	XLOC_000334	Zcchc2	TSS412,TSS413	chr1:105990405-106034079	-	-	11.0852	7.9885	14.182	OK	10.2757	7.35907	13.1924	OK
XLOC_000335	-	-	XLOC_000335	Phlpp1	TSS414	chr1:106171868-106394245	-	-	4.26623	2.98076	5.5517	OK	3.19649	2.16431	4.22867	OK
XLOC_000336	-	-	XLOC_000336	Serpinb5	TSS415	chr1:106861179-106883348	-	-	0	0	0	OK	0.041449	0	0.176147	OK
XLOC_000337	-	-	XLOC_000337	Serpinb12	TSS416,TSS417	chr1:106934448-106957080	-	-	0	0	0	OK	0	0	0	OK
XLOC_000338	-	-	XLOC_000338	Serpinb13	TSS418	chr1:106980983-107001195	-	-	0	0	0	OK	0	0	0	OK
XLOC_000339	-	-	XLOC_000339	Serpinb11	TSS419	chr1:107362313-107380475	-	-	0	0	0	OK	0	0	0	OK
XLOC_000340	-	-	XLOC_000340	Serpinb7	TSS420	chr1:107422688-107452689	-	-	0	0	0	OK	0	0	0	OK
XLOC_000341	-	-	XLOC_000341	Serpinb2	TSS421	chr1:107511422-107525600	-	-	0.0688168	0	0.274731	OK	0	0	0	OK
XLOC_000342	-	-	XLOC_000342	Serpinb10	TSS422	chr1:107529002-107549271	-	-	0.218362	0	0.551324	OK	0.657328	0.0624444	1.25221	OK
XLOC_000343	-	-	XLOC_000343	Serpinb8	TSS423	chr1:107590005-107608978	-	-	0.151018	0	0.453283	OK	0.284441	0	0.669517	OK
XLOC_000344	-	-	XLOC_000344	D830032E09Rik	TSS424	chr1:107917258-107950947	-	-	0	0	0	OK	0	0	0	OK
XLOC_000345	-	-	XLOC_000345	Cdh7	TSS425	chr1:109983736-110139001	-	-	0	0	0	OK	0	0	0	OK
XLOC_000346	-	-	XLOC_000346	Cntnap5a	TSS426	chr1:115685136-116580674	-	-	0	0	0	OK	0	0	0	OK
XLOC_000347	-	-	XLOC_000347	Nifk	TSS427	chr1:118321842-118333831	-	-	46.428	34.6825	58.1735	OK	44.6714	33.3437	55.9991	OK
XLOC_000348	-	-	XLOC_000348	Clasp1	TSS428,TSS429	chr1:118389057-118609462	-	-	12.2626	9.12384	15.4013	OK	13.2371	9.77285	16.7013	OK
XLOC_000349	-	-	XLOC_000349	Tfcp2l1	TSS430	chr1:118627944-118685168	-	-	0.295905	0.0684155	0.523395	OK	0.701335	0.348659	1.05401	OK
XLOC_000350	-	-	XLOC_000350	Tmem185b	TSS431	chr1:119526153-119528983	-	-	9.45773	6.46848	12.447	OK	8.48947	5.69701	11.2819	OK
XLOC_000351	-	-	XLOC_000351	Sctr	TSS432	chr1:120006979-120063532	-	-	0	0	0	OK	0	0	0	OK
XLOC_000352	-	-	XLOC_000352	3110009E18Rik	TSS433	chr1:120121186-120188189	-	-	9.97703	3.73042	16.2237	OK	8.0952	2.44055	13.7498	OK
XLOC_000353	-	-	XLOC_000353	C1ql2	TSS434	chr1:120340581-120343174	-	-	0	0	0	OK	0	0	0	OK
XLOC_000354	-	-	XLOC_000354	En1	TSS435	chr1:120602486-120607991	-	-	0	0	0	OK	0	0	0	OK
XLOC_000355	-	-	XLOC_000355	Celrr	TSS436	chr1:121087404-121120975	-	-	0	0	0	OK	0	0	0	OK
XLOC_000356	-	-	XLOC_000356	Ccdc93	TSS437	chr1:121431066-121506460	-	-	5.73597	4.12679	7.34514	OK	4.87183	3.49612	6.24755	OK
XLOC_000357	-	-	XLOC_000357	Slc35f5	TSS438	chr1:125561015-125595684	-	-	6.21848	3.90473	8.53224	OK	5.90972	3.67189	8.14756	OK
XLOC_000358	-	-	XLOC_000358	Gpr39	TSS439	chr1:125676995-125912214	-	-	0	0	0	OK	0.0875531	0	0.301542	OK
XLOC_000359	-	-	XLOC_000359	Mgat5	TSS440	chr1:127204962-127488301	-	-	20.8158	14.824	26.8077	OK	17.9907	12.8738	23.1076	OK
XLOC_000360	-	-	XLOC_000360	Acmsd	TSS441	chr1:127729412-127774054	-	-	1.5289	0.50961	2.54819	OK	2.67595	1.29205	4.05985	OK
XLOC_000361	-	-	XLOC_000361	Ccnt2	TSS442	chr1:127774163-127808054	-	-	17.9277	12.0115	23.8439	OK	18.5866	12.2404	24.9328	OK
XLOC_000362	-	-	XLOC_000362	Rab3gap1	TSS443,TSS444	chr1:127868772-127943876	-	-	13.908	10.2545	17.5615	OK	14.5339	10.747	18.3208	OK
XLOC_000363	-	-	XLOC_000363	R3hdm1	TSS445,TSS446	chr1:128103302-128237759	-	-	31.1262	22.9448	39.3076	OK	33.335	24.6508	42.0192	OK
XLOC_000364	-	-	XLOC_000364	Mir128-1	TSS447	chr1:128103302-128237759	-	-	0	0	0	OK	388.023	0	2906.97	OK
XLOC_000365	-	-	XLOC_000365	Ubxn4	TSS448	chr1:128244180-128279377	-	-	31.4667	23.8544	39.0791	OK	26.0547	19.6437	32.4657	OK
XLOC_000366	-	-	XLOC_000366	Thsd7b	TSS449	chr1:129273303-130219278	-	-	0.0650488	0	0.170967	OK	0.0245538	0	0.0828907	OK
XLOC_000367	-	-	XLOC_000367	Yod1	TSS450,TSS451	chr1:130689042-130729253	-	-	3.18112	1.43285	4.9294	OK	3.21362	1.56806	4.85918	OK
XLOC_000368	-	-	XLOC_000368	AA986860	TSS452	chr1:130731975-130744622	-	-	0.158463	0	0.414108	OK	0.406651	0.0102758	0.803026	OK
XLOC_000369	-	-	XLOC_000369	Fcamr	TSS453	chr1:130800901-130814740	-	-	0	0	0	OK	0.121492	0	0.430413	OK
XLOC_000370	-	-	XLOC_000370	Pigr	TSS454	chr1:130826683-130852249	-	-	0.0890598	0	0.234075	OK	0.0167474	0	0.0711717	OK
XLOC_000371	-	-	XLOC_000371	Faim3	TSS455	chr1:130865776-130880790	-	-	0	0	0	OK	0.0517126	0	0.219764	OK
XLOC_000372	-	-	XLOC_000372	Il10	TSS456	chr1:131019844-131024970	-	-	0.219973	0	0.724008	OK	0	0	0	OK
XLOC_000373	-	-	XLOC_000373	Eif2d	TSS457	chr1:131153206-131173471	-	-	19.5071	14.0657	24.9485	OK	18.1967	13.0755	23.3179	OK
XLOC_000374	-	-	XLOC_000374	Fam72a	TSS458	chr1:131527988-131539872	-	-	2.02556	0.765862	3.28526	OK	1.94002	0.725165	3.15488	OK
XLOC_000375	-	-	XLOC_000375	Avpr1b	TSS459	chr1:131599113-131612000	-	-	0	0	0	OK	0	0	0	OK
XLOC_000376	-	-	XLOC_000376	Ctse	TSS460	chr1:131638313-131675507	-	-	31.2187	23.1104	39.327	OK	50.1454	37.7888	62.502	OK
XLOC_000377	-	-	XLOC_000377	5430435G22Rik	TSS461	chr1:131688694-131713464	-	-	0.365277	0	0.783244	OK	0.397756	0	0.848375	OK
XLOC_000378	-	-	XLOC_000378	Slc26a9	TSS462	chr1:131744021-131770405	-	-	0	0	0	OK	0	0	0	OK
XLOC_000379	-	-	XLOC_000379	Pm20d1	TSS463	chr1:131797394-131818115	-	-	0	0	0	OK	0	0	0	OK
XLOC_000380	-	-	XLOC_000380	Slc41a1	TSS464	chr1:131828011-131848864	-	-	7.50793	5.38704	9.62881	OK	5.9502	4.17586	7.72453	OK
XLOC_000381	-	-	XLOC_000381	Rab7l1	TSS465	chr1:131867276-131872889	-	-	12.0019	7.60381	16.4	OK	8.14351	4.7728	11.5142	OK
XLOC_000382	-	-	XLOC_000382	Nucks1	TSS466	chr1:131910457-131936321	-	-	107.137	82.4597	131.815	OK	107.706	82.8714	132.541	OK
XLOC_000383	-	-	XLOC_000383	Slc45a3	TSS467,TSS468	chr1:131962914-131982972	-	-	4.45413	2.81183	6.09643	OK	2.91904	1.55518	4.2829	OK
XLOC_000384	-	-	XLOC_000384	Elk4	TSS469	chr1:132007604-132026614	-	-	29.3863	22.2091	36.5634	OK	29.8697	22.5964	37.1429	OK
XLOC_000385	-	-	XLOC_000385	Lemd1	TSS470	chr1:132191435-132257382	-	-	0	0	0	OK	0	0	0	OK
XLOC_000386	-	-	XLOC_000386	Mir135b	TSS471	chr1:132191435-132257382	-	-	0	0	0	OK	0	0	0	OK
XLOC_000387	-	-	XLOC_000387	Klhdc8a	TSS472	chr1:132298625-132307357	-	-	0	0	0	OK	0	0	0	OK
XLOC_000388	-	-	XLOC_000388	Nuak2	TSS473	chr1:132316124-132333488	-	-	4.63808	2.97566	6.3005	OK	5.80159	3.85504	7.74814	OK
XLOC_000389	-	-	XLOC_000389	Dstyk	TSS474,TSS475	chr1:132417452-132467034	-	-	6.83684	4.93022	8.74345	OK	6.39467	4.58256	8.20678	OK
XLOC_000390	-	-	XLOC_000390	Rbbp5,Tmem81	TSS476,TSS477	chr1:132477366-132508639	-	-	19.0256	14.0117	24.0396	OK	17.4945	12.7598	22.2291	OK
XLOC_000391	-	-	XLOC_000391	Gm10538	TSS478	chr1:132564689-132741797	-	-	0	0	0	OK	0	0	0	OK
XLOC_000392	-	-	XLOC_000392	Lrrn2	TSS479	chr1:132880354-132940005	-	-	0	0	0	OK	0	0	0	OK
XLOC_000393	-	-	XLOC_000393	Pik3c2b	TSS480	chr1:133046011-133108688	-	-	2.9173	2.00969	3.82491	OK	3.28821	2.29675	4.27967	OK
XLOC_000394	-	-	XLOC_000394	Ppp1r15b	TSS481	chr1:133131165-133139800	-	-	29.6686	22.5499	36.7874	OK	32.8806	25.0497	40.7116	OK
XLOC_000395	-	-	XLOC_000395	Plekha6	TSS482	chr1:133246096-133303435	-	-	1.61379	1.01689	2.21068	OK	1.40821	0.865712	1.95071	OK
XLOC_000396	-	-	XLOC_000396	Golt1a	TSS483	chr1:133309822-133323026	-	-	0	0	0	OK	0	0	0	OK
XLOC_000397	-	-	XLOC_000397	Kiss1	TSS484	chr1:133327211-133329722	-	-	0	0	0	OK	0	0	0	OK
XLOC_000398	-	-	XLOC_000398	Ren1,Ren2	TSS485,TSS486	chr1:133350565-133360323	-	-	0	0	0	OK	0	0	0	OK
XLOC_000399	-	-	XLOC_000399	Etnk2	TSS487	chr1:133363571-133380319	-	-	0.174035	0	0.457414	OK	0.0990894	0	0.32773	OK
XLOC_000400	-	-	XLOC_000400	Fmod	TSS488	chr1:134037514-134048277	-	-	0	0	0	OK	0	0	0	OK
XLOC_000401	-	-	XLOC_000401	Chit1	TSS489	chr1:134111241-134151540	-	-	0	0	0	OK	0.243494	0	0.665447	OK
XLOC_000402	-	-	XLOC_000402	Chil1	TSS490	chr1:134182403-134190031	-	-	0.710575	0	1.43417	OK	1.30061	0.300429	2.30079	OK
XLOC_000403	-	-	XLOC_000403	Mybph	TSS491	chr1:134193447-134235457	-	-	0.102205	0	0.349612	OK	0.154641	0	0.43557	OK
XLOC_000404	-	-	XLOC_000404	Myog	TSS492	chr1:134290003-134292548	-	-	0	0	0	OK	0.30449	0	0.792042	OK
XLOC_000405	-	-	XLOC_000405	4933406M09Rik	TSS493	chr1:134385939-134390983	-	-	0.165644	0	0.545195	OK	0	0	0	OK
XLOC_000406	-	-	XLOC_000406	Cyb5r1	TSS494	chr1:134405912-134411826	-	-	16.3434	11.389	21.2978	OK	16.4249	11.4364	21.4135	OK
XLOC_000407	-	-	XLOC_000407	Adipor1	TSS495,TSS496,TSS497	chr1:134415347-134433317	-	-	34.7414	25.7865	43.6963	OK	36.6411	27.127	46.1553	OK
XLOC_000408	-	-	XLOC_000408	Klhl12	TSS498	chr1:134455554-134490873	-	-	9.77429	6.86973	12.6788	OK	10.4733	7.438	13.5087	OK
XLOC_000409	-	-	XLOC_000409	Rabif	TSS499	chr1:134494659-134507884	-	-	17.6618	12.3369	22.9867	OK	14.6272	10.0286	19.2258	OK
XLOC_000410	-	-	XLOC_000410	Kdm5b	TSS500,TSS501	chr1:134560177-134632878	-	-	18.182	13.6817	22.6823	OK	20.8621	15.635	26.0892	OK
XLOC_000411	-	-	XLOC_000411	Syt2	TSS502	chr1:134646680-134749417	-	-	0.0570475	0	0.187763	OK	0.064564	0	0.213541	OK
XLOC_000412	-	-	XLOC_000412	Ube2t	TSS503	chr1:134962564-134974179	-	-	14.6928	9.44133	19.9443	OK	11.176	6.8213	15.5308	OK
XLOC_000413	-	-	XLOC_000413	Ptpn7	TSS504,TSS505,TSS506	chr1:135108497-135146108	-	-	49.2812	37.1645	61.3979	OK	48.3734	36.4203	60.3265	OK
XLOC_000414	-	-	XLOC_000414	Arl8a	TSS507	chr1:135146833-135156268	-	-	10.7401	7.23806	14.2421	OK	12.2876	8.42655	16.1486	OK
XLOC_000415	-	-	XLOC_000415	Lmod1	TSS508	chr1:135324812-135368065	-	-	0.0200447	0	0.0744366	OK	0	0	0	OK
XLOC_000416	-	-	XLOC_000416	Csrp1	TSS509	chr1:135729196-135752229	-	-	74.046	56.1541	91.9379	OK	68.7103	51.9871	85.4335	OK
XLOC_000417	-	-	XLOC_000417	Phlda3	TSS510	chr1:135766084-135769134	-	-	3.27278	1.65206	4.8935	OK	3.4646	1.77616	5.15303	OK
XLOC_000418	-	-	XLOC_000418	Tnni1	TSS511	chr1:135799420-135810989	-	-	0.866057	0	1.8836	OK	0.0742665	0	0.368385	OK
XLOC_000419	-	-	XLOC_000419	Lad1	TSS512	chr1:135818597-135833341	-	-	0	0	0	OK	0	0	0	OK
XLOC_000420	-	-	XLOC_000420	Tnnt2	TSS513,TSS514	chr1:135836333-135852268	-	-	0	0	0	OK	0	0	0	OK
XLOC_000421	-	-	XLOC_000421	Tmem9	TSS515,TSS516,TSS517	chr1:136008218-136035030	-	-	20.0525	14.0474	26.0575	OK	23.9223	16.9963	30.8484	OK
XLOC_000422	-	-	XLOC_000422	Ascl5	TSS518	chr1:136050803-136051370	-	-	0	0	0	OK	0	0	0	OK
XLOC_000423	-	-	XLOC_000423	Cacna1s	TSS519	chr1:136052900-136119822	-	-	0.0156239	0	0.061676	OK	0.02363	0	0.0879657	OK
XLOC_000424	-	-	XLOC_000424	Kif21b	TSS520,TSS521	chr1:136131400-136178087	-	-	7.84604	5.77505	9.91704	OK	9.15143	6.87103	11.4318	OK
XLOC_000425	-	-	XLOC_000425	Ddx59	TSS522	chr1:136411915-136440220	-	-	3.31662	1.84754	4.7857	OK	3.72712	2.10155	5.35269	OK
XLOC_000426	-	-	XLOC_000426	Kif14	TSS523,TSS524,TSS525	chr1:136466375-136531511	-	-	4.13693	2.96109	5.31277	OK	4.3379	3.11336	5.56244	OK
XLOC_000427	-	-	XLOC_000427	Zfp281	TSS526	chr1:136624900-136630391	-	-	9.66723	6.98872	12.3457	OK	11.0787	8.11175	14.0456	OK
XLOC_000428	-	-	XLOC_000428	Gm19705	TSS527,TSS528	chr1:136683395-136690805	-	-	0	0	0	OK	1.6835	0	4.55182	OK
XLOC_000429	-	-	XLOC_000429	Gm16880	TSS529	chr1:136696210-136725728	-	-	0	0	0	OK	0	0	0	OK
XLOC_000430	-	-	XLOC_000430	Mir181a-1	TSS530	chr1:137966454-137966541	-	-	0	0	0	OK	0	0	0	OK
XLOC_000431	-	-	XLOC_000431	Mir181b-1	TSS531	chr1:137966638-137966718	-	-	0	0	0	OK	0	0	0	OK
XLOC_000432	-	-	XLOC_000432	Atp6v1g3	TSS532	chr1:138273737-138289462	-	-	0	0	0	OK	0	0	0	OK
XLOC_000433	-	-	XLOC_000433	Dennd1b	TSS533,TSS534	chr1:138963631-139176042	-	-	10.466	6.28446	14.6475	OK	9.55569	5.5954	13.516	OK
XLOC_000434	-	-	XLOC_000434	4930596I21Rik	TSS535	chr1:138963631-139176042	-	-	1.30452	0	5.5864	OK	4.58698	0	13.0141	OK
XLOC_000435	-	-	XLOC_000435	4933436E23Rik	TSS536	chr1:139379451-139402852	-	-	0	0	0	OK	0	0	0	OK
XLOC_000436	-	-	XLOC_000436	Zbtb41	TSS537	chr1:139422382-139453007	-	-	4.42245	3.06256	5.78234	OK	4.31672	2.98528	5.64816	OK
XLOC_000437	-	-	XLOC_000437	Aspm	TSS538	chr1:139454772-139494088	-	-	8.61092	6.4359	10.7859	OK	7.23937	5.37923	9.09951	OK
XLOC_000438	-	-	XLOC_000438	F13b	TSS539	chr1:139501706-139523756	-	-	0	0	0	OK	0	0	0	OK
XLOC_000439	-	-	XLOC_000439	Kcnt2	TSS540	chr1:140246256-140656402	-	-	0	0	0	OK	0	0	0	OK
XLOC_000440	-	-	XLOC_000440	B3galt2	TSS541	chr1:143606629-143702830	-	-	1.15288	0	2.35698	OK	1.66601	0.11933	3.21269	OK
XLOC_000441	-	-	XLOC_000441	Glrx2	TSS542,TSS543,TSS544	chr1:143739348-143749678	-	-	10.9805	7.71819	14.2429	OK	12.7423	9.08414	16.4005	OK
XLOC_000442	-	-	XLOC_000442	Uchl5	TSS545	chr1:143777272-143807466	-	-	64.2601	47.8669	80.6533	OK	51.1373	37.7656	64.5089	OK
XLOC_000443	-	-	XLOC_000443	Brinp3	TSS546,TSS547	chr1:146495665-146902472	-	-	0	0	0	OK	0	0	0	OK
XLOC_000444	-	-	XLOC_000444	Ptgs2	TSS548	chr1:150100123-150108012	-	-	0.43111	0.0148406	0.847379	OK	0.425298	0.010747	0.83985	OK
XLOC_000445	-	-	XLOC_000445	Pdc	TSS549	chr1:150319416-150346771	-	-	0	0	0	OK	0	0	0	OK
XLOC_000446	-	-	XLOC_000446	Tpr	TSS550	chr1:150361310-150466165	-	-	35.2605	26.5425	43.9784	OK	37.7025	28.4409	46.9641	OK
XLOC_000447	-	-	XLOC_000447	C730036E19Rik	TSS551	chr1:151138033-151144095	-	-	0	0	0	OK	0	0	0	OK
XLOC_000448	-	-	XLOC_000448	Ivns1abp	TSS552,TSS553	chr1:151344379-151364610	-	-	149.431	114.362	184.499	OK	157.872	120.486	195.259	OK
XLOC_000449	-	-	XLOC_000449	Trmt1l	TSS554	chr1:151428647-151458183	-	-	15.1325	10.9168	19.3481	OK	13.5518	9.69878	17.4047	OK
XLOC_000450	-	-	XLOC_000450	Mir7682	TSS555	chr1:151428647-151458183	-	-	0	0	0	OK	0	0	0	OK
XLOC_000451	-	-	XLOC_000451	Fam129a	TSS556	chr1:151571372-151719347	-	-	3.31115	2.12123	4.50107	OK	4.67539	3.16566	6.18513	OK
XLOC_000452	-	-	XLOC_000452	Edem3	TSS557	chr1:151755367-151822328	-	-	10.9112	8.09561	13.7268	OK	10.4926	7.747	13.2381	OK
XLOC_000453	-	-	XLOC_000453	Colgalt2	TSS558	chr1:152399866-152510695	-	-	0.0266554	0	0.0989854	OK	0.0201599	0	0.0856741	OK
XLOC_000454	-	-	XLOC_000454	Apobec4	TSS559	chr1:152750550-152757544	-	-	0	0	0	OK	0	0	0	OK
XLOC_000455	-	-	XLOC_000455	Arpc5	TSS560	chr1:152766541-152775580	-	-	85.7274	65.1432	106.312	OK	84.4257	64.141	104.71	OK
XLOC_000456	-	-	XLOC_000456	Ncf2	TSS561	chr1:152807850-152902752	-	-	31.376	18.67	44.082	OK	25.475	14.4453	36.5048	OK
XLOC_000457	-	-	XLOC_000457	Nmnat2	TSS562	chr1:152955100-153119261	-	-	0.0473852	0	0.155962	OK	0.268594	0	0.544615	OK
XLOC_000458	-	-	XLOC_000458	Shcbp1l	TSS563	chr1:153425208-153452574	-	-	1.67366	0.63281	2.71452	OK	1.07101	0.251174	1.89085	OK
XLOC_000459	-	-	XLOC_000459	Rgs8	TSS564	chr1:153653036-153697665	-	-	0.205639	0	0.419029	OK	0.733131	0.31235	1.15391	OK
XLOC_000460	-	-	XLOC_000460	Rgs16	TSS565	chr1:153740352-153745468	-	-	0.0863044	0	0.284059	OK	0.650103	0.0453174	1.25489	OK
XLOC_000461	-	-	XLOC_000461	Rnasel	TSS566,TSS567	chr1:153749425-153764237	-	-	18.119	13.5772	22.6608	OK	18.8312	14.1809	23.4816	OK
XLOC_000462	-	-	XLOC_000462	Gm5531	TSS568	chr1:153874344-153876871	-	-	1.62325	0.573002	2.6735	OK	1.06882	0.235115	1.90253	OK
XLOC_000463	-	-	XLOC_000463	Teddm1	TSS569	chr1:153891645-153893060	-	-	0	0	0	OK	0.0739585	0	0.314304	OK
XLOC_000464	-	-	XLOC_000464	Glul,Mir8114	TSS570,TSS571	chr1:153899925-153909723	-	-	95.3139	48.9004	141.727	OK	71.7837	27.6607	115.907	OK
XLOC_000465	-	-	XLOC_000465	Zfp648	TSS572	chr1:154201186-154205674	-	-	0	0	0	OK	0.0376392	0	0.159956	OK
XLOC_000466	-	-	XLOC_000466	4930532M18Rik	TSS573	chr1:154241520-154270416	-	-	0	0	0	OK	0	0	0	OK
XLOC_000467	-	-	XLOC_000467	Stx6	TSS574	chr1:155158702-155203517	-	-	13.3101	9.53029	17.09	OK	12.5225	8.91938	16.1257	OK
XLOC_000468	-	-	XLOC_000468	Acbd6	TSS575	chr1:155558119-155687233	-	-	31.6785	23.0885	40.2685	OK	30.267	21.8111	38.723	OK
XLOC_000469	-	-	XLOC_000469	Tor1aip2	TSS576,TSS577,TSS578	chr1:156004598-156068859	-	-	35.8947	23.3294	48.4599	OK	32.4491	21.0906	43.8075	OK
XLOC_000470	-	-	XLOC_000470	Nphs2	TSS579	chr1:156310734-156328035	-	-	0.0770076	0	0.25346	OK	0	0	0	OK
XLOC_000471	-	-	XLOC_000471	Abl2	TSS580	chr1:156558786-156649619	-	-	9.64989	7.28073	12.019	OK	10.0992	7.62964	12.5688	OK
XLOC_000472	-	-	XLOC_000472	Angptl1	TSS581	chr1:156804165-156939626	-	-	0.730951	0	1.77346	OK	0.441906	0	1.24688	OK
XLOC_000473	-	-	XLOC_000473	2810025M15Rik	TSS582	chr1:157135182-157420236	-	-	15.0253	9.4652	20.5854	OK	11.9459	7.20325	16.6885	OK
XLOC_000474	-	-	XLOC_000474	BC026585	TSS583	chr1:157458581-157488733	-	-	15.6135	10.533	20.694	OK	14.6788	9.82539	19.5323	OK
XLOC_000475	-	-	XLOC_000475	Sec16b	TSS584,TSS585	chr1:157506795-157568424	-	-	0.582265	0.175323	0.989207	OK	0.422512	0.0641322	0.780892	OK
XLOC_000476	-	-	XLOC_000476	Astn1	TSS586	chr1:158362303-158691786	-	-	0	0	0	OK	0	0	0	OK
XLOC_000477	-	-	XLOC_000477	Mir488	TSS587	chr1:158362303-158691786	-	-	0	0	0	OK	0	0	0	OK
XLOC_000478	-	-	XLOC_000478	Rfwd2	TSS588,TSS589	chr1:159232185-159347580	-	-	18.2702	13.6043	22.936	OK	16.749	12.4118	21.0862	OK
XLOC_000479	-	-	XLOC_000479	Scarna3a	TSS590	chr1:159232185-159347580	-	-	0	0	0	OK	0	0	0	OK
XLOC_000480	-	-	XLOC_000480	Tnr	TSS591	chr1:159523768-159924922	-	-	0	0	0	OK	0	0	0	OK
XLOC_000481	-	-	XLOC_000481	4930523C07Rik	TSS592	chr1:160044379-160078586	-	-	4.17138	2.44123	5.90153	OK	6.10717	3.90934	8.305	OK
XLOC_000482	-	-	XLOC_000482	Mrps14	TSS593	chr1:160195259-160201186	-	-	35.244	25.4791	45.0089	OK	32.8578	23.6327	42.0829	OK
XLOC_000483	-	-	XLOC_000483	Rc3h1	TSS594	chr1:160906410-160974976	-	-	11.7397	8.83893	14.6405	OK	12.0374	9.0701	15.0047	OK
XLOC_000484	-	-	XLOC_000484	Serpinc1	TSS595	chr1:160978605-161003014	-	-	0.0994481	0	0.327319	OK	0.150416	0	0.42367	OK
XLOC_000485	-	-	XLOC_000485	Gas5	TSS596,TSS597,TSS598	chr1:161017755-161038697	-	-	203.04	154.178	251.903	OK	195.668	148.936	242.4	OK
XLOC_000486	-	-	XLOC_000486	Snord47	TSS599	chr1:161017755-161038697	-	-	3344.37	0	24623.1	OK	2022.7	0	17950.1	OK
XLOC_000487	-	-	XLOC_000487	Cenpl	TSS600,TSS601	chr1:161070774-161086343	-	-	10.6371	6.58277	14.6915	OK	12.2448	7.73704	16.7525	OK
XLOC_000488	-	-	XLOC_000488	Ankrd45	TSS602	chr1:161142711-161170507	-	-	0.11103	0	0.314757	OK	0	0	0	OK
XLOC_000489	-	-	XLOC_000489	Tnfsf4	TSS603	chr1:161395437-161418206	-	-	0.315107	0	0.828192	OK	0.534226	0	1.23712	OK
XLOC_000490	-	-	XLOC_000490	Tnfsf18	TSS604	chr1:161494656-161505290	-	-	0	0	0	OK	0	0	0	OK
XLOC_000491	-	-	XLOC_000491	Pigc	TSS605	chr1:161942088-161979636	-	-	6.47611	4.21559	8.73664	OK	5.49618	3.49589	7.49648	OK
XLOC_000492	-	-	XLOC_000492	2810442N19Rik	TSS606	chr1:161987301-162478034	-	-	0	0	0	OK	0.204007	0	0.700767	OK
XLOC_000493	-	-	XLOC_000493	Dnm3os	TSS607	chr1:161987301-162478034	-	-	0	0	0	OK	0	0	0	OK
XLOC_000494	-	-	XLOC_000494	Vamp4	TSS608,TSS609	chr1:162570601-162599078	-	-	11.7451	7.55581	15.9343	OK	10.9026	6.91043	14.8948	OK
XLOC_000495	-	-	XLOC_000495	Myoc	TSS610	chr1:162639149-162658219	-	-	0	0	0	OK	0	0	0	OK
XLOC_000496	-	-	XLOC_000496	Kifap3	TSS611	chr1:163779678-163917100	-	-	5.60696	3.7454	7.46852	OK	5.3929	3.57551	7.21029	OK
XLOC_000497	-	-	XLOC_000497	Scyl3	TSS612,TSS613	chr1:163929099-163994781	-	-	9.70886	6.38895	13.0288	OK	9.55515	6.26984	12.8405	OK
XLOC_000498	-	-	XLOC_000498	Mettl18	TSS614	chr1:163994944-163997244	-	-	5.29946	2.75902	7.8399	OK	4.59631	2.26648	6.92613	OK
XLOC_000499	-	-	XLOC_000499	Sele	TSS615	chr1:164048233-164057677	-	-	0.411899	0	0.839325	OK	0.367786	0	0.784451	OK
XLOC_000500	-	-	XLOC_000500	Sell	TSS616,TSS617	chr1:164061933-164083281	-	-	65.9954	49.2969	82.6938	OK	60.1409	44.7162	75.5655	OK
XLOC_000501	-	-	XLOC_000501	Selp	TSS618	chr1:164115263-164220274	-	-	4.64957	2.93871	6.36043	OK	3.07519	1.71426	4.43612	OK
XLOC_000502	-	-	XLOC_000502	F5	TSS619	chr1:164115263-164220274	-	-	0.501977	0.11521	0.888743	OK	1.07191	0.520038	1.62378	OK
XLOC_000503	-	-	XLOC_000503	Slc19a2	TSS620	chr1:164249045-164265385	-	-	2.49045	1.37984	3.60106	OK	4.78487	3.04268	6.52706	OK
XLOC_000504	-	-	XLOC_000504	Ccdc181	TSS621	chr1:164275597-164287923	-	-	8.14578	5.44718	10.8444	OK	6.78507	4.42676	9.14337	OK
XLOC_000505	-	-	XLOC_000505	Nme7	TSS622	chr1:164307626-164458355	-	-	9.76723	5.98729	13.5472	OK	11.103	6.88264	15.3234	OK
XLOC_000506	-	-	XLOC_000506	Dpt	TSS623	chr1:164796731-164824266	-	-	0	0	0	OK	0	0	0	OK
XLOC_000507	-	-	XLOC_000507	Gm20743	TSS624	chr1:164863120-164871438	-	-	0	0	0	OK	0	0	0	OK
XLOC_000508	-	-	XLOC_000508	Gpr161	TSS625	chr1:165295765-165321851	-	-	2.31278	0.994851	3.6307	OK	1.12058	0.215488	2.02568	OK
XLOC_000509	-	-	XLOC_000509	Mpc2	TSS626	chr1:165461207-165481214	-	-	33.4162	23.016	43.8163	OK	30.4901	20.8538	40.1263	OK
XLOC_000510	-	-	XLOC_000510	Adcy10	TSS627	chr1:165485182-165576773	-	-	0	0	0	OK	0	0	0	OK
XLOC_000511	-	-	XLOC_000511	Creg1	TSS628	chr1:165763779-165775304	-	-	56.2746	42.5016	70.0477	OK	53.797	40.5891	67.0049	OK
XLOC_000512	-	-	XLOC_000512	-	TSS629	chr1:165781973-165788467	-	-	5.03784	0	14.2817	OK	22.8248	1.21515	44.4344	OK
XLOC_000513	-	-	XLOC_000513	Cd247	TSS630	chr1:165788680-166002634	-	-	1.30618	0	3.39079	OK	1.4798	0	3.69415	OK
XLOC_000514	-	-	XLOC_000514	Gpa33	TSS631	chr1:166130459-166166510	-	-	0	0	0	OK	0	0	0	OK
XLOC_000515	-	-	XLOC_000515	Ildr2	TSS632	chr1:166254138-166316832	-	-	0	0	0	OK	0.00981956	0	0.0417304	OK
XLOC_000516	-	-	XLOC_000516	Tada1	TSS633	chr1:166379166-166409828	-	-	21.3923	13.7716	29.013	OK	18.3161	11.5778	25.0543	OK
XLOC_000517	-	-	XLOC_000517	Fam78b	TSS634	chr1:167001416-167091302	-	-	0.0722435	0	0.197129	OK	0.0365156	0	0.124349	OK
XLOC_000518	-	-	XLOC_000518	Tmco1	TSS635	chr1:167308669-167333978	-	-	15.4358	11.4235	19.4481	OK	12.9312	9.47082	16.3915	OK
XLOC_000519	-	-	XLOC_000519	Aldh9a1	TSS636	chr1:167349990-167368530	-	-	34.016	25.4766	42.5555	OK	34.3462	25.7423	42.95	OK
XLOC_000520	-	-	XLOC_000520	Rxrg	TSS637,TSS638	chr1:167598361-167639623	-	-	0.329614	0	0.743634	OK	0.218367	0	0.547646	OK
XLOC_000521	-	-	XLOC_000521	Lmx1a	TSS639	chr1:167689557-167848733	-	-	0	0	0	OK	0	0	0	OK
XLOC_000522	-	-	XLOC_000522	Mir6348	TSS640	chr1:168490642-168490762	-	-	0	0	0	OK	0	0	0	OK
XLOC_000523	-	-	XLOC_000523	Rgs5	TSS641	chr1:169655500-169693526	-	-	0.165369	0	0.544287	OK	0	0	0	OK
XLOC_000524	-	-	XLOC_000524	1700084C01Rik	TSS642	chr1:169928938-169934653	-	-	0	0	0	OK	0.0522908	0	0.222222	OK
XLOC_000525	-	-	XLOC_000525	3110045C21Rik	TSS643	chr1:169969408-170088944	-	-	0.742734	0	1.77615	OK	0	0	0	OK
XLOC_000526	-	-	XLOC_000526	Sh2d1b2	TSS644	chr1:170232870-170251587	-	-	0	0	0	OK	0	0	0	OK
XLOC_000527	-	-	XLOC_000527	Sh2d1b1	TSS645	chr1:170277323-170285662	-	-	0.189603	0	0.624051	OK	0	0	0	OK
XLOC_000528	-	-	XLOC_000528	1700015E13Rik	TSS646	chr1:170308860-170312125	-	-	1.75086	0	3.69375	OK	1.71879	0	3.666	OK
XLOC_000529	-	-	XLOC_000529	Olfml2b	TSS647	chr1:170644531-170682789	-	-	0.0968172	0	0.274465	OK	0.317462	0	0.677116	OK
XLOC_000530	-	-	XLOC_000530	Fcgr4	TSS648	chr1:171018925-171029761	-	-	0.539113	0	1.40885	OK	0.0817001	0	0.347203	OK
XLOC_000531	-	-	XLOC_000531	1700009P17Rik	TSS649	chr1:171121660-171126967	-	-	1.10194	0	2.36282	OK	2.30247	0.442765	4.16218	OK
XLOC_000532	-	-	XLOC_000532	Mpz	TSS650	chr1:171150712-171161123	-	-	0	0	0	OK	0	0	0	OK
XLOC_000533	-	-	XLOC_000533	Nr1i3	TSS651	chr1:171213969-171222514	-	-	0.644922	0	1.9334	OK	0.210095	0	0.971686	OK
XLOC_000534	-	-	XLOC_000534	Apoa2	TSS652	chr1:171225053-171226379	-	-	0.579581	0	1.90761	OK	0.873865	0	2.46137	OK
XLOC_000535	-	-	XLOC_000535	Adamts4	TSS653	chr1:171250421-171259922	-	-	0	0	0	OK	0.0200872	0	0.0853652	OK
XLOC_000536	-	-	XLOC_000536	B4galt3	TSS654,TSS655	chr1:171270327-171281186	-	-	20.6921	8.85276	32.5314	OK	21.7249	8.45275	34.9971	OK
XLOC_000537	-	-	XLOC_000537	Dedd	TSS656	chr1:171329144-171345645	-	-	9.70582	6.1112	13.3004	OK	9.79875	6.40529	13.1922	OK
XLOC_000538	-	-	XLOC_000538	Pfdn2	TSS657	chr1:171345698-171358170	-	-	60.0278	43.6761	76.3796	OK	55.3796	40.0196	70.7397	OK
XLOC_000539	-	-	XLOC_000539	Pvrl4	TSS658	chr1:171370172-171388287	-	-	1.54711	0.806099	2.28812	OK	1.93142	1.07682	2.78603	OK
XLOC_000540	-	-	XLOC_000540	Arhgap30	TSS659	chr1:171388890-171410399	-	-	32.6234	24.7147	40.5321	OK	33.9552	25.8766	42.0338	OK
XLOC_000541	-	-	XLOC_000541	Usf1	TSS660,TSS661	chr1:171411680-171418757	-	-	19.2517	13.9742	24.5292	OK	16.9339	12.1926	21.6752	OK
XLOC_000542	-	-	XLOC_000542	Tstd1	TSS662	chr1:171419032-171420352	-	-	1.07082	0	2.57301	OK	1.45712	0	3.23569	OK
XLOC_000543	-	-	XLOC_000543	F11r	TSS663	chr1:171437560-171464593	-	-	4.27133	2.55654	5.98613	OK	3.01338	1.64594	4.38081	OK
XLOC_000544	-	-	XLOC_000544	Alyref2	TSS664	chr1:171503477-171504750	-	-	7.18144	4.26087	10.102	OK	4.49181	2.30278	6.68084	OK
XLOC_000545	-	-	XLOC_000545	Cd244	TSS665,TSS666	chr1:171559072-171587389	-	-	6.88265	4.76628	8.99902	OK	7.46134	5.23741	9.68527	OK
XLOC_000546	-	-	XLOC_000546	Cd48	TSS667	chr1:171682054-171705257	-	-	42.0426	30.1407	53.9445	OK	55.3355	40.4314	70.2395	OK
XLOC_000547	-	-	XLOC_000547	Slamf1	TSS668	chr1:171767131-171801184	-	-	0.60427	0.0420256	1.16651	OK	1.20464	0.398859	2.01041	OK
XLOC_000548	-	-	XLOC_000548	Cd84	TSS669,TSS670	chr1:171839696-171890718	-	-	23.7208	17.6158	29.8257	OK	27.5183	20.5066	34.5299	OK
XLOC_000549	-	-	XLOC_000549	Slamf6	TSS671	chr1:171917536-171943868	-	-	0.109418	0	0.360132	OK	0.535832	0	1.14288	OK
XLOC_000550	-	-	XLOC_000550	Copa	TSS672	chr1:172066012-172122332	-	-	55.3734	41.03	69.7168	OK	52.7676	38.9603	66.5749	OK
XLOC_000551	-	-	XLOC_000551	Pex19	TSS673	chr1:172126754-172136497	-	-	16.1307	11.6952	20.5661	OK	14.8842	10.7433	19.0251	OK
XLOC_000552	-	-	XLOC_000552	Dcaf8	TSS674,TSS675	chr1:172148014-172196485	-	-	50.0974	38.2825	61.9123	OK	49.6216	37.8426	61.4006	OK
XLOC_000553	-	-	XLOC_000553	Igsf8	TSS676	chr1:172312406-172319835	-	-	13.1049	9.29052	16.9193	OK	13.0061	9.22662	16.7857	OK
XLOC_000554	-	-	XLOC_000554	Kcnj10	TSS677	chr1:172341209-172374085	-	-	0.164858	0	0.364581	OK	0.248875	0	0.502932	OK
XLOC_000555	-	-	XLOC_000555	Pigm	TSS678	chr1:172376530-172384099	-	-	9.73441	7.12479	12.344	OK	10.454	7.69124	13.2167	OK
XLOC_000556	-	-	XLOC_000556	Slamf9	TSS679	chr1:172475359-172478409	-	-	0.47192	0	1.24034	OK	0.444431	0	1.18087	OK
XLOC_000557	-	-	XLOC_000557	Igsf9	TSS680,TSS681	chr1:172482212-172498877	-	-	0.525028	0.128644	0.921412	OK	0.598151	0.173247	1.02305	OK
XLOC_000558	-	-	XLOC_000558	Tagln2	TSS682	chr1:172500245-172507375	-	-	229.738	175.951	283.525	OK	216.245	165.529	266.961	OK
XLOC_000559	-	-	XLOC_000559	Ccdc19	TSS683	chr1:172521129-172550806	-	-	0.152656	0	0.408059	OK	0.0574785	0	0.219243	OK
XLOC_000560	-	-	XLOC_000560	Vsig8	TSS684,TSS685	chr1:172555937-172563717	-	-	0	0	0	OK	0	0	0	OK
XLOC_000561	-	-	XLOC_000561	Crp	TSS686	chr1:172698055-172699966	-	-	0.0947984	0	0.352036	OK	0.500378	0	1.31007	OK
XLOC_000562	-	-	XLOC_000562	Olfr16	TSS687	chr1:172956767-172957817	-	-	0	0	0	OK	0	0	0	OK
XLOC_000563	-	-	XLOC_000563	Olfr218	TSS688	chr1:173203357-173204299	-	-	0	0	0	OK	0	0	0	OK
XLOC_000564	-	-	XLOC_000564	Olfr1404	TSS689	chr1:173215606-173216640	-	-	0	0	0	OK	0	0	0	OK
XLOC_000565	-	-	XLOC_000565	Olfr418-ps1	TSS690	chr1:173270146-173271137	-	-	0	0	0	OK	0	0	0	OK
XLOC_000566	-	-	XLOC_000566	Aim2	TSS691,TSS692,TSS693	chr1:173420563-173466036	-	-	26.5229	18.6509	34.3949	OK	33.5078	23.7819	43.2336	OK
XLOC_000567	-	-	XLOC_000567	Pyhin1	TSS694	chr1:173630858-173647928	-	-	2.66525	1.52113	3.80937	OK	2.51801	1.41215	3.62387	OK
XLOC_000568	-	-	XLOC_000568	Pydc3	TSS695	chr1:173673679-173698392	-	-	1.69071	0.762304	2.61911	OK	0.77066	0.143301	1.39802	OK
XLOC_000569	-	-	XLOC_000569	Olfr433	TSS696	chr1:174041932-174042936	-	-	0	0	0	OK	0	0	0	OK
XLOC_000570	-	-	XLOC_000570	Olfr432	TSS697	chr1:174050374-174051313	-	-	0	0	0	OK	0	0	0	OK
XLOC_000571	-	-	XLOC_000571	Olfr430	TSS698	chr1:174069299-174070253	-	-	0	0	0	OK	0	0	0	OK
XLOC_000572	-	-	XLOC_000572	Olfr429	TSS699	chr1:174089037-174089980	-	-	0	0	0	OK	0	0	0	OK
XLOC_000573	-	-	XLOC_000573	Olfr426	TSS700	chr1:174099459-174100410	-	-	0	0	0	OK	0	0	0	OK
XLOC_000574	-	-	XLOC_000574	Olfr424	TSS701	chr1:174136745-174137693	-	-	0	0	0	OK	0	0	0	OK
XLOC_000575	-	-	XLOC_000575	Olfr421-ps1	TSS702	chr1:174151480-174152530	-	-	0	0	0	OK	0	0	0	OK
XLOC_000576	-	-	XLOC_000576	Olfr420	TSS703	chr1:174158721-174159767	-	-	0	0	0	OK	0	0	0	OK
XLOC_000577	-	-	XLOC_000577	Spta1	TSS704	chr1:174172775-174248449	-	-	3.20168	2.26933	4.13402	OK	5.65825	4.16532	7.15119	OK
XLOC_000578	-	-	XLOC_000578	Mptx1	TSS705	chr1:174330517-174332877	-	-	0	0	0	OK	0	0	0	OK
XLOC_000579	-	-	XLOC_000579	Olfr417	TSS706	chr1:174368918-174369848	-	-	1.26821	0	2.99398	OK	0.158782	0	0.674781	OK
XLOC_000580	-	-	XLOC_000580	Olfr248	TSS707	chr1:174391045-174392055	-	-	0.374469	0	1.23251	OK	0.98578	0	2.58093	OK
XLOC_000581	-	-	XLOC_000581	Olfr414	TSS708	chr1:174430429-174431384	-	-	0.198636	0	0.737638	OK	0.450976	0	1.49157	OK
XLOC_000582	-	-	XLOC_000582	Olfr220	TSS709	chr1:174448624-174449602	-	-	0	0	0	OK	0	0	0	OK
XLOC_000583	-	-	XLOC_000583	Fmn2	TSS710	chr1:174501824-174822729	-	-	0.316901	0.0671377	0.566664	OK	0.430939	0.139831	0.722047	OK
XLOC_000584	-	-	XLOC_000584	Kmo	TSS711	chr1:175632192-175660853	-	-	1.07164	0.247867	1.8954	OK	3.07494	1.62094	4.52893	OK
XLOC_000585	-	-	XLOC_000585	Wdr64	TSS712	chr1:175698592-175815733	-	-	0	0	0	OK	0	0	0	OK
XLOC_000586	-	-	XLOC_000586	Exo1	TSS713,TSS714	chr1:175880777-175911558	-	-	8.52208	6.23761	10.8065	OK	10.0176	7.41039	12.6248	OK
XLOC_000587	-	-	XLOC_000587	Becn2	TSS715	chr1:175920328-175922225	-	-	0.0581882	0	0.216083	OK	0	0	0	OK
XLOC_000588	-	-	XLOC_000588	Sdccag8	TSS716	chr1:176814659-177258548	-	-	5.95492	3.05891	8.85094	OK	5.32754	2.55362	8.10147	OK
XLOC_000589	-	-	XLOC_000589	Akt3	TSS717	chr1:176814659-177258548	-	-	11.1906	0	29.3419	OK	10.9999	0	28.9263	OK
XLOC_000590	-	-	XLOC_000590	Zbtb18	TSS718,TSS719,TSS720,TSS721	chr1:177442300-177450764	-	-	17.296	12.8257	21.7662	OK	17.8069	13.1812	22.4327	OK
XLOC_000591	-	-	XLOC_000591	1700016C15Rik	TSS722	chr1:177729813-177753305	-	-	0.195557	0	0.726205	OK	0	0	0	OK
XLOC_000592	-	-	XLOC_000592	Gm16432	TSS723	chr1:177991434-178048291	-	-	0.0995744	0	0.369772	OK	0	0	0	OK
XLOC_000593	-	-	XLOC_000593	Desi2	TSS724	chr1:178187416-178252597	-	-	11.2312	8.03163	14.4307	OK	10.6948	7.62567	13.7639	OK
XLOC_000594	-	-	XLOC_000594	Cox20	TSS725,TSS726	chr1:178318115-178324359	-	-	90.9848	52.1874	129.782	OK	73.5939	40.2624	106.925	OK
XLOC_000595	-	-	XLOC_000595	Efcab2	TSS727	chr1:178405880-178483249	-	-	1.37031	0.483716	2.25691	OK	1.40321	0.524511	2.28192	OK
XLOC_000596	-	-	XLOC_000596	Kif26b	TSS728	chr1:178529124-178932857	-	-	0.144627	0.00497867	0.284276	OK	0.26938	0.0759395	0.46282	OK
XLOC_000597	-	-	XLOC_000597	Cnst	TSS729	chr1:179546528-179627473	-	-	5.48065	3.82308	7.13821	OK	5.63394	3.93923	7.32865	OK
XLOC_000598	-	-	XLOC_000598	Sccpdh	TSS730	chr1:179668230-179687184	-	-	4.59629	2.55542	6.63715	OK	5.6302	3.29979	7.96061	OK
XLOC_000599	-	-	XLOC_000599	Cdc42bpa	TSS731,TSS732	chr1:179960877-180196020	-	-	5.12759	3.4506	6.80458	OK	5.97627	4.07545	7.8771	OK
XLOC_000600	-	-	XLOC_000600	Itpkb	TSS733	chr1:180326968-180424799	-	-	9.52518	7.07027	11.9801	OK	9.58911	7.11487	12.0633	OK
XLOC_000601	-	-	XLOC_000601	Mir6904,Parp1	TSS734,TSS735	chr1:180568974-180601254	-	-	69.8998	53.4094	86.3903	OK	68.6937	52.465	84.9224	OK
XLOC_000602	-	-	XLOC_000602	Lin9	TSS736	chr1:180641333-180690687	-	-	8.97642	6.08088	11.872	OK	7.6009	5.01864	10.1832	OK
XLOC_000603	-	-	XLOC_000603	Acbd3	TSS737	chr1:180726042-180754204	-	-	11.9951	8.69636	15.2939	OK	13.3598	9.76853	16.951	OK
XLOC_000604	-	-	XLOC_000604	Sde2	TSS738	chr1:180851150-180868114	-	-	18.4281	13.5112	23.345	OK	16.8558	12.3022	21.4094	OK
XLOC_000605	-	-	XLOC_000605	Lefty2	TSS739	chr1:180893118-180899102	-	-	0	0	0	OK	0.0335917	0	0.142756	OK
XLOC_000606	-	-	XLOC_000606	Pycr2	TSS740	chr1:180904273-180908088	-	-	24.0013	17.3741	30.6285	OK	24.017	17.3857	30.6482	OK
XLOC_000607	-	-	XLOC_000607	Lefty1	TSS741	chr1:180935038-180938401	-	-	1.70595	0.541987	2.86992	OK	2.68568	1.20304	4.16833	OK
XLOC_000608	-	-	XLOC_000608	Tmem63a	TSS742,TSS743,TSS744,TSS745	chr1:180942517-180975173	-	-	16.4796	12.0398	20.9195	OK	14.9365	10.8468	19.0262	OK
XLOC_000609	-	-	XLOC_000609	9130409I23Rik	TSS746	chr1:181051236-181060667	-	-	0	0	0	OK	0	0	0	OK
XLOC_000610	-	-	XLOC_000610	Cnih4	TSS747	chr1:181150930-181168994	-	-	9.90212	6.92344	12.8808	OK	9.18767	6.39614	11.9792	OK
XLOC_000611	-	-	XLOC_000611	Cnih3	TSS748	chr1:181352627-181460641	-	-	0.0415578	0	0.190319	OK	0	0	0	OK
XLOC_000612	-	-	XLOC_000612	Srp9	TSS749	chr1:182124736-182132415	-	-	55.1555	40.8044	69.5065	OK	51.645	38.2005	65.0894	OK
XLOC_000613	-	-	XLOC_000613	1700047M11Rik	TSS750	chr1:182300833-182303289	-	-	0	0	0	OK	0	0	0	OK
XLOC_000614	-	-	XLOC_000614	Trp53bp2	TSS751	chr1:182409166-182462436	-	-	6.82674	4.88025	8.77323	OK	6.56948	4.68244	8.45652	OK
XLOC_000615	-	-	XLOC_000615	Capn8	TSS752	chr1:182565006-182632352	-	-	0	0	0	OK	0	0	0	OK
XLOC_000616	-	-	XLOC_000616	Susd4	TSS753	chr1:182764905-182895654	-	-	0.194767	0	0.511904	OK	0.183437	0	0.487399	OK
XLOC_000617	-	-	XLOC_000617	Tlr5	TSS754	chr1:182954787-182976044	-	-	0.123082	0	0.348923	OK	0.0308738	0	0.131205	OK
XLOC_000618	-	-	XLOC_000618	Aida	TSS755	chr1:183276341-183324501	-	-	11.4968	7.09811	15.8954	OK	12.4747	7.71821	17.2313	OK
XLOC_000619	-	-	XLOC_000619	Taf1a	TSS756	chr1:183388884-183410206	-	-	7.46543	4.97556	9.9553	OK	5.74574	3.68097	7.81051	OK
XLOC_000620	-	-	XLOC_000620	Hhipl2	TSS757	chr1:183418502-183437053	-	-	0	0	0	OK	0	0	0	OK
XLOC_000621	-	-	XLOC_000621	Dusp10	TSS758	chr1:184034460-184075636	-	-	1.24358	0.429294	2.05787	OK	1.16716	0.378721	1.95561	OK
XLOC_000622	-	-	XLOC_000622	4930488B22Rik	TSS759	chr1:184712496-184718989	-	-	0.139093	0	0.457803	OK	0	0	0	OK
XLOC_000623	-	-	XLOC_000623	Rab3gap2	TSS760	chr1:185204121-185329401	-	-	21.112	13.8483	28.3756	OK	19.3003	12.4657	26.1349	OK
XLOC_000624	-	-	XLOC_000624	Mir664,Snora36b	TSS761	chr1:185204121-185329401	-	-	0	0	0	OK	0	0	0	OK
XLOC_000625	-	-	XLOC_000625	Mir194-1	TSS762	chr1:185204121-185329401	-	-	0	0	0	OK	0	0	0	OK
XLOC_000626	-	-	XLOC_000626	Mir215	TSS763	chr1:185204121-185329401	-	-	33.937	0	388.385	OK	25.6916	0	332.456	OK
XLOC_000627	-	-	XLOC_000627	Bpnt1	TSS764	chr1:185332158-185357769	-	-	6.12375	3.7525	8.495	OK	6.18761	3.79404	8.58117	OK
XLOC_000628	-	-	XLOC_000628	Eprs	TSS765	chr1:185363094-185428355	-	-	50.1008	38.3658	61.8358	OK	50.5954	38.7501	62.4406	OK
XLOC_000629	-	-	XLOC_000629	Slc30a10	TSS766	chr1:185447115-185468761	-	-	0.104659	0	0.259244	OK	0.189807	0	0.407886	OK
XLOC_000630	-	-	XLOC_000630	5033404E19Rik	TSS767	chr1:185497305-185498014	-	-	0	0	0	OK	0	0	0	OK
XLOC_000631	-	-	XLOC_000631	Mir297c	TSS768	chr1:185537335-185988795	-	-	0	0	0	OK	0	0	0	OK
XLOC_000632	-	-	XLOC_000632	D1Pas1	TSS769	chr1:186967415-186970627	-	-	0	0	0	OK	0	0	0	OK
XLOC_000633	-	-	XLOC_000633	1700007P06Rik	TSS770	chr1:187048406-187215446	-	-	0.109047	0	0.488686	OK	0.574475	0	1.39649	OK
XLOC_000634	-	-	XLOC_000634	Gpatch2	TSS771	chr1:187215510-187351482	-	-	5.98887	4.20211	7.77563	OK	6.10431	4.28042	7.9282	OK
XLOC_000635	-	-	XLOC_000635	Esrrg	TSS772,TSS773	chr1:187609005-188214884	-	-	0.0256593	0	0.104198	OK	0	0	0	OK
XLOC_000636	-	-	XLOC_000636	Ush2a	TSS774	chr1:188262837-188965039	-	-	0.00631558	0	0.023453	OK	0	0	0	OK
XLOC_000637	-	-	XLOC_000637	Ptpn14	TSS775	chr1:189728267-189876693	-	-	2.29989	1.594	3.00578	OK	1.46329	0.956123	1.97046	OK
XLOC_000638	-	-	XLOC_000638	Angel2	TSS776,TSS777,TSS778	chr1:190925107-190946975	-	-	28.0118	20.7027	35.3209	OK	26.5414	19.3962	33.6866	OK
XLOC_000639	-	-	XLOC_000639	A230020J21Rik	TSS779	chr1:191005831-191029781	-	-	3.778	1.38657	6.16942	OK	4.95294	2.07016	7.83571	OK
XLOC_000640	-	-	XLOC_000640	Spata45	TSS780	chr1:191036821-191042941	-	-	0.732606	0	2.41127	OK	0	0	0	OK
XLOC_000641	-	-	XLOC_000641	Nsl1	TSS781	chr1:191063020-191084558	-	-	11.9498	8.47408	15.4256	OK	11.8398	8.39534	15.2844	OK
XLOC_000642	-	-	XLOC_000642	Batf3	TSS782	chr1:191098413-191108943	-	-	0	0	0	OK	0.295183	0	0.976295	OK
XLOC_000643	-	-	XLOC_000643	Tmem206	TSS783	chr1:191325964-191397041	-	-	8.43581	4.09339	12.7782	OK	9.50923	5.18974	13.8287	OK
XLOC_000644	-	-	XLOC_000644	Ints7	TSS784	chr1:191575733-191621725	-	-	37.3447	28.2997	46.3898	OK	31.2873	23.5223	39.0524	OK
XLOC_000645	-	-	XLOC_000645	Lpgat1	TSS785,TSS786	chr1:191718023-191784257	-	-	7.92462	5.75259	10.0967	OK	7.48832	5.44178	9.53486	OK
XLOC_000646	-	-	XLOC_000646	Nek2	TSS787	chr1:191821472-191833049	-	-	10.8213	7.75484	13.8878	OK	10.8645	7.79547	13.9336	OK
XLOC_000647	-	-	XLOC_000647	Slc30a1	TSS788	chr1:191894071-191913247	-	-	2.79568	1.70666	3.88469	OK	2.84663	1.7249	3.96837	OK
XLOC_000648	-	-	XLOC_000648	Rd3	TSS789	chr1:191977372-191988282	-	-	0.0576424	0	0.198706	OK	0.0653785	0	0.225816	OK
XLOC_000649	-	-	XLOC_000649	Gm10516	TSS790	chr1:192098545-192151025	-	-	0.0856752	0	0.364683	OK	0.225885	0	0.676932	OK
XLOC_000650	-	-	XLOC_000650	Kcnh1	TSS791	chr1:192190871-192510158	-	-	0.0415758	0	0.117893	OK	0.0524043	0	0.14243	OK
XLOC_000651	-	-	XLOC_000651	1700065J18Rik	TSS792	chr1:192841704-192842739	-	-	0	0	0	OK	0	0	0	OK
XLOC_000652	-	-	XLOC_000652	Irf6	TSS793	chr1:193153111-193172035	-	-	1.25541	0.579014	1.93181	OK	1.15898	0.514762	1.80319	OK
XLOC_000653	-	-	XLOC_000653	A130010J15Rik	TSS794,TSS795	chr1:193173468-193201546	-	-	3.56819	1.18826	5.94812	OK	2.99888	0.915955	5.0818	OK
XLOC_000654	-	-	XLOC_000654	Lamb3	TSS796,TSS797	chr1:193301993-193343878	-	-	0.227567	0	0.477688	OK	0.120527	0	0.297305	OK
XLOC_000655	-	-	XLOC_000655	Plxna2	TSS798	chr1:194619828-194816868	-	-	0.222298	0.0618737	0.382722	OK	0.147027	0.0173191	0.276735	OK
XLOC_000656	-	-	XLOC_000656	Cd34	TSS799	chr1:194938820-194976959	-	-	218.868	166.58	271.155	OK	189.722	144.153	235.291	OK
XLOC_000657	-	-	XLOC_000657	A330023F24Rik,Mir29b-2,Mir29c	TSS800,TSS801,TSS802	chr1:195017398-195037908	-	-	0.621681	0	3.69927	OK	0.5412	0	3.60942	OK
XLOC_000658	-	-	XLOC_000658	Xkr4	TSS803	chr1:3214481-3671498	-	-	0	0	0	OK	0	0	0	OK
XLOC_000659	-	-	XLOC_000659	Rp1	TSS804,TSS805	chr1:4290845-4409241	-	-	0	0	0	OK	0	0	0	OK
XLOC_000660	-	-	XLOC_000660	Sox17	TSS806	chr1:4490927-4497354	-	-	0	0	0	OK	0	0	0	OK
XLOC_000661	-	-	XLOC_000661	Mrpl15	TSS807	chr1:4773199-4785726	-	-	19.1247	13.6036	24.6458	OK	15.9849	11.158	20.8117	OK
XLOC_000662	-	-	XLOC_000662	Rgs20	TSS808,TSS809,TSS810	chr1:4909575-5070285	-	-	0.40317	0	0.973315	OK	0.304962	0	0.821589	OK
XLOC_000663	-	-	XLOC_000663	Npbwr1	TSS811	chr1:5913706-5917398	-	-	0	0	0	OK	0	0	0	OK
XLOC_000664	-	-	XLOC_000664	Sntg1	TSS812	chr1:8359738-9299877	-	-	0	0	0	OK	0	0	0	OK
XLOC_000665	-	-	XLOC_000665	2610203C22Rik	TSS813	chr1:9548045-9631092	-	-	0	0	0	OK	0	0	0	OK
XLOC_000666	-	-	XLOC_000666	Mybl1	TSS814	chr1:9667410-9700209	-	-	0.81939	0.270717	1.36806	OK	0.76668	0.239567	1.29379	OK
XLOC_000667	-	-	XLOC_000667	Vcpip1	TSS815	chr1:9723195-9771256	-	-	13.4209	9.6191	17.2228	OK	14.354	10.377	18.3311	OK
XLOC_000668	-	-	XLOC_000668	Snhg6	TSS816	chr1:9941990-9944118	-	-	64.9758	43.3259	86.6258	OK	63.1924	42.0247	84.3601	OK
XLOC_000669	-	-	XLOC_000669	Snord87	TSS817	chr1:9941990-9944118	-	-	683.797	0	2829.64	OK	774.575	0	3072.42	OK
XLOC_000670	-	-	XLOC_000670	Tcf24	TSS818	chr1:9960162-9967485	-	-	0	0	0	OK	0.0562617	0	0.189933	OK
XLOC_000671	-	-	XLOC_000671	Ppp1r42	TSS819	chr1:9968621-10009136	-	-	0	0	0	OK	0	0	0	OK
XLOC_000672	-	-	XLOC_000672	Cops5	TSS820	chr1:10024599-10038159	-	-	47.2458	35.0935	59.3981	OK	41.885	30.9574	52.8125	OK
XLOC_000673	-	-	XLOC_000673	Arfgef1	TSS821	chr1:10137506-10232670	-	-	21.945	16.6566	27.2334	OK	20.0454	15.1831	24.9077	OK
XLOC_000674	-	-	XLOC_000674	Cpa6	TSS822	chr1:10324718-10865874	-	-	0	0	0	OK	0	0	0	OK
XLOC_000675	-	-	XLOC_000675	Mir467e	TSS823	chr1:10324718-10865874	-	-	0	0	0	OK	0	0	0	OK
XLOC_000676	-	-	XLOC_000676	Slco5a1	TSS824	chr1:12866549-12991135	-	-	0.09174	0	0.216578	OK	0.161606	0	0.333509	OK
XLOC_000677	-	-	XLOC_000677	Prdm14	TSS825	chr1:13113427-13127163	-	-	0	0	0	OK	0	0	0	OK
XLOC_000678	-	-	XLOC_000678	Ncoa2	TSS826	chr1:13139158-13374083	-	-	13.7658	10.4013	17.1303	OK	15.115	11.4263	18.8036	OK
XLOC_000679	-	-	XLOC_000679	Tram1	TSS827	chr1:13564701-13589864	-	-	73.5222	55.913	91.1314	OK	75.3466	57.3362	93.3571	OK
XLOC_000680	-	-	XLOC_000680	Lactb2	TSS828	chr1:13625253-13660529	-	-	14.0219	8.91235	19.1314	OK	10.6317	7.02288	14.2406	OK
XLOC_000681	-	-	XLOC_000681	Gm5523	TSS829	chr1:13785684-13786929	-	-	0.281061	0	0.796774	OK	0.781285	0	1.70454	OK
XLOC_000682	-	-	XLOC_000682	Eya1	TSS830	chr1:14168957-14310199	-	-	5.48301	3.73921	7.22682	OK	5.07507	3.3995	6.75065	OK
XLOC_000683	-	-	XLOC_000683	Msc	TSS831	chr1:14753345-14755966	-	-	0	0	0	OK	0	0	0	OK
XLOC_000684	-	-	XLOC_000684	Trpa1	TSS832	chr1:14872647-14918862	-	-	0.0290896	0	0.108025	OK	0.0219655	0	0.0933473	OK
XLOC_000685	-	-	XLOC_000685	Sbspon	TSS833	chr1:15853861-15892722	-	-	0.362825	0	0.838659	OK	0.0782282	0	0.264089	OK
XLOC_000686	-	-	XLOC_000686	4930444P10Rik	TSS834	chr1:16065978-16093041	-	-	0	0	0	OK	0	0	0	OK
XLOC_000687	-	-	XLOC_000687	Rpl7	TSS835	chr1:16101295-16104433	-	-	1283.04	984.316	1581.77	OK	1209.98	928.509	1491.45	OK
XLOC_000688	-	-	XLOC_000688	Stau2	TSS836,TSS837	chr1:16228809-16519561	-	-	4.87804	3.08461	6.67148	OK	3.87255	2.33858	5.40652	OK
XLOC_000689	-	-	XLOC_000689	Ube2w	TSS838,TSS839	chr1:16540787-16619338	-	-	9.63648	6.30063	12.9723	OK	10.1487	6.73429	13.5631	OK
XLOC_000690	-	-	XLOC_000690	Tceb1	TSS840,TSS841	chr1:16641684-16657092	-	-	65.6365	46.9155	84.3574	OK	72.2894	52.112	92.4669	OK
XLOC_000691	-	-	XLOC_000691	Jph1	TSS842	chr1:16994939-17097889	-	-	0.412609	0.0693592	0.755858	OK	0.156576	0	0.362588	OK
XLOC_000692	-	-	XLOC_000692	Crisp4	TSS843	chr1:18115190-18137051	-	-	0	0	0	OK	0	0	0	OK
XLOC_000693	-	-	XLOC_000693	Defb44-ps	TSS844	chr1:18210052-18223564	-	-	0	0	0	OK	0	0	0	OK
XLOC_000694	-	-	XLOC_000694	Defb18	TSS845	chr1:18236472-18237443	-	-	0	0	0	OK	0	0	0	OK
XLOC_000695	-	-	XLOC_000695	Defb41,Gm15386	TSS846	chr1:18250977-18265138	-	-	0	0	0	OK	0	0	0	OK
XLOC_000696	-	-	XLOC_000696	Pkhd1	TSS847	chr1:20057778-20618057	-	-	0	0	0	OK	0	0	0	OK
XLOC_000697	-	-	XLOC_000697	Il17f	TSS848	chr1:20777145-20784270	-	-	0	0	0	OK	0.168241	0	0.567962	OK
XLOC_000698	-	-	XLOC_000698	Mcm3	TSS849	chr1:20802214-20820274	-	-	90.0038	68.802	111.206	OK	90.1932	68.9861	111.4	OK
XLOC_000699	-	-	XLOC_000699	6720483E21Rik	TSS850	chr1:20888649-20890473	-	-	0.362904	0	1.02879	OK	0.0913339	0	0.388144	OK
XLOC_000700	-	-	XLOC_000700	Tram2	TSS851	chr1:21001396-21079225	-	-	7.522	4.32682	10.7172	OK	7.2315	4.10509	10.3579	OK
XLOC_000701	-	-	XLOC_000701	Gm4956	TSS852	chr1:21285245-21298312	-	-	0	0	0	OK	0.270263	0	0.893873	OK
XLOC_000702	-	-	XLOC_000702	Kcnq5	TSS853	chr1:21398402-21961942	-	-	2.11945	1.35216	2.88673	OK	2.2695	1.46349	3.07551	OK
XLOC_000703	-	-	XLOC_000703	Rims1	TSS854	chr1:22288421-22432843	-	-	0	0	0	OK	0	0	0	OK
XLOC_000704	-	-	XLOC_000704	Rims1	TSS855	chr1:22468190-22805724	-	-	0	0	0	OK	0	0	0	OK
XLOC_000705	-	-	XLOC_000705	4933415F23Rik	TSS856	chr1:23100473-23102253	-	-	0	0	0	OK	0	0	0	OK
XLOC_000706	-	-	XLOC_000706	Ogfrl1	TSS857	chr1:23366423-23383175	-	-	25.751	19.3894	32.1127	OK	23.7252	17.8211	29.6293	OK
XLOC_000707	-	-	XLOC_000707	Smap1	TSS858,TSS859	chr1:23761925-23922381	-	-	21.5516	15.535	27.5682	OK	24.3136	17.686	30.9412	OK
XLOC_000708	-	-	XLOC_000708	1110058L19Rik	TSS860	chr1:23995938-24005640	-	-	19.2095	11.3517	27.0673	OK	20.8956	12.3981	29.3931	OK
XLOC_000709	-	-	XLOC_000709	Fam135a	TSS861	chr1:24010757-24100341	-	-	0.456203	0.105519	0.806887	OK	0.524748	0.147929	0.901566	OK
XLOC_000710	-	-	XLOC_000710	Col19a1	TSS862	chr1:24257682-24587437	-	-	0	0	0	OK	0.123707	0	0.250836	OK
XLOC_000711	-	-	XLOC_000711	Bai3	TSS863	chr1:25067475-25829707	-	-	0	0	0	OK	0	0	0	OK
XLOC_000712	-	-	XLOC_000712	Gm20172	TSS864	chr1:25067475-25829707	-	-	1.38952	0	2.85253	OK	2.09679	0.325658	3.86792	OK
XLOC_000713	-	-	XLOC_000713	4931408C20Rik	TSS865	chr1:26681800-26687460	-	-	0	0	0	OK	0	0	0	OK
XLOC_000714	-	-	XLOC_000714	Gm597	TSS866	chr1:28776121-28780252	-	-	0	0	0	OK	0	0	0	OK
XLOC_000715	-	-	XLOC_000715	Phf3	TSS867,TSS868	chr1:30802341-30873916	-	-	17.9371	13.5411	22.333	OK	18.7344	14.1582	23.3107	OK
XLOC_000716	-	-	XLOC_000716	Gm13363,Ptp4a1	TSS869	chr1:30940302-30949755	-	-	57.5576	43.1733	71.9419	OK	55.6961	41.8091	69.583	OK
XLOC_000717	-	-	XLOC_000717	4931428L18Rik	TSS870	chr1:31141077-31222656	-	-	0.282236	0	0.932157	OK	0.213297	0	0.736797	OK
XLOC_000718	-	-	XLOC_000718	Gm9839	TSS871	chr1:32172805-32657738	-	-	0	0	0	OK	0	0	0	OK
XLOC_000719	-	-	XLOC_000719	Gm5415	TSS872	chr1:32172805-32657738	-	-	0.0721479	0	0.245993	OK	0.135483	0	0.359984	OK
XLOC_000720	-	-	XLOC_000720	Prim2	TSS873	chr1:33453807-33669794	-	-	20.7342	14.958	26.5103	OK	24.8022	18.1172	31.4872	OK
XLOC_000721	-	-	XLOC_000721	Bag2	TSS874	chr1:33745483-33757750	-	-	17.4039	12.3409	22.4668	OK	15.3005	10.7259	19.8751	OK
XLOC_000722	-	-	XLOC_000722	Zfp451	TSS875	chr1:33761540-33814595	-	-	16.4142	12.2012	20.6273	OK	15.9931	11.8638	20.1224	OK
XLOC_000723	-	-	XLOC_000723	Gm15455	TSS876	chr1:33835898-33838914	-	-	0.0571548	0	0.188117	OK	0.0651137	0	0.215358	OK
XLOC_000724	-	-	XLOC_000724	Bend6	TSS877	chr1:33852051-33907621	-	-	0	0	0	OK	0.0389935	0	0.165712	OK
XLOC_000725	-	-	XLOC_000725	Mir5103	TSS878	chr1:34433120-34433199	-	-	0	0	0	OK	125.093	0	531.612	OK
XLOC_000726	-	-	XLOC_000726	Ccdc115	TSS879	chr1:34436669-34439672	-	-	22.8983	16.5049	29.2918	OK	17.4216	12.3021	22.541	OK
XLOC_000727	-	-	XLOC_000727	Prss40	TSS880	chr1:34552330-34560943	-	-	0	0	0	OK	0	0	0	OK
XLOC_000728	-	-	XLOC_000728	AA619741	TSS881	chr1:34633534-34636210	-	-	0	0	0	OK	0	0	0	OK
XLOC_000729	-	-	XLOC_000729	Fam168b	TSS882	chr1:34813217-34843050	-	-	52.7976	40.4017	65.1934	OK	47.633	36.367	58.899	OK
XLOC_000730	-	-	XLOC_000730	Mir7669	TSS883	chr1:35522613-35522633	-	-	0	0	0	OK	0	0	0	OK
XLOC_000731	-	-	XLOC_000731	Uggt1	TSS884	chr1:36140009-36244303	-	-	15.0721	11.3922	18.752	OK	15.5534	11.8272	19.2797	OK
XLOC_000732	-	-	XLOC_000732	Mir6897	TSS885	chr1:36140009-36244303	-	-	0	0	0	OK	0	0	0	OK
XLOC_000733	-	-	XLOC_000733	Neurl3	TSS886,TSS887,TSS888	chr1:36264601-36273604	-	-	15.4924	11.2116	19.7733	OK	16.491	11.9749	21.007	OK
XLOC_000734	-	-	XLOC_000734	Kansl3	TSS889	chr1:36335729-36369181	-	-	16.1859	12.0812	20.2906	OK	15.8115	11.811	19.8119	OK
XLOC_000735	-	-	XLOC_000735	Mir6898	TSS890	chr1:36335729-36369181	-	-	0	0	0	OK	91.2521	0	847.295	OK
XLOC_000736	-	-	XLOC_000736	Lman2l	TSS891	chr1:36422883-36445250	-	-	13.5031	9.52886	17.4773	OK	11.1289	7.66566	14.5922	OK
XLOC_000737	-	-	XLOC_000737	Ankrd23	TSS892,TSS893	chr1:36529989-36537337	-	-	3.69186	2.31439	5.06932	OK	3.53185	2.15725	4.90645	OK
XLOC_000738	-	-	XLOC_000738	Ankrd39	TSS894	chr1:36537550-36547212	-	-	6.23903	3.96527	8.5128	OK	6.79743	4.30741	9.28746	OK
XLOC_000739	-	-	XLOC_000739	Sema4c	TSS895	chr1:36548639-36558381	-	-	2.51454	1.5439	3.48517	OK	2.58737	1.59479	3.57995	OK
XLOC_000740	-	-	XLOC_000740	Fam178b	TSS896,TSS897	chr1:36562695-36683183	-	-	0.147168	0	0.516961	OK	0.111482	0	0.478274	OK
XLOC_000741	-	-	XLOC_000741	Actr1b	TSS898	chr1:36698038-36709998	-	-	24.208	17.8266	30.5894	OK	19.1406	14.0118	24.2693	OK
XLOC_000742	-	-	XLOC_000742	Tmem131	TSS899	chr1:36792188-36939527	-	-	16.1608	12.1829	20.1388	OK	18.5638	14.05	23.0776	OK
XLOC_000743	-	-	XLOC_000743	Coa5	TSS900	chr1:37417084-37430103	-	-	37.6034	28.359	46.8477	OK	43.5158	32.963	54.0686	OK
XLOC_000744	-	-	XLOC_000744	Mgat4a	TSS901,TSS902,TSS903	chr1:37439319-37541016	-	-	13.3647	3.53188	23.1975	OK	11.1439	3.83089	18.4569	OK
XLOC_000745	-	-	XLOC_000745	4930594C11Rik	TSS904	chr1:37439319-37541016	-	-	1.57014	0.0660098	3.07426	OK	1.65701	0.100926	3.21309	OK
XLOC_000746	-	-	XLOC_000746	2010300C02Rik	TSS905	chr1:37611675-37719811	-	-	0.124493	0	0.287763	OK	0.20136	0	0.408287	OK
XLOC_000747	-	-	XLOC_000747	Tsga10	TSS906,TSS907,TSS908	chr1:37754571-37865298	-	-	0.98251	0.262037	1.70298	OK	1.62764	0.687255	2.56802	OK
XLOC_000748	-	-	XLOC_000748	Mitd1	TSS909	chr1:37878889-37890411	-	-	12.3429	7.82609	16.8597	OK	11.2655	7.07713	15.4539	OK
XLOC_000749	-	-	XLOC_000749	Lyg2	TSS910	chr1:37905922-37916493	-	-	0	0	0	OK	0	0	0	OK
XLOC_000750	-	-	XLOC_000750	Lyg1	TSS911	chr1:37946737-37957759	-	-	0	0	0	OK	0	0	0	OK
XLOC_000751	-	-	XLOC_000751	Txndc9	TSS912,TSS913	chr1:37983866-37997243	-	-	9.98473	7.24561	12.7238	OK	8.32796	5.91239	10.7435	OK
XLOC_000752	-	-	XLOC_000752	Rev1	TSS914,TSS915,TSS916	chr1:37998009-38129784	-	-	16.1582	7.22905	25.0874	OK	16.3198	7.84201	24.7976	OK
XLOC_000753	-	-	XLOC_000753	Aff3	TSS917,TSS918	chr1:38175843-38665021	-	-	35.6804	27.3038	44.0571	OK	36.6376	28.0821	45.193	OK
XLOC_000754	-	-	XLOC_000754	Lonrf2	TSS919	chr1:38794508-38821215	-	-	0.21507	0	0.461163	OK	0.0901345	0	0.239491	OK
XLOC_000755	-	-	XLOC_000755	Chst10	TSS920	chr1:38863872-38898160	-	-	1.59068	0.774904	2.40645	OK	2.42715	1.37794	3.47636	OK
XLOC_000756	-	-	XLOC_000756	Mir6349	TSS921	chr1:39186895-39186992	-	-	0	0	0	OK	0	0	0	OK
XLOC_000757	-	-	XLOC_000757	Tbc1d8	TSS922,TSS923,TSS924	chr1:39367850-39478753	-	-	12.349	0	24.8258	OK	11.0388	0.0126591	22.0649	OK
XLOC_000758	-	-	XLOC_000758	Snord89	TSS925	chr1:39548746-39548840	-	-	0	0	0	OK	53.9252	0	229.167	OK
XLOC_000759	-	-	XLOC_000759	Rnf149	TSS926	chr1:39551295-39577416	-	-	17.3267	12.3447	22.3087	OK	14.4433	9.97073	18.9158	OK
XLOC_000760	-	-	XLOC_000760	Creg2	TSS927	chr1:39618405-39651182	-	-	0.0575902	0	0.163261	OK	0.0726287	0	0.192978	OK
XLOC_000761	-	-	XLOC_000761	Rfx8	TSS928	chr1:39665300-39720989	-	-	0.211954	0	0.557077	OK	0.279266	0	0.731161	OK
XLOC_000762	-	-	XLOC_000762	Gm3646	TSS929	chr1:39804140-39805332	-	-	0	0	0	OK	0	0	0	OK
XLOC_000763	-	-	XLOC_000763	1700066B17Rik	TSS930	chr1:39842427-39847330	-	-	0	0	0	OK	0	0	0	OK
XLOC_000764	-	-	XLOC_000764	Gm16894	TSS931	chr1:40076211-40125226	-	-	1.07757	0	2.55977	OK	0.484061	0	1.54936	OK
XLOC_000765	-	-	XLOC_000765	Mfsd9	TSS932	chr1:40772039-40790657	-	-	0.644973	0.0844622	1.20548	OK	2.12133	1.08605	3.15661	OK
XLOC_000766	-	-	XLOC_000766	4930448I06Rik	TSS933	chr1:41167559-41181252	-	-	0	0	0	OK	0	0	0	OK
XLOC_000767	-	-	XLOC_000767	Pou3f3os	TSS934	chr1:42648199-42694825	-	-	0	0	0	OK	0	0	0	OK
XLOC_000768	-	-	XLOC_000768	2610207O16Rik	TSS935	chr1:42707062-42713454	-	-	0	0	0	OK	0	0	0	OK
XLOC_000769	-	-	XLOC_000769	Tgfbrap1	TSS936,TSS937	chr1:43047268-43098622	-	-	6.91491	4.98224	8.84758	OK	7.25219	5.22498	9.27941	OK
XLOC_000770	-	-	XLOC_000770	Fhl2	TSS938,TSS939	chr1:43123070-43196761	-	-	0.604756	0	1.4169	OK	0.545521	0	1.23728	OK
XLOC_000771	-	-	XLOC_000771	Uxs1	TSS940,TSS941	chr1:43749382-43827842	-	-	24.5436	17.3588	31.7284	OK	16.6254	11.6395	21.6114	OK
XLOC_000772	-	-	XLOC_000772	Mettl21c	TSS942	chr1:44009407-44020006	-	-	0.137665	0	0.511224	OK	0.417087	0	1.17479	OK
XLOC_000773	-	-	XLOC_000773	Tex30	TSS943,TSS944	chr1:44086616-44102620	-	-	27.2544	19.1562	35.3526	OK	23.9028	16.4498	31.3559	OK
XLOC_000774	-	-	XLOC_000774	Kdelc1	TSS945	chr1:44106545-44118773	-	-	12.7262	8.84129	16.611	OK	12.8684	8.95857	16.7783	OK
XLOC_000775	-	-	XLOC_000775	Mettl21e	TSS946	chr1:44204069-44218931	-	-	0.297036	0	0.686591	OK	0.256515	0	0.602109	OK
XLOC_000776	-	-	XLOC_000776	4930521E06Rik	TSS947	chr1:44551670-44796836	-	-	0	0	0	OK	0	0	0	OK
XLOC_000777	-	-	XLOC_000777	Col5a2	TSS948	chr1:45374330-45503282	-	-	0	0	0	OK	0	0	0	OK
XLOC_000778	-	-	XLOC_000778	Slc40a1	TSS949,TSS950	chr1:45908069-45926504	-	-	9.22406	6.31224	12.1359	OK	14.5767	10.4571	18.6963	OK
XLOC_000779	-	-	XLOC_000779	Gm4776	TSS951	chr1:46020414-46030437	-	-	0	0	0	OK	0	0	0	OK
XLOC_000780	-	-	XLOC_000780	Slc39a10	TSS952	chr1:46807543-46853509	-	-	11.2151	8.12328	14.307	OK	10.9544	7.92398	13.9849	OK
XLOC_000781	-	-	XLOC_000781	Mir6350	TSS953	chr1:47467020-47467125	-	-	0	0	0	OK	0	0	0	OK
XLOC_000782	-	-	XLOC_000782	9330175M20Rik	TSS954	chr1:51218385-51333779	-	-	0	0	0	OK	0.077166	0	0.327935	OK
XLOC_000783	-	-	XLOC_000783	Nabp1	TSS955	chr1:51469487-51478399	-	-	5.26554	3.22984	7.30124	OK	5.97943	3.75719	8.20167	OK
XLOC_000784	-	-	XLOC_000784	Myo1b	TSS956	chr1:51749757-51915978	-	-	0.0230599	0	0.104465	OK	0.153168	0	0.367851	OK
XLOC_000785	-	-	XLOC_000785	Gls	TSS957,TSS958	chr1:52163449-52233232	-	-	42.9609	31.8591	54.0628	OK	45.415	34.0807	56.7494	OK
XLOC_000786	-	-	XLOC_000786	Nab1	TSS959	chr1:52455848-52500448	-	-	11.5699	8.48149	14.6583	OK	9.24313	6.68179	11.8045	OK
XLOC_000787	-	-	XLOC_000787	Mfsd6	TSS960	chr1:52656304-52727318	-	-	5.42686	3.72312	7.13061	OK	5.16408	3.51159	6.81657	OK
XLOC_000788	-	-	XLOC_000788	Inpp1	TSS961	chr1:52789419-52817688	-	-	9.31079	6.12886	12.4927	OK	8.60182	5.60246	11.6012	OK
XLOC_000789	-	-	XLOC_000789	1700019D03Rik	TSS962	chr1:52925126-52952840	-	-	0	0	0	OK	0.220621	0	0.744791	OK
XLOC_000790	-	-	XLOC_000790	1700019A02Rik	TSS963	chr1:53158576-53187617	-	-	0	0	0	OK	0.171278	0	0.727886	OK
XLOC_000791	-	-	XLOC_000791	Pms1	TSS964	chr1:53189188-53296996	-	-	5.65607	3.68849	7.62364	OK	4.75091	3.00485	6.49697	OK
XLOC_000792	-	-	XLOC_000792	Asnsd1	TSS965	chr1:53344616-53352752	-	-	31.6435	22.793	40.494	OK	34.4075	24.8686	43.9464	OK
XLOC_000793	-	-	XLOC_000793	Dnah7a	TSS966	chr1:53397001-53706784	-	-	0.0182359	0	0.0600207	OK	0	0	0	OK
XLOC_000794	-	-	XLOC_000794	Stk17b	TSS967	chr1:53755511-53785215	-	-	18.1506	13.1512	23.1499	OK	16.9747	12.2636	21.6858	OK
XLOC_000795	-	-	XLOC_000795	Hecw2	TSS968	chr1:53806873-54195034	-	-	0	0	0	OK	0.00788698	0	0.167294	OK
XLOC_000796	-	-	XLOC_000796	Gtf3c3	TSS969	chr1:54396004-54438986	-	-	8.23576	5.74148	10.73	OK	9.99268	7.05846	12.9269	OK
XLOC_000797	-	-	XLOC_000797	Pgap1	TSS970	chr1:54472999-54557684	-	-	0.0305688	0	0.100613	OK	0.149868	0	0.319653	OK
XLOC_000798	-	-	XLOC_000798	Ankrd44	TSS971	chr1:54645339-54926387	-	-	8.84351	6.42961	11.2574	OK	9.90634	7.24618	12.5665	OK
XLOC_000799	-	-	XLOC_000799	Sf3b1	TSS972,TSS973	chr1:54985169-55027478	-	-	78.3278	59.7527	96.9029	OK	80.0474	61.4006	98.6941	OK
XLOC_000800	-	-	XLOC_000800	Hspd1	TSS974	chr1:55077833-55087932	-	-	218.353	167.701	269.006	OK	217.193	166.809	267.576	OK
XLOC_000801	-	-	XLOC_000801	Rftn2	TSS975	chr1:55170159-55226782	-	-	1.41536	0.66744	2.16327	OK	2.81524	1.66494	3.96554	OK
XLOC_000802	-	-	XLOC_000802	Boll	TSS976,TSS977	chr1:55300068-55363469	-	-	0.53544	0	1.45136	OK	0.806137	0	1.91358	OK
XLOC_000803	-	-	XLOC_000803	Hsfy2	TSS978	chr1:56636050-56637451	-	-	0	0	0	OK	0	0	0	OK
XLOC_000804	-	-	XLOC_000804	Satb2	TSS979	chr1:56793980-56971334	-	-	0.198133	0	0.424847	OK	0.149266	0	0.345659	OK
XLOC_000805	-	-	XLOC_000805	BC055402	TSS980	chr1:57200644-57214996	-	-	0	0	0	OK	0	0	0	OK
XLOC_000806	-	-	XLOC_000806	4930558J18Rik	TSS981	chr1:57359221-57377544	-	-	0.509362	0	1.12645	OK	0.57678	0	1.2302	OK
XLOC_000807	-	-	XLOC_000807	Tyw5	TSS982	chr1:57388243-57415958	-	-	4.10563	1.32964	6.88162	OK	4.68487	1.32591	8.04383	OK
XLOC_000808	-	-	XLOC_000808	Kctd18	TSS983,TSS984	chr1:57955100-57970084	-	-	6.99509	4.53808	9.4521	OK	6.398	4.03792	8.75807	OK
XLOC_000809	-	-	XLOC_000809	Clk1	TSS985	chr1:58411819-58424088	-	-	87.9141	66.9905	108.838	OK	94.2627	71.5495	116.976	OK
XLOC_000810	-	-	XLOC_000810	Ppil3	TSS986	chr1:58430992-58462276	-	-	20.5181	12.0976	28.9387	OK	20.9262	12.7317	29.1208	OK
XLOC_000811	-	-	XLOC_000811	Orc2	TSS987,TSS988	chr1:58462664-58505109	-	-	22.8873	16.921	28.8536	OK	23.1205	17.0985	29.1424	OK
XLOC_000812	-	-	XLOC_000812	Fam126b	TSS989	chr1:58522805-58586333	-	-	4.65069	3.24853	6.05285	OK	4.48585	3.12414	5.84756	OK
XLOC_000813	-	-	XLOC_000813	Als2cr12	TSS990	chr1:58658119-58695989	-	-	0.128067	0	0.421513	OK	0.0479937	0	0.20396	OK
XLOC_000814	-	-	XLOC_000814	Trak2	TSS991	chr1:58900449-58973482	-	-	14.0834	10.5293	17.6374	OK	15.1518	11.3652	18.9385	OK
XLOC_000815	-	-	XLOC_000815	Als2cr11	TSS992	chr1:59050505-59094900	-	-	0	0	0	OK	0.126981	0	0.41998	OK
XLOC_000816	-	-	XLOC_000816	Tmem237	TSS993,TSS994	chr1:59100592-59120096	-	-	5.28739	3.05058	7.52421	OK	3.92802	2.0314	5.82465	OK
XLOC_000817	-	-	XLOC_000817	Als2,Mpp4	TSS995,TSS996,TSS997,TSS998	chr1:59120934-59237231	-	-	13.7922	9.96278	17.6216	OK	13.4087	9.67223	17.1452	OK
XLOC_000818	-	-	XLOC_000818	Sumo1	TSS999	chr1:59639433-59670834	-	-	94.5838	70.8345	118.333	OK	76.585	56.9865	96.1835	OK
XLOC_000819	-	-	XLOC_000819	Ica1l	TSS1000	chr1:59989067-60043087	-	-	0.429838	0.0298943	0.829782	OK	0.579499	0.111437	1.04756	OK
XLOC_000820	-	-	XLOC_000820	Wdr12	TSS1001,TSS1002,TSS1003,TSS1004	chr1:60075484-60153953	-	-	32.5945	23.7913	41.3977	OK	34.9333	25.7382	44.1284	OK
XLOC_000821	-	-	XLOC_000821	Raph1	TSS1005	chr1:60483184-60566765	-	-	0.840429	0.438423	1.24243	OK	0.645809	0.302621	0.988998	OK
XLOC_000822	-	-	XLOC_000822	4930487H11Rik	TSS1006	chr1:62703316-62818692	-	-	0	0	0	OK	0	0	0	OK
XLOC_000823	-	-	XLOC_000823	Ino80d	TSS1007,TSS1008,TSS1009	chr1:63047800-63114267	-	-	17.7138	13.4986	21.929	OK	16.1378	12.2894	19.9862	OK
XLOC_000824	-	-	XLOC_000824	Ndufs1	TSS1010	chr1:63114470-63176822	-	-	35.4477	26.425	44.4704	OK	37.9462	28.1666	47.7258	OK
XLOC_000825	-	-	XLOC_000825	Gpr1	TSS1011	chr1:63182570-63314575	-	-	1.01411	0	2.07139	OK	1.52779	0.161711	2.89387	OK
XLOC_000826	-	-	XLOC_000826	Dytn	TSS1012	chr1:63622850-63686927	-	-	0	0	0	OK	0	0	0	OK
XLOC_000827	-	-	XLOC_000827	Mdh1b	TSS1013	chr1:63698826-63730318	-	-	0	0	0	OK	0	0	0	OK
XLOC_000828	-	-	XLOC_000828	4933402D24Rik	TSS1014	chr1:63754908-63769267	-	-	0.26285	0	0.690845	OK	0.148638	0	0.491607	OK
XLOC_000829	-	-	XLOC_000829	Mir1958	TSS1015	chr1:63980972-63984483	-	-	0	0	0	OK	0	0	0	OK
XLOC_000830	-	-	XLOC_000830	Klf7	TSS1016	chr1:64035670-64121389	-	-	2.46844	0.828448	4.10843	OK	2.93381	1.19471	4.67291	OK
XLOC_000831	-	-	XLOC_000831	Mir6899	TSS1017	chr1:64035670-64121389	-	-	0	0	0	OK	0	0	0	OK
XLOC_000832	-	-	XLOC_000832	Mettl21a	TSS1018	chr1:64606479-64617180	-	-	7.85465	4.88711	10.8222	OK	6.28951	3.72905	8.84998	OK
XLOC_000833	-	-	XLOC_000833	2810408I11Rik	TSS1019	chr1:64679868-64690659	-	-	6.18093	2.13371	10.2282	OK	6.24967	2.19909	10.3002	OK
XLOC_000834	-	-	XLOC_000834	Fzd5	TSS1020	chr1:64730557-64737750	-	-	1.15307	0.637958	1.66818	OK	1.21282	0.680396	1.74524	OK
XLOC_000835	-	-	XLOC_000835	Plekhm3	TSS1021	chr1:64789120-64956824	-	-	1.955	1.26207	2.64793	OK	2.45262	1.64243	3.26282	OK
XLOC_000836	-	-	XLOC_000836	Akr1cl	TSS1022	chr1:65013085-65032748	-	-	0	0	0	OK	0	0	0	OK
XLOC_000837	-	-	XLOC_000837	Cryge	TSS1023	chr1:65048556-65051163	-	-	0	0	0	OK	0	0	0	OK
XLOC_000838	-	-	XLOC_000838	Crygd	TSS1024	chr1:65061837-65063440	-	-	0	0	0	OK	0	0	0	OK
XLOC_000839	-	-	XLOC_000839	Crygc	TSS1025	chr1:65071524-65073532	-	-	0	0	0	OK	0	0	0	OK
XLOC_000840	-	-	XLOC_000840	Crygb	TSS1026	chr1:65080221-65082290	-	-	0	0	0	OK	0	0	0	OK
XLOC_000841	-	-	XLOC_000841	Cryga	TSS1027	chr1:65100388-65103363	-	-	0	0	0	OK	0	0	0	OK
XLOC_000842	-	-	XLOC_000842	D630023F18Rik	TSS1028	chr1:65105284-65123214	-	-	0.0585649	0	0.289536	OK	0.177255	0	0.554565	OK
XLOC_000843	-	-	XLOC_000843	Idh1	TSS1029,TSS1030	chr1:65158615-65186479	-	-	9.14783	6.05135	12.2443	OK	8.89802	5.89808	11.898	OK
XLOC_000844	-	-	XLOC_000844	Kansl1l	TSS1031,TSS1032	chr1:66700892-66817595	-	-	14.2551	9.2102	19.3001	OK	15.6321	10.1213	21.1428	OK
XLOC_000845	-	-	XLOC_000845	Acadl	TSS1033	chr1:66830838-66863309	-	-	51.9942	39.007	64.9815	OK	42.8836	31.975	53.7922	OK
XLOC_000846	-	-	XLOC_000846	Myl1	TSS1034,TSS1035	chr1:66924295-66945056	-	-	0	0	0	OK	0	0	0	OK
XLOC_000847	-	-	XLOC_000847	Lancl1	TSS1036	chr1:67000516-67038872	-	-	10.722	7.71217	13.7319	OK	9.74194	6.98601	12.4979	OK
XLOC_000848	-	-	XLOC_000848	Erbb4	TSS1037	chr1:68039965-69108059	-	-	0	0	0	OK	0	0	0	OK
XLOC_000849	-	-	XLOC_000849	Ikzf2	TSS1038,TSS1039,TSS1040,TSS1041,TSS1042	chr1:69531209-69687271	-	-	13.5568	10.1452	16.9683	OK	13.5114	10.1939	16.8289	OK
XLOC_000850	-	-	XLOC_000850	Bard1	TSS1043	chr1:71027534-71102972	-	-	11.4176	8.35537	14.4798	OK	11.5684	8.47081	14.6659	OK
XLOC_000851	-	-	XLOC_000851	Abca12	TSS1044	chr1:71243089-71414910	-	-	0	0	0	OK	0	0	0	OK
XLOC_000852	-	-	XLOC_000852	Fn1	TSS1045	chr1:71585472-71653234	-	-	0.330233	0.108762	0.551703	OK	0.524705	0.247452	0.801959	OK
XLOC_000853	-	-	XLOC_000853	4933417E11Rik	TSS1046	chr1:71958997-72005195	-	-	0	0	0	OK	0	0	0	OK
XLOC_000854	-	-	XLOC_000854	Mreg	TSS1047	chr1:72159232-72212307	-	-	0	0	0	OK	0.382364	0	0.889417	OK
XLOC_000855	-	-	XLOC_000855	Pecr	TSS1048	chr1:72259172-72284314	-	-	9.29575	5.51532	13.0762	OK	8.8692	5.19813	12.5403	OK
XLOC_000856	-	-	XLOC_000856	2014-03-04	TSS1049	chr1:72427111-72536564	-	-	0.157409	0	0.363846	OK	0.11931	0	0.312373	OK
XLOC_000857	-	-	XLOC_000857	Ankar	TSS1050	chr1:72642979-72700564	-	-	0	0	0	OK	0	0	0	OK
XLOC_000858	-	-	XLOC_000858	Igfbp5	TSS1051	chr1:72858064-72874865	-	-	0.0331545	0	0.109123	OK	0.0125132	0	0.0531778	OK
XLOC_000859	-	-	XLOC_000859	Tnp1	TSS1052	chr1:73015074-73015899	-	-	0	0	0	OK	0	0	0	OK
XLOC_000860	-	-	XLOC_000860	Pinc	TSS1053	chr1:73391384-73430779	-	-	0	0	0	OK	0	0	0	OK
XLOC_000861	-	-	XLOC_000861	6030407O03Rik	TSS1054	chr1:73618380-73864466	-	-	0	0	0	OK	0	0	0	OK
XLOC_000862	-	-	XLOC_000862	Tns1	TSS1055	chr1:73910230-74124449	-	-	18.1308	13.632	22.6296	OK	18.4976	13.9262	23.0689	OK
XLOC_000863	-	-	XLOC_000863	Cxcr1	TSS1056	chr1:74191785-74194631	-	-	1.022	0	2.36233	OK	0.549871	0	1.46103	OK
XLOC_000864	-	-	XLOC_000864	Aamp	TSS1057	chr1:74279839-74284738	-	-	53.6686	40.5888	66.7483	OK	53.1248	40.1423	66.1074	OK
XLOC_000865	-	-	XLOC_000865	Tmbim1	TSS1058	chr1:74285033-74353692	-	-	13.0439	8.48845	17.5993	OK	12.8822	8.33595	17.4285	OK
XLOC_000866	-	-	XLOC_000866	Usp37	TSS1059,TSS1060	chr1:74409383-74588028	-	-	12.672	7.62797	17.7159	OK	12.9597	7.81383	18.1056	OK
XLOC_000867	-	-	XLOC_000867	Zfp142	TSS1061,TSS1062	chr1:74409383-74588028	-	-	4.55584	1.82187	7.28982	OK	4.23235	1.55437	6.91034	OK
XLOC_000868	-	-	XLOC_000868	Rnf25	TSS1063	chr1:74593727-74601397	-	-	13.7826	9.49406	18.0711	OK	8.84937	5.76855	11.9302	OK
XLOC_000869	-	-	XLOC_000869	Prkag3	TSS1064	chr1:74738921-74748955	-	-	0.243285	0	0.562346	OK	0.392418	0	0.795688	OK
XLOC_000870	-	-	XLOC_000870	Fev	TSS1065	chr1:74881508-74885408	-	-	0	0	0	OK	0	0	0	OK
XLOC_000871	-	-	XLOC_000871	Cryba2	TSS1066	chr1:74889933-74893143	-	-	0	0	0	OK	0	0	0	OK
XLOC_000872	-	-	XLOC_000872	Mir375	TSS1067	chr1:74900657-74900721	-	-	0	0	0	OK	0	0	0	OK
XLOC_000873	-	-	XLOC_000873	Ccdc108	TSS1068	chr1:74902079-74935599	-	-	0	0	0	OK	0	0	0	OK
XLOC_000874	-	-	XLOC_000874	Ihh	TSS1069	chr1:74945317-74951651	-	-	0	0	0	OK	0.0644962	0	0.217731	OK
XLOC_000875	-	-	XLOC_000875	Nhej1	TSS1070	chr1:74967345-75046639	-	-	3.76921	1.25634	6.28208	OK	3.45843	1.05194	5.86492	OK
XLOC_000876	-	-	XLOC_000876	Slc23a3	TSS1071	chr1:75125541-75133890	-	-	0.0639003	0	0.237295	OK	0.48268	0	1.12276	OK
XLOC_000877	-	-	XLOC_000877	Cnppd1	TSS1072,TSS1073,TSS1074	chr1:75135214-75142670	-	-	29.352	21.7917	36.9123	OK	30.0264	22.3569	37.6959	OK
XLOC_000878	-	-	XLOC_000878	Abcb6	TSS1075	chr1:75168645-75180283	-	-	5.63163	3.30883	7.95443	OK	7.59929	4.8116	10.387	OK
XLOC_000879	-	-	XLOC_000879	Atg9a	TSS1076	chr1:75180860-75210778	-	-	6.30172	3.42173	9.18171	OK	6.63247	3.55459	9.71034	OK
XLOC_000880	-	-	XLOC_000880	Glb1l	TSS1077	chr1:75180860-75210778	-	-	8.17793	4.71875	11.6371	OK	10.8051	6.62758	14.9826	OK
XLOC_000881	-	-	XLOC_000881	Tuba4a	TSS1078	chr1:75210828-75219253	-	-	88.4981	62.9403	114.056	OK	93.1355	67.227	119.044	OK
XLOC_000882	-	-	XLOC_000882	A630095N17Rik	TSS1079,TSS1080	chr1:75220094-75232093	-	-	0.532547	0	1.85516	OK	0.200252	0	0.928504	OK
XLOC_000883	-	-	XLOC_000883	Ptprn	TSS1081	chr1:75247040-75264208	-	-	0.074927	0	0.212409	OK	0.075816	0	0.213547	OK
XLOC_000884	-	-	XLOC_000884	Resp18	TSS1082	chr1:75272201-75278380	-	-	0	0	0	OK	0	0	0	OK
XLOC_000885	-	-	XLOC_000885	Dnpep	TSS1083,TSS1084	chr1:75308564-75317637	-	-	17.9108	12.6813	23.1403	OK	17.4208	12.2376	22.6039	OK
XLOC_000886	-	-	XLOC_000886	Gm15179	TSS1085	chr1:75360291-75375015	-	-	0	0	0	OK	0	0	0	OK
XLOC_000887	-	-	XLOC_000887	Chpf	TSS1086	chr1:75474568-75479471	-	-	0.788236	0.216821	1.35965	OK	0.786515	0.220412	1.35262	OK
XLOC_000888	-	-	XLOC_000888	Obsl1	TSS1087	chr1:75485824-75506452	-	-	3.69358	2.43737	4.94978	OK	3.29759	2.1572	4.43797	OK
XLOC_000889	-	-	XLOC_000889	Epha4	TSS1088	chr1:77367184-77515088	-	-	0.107215	0	0.253112	OK	0.148279	0	0.323502	OK
XLOC_000890	-	-	XLOC_000890	Mir6352	TSS1089	chr1:77367184-77515088	-	-	0	0	0	OK	0	0	0	OK
XLOC_000891	-	-	XLOC_000891	Pax3	TSS1090	chr1:78101266-78197136	-	-	0.0292434	0	0.123187	OK	0.176458	0	0.418566	OK
XLOC_000892	-	-	XLOC_000892	Farsb	TSS1091	chr1:78310345-78488897	-	-	35.4201	25.9213	44.9189	OK	32.2185	23.4331	41.004	OK
XLOC_000893	-	-	XLOC_000893	Scg2	TSS1092	chr1:79434668-79440090	-	-	0	0	0	OK	0	0	0	OK
XLOC_000894	-	-	XLOC_000894	Ap1s3	TSS1093	chr1:79606875-79671972	-	-	28.4294	20.7434	36.1154	OK	25.023	18.095	31.951	OK
XLOC_000895	-	-	XLOC_000895	Wdfy1	TSS1094,TSS1095	chr1:79702220-79761769	-	-	11.2372	7.48459	14.9897	OK	17.4352	12.4178	22.4525	OK
XLOC_000896	-	-	XLOC_000896	Serpine2	TSS1096	chr1:79794320-79858665	-	-	1.28519	0.342146	2.22822	OK	2.44386	1.11628	3.77143	OK
XLOC_000897	-	-	XLOC_000897	Fam124b	TSS1097	chr1:80198698-80213944	-	-	0	0	0	OK	0.0948478	0	0.313702	OK
XLOC_000898	-	-	XLOC_000898	Cul3	TSS1098,TSS1099	chr1:80265604-80340764	-	-	42.3746	31.8706	52.8785	OK	45.4986	34.2222	56.7751	OK
XLOC_000899	-	-	XLOC_000899	Dock10	TSS1100,TSS1101	chr1:80501067-80758553	-	-	26.952	20.4828	33.4211	OK	26.6089	20.2938	32.924	OK
XLOC_000900	-	-	XLOC_000900	Irs1	TSS1102	chr1:82233104-82291439	-	-	0.0115445	0	0.0428706	OK	0.0875324	0	0.203609	OK
XLOC_000901	-	-	XLOC_000901	Col4a4	TSS1103	chr1:82450722-82586849	-	-	0.0208439	0	0.0686048	OK	0.00786161	0	0.0334097	OK
XLOC_000902	-	-	XLOC_000902	Tm4sf20	TSS1104	chr1:82756648-82768456	-	-	0	0	0	OK	0	0	0	OK
XLOC_000903	-	-	XLOC_000903	Slc19a3	TSS1105	chr1:83012522-83038448	-	-	0	0	0	OK	0	0	0	OK
XLOC_000904	-	-	XLOC_000904	Sphkap	TSS1106	chr1:83255780-83408200	-	-	0	0	0	OK	0	0	0	OK
XLOC_000905	-	-	XLOC_000905	Pid1	TSS1107	chr1:84036292-84284645	-	-	0.307597	0	0.720361	OK	0.0332455	0	0.141284	OK
XLOC_000906	-	-	XLOC_000906	Mir6353	TSS1108	chr1:84036292-84284645	-	-	0	0	0	OK	0	0	0	OK
XLOC_000907	-	-	XLOC_000907	Dner	TSS1109	chr1:84369838-84696221	-	-	0	0	0	OK	0	0	0	OK
XLOC_000908	-	-	XLOC_000908	Trip12	TSS1110,TSS1111	chr1:84721188-84839548	-	-	28.0017	21.5138	34.4896	OK	26.8317	20.5705	33.093	OK
XLOC_000909	-	-	XLOC_000909	Slc16a14	TSS1112	chr1:84906704-84935083	-	-	0	0	0	OK	0	0	0	OK
XLOC_000910	-	-	XLOC_000910	A530032D15Rik	TSS1113	chr1:85088138-85109853	-	-	0.508274	0	1.12404	OK	0.764017	0	1.54394	OK
XLOC_000911	-	-	XLOC_000911	C130026I21Rik	TSS1114	chr1:85246343-85270566	-	-	0.942303	0.134985	1.74962	OK	1.1803	0.301694	2.05891	OK
XLOC_000912	-	-	XLOC_000912	Sp110	TSS1115,TSS1116	chr1:85576898-85645036	-	-	54.5285	40.3047	68.7523	OK	47.458	34.8279	60.0881	OK
XLOC_000913	-	-	XLOC_000913	A630001G21Rik	TSS1117,TSS1118	chr1:85717082-85736606	-	-	19.4569	13.9486	24.9652	OK	21.8462	15.8333	27.8591	OK
XLOC_000914	-	-	XLOC_000914	Gpr55	TSS1119	chr1:85939536-85961055	-	-	0.0877644	0	0.288864	OK	0.0662695	0	0.223718	OK
XLOC_000915	-	-	XLOC_000915	Htr2b	TSS1120	chr1:86064618-86139295	-	-	0.767536	0	2.85346	OK	1.30415	0	3.96799	OK
XLOC_000916	-	-	XLOC_000916	Psmd1	TSS1121	chr1:86064618-86139295	-	-	1.56389	0	16.4745	OK	14.2118	0	57.7551	OK
XLOC_000917	-	-	XLOC_000917	Ncl	TSS1122,TSS1123	chr1:86342287-86367964	-	-	212.553	162.258	262.848	OK	214.794	163.977	265.612	OK
XLOC_000918	-	-	XLOC_000918	Snora75	TSS1124	chr1:86342287-86367964	-	-	238.782	0	2739.18	OK	225.589	0	2676.29	OK
XLOC_000919	-	-	XLOC_000919	Mir3535	TSS1125	chr1:86342287-86367964	-	-	57.9801	0	916.601	OK	153.131	0	1559.08	OK
XLOC_000920	-	-	XLOC_000920	Snord82	TSS1126	chr1:86342287-86367964	-	-	0	0	0	OK	587.569	0	14860.6	OK
XLOC_000921	-	-	XLOC_000921	Nmur1	TSS1127	chr1:86386324-86388141	-	-	0	0	0	OK	0.325749	0	0.917522	OK
XLOC_000922	-	-	XLOC_000922	Pde6d	TSS1128	chr1:86543014-86582501	-	-	20.3304	13.968	26.6928	OK	16.3108	10.9099	21.7117	OK
XLOC_000923	-	-	XLOC_000923	Nppc	TSS1129	chr1:86666292-86670573	-	-	0.125103	0	0.464572	OK	0	0	0	OK
XLOC_000924	-	-	XLOC_000924	Alppl2	TSS1130	chr1:87086690-87089928	-	-	0	0	0	OK	0	0	0	OK
XLOC_000925	-	-	XLOC_000925	Alpi	TSS1131	chr1:87098001-87101606	-	-	0	0	0	OK	0	0	0	OK
XLOC_000926	-	-	XLOC_000926	Ecel1	TSS1132,TSS1133	chr1:87147654-87156356	-	-	0	0	0	OK	0	0	0	OK
XLOC_000927	-	-	XLOC_000927	Kcnj13	TSS1134	chr1:87326997-87450810	-	-	1.11486	0	3.90994	OK	0.917272	0	3.38264	OK
XLOC_000928	-	-	XLOC_000928	Ngef	TSS1135,TSS1136	chr1:87476828-87573870	-	-	0	0	0	OK	0	0	0	OK
XLOC_000929	-	-	XLOC_000929	Usp40	TSS1137	chr1:87945120-88008551	-	-	5.34479	3.68851	7.00106	OK	5.00974	3.41087	6.60862	OK
XLOC_000930	-	-	XLOC_000930	Dnajb3	TSS1138,TSS1139	chr1:88055410-88220002	-	-	2.63162	0.0323713	5.23086	OK	2.21868	0	4.56551	OK
XLOC_000931	-	-	XLOC_000931	6430706D22Rik,A730008H23Rik,Hjurp	TSS1140,TSS1141	chr1:88227019-88277626	-	-	91.2197	68.583	113.856	OK	81.5732	61.3699	101.776	OK
XLOC_000932	-	-	XLOC_000932	Glrp1	TSS1142	chr1:88499870-88510066	-	-	0.46656	0	1.00042	OK	0.634011	0	1.28122	OK
XLOC_000933	-	-	XLOC_000933	Arl4c	TSS1143	chr1:88698225-88702191	-	-	3.86294	2.51974	5.20614	OK	5.56303	3.8141	7.31197	OK
XLOC_000934	-	-	XLOC_000934	C030007H22Rik	TSS1144	chr1:89360343-89406133	-	-	0	0	0	OK	0	0	0	OK
XLOC_000935	-	-	XLOC_000935	4933400F21Rik	TSS1145	chr1:89454810-89895282	-	-	0.830891	0	1.83529	OK	0.821545	0	1.94446	OK
XLOC_000936	-	-	XLOC_000936	Gbx2	TSS1146	chr1:89927961-89931176	-	-	2.43214	1.21391	3.65038	OK	3.79943	2.20929	5.38957	OK
XLOC_000937	-	-	XLOC_000937	Asb18	TSS1147	chr1:89952677-90014577	-	-	0	0	0	OK	0	0	0	OK
XLOC_000938	-	-	XLOC_000938	Iqca	TSS1148	chr1:90042131-90153401	-	-	0	0	0	OK	0	0	0	OK
XLOC_000939	-	-	XLOC_000939	Col6a3	TSS1149	chr1:90766859-90843971	-	-	0	0	0	OK	0	0	0	OK
XLOC_000940	-	-	XLOC_000940	Rab17	TSS1150,TSS1151	chr1:90958132-90969620	-	-	1.53623	0.503332	2.56912	OK	3.88316	2.17113	5.59519	OK
XLOC_000941	-	-	XLOC_000941	Ilkap	TSS1152,TSS1153	chr1:91375800-91398843	-	-	38.9121	28.59	49.2342	OK	37.4541	27.515	47.3933	OK
XLOC_000942	-	-	XLOC_000942	1700020N18Rik	TSS1154	chr1:91404878-91406029	-	-	0.206849	0	0.768137	OK	0.156502	0	0.66509	OK
XLOC_000943	-	-	XLOC_000943	Hes6	TSS1155	chr1:91411482-91413222	-	-	26.2597	18.8987	33.6208	OK	24.219	17.3279	31.1101	OK
XLOC_000944	-	-	XLOC_000944	Per2	TSS1156,TSS1157	chr1:91415981-91459328	-	-	4.37666	3.07965	5.67367	OK	11.7962	8.81476	14.7776	OK
XLOC_000945	-	-	XLOC_000945	Hdac4	TSS1158,TSS1159	chr1:91932191-92180326	-	-	5.38544	3.81289	6.95798	OK	5.61225	3.96897	7.25552	OK
XLOC_000946	-	-	XLOC_000946	Ndufa10	TSS1160	chr1:92439080-92473798	-	-	54.2282	40.1748	68.2816	OK	57.2828	42.4227	72.1429	OK
XLOC_000947	-	-	XLOC_000947	Mir6900	TSS1161	chr1:92439080-92473798	-	-	0	0	0	OK	0	0	0	OK
XLOC_000948	-	-	XLOC_000948	Olfr1416	TSS1162	chr1:92479680-92480619	-	-	0	0	0	OK	0	0	0	OK
XLOC_000949	-	-	XLOC_000949	Olfr1415	TSS1163	chr1:92490817-92491753	-	-	0	0	0	OK	0	0	0	OK
XLOC_000950	-	-	XLOC_000950	Olfr1414	TSS1164	chr1:92511047-92518515	-	-	0	0	0	OK	0	0	0	OK
XLOC_000951	-	-	XLOC_000951	Myeov2	TSS1165	chr1:92637144-92641985	-	-	99.1596	69.7802	128.539	OK	79.7584	54.8743	104.643	OK
XLOC_000952	-	-	XLOC_000952	Otos	TSS1166	chr1:92644217-92648841	-	-	2.35547	0.0810851	4.62986	OK	4.95157	1.60668	8.29645	OK
XLOC_000953	-	-	XLOC_000953	Ankmy1	TSS1167	chr1:92870128-92902906	-	-	0	0	0	OK	0.0219929	0	0.0934638	OK
XLOC_000954	-	-	XLOC_000954	9430060I03Rik	TSS1168	chr1:92933542-92950590	-	-	0.0729586	0	0.384044	OK	0.110168	0	0.510443	OK
XLOC_000955	-	-	XLOC_000955	Kif1a	TSS1169	chr1:93015455-93101865	-	-	0.0323379	0	0.0866314	OK	0	0	0	OK
XLOC_000956	-	-	XLOC_000956	2310007B03Rik	TSS1170	chr1:93151354-93160948	-	-	0	0	0	OK	0	0	0	OK
XLOC_000957	-	-	XLOC_000957	Mterfd2	TSS1171	chr1:93299210-93305870	-	-	3.81488	2.36861	5.26115	OK	3.23602	1.93632	4.53572	OK
XLOC_000958	-	-	XLOC_000958	Pask	TSS1172,TSS1173,TSS1174	chr1:93309436-93343539	-	-	10.0635	6.57271	13.5543	OK	11.2093	7.49338	14.9252	OK
XLOC_000959	-	-	XLOC_000959	Hdlbp	TSS1175,TSS1176	chr1:93405816-93478808	-	-	38.9526	29.8038	48.1014	OK	39.4217	30.0207	48.8227	OK
XLOC_000960	-	-	XLOC_000960	Stk25	TSS1177	chr1:93512103-93635804	-	-	22.7509	16.9443	28.5575	OK	20.2019	14.9569	25.4468	OK
XLOC_000961	-	-	XLOC_000961	Thap4	TSS1178	chr1:93705390-93754838	-	-	11.7596	8.30845	15.2108	OK	9.42133	6.50148	12.3412	OK
XLOC_000962	-	-	XLOC_000962	Dtymk	TSS1179	chr1:93791770-93802014	-	-	139.961	104.757	175.165	OK	141.322	105.484	177.16	OK
XLOC_000963	-	-	XLOC_000963	Pdcd1	TSS1180	chr1:94038304-94052553	-	-	0.44563	0	0.95554	OK	0.786339	0.0926271	1.48005	OK
XLOC_000964	-	-	XLOC_000964	St8sia4	TSS1181	chr1:95587681-95667594	-	-	19.4545	13.7622	25.1467	OK	19.5869	14.2441	24.9298	OK
XLOC_000965	-	-	XLOC_000965	4930598F16Rik	TSS1182	chr1:95701183-95716518	-	-	0	0	0	OK	0	0	0	OK
XLOC_000966	-	-	XLOC_000966	1700063A18Rik	TSS1183	chr1:95990658-96021758	-	-	0	0	0	OK	0	0	0	OK
XLOC_000967	-	-	XLOC_000967	4930533P14Rik	TSS1184	chr1:96612056-96662573	-	-	0	0	0	OK	0	0	0	OK
XLOC_000968	-	-	XLOC_000968	Slco4c1	TSS1185	chr1:96818783-96872171	-	-	0	0	0	OK	0.375412	0	0.881192	OK
XLOC_000969	-	-	XLOC_000969	Slco6b1	TSS1186	chr1:96906175-96997560	-	-	0	0	0	OK	0	0	0	OK
XLOC_000970	-	-	XLOC_000970	Slco6c1	TSS1187	chr1:97059448-97128303	-	-	0	0	0	OK	0	0	0	OK
XLOC_000971	-	-	XLOC_000971	D1Ertd622e	TSS1188	chr1:97643901-97662018	-	-	12.1094	8.444	15.7749	OK	14.7789	10.4754	19.0825	OK
XLOC_000972	-	-	XLOC_000972	Ppip5k2	TSS1189	chr1:97706042-97770092	-	-	12.8193	9.48519	16.1534	OK	17.0053	12.7141	21.2964	OK
XLOC_000973	-	-	XLOC_000973	Pam	TSS1190	chr1:97821093-98095652	-	-	7.84116	5.52098	10.1613	OK	9.8061	6.99418	12.618	OK
XLOC_000974	-	-	XLOC_000974	B230216N24Rik	TSS1191	chr1:97821093-98095652	-	-	0.430284	0	1.67862	OK	1.73161	0	4.37525	OK
XLOC_000975	-	-	XLOC_000975	Rnf152	TSS1192	chr1:105276916-105356710	-	-	0.0328516	0	0.113956	OK	0.148826	0	0.323792	OK
XLOC_000976	-	-	XLOC_000976	Pign	TSS1193	chr1:105518421-105663682	-	-	8.97338	6.47926	11.4675	OK	10.3164	7.55884	13.0739	OK
XLOC_000977	-	-	XLOC_000977	Gm20753	TSS1194	chr1:106152624-106171524	-	-	0.506443	0	1.66688	OK	0.573521	0	1.89688	OK
XLOC_000978	-	-	XLOC_000978	Bcl2	TSS1195	chr1:106538177-106714290	-	-	24.4067	17.7431	31.0702	OK	21.7628	16.0206	27.505	OK
XLOC_000979	-	-	XLOC_000979	Kdsr	TSS1196	chr1:106720409-106759742	-	-	10.9385	7.93764	13.9393	OK	10.7847	7.81611	13.7533	OK
XLOC_000980	-	-	XLOC_000980	Vps4b	TSS1197	chr1:106770787-106796725	-	-	35.3578	26.6236	44.0921	OK	34.8931	26.267	43.5193	OK
XLOC_000981	-	-	XLOC_000981	Serpinb3a	TSS1198	chr1:107045586-107052303	-	-	0	0	0	OK	0	0	0	OK
XLOC_000982	-	-	XLOC_000982	Serpinb3d	TSS1199	chr1:107078192-107083480	-	-	0	0	0	OK	0	0	0	OK
XLOC_000983	-	-	XLOC_000983	Serpinb3b	TSS1200	chr1:107153960-107161114	-	-	0	0	0	OK	0	0	0	OK
XLOC_000984	-	-	XLOC_000984	Serpinb3c	TSS1201	chr1:107271200-107278371	-	-	0	0	0	OK	0	0	0	OK
XLOC_000985	-	-	XLOC_000985	Cdh19	TSS1202	chr1:110889194-110977372	-	-	0	0	0	OK	0	0	0	OK
XLOC_000986	-	-	XLOC_000986	Dsel	TSS1203	chr1:111858701-111864918	-	-	1.13428	0.54103	1.72754	OK	1.21294	0.598111	1.82777	OK
XLOC_000987	-	-	XLOC_000987	Tsn	TSS1204	chr1:118298517-118311132	-	-	49.5377	37.3779	61.6975	OK	47.922	36.138	59.7061	OK
XLOC_000988	-	-	XLOC_000988	2900060B14Rik	TSS1205	chr1:118389057-118609462	-	-	6.66162	0	18.1887	OK	5.08358	0	15.5033	OK
XLOC_000989	-	-	XLOC_000989	Gli2	TSS1206	chr1:118834060-119053619	-	-	0.0269129	0	0.08858	OK	0.0204372	0	0.0689936	OK
XLOC_000990	-	-	XLOC_000990	Inhbb	TSS1207	chr1:119415464-119422248	-	-	0	0	0	OK	0	0	0	OK
XLOC_000991	-	-	XLOC_000991	Ralb	TSS1208	chr1:119470304-119504782	-	-	4.87934	3.06409	6.69459	OK	4.41766	2.7109	6.12442	OK
XLOC_000992	-	-	XLOC_000992	Epb4.1l5	TSS1209	chr1:119545032-119649000	-	-	1.01298	0.483762	1.5422	OK	1.32077	0.652735	1.98881	OK
XLOC_000993	-	-	XLOC_000993	Ptpn4	TSS1210	chr1:119658092-119837071	-	-	3.09534	1.89676	4.29393	OK	4.57188	3.01347	6.13029	OK
XLOC_000994	-	-	XLOC_000994	Tmem177	TSS1211	chr1:119907898-119913168	-	-	4.10773	2.5708	5.64465	OK	3.40698	2.03862	4.77534	OK
XLOC_000995	-	-	XLOC_000995	Gm101	TSS1212	chr1:119923518-119995210	-	-	0	0	0	OK	0	0	0	OK
XLOC_000996	-	-	XLOC_000996	Tmem37	TSS1213	chr1:120067376-120073780	-	-	1.42343	0	3.00297	OK	1.29395	0	2.75983	OK
XLOC_000997	-	-	XLOC_000997	Dbi	TSS1214,TSS1215	chr1:120113279-120121096	-	-	73.5408	51.9478	95.1337	OK	67.6836	47.3219	88.0454	OK
XLOC_000998	-	-	XLOC_000998	Steap3	TSS1216,TSS1217	chr1:120226415-120271082	-	-	27.7743	20.6696	34.879	OK	29.8964	22.322	37.4707	OK
XLOC_000999	-	-	XLOC_000999	Marco	TSS1218	chr1:120474537-120505084	-	-	0	0	0	OK	0	0	0	OK
XLOC_001000	-	-	XLOC_001000	Insig2	TSS1219,TSS1220,TSS1221	chr1:121304352-121332589	-	-	5.36688	3.30716	7.42661	OK	4.8183	2.80925	6.82736	OK
XLOC_001001	-	-	XLOC_001001	Htr5b	TSS1222	chr1:121509772-121528465	-	-	0.0610812	0	0.226826	OK	0	0	0	OK
XLOC_001002	-	-	XLOC_001002	Ddx18	TSS1223	chr1:121553834-121567980	-	-	43.6284	32.8532	54.4035	OK	40.347	30.3153	50.3786	OK
XLOC_001003	-	-	XLOC_001003	Dpp10	TSS1224	chr1:123332137-124045559	-	-	0	0	0	OK	0	0	0	OK
XLOC_001004	-	-	XLOC_001004	Actr3	TSS1225	chr1:125392904-125435727	-	-	122.939	94.2267	151.651	OK	129.873	99.0487	160.697	OK
XLOC_001005	-	-	XLOC_001005	Lypd1	TSS1226	chr1:125676995-125912214	-	-	0	0	0	OK	0	0	0	OK
XLOC_001006	-	-	XLOC_001006	Nckap5	TSS1227,TSS1228	chr1:125913635-126830632	-	-	0	0	0	OK	0	0	0	OK
XLOC_001007	-	-	XLOC_001007	Tmem163	TSS1229	chr1:127490341-127678021	-	-	0.535177	0	1.09053	OK	0.295238	0	0.693002	OK
XLOC_001008	-	-	XLOC_001008	2900009J06Rik	TSS1230	chr1:127729412-127774054	-	-	0	0	0	OK	0.285028	0	1.59496	OK
XLOC_001009	-	-	XLOC_001009	Map3k19	TSS1231	chr1:127815270-127840290	-	-	0.498218	0.115237	0.881199	OK	0.357206	0.0249001	0.689511	OK
XLOC_001010	-	-	XLOC_001010	Zranb3	TSS1232,TSS1233	chr1:127954178-128103047	-	-	5.39018	3.73688	7.04348	OK	5.60597	3.88089	7.33104	OK
XLOC_001011	-	-	XLOC_001011	Lct	TSS1234	chr1:128284763-128328318	-	-	0.273184	0.0357748	0.510593	OK	0.194324	0	0.392695	OK
XLOC_001012	-	-	XLOC_001012	Mcm6	TSS1235	chr1:128331590-128359656	-	-	143.584	110.242	176.927	OK	143.919	110.502	177.336	OK
XLOC_001013	-	-	XLOC_001013	Dars	TSS1236	chr1:128363706-128417416	-	-	72.1555	54.5713	89.7398	OK	74.0009	55.984	92.0179	OK
XLOC_001014	-	-	XLOC_001014	Cxcr4	TSS1237	chr1:128588196-128592344	-	-	58.5151	43.5888	73.4414	OK	53.4028	39.7322	67.0734	OK
XLOC_001015	-	-	XLOC_001015	Daf2	TSS1238	chr1:130388527-130422999	-	-	0.0992977	0	0.368744	OK	0.0748281	0	0.317999	OK
XLOC_001016	-	-	XLOC_001016	Cd55	TSS1239	chr1:130439029-130462742	-	-	6.6012	4.10064	9.10176	OK	7.39383	4.64464	10.143	OK
XLOC_001017	-	-	XLOC_001017	Zp3r	TSS1240	chr1:130576705-130629606	-	-	0	0	0	OK	0	0	0	OK
XLOC_001018	-	-	XLOC_001018	C4bp	TSS1241	chr1:130635920-130661618	-	-	0	0	0	OK	0	0	0	OK
XLOC_001019	-	-	XLOC_001019	C4bp-ps1	TSS1242	chr1:130670201-130681571	-	-	0	0	0	OK	0	0	0	OK
XLOC_001020	-	-	XLOC_001020	Pfkfb2	TSS1243,TSS1244,TSS1245,TSS1246	chr1:130689042-130729253	-	-	5.79455	3.76505	7.82406	OK	8.04716	5.31599	10.7783	OK
XLOC_001021	-	-	XLOC_001021	Il24	TSS1247	chr1:130882073-130887411	-	-	0	0	0	OK	0	0	0	OK
XLOC_001022	-	-	XLOC_001022	Il20	TSS1248	chr1:130907191-130911296	-	-	0	0	0	OK	0	0	0	OK
XLOC_001023	-	-	XLOC_001023	Il19	TSS1249	chr1:130932655-130939241	-	-	0	0	0	OK	0	0	0	OK
XLOC_001024	-	-	XLOC_001024	Mapkapk2	TSS1250,TSS1251	chr1:131053703-131097543	-	-	48.5106	36.6636	60.3576	OK	49.1127	37.1259	61.0995	OK
XLOC_001025	-	-	XLOC_001025	Dyrk3	TSS1252	chr1:131128440-131138234	-	-	9.15424	6.14798	12.1605	OK	9.90488	6.76067	13.0491	OK
XLOC_001026	-	-	XLOC_001026	Rassf5	TSS1253,TSS1254	chr1:131176392-131245178	-	-	32.1501	24.1242	40.1761	OK	29.3725	21.9662	36.7788	OK
XLOC_001027	-	-	XLOC_001027	Ikbke	TSS1255,TSS1256,TSS1257	chr1:131254510-131279568	-	-	12.6076	8.92655	16.2886	OK	12.865	9.14172	16.5882	OK
XLOC_001028	-	-	XLOC_001028	Srgap2	TSS1258,TSS1259	chr1:131285250-131527361	-	-	5.67	4.1103	7.2297	OK	4.35833	3.0988	5.61786	OK
XLOC_001029	-	-	XLOC_001029	Mfsd4	TSS1260	chr1:132026620-132068062	-	-	9.52714	6.59358	12.4607	OK	10.9083	7.60636	14.2103	OK
XLOC_001030	-	-	XLOC_001030	Cdk18	TSS1261	chr1:132113546-132139704	-	-	4.55553	2.84097	6.2701	OK	4.794	2.68713	6.90087	OK
XLOC_001031	-	-	XLOC_001031	Tmcc2	TSS1262,TSS1263	chr1:132356314-132391759	-	-	7.94439	5.65237	10.2364	OK	7.12423	4.97154	9.27692	OK
XLOC_001032	-	-	XLOC_001032	Cntn2	TSS1264	chr1:132509424-132542940	-	-	0.0878257	0	0.18832	OK	0.162495	0.0225351	0.302455	OK
XLOC_001033	-	-	XLOC_001033	Nfasc	TSS1265,TSS1266,TSS1267	chr1:132564689-132741797	-	-	0	0	0	OK	0	0	0	OK
XLOC_001034	-	-	XLOC_001034	Mdm4	TSS1268,TSS1269	chr1:132986147-133025362	-	-	50.5965	38.3657	62.8272	OK	57.4604	43.6387	71.2821	OK
XLOC_001035	-	-	XLOC_001035	Gm19461	TSS1270	chr1:133246096-133303435	-	-	0.121439	0	0.374861	OK	0.206531	0	0.527288	OK
XLOC_001036	-	-	XLOC_001036	Sox13	TSS1271	chr1:133382299-133424212	-	-	2.69388	1.65401	3.73374	OK	4.09669	2.70216	5.49121	OK
XLOC_001037	-	-	XLOC_001037	Snrpe	TSS1272	chr1:133603870-133610280	-	-	258.798	192.727	324.869	OK	238.588	176.985	300.192	OK
XLOC_001038	-	-	XLOC_001038	Zc3h11a	TSS1273	chr1:133619848-133661399	-	-	36.4069	26.1738	46.64	OK	37.5476	26.7659	48.3293	OK
XLOC_001039	-	-	XLOC_001039	Zbed6	TSS1274	chr1:133619848-133661399	-	-	17.3451	9.7358	24.9544	OK	20.3714	11.8041	28.9387	OK
XLOC_001040	-	-	XLOC_001040	Lax1	TSS1275,TSS1276	chr1:133679028-133690108	-	-	20.3316	13.7625	26.9008	OK	17.391	11.6099	23.1721	OK
XLOC_001041	-	-	XLOC_001041	Atp2b4,Mir6903	TSS1277,TSS1278,TSS1279,TSS1280,TSS1281	chr1:133702521-133801278	-	-	42.6136	31.8026	53.4247	OK	41.66	30.8301	52.4899	OK
XLOC_001042	-	-	XLOC_001042	Optc	TSS1282,TSS1283	chr1:133897193-133907999	-	-	0	0	0	OK	0.070376	0	0.348415	OK
XLOC_001043	-	-	XLOC_001043	Prelp	TSS1284	chr1:133910303-133921401	-	-	0	0	0	OK	0.0437431	0	0.147671	OK
XLOC_001044	-	-	XLOC_001044	Btg2	TSS1285	chr1:134074864-134079155	-	-	17.4615	12.6712	22.2518	OK	12.4211	8.81303	16.0291	OK
XLOC_001045	-	-	XLOC_001045	Adora1	TSS1286,TSS1287	chr1:134193447-134235457	-	-	0	0	0	OK	0	0	0	OK
XLOC_001046	-	-	XLOC_001046	Ppfia4	TSS1288	chr1:134296782-134332928	-	-	0.482728	0.191642	0.773813	OK	0.8976	0.483577	1.31162	OK
XLOC_001047	-	-	XLOC_001047	Tmem183a	TSS1289	chr1:134346018-134361999	-	-	23.182	17.0263	29.3376	OK	23.4525	17.383	29.522	OK
XLOC_001048	-	-	XLOC_001048	4931440L10Rik	TSS1290,TSS1291	chr1:134540940-134549682	-	-	0.0848025	0	0.372905	OK	0.105434	0	0.41358	OK
XLOC_001049	-	-	XLOC_001049	Ppp1r12b	TSS1292,TSS1293	chr1:134759001-134955940	-	-	9.32337	6.38861	12.2581	OK	7.69851	5.1329	10.2641	OK
XLOC_001050	-	-	XLOC_001050	Lgr6	TSS1294	chr1:134986352-135105276	-	-	0.0902235	0	0.255773	OK	0	0	0	OK
XLOC_001051	-	-	XLOC_001051	Ptprv	TSS1295	chr1:135108497-135146108	-	-	2.13859	0.219876	4.05731	OK	1.99148	0.162581	3.82038	OK
XLOC_001052	-	-	XLOC_001052	Gpr37l1	TSS1296	chr1:135160249-135167681	-	-	0	0	0	OK	0	0	0	OK
XLOC_001053	-	-	XLOC_001053	Elf3	TSS1297	chr1:135253573-135258472	-	-	0	0	0	OK	0.0369572	0	0.182057	OK
XLOC_001054	-	-	XLOC_001054	Rnpep	TSS1298,TSS1299	chr1:135262698-135284084	-	-	27.7026	20.4318	34.9734	OK	20.6109	15.069	26.1528	OK
XLOC_001055	-	-	XLOC_001055	Timm17a	TSS1300	chr1:135300852-135313737	-	-	30.3006	20.6142	39.9871	OK	39.842	28.1709	51.513	OK
XLOC_001056	-	-	XLOC_001056	Shisa4	TSS1301	chr1:135371455-135375063	-	-	0	0	0	OK	0.0782141	0	0.332389	OK
XLOC_001057	-	-	XLOC_001057	Ipo9	TSS1302	chr1:135382314-135430491	-	-	29.4714	21.9797	36.9631	OK	25.6788	19.1523	32.2053	OK
XLOC_001058	-	-	XLOC_001058	Nav1	TSS1303,TSS1304,TSS1305	chr1:135434579-135607908	-	-	7.00266	5.06526	8.94006	OK	6.47656	4.65047	8.30265	OK
XLOC_001059	-	-	XLOC_001059	Mir1231	TSS1306	chr1:135434579-135607908	-	-	0	0	0	OK	0	0	0	OK
XLOC_001060	-	-	XLOC_001060	-	TSS1307	chr1:135660185-135688523	-	-	3.64968	0.910117	6.38925	OK	4.1706	1.19475	7.14645	OK
XLOC_001061	-	-	XLOC_001061	Pkp1	TSS1308	chr1:135871394-135919024	-	-	0	0	0	OK	0	0	0	OK
XLOC_001062	-	-	XLOC_001062	Igfn1	TSS1309	chr1:135953577-136006342	-	-	0	0	0	OK	0	0	0	OK
XLOC_001063	-	-	XLOC_001063	Gm15850	TSS1310	chr1:136127718-136131183	-	-	0	0	0	OK	0	0	0	OK
XLOC_001064	-	-	XLOC_001064	5730559C18Rik	TSS1311	chr1:136213521-136234280	-	-	0.0892494	0	0.253011	OK	0.226064	0	0.525847	OK
XLOC_001065	-	-	XLOC_001065	Gpr25	TSS1312	chr1:136258913-136260873	-	-	1.3405	0.250515	2.43049	OK	1.01962	0.0804797	1.95877	OK
XLOC_001066	-	-	XLOC_001066	Camsap2	TSS1313	chr1:136268122-136346104	-	-	4.21496	2.97461	5.4553	OK	6.57989	4.79659	8.36319	OK
XLOC_001067	-	-	XLOC_001067	9230116N13Rik	TSS1314	chr1:136411915-136440220	-	-	0.546113	0	1.18117	OK	1.57265	0.447494	2.6978	OK
XLOC_001068	-	-	XLOC_001068	Nr5a2	TSS1315,TSS1316	chr1:136843583-136960448	-	-	0	0	0	OK	0	0	0	OK
XLOC_001069	-	-	XLOC_001069	Ptprc	TSS1317,TSS1318,TSS1319,TSS1320	chr1:138062858-138175595	-	-	39.2199	29.886	48.5537	OK	41.9876	31.9804	51.9948	OK
XLOC_001070	-	-	XLOC_001070	Nek7	TSS1321	chr1:138484081-138619752	-	-	14.2943	10.352	18.2365	OK	16.7113	12.2007	21.222	OK
XLOC_001071	-	-	XLOC_001071	Gm5833	TSS1322	chr1:138640094-138682075	-	-	0	0	0	OK	0	0	0	OK
XLOC_001072	-	-	XLOC_001072	Lhx9	TSS1323,TSS1324	chr1:138825185-138847579	-	-	0.0615624	0	0.23787	OK	0.0622143	0	0.240193	OK
XLOC_001073	-	-	XLOC_001073	2310009B15Rik	TSS1325	chr1:138851978-138856854	-	-	8.38317	3.52567	13.2407	OK	14.9913	8.23037	21.7522	OK
XLOC_001074	-	-	XLOC_001074	Crb1	TSS1326	chr1:139198253-139377076	-	-	0	0	0	OK	0	0	0	OK
XLOC_001075	-	-	XLOC_001075	Cfhr1	TSS1327	chr1:139547063-139560222	-	-	0.284252	0	0.805818	OK	0	0	0	OK
XLOC_001076	-	-	XLOC_001076	Gm4788	TSS1328	chr1:139697918-139781239	-	-	0	0	0	OK	0	0	0	OK
XLOC_001077	-	-	XLOC_001077	Cfhr2	TSS1329	chr1:139810291-139858699	-	-	0	0	0	OK	0	0	0	OK
XLOC_001078	-	-	XLOC_001078	Cfh	TSS1330	chr1:140085854-140183411	-	-	0.0550748	0	0.181271	OK	0.041594	0	0.140416	OK
XLOC_001079	-	-	XLOC_001079	4930590L20Rik	TSS1331	chr1:140246256-140656402	-	-	0	0	0	OK	0	0	0	OK
XLOC_001080	-	-	XLOC_001080	Cdc73	TSS1332,TSS1333	chr1:143606629-143702830	-	-	20.8567	15.1853	26.528	OK	21.8913	15.931	27.8517	OK
XLOC_001081	-	-	XLOC_001081	Trove2	TSS1334	chr1:143750790-143777051	-	-	3.10358	2.07381	4.13334	OK	2.98433	1.97908	3.98958	OK
XLOC_001082	-	-	XLOC_001082	Rgs2	TSS1335	chr1:143999337-144004149	-	-	77.8391	49.9732	105.705	OK	67.5902	43.1493	92.0311	OK
XLOC_001083	-	-	XLOC_001083	Rgs13	TSS1336	chr1:144138666-144177372	-	-	0	0	0	OK	0	0	0	OK
XLOC_001084	-	-	XLOC_001084	Rgs1	TSS1337	chr1:144244595-144249132	-	-	38.6406	28.1698	49.1114	OK	26.4578	18.8909	34.0246	OK
XLOC_001085	-	-	XLOC_001085	Rgs21	TSS1338	chr1:144519689-144567667	-	-	0	0	0	OK	0	0	0	OK
XLOC_001086	-	-	XLOC_001086	Rgs18	TSS1339	chr1:144752840-144775421	-	-	60.9299	45.4512	76.4087	OK	41.9281	30.8183	53.0378	OK
XLOC_001087	-	-	XLOC_001087	Pla2g4a	TSS1340	chr1:149829621-149961284	-	-	15.3029	11.0164	19.5895	OK	16.234	11.7387	20.7293	OK
XLOC_001088	-	-	XLOC_001088	Mir7652	TSS1341	chr1:150024260-150052202	-	-	0	0	0	OK	0	0	0	OK
XLOC_001089	-	-	XLOC_001089	Ptgs2os	TSS1342	chr1:150076660-150099766	-	-	0	0	0	OK	0	0	0	OK
XLOC_001090	-	-	XLOC_001090	Lincrna-cox2	TSS1343	chr1:150159042-150164948	-	-	0	0	0	OK	0.120282	0	0.406058	OK
XLOC_001091	-	-	XLOC_001091	2310030A07Rik	TSS1344	chr1:150319416-150346771	-	-	0	0	0	OK	0	0	0	OK
XLOC_001092	-	-	XLOC_001092	BC003331	TSS1345	chr1:150361310-150466165	-	-	12.334	2.01808	22.65	OK	9.15357	0.779364	17.5278	OK
XLOC_001093	-	-	XLOC_001093	Prg4	TSS1346	chr1:150361310-150466165	-	-	2.68332	0	8.50689	OK	2.64371	0	8.63514	OK
XLOC_001094	-	-	XLOC_001094	Hmcn1	TSS1347	chr1:150562501-150993435	-	-	0.0553367	0	0.116743	OK	0.0250733	0	0.0652208	OK
XLOC_001095	-	-	XLOC_001095	Swt1	TSS1348	chr1:151367698-151428435	-	-	7.67649	4.84939	10.5036	OK	7.11226	4.67017	9.55435	OK
XLOC_001096	-	-	XLOC_001096	Rnf2	TSS1349	chr1:151469405-151500823	-	-	20.7907	15.1618	26.4196	OK	21.7341	15.9036	27.5645	OK
XLOC_001097	-	-	XLOC_001097	1700025G04Rik	TSS1350	chr1:151884523-152090320	-	-	4.19035	3.0113	5.36939	OK	4.30786	3.10318	5.51254	OK
XLOC_001098	-	-	XLOC_001098	Tsen15	TSS1351	chr1:152370735-152386682	-	-	23.1545	15.9673	30.3417	OK	18.1913	12.1299	24.2527	OK
XLOC_001099	-	-	XLOC_001099	Rgl1	TSS1352	chr1:152517529-152625111	-	-	5.10546	3.49298	6.71794	OK	6.32434	4.41742	8.23126	OK
XLOC_001100	-	-	XLOC_001100	Smg7	TSS1353,TSS1354,TSS1355,TSS1356	chr1:152807850-152902752	-	-	24.3209	17.1428	31.499	OK	23.7894	17.0335	30.5453	OK
XLOC_001101	-	-	XLOC_001101	Lamc2	TSS1357	chr1:153122755-153186447	-	-	0	0	0	OK	0.0131334	0	0.0558132	OK
XLOC_001102	-	-	XLOC_001102	Lamc1	TSS1358	chr1:153218921-153332786	-	-	2.20226	1.46676	2.93776	OK	2.82701	1.95057	3.70345	OK
XLOC_001103	-	-	XLOC_001103	E330020D12Rik	TSS1359	chr1:153404185-153414233	-	-	3.79059	2.27046	5.31071	OK	6.10877	4.01938	8.19815	OK
XLOC_001104	-	-	XLOC_001104	Dhx9	TSS1360	chr1:153455678-153487676	-	-	74.9762	57.3291	92.6232	OK	77.2849	59.1861	95.3836	OK
XLOC_001105	-	-	XLOC_001105	Npl	TSS1361	chr1:153503015-153549714	-	-	12.4576	8.11095	16.8043	OK	13.7268	9.10433	18.3493	OK
XLOC_001106	-	-	XLOC_001106	C230024C17Rik	TSS1362	chr1:153721239-153737829	-	-	0.0925474	0	0.262361	OK	0.0930021	0	0.261955	OK
XLOC_001107	-	-	XLOC_001107	Rgsl1	TSS1363	chr1:153779386-153844141	-	-	0.181523	0	0.428536	OK	0.204734	0	0.474107	OK
XLOC_001108	-	-	XLOC_001108	5830403L16Rik	TSS1364	chr1:153849541-153851195	-	-	0	0	0	OK	0	0	0	OK
XLOC_001109	-	-	XLOC_001109	4930452N14Rik	TSS1365	chr1:154241520-154270416	-	-	0	0	0	OK	0	0	0	OK
XLOC_001110	-	-	XLOC_001110	Cacna1e	TSS1366	chr1:154392518-154725920	-	-	0.253789	0.0895866	0.417991	OK	0.594078	0.332644	0.855512	OK
XLOC_001111	-	-	XLOC_001111	Ier5	TSS1367	chr1:155096366-155099636	-	-	12.3272	8.91213	15.7423	OK	8.4871	5.94474	11.0295	OK
XLOC_001112	-	-	XLOC_001112	Mr1	TSS1368	chr1:155127877-155146780	-	-	3.64638	2.07366	5.21909	OK	4.17592	2.46534	5.8865	OK
XLOC_001113	-	-	XLOC_001113	Xpr1	TSS1369	chr1:155275656-155417444	-	-	11.9239	8.89025	14.9576	OK	12.4324	9.28417	15.5805	OK
XLOC_001114	-	-	XLOC_001114	Lhx4	TSS1370	chr1:155701693-155742027	-	-	0	0	0	OK	0	0	0	OK
XLOC_001115	-	-	XLOC_001115	Qsox1	TSS1371	chr1:155778154-155812899	-	-	19.046	13.9683	24.1237	OK	22.0891	16.2463	27.9319	OK
XLOC_001116	-	-	XLOC_001116	Cep350	TSS1372	chr1:155844963-155973255	-	-	10.84	8.24686	13.4332	OK	10.8671	8.26921	13.4651	OK
XLOC_001117	-	-	XLOC_001117	Tor1aip1	TSS1373,TSS1374,TSS1375	chr1:156004598-156068859	-	-	18.8891	11.6564	26.1217	OK	16.844	10.434	23.254	OK
XLOC_001118	-	-	XLOC_001118	Fam163a	TSS1376	chr1:156075955-156205026	-	-	0	0	0	OK	0	0	0	OK
XLOC_001119	-	-	XLOC_001119	Tdrd5	TSS1377,TSS1378	chr1:156255295-156303606	-	-	0.0330088	0	0.138174	OK	0	0	0	OK
XLOC_001120	-	-	XLOC_001120	Soat1	TSS1379	chr1:156428107-156474328	-	-	6.72104	4.62925	8.81284	OK	6.76295	4.65683	8.86907	OK
XLOC_001121	-	-	XLOC_001121	Tor3a	TSS1380	chr1:156653616-156674339	-	-	11.0389	7.92053	14.1572	OK	8.53493	5.97148	11.0984	OK
XLOC_001122	-	-	XLOC_001122	Fam20b	TSS1381,TSS1382	chr1:156678563-156718910	-	-	16.374	12.1148	20.6332	OK	15.7148	11.6814	19.7483	OK
XLOC_001123	-	-	XLOC_001123	Ralgps2	TSS1383,TSS1384	chr1:156804165-156939626	-	-	9.25539	6.19844	12.3123	OK	9.60681	6.43152	12.7821	OK
XLOC_001124	-	-	XLOC_001124	Tex35	TSS1385	chr1:157099147-157108645	-	-	0	0	0	OK	0	0	0	OK
XLOC_001125	-	-	XLOC_001125	Rasal2	TSS1386	chr1:157135182-157420236	-	-	1.1372	0.576984	1.69741	OK	1.08106	0.558759	1.60337	OK
XLOC_001126	-	-	XLOC_001126	Brinp2	TSS1387	chr1:158245268-158356260	-	-	0	0	0	OK	0	0	0	OK
XLOC_001127	-	-	XLOC_001127	Pappa2	TSS1388	chr1:158711730-158957438	-	-	0	0	0	OK	0.00907577	0	0.0385695	OK
XLOC_001128	-	-	XLOC_001128	4930562F07Rik	TSS1389	chr1:160044379-160078586	-	-	2.77868	0.0106033	5.54676	OK	5.84375	1.43055	10.257	OK
XLOC_001129	-	-	XLOC_001129	Tnn	TSS1390	chr1:160085031-160153575	-	-	0	0	0	OK	0	0	0	OK
XLOC_001130	-	-	XLOC_001130	Cacybp	TSS1391	chr1:160202366-160212892	-	-	66.9137	50.6266	83.2008	OK	57.7741	43.5424	72.0059	OK
XLOC_001131	-	-	XLOC_001131	Rabgap1l	TSS1392,TSS1393,TSS1394,TSS1395,TSS1396,TSS1397	chr1:160219173-160792938	-	-	38.6749	29.2118	48.1379	OK	40.4094	30.3417	50.4771	OK
XLOC_001132	-	-	XLOC_001132	Gpr52	TSS1398	chr1:160219173-160792938	-	-	2.30412	0	8.8451	OK	0.866772	0	4.91812	OK
XLOC_001133	-	-	XLOC_001133	Zbtb37	TSS1399	chr1:161017755-161038697	-	-	2.57915	0	7.41633	OK	2.4759	0	7.24609	OK
XLOC_001134	-	-	XLOC_001134	Dars2	TSS1400,TSS1401	chr1:161038788-161070642	-	-	17.896	13.0892	22.7027	OK	16.9024	12.328	21.4769	OK
XLOC_001135	-	-	XLOC_001135	Klhl20	TSS1402	chr1:161088377-161131479	-	-	6.75487	4.67777	8.83197	OK	8.61728	6.11376	11.1208	OK
XLOC_001136	-	-	XLOC_001136	4930469G21Rik	TSS1403	chr1:161142711-161170507	-	-	0	0	0	OK	0	0	0	OK
XLOC_001137	-	-	XLOC_001137	Prdx6	TSS1404,TSS1405	chr1:161240111-161251166	-	-	124.746	95.1289	154.364	OK	116.563	89.0137	144.113	OK
XLOC_001138	-	-	XLOC_001138	Fasl	TSS1406	chr1:161780691-161788495	-	-	0	0	0	OK	0.146855	0	0.513982	OK
XLOC_001139	-	-	XLOC_001139	Suco	TSS1407,TSS1408,TSS1409,TSS1410	chr1:161816111-161876813	-	-	12.7734	9.46356	16.0832	OK	13.3952	9.90606	16.8843	OK
XLOC_001140	-	-	XLOC_001140	4930558K02Rik	TSS1411,TSS1412	chr1:161942088-161979636	-	-	0	0	0	OK	0	0	0	OK
XLOC_001141	-	-	XLOC_001141	Dnm3	TSS1413	chr1:161987301-162478034	-	-	0	0	0	OK	0	0	0	OK
XLOC_001142	-	-	XLOC_001142	Mettl13	TSS1414	chr1:162533671-162548345	-	-	13.0656	9.43036	16.7008	OK	12.2588	8.80976	15.7079	OK
XLOC_001143	-	-	XLOC_001143	7420461P10Rik	TSS1415	chr1:162639149-162658219	-	-	0	0	0	OK	0	0	0	OK
XLOC_001144	-	-	XLOC_001144	Prrc2c	TSS1416	chr1:162671784-162740556	-	-	42.9412	32.899	52.9833	OK	47.3609	36.392	58.3298	OK
XLOC_001145	-	-	XLOC_001145	Fmo4	TSS1417	chr1:162793882-162812549	-	-	0	0	0	OK	0	0	0	OK
XLOC_001146	-	-	XLOC_001146	Fmo1	TSS1418	chr1:162829560-162866548	-	-	0	0	0	OK	0	0	0	OK
XLOC_001147	-	-	XLOC_001147	Fmo2	TSS1419	chr1:162875046-162898712	-	-	0	0	0	OK	0	0	0	OK
XLOC_001148	-	-	XLOC_001148	Fmo6	TSS1420	chr1:162916550-162937225	-	-	0	0	0	OK	0	0	0	OK
XLOC_001149	-	-	XLOC_001149	Fmo3	TSS1421	chr1:162953799-162984491	-	-	0	0	0	OK	0	0	0	OK
XLOC_001150	-	-	XLOC_001150	Mroh9	TSS1422	chr1:163024301-163085670	-	-	0	0	0	OK	0	0	0	OK
XLOC_001151	-	-	XLOC_001151	Prrx1	TSS1423	chr1:163245118-163313650	-	-	0.435428	0.0504617	0.820394	OK	0.347169	0.0054405	0.688897	OK
XLOC_001152	-	-	XLOC_001152	Gorab	TSS1424	chr1:163384908-163403641	-	-	3.56083	2.02501	5.09664	OK	4.45299	2.6762	6.22978	OK
XLOC_001153	-	-	XLOC_001153	Mettl11b	TSS1425	chr1:163702992-163725232	-	-	0	0	0	OK	0	0	0	OK
XLOC_001154	-	-	XLOC_001154	BC055324	TSS1426	chr1:163929099-163994781	-	-	11.6436	6.91098	16.3762	OK	12.2931	7.39757	17.1886	OK
XLOC_001155	-	-	XLOC_001155	Gm16548	TSS1427	chr1:164115263-164220274	-	-	1.92017	0	4.01101	OK	0.936953	0	2.31157	OK
XLOC_001156	-	-	XLOC_001156	Blzf1	TSS1428	chr1:164289799-164307484	-	-	5.34346	3.58033	7.10659	OK	4.74783	3.11429	6.38136	OK
XLOC_001157	-	-	XLOC_001157	Atp1b1	TSS1429	chr1:164307626-164458355	-	-	2.72595	1.10743	4.34446	OK	3.94434	1.89905	5.98963	OK
XLOC_001158	-	-	XLOC_001158	Xcl1	TSS1430	chr1:164931647-164935510	-	-	0.931176	0	2.63977	OK	1.1739	0	3.11909	OK
XLOC_001159	-	-	XLOC_001159	4930568G15Rik	TSS1431	chr1:165066616-165091930	-	-	0	0	0	OK	0	0	0	OK
XLOC_001160	-	-	XLOC_001160	Tbx19	TSS1432	chr1:165137852-165160773	-	-	0	0	0	OK	0	0	0	OK
XLOC_001161	-	-	XLOC_001161	Sft2d2	TSS1433	chr1:165174338-165194433	-	-	24.6925	18.6491	30.7359	OK	24.0065	18.069	29.9439	OK
XLOC_001162	-	-	XLOC_001162	Tiprl	TSS1434	chr1:165212285-165236958	-	-	10.3252	7.41994	13.2305	OK	9.77834	7.00719	12.5495	OK
XLOC_001163	-	-	XLOC_001163	Dcaf6	TSS1435	chr1:165329500-165460463	-	-	6.86418	4.70847	9.0199	OK	7.68695	5.36596	10.0079	OK
XLOC_001164	-	-	XLOC_001164	Mpzl1	TSS1436	chr1:165592180-165634541	-	-	2.46906	1.19635	3.74176	OK	2.96815	1.56517	4.37114	OK
XLOC_001165	-	-	XLOC_001165	Rcsd1	TSS1437,TSS1438	chr1:165648944-165708094	-	-	34.1914	25.7571	42.6256	OK	35.8824	27.1753	44.5895	OK
XLOC_001166	-	-	XLOC_001166	Pou2f1	TSS1439,TSS1440	chr1:165788680-166002634	-	-	8.65526	6.44998	10.8605	OK	9.30156	6.93801	11.6651	OK
XLOC_001167	-	-	XLOC_001167	Dusp27	TSS1441	chr1:166098147-166127898	-	-	0	0	0	OK	0.0542225	0	0.144744	OK
XLOC_001168	-	-	XLOC_001168	Mael	TSS1442	chr1:166201384-166238744	-	-	0	0	0	OK	0	0	0	OK
XLOC_001169	-	-	XLOC_001169	Pogk	TSS1443	chr1:166379166-166409828	-	-	6.19362	3.97222	8.41503	OK	5.79862	3.75164	7.84561	OK
XLOC_001170	-	-	XLOC_001170	Gm4846	TSS1444	chr1:166483612-166497588	-	-	0	0	0	OK	0	0	0	OK
XLOC_001171	-	-	XLOC_001171	Gm4847	TSS1445	chr1:166628970-166647693	-	-	0	0	0	OK	0	0	0	OK
XLOC_001172	-	-	XLOC_001172	Fmo9	TSS1446	chr1:166662054-166681845	-	-	0	0	0	OK	0	0	0	OK
XLOC_001173	-	-	XLOC_001173	Gm16701	TSS1447	chr1:166974022-166999730	-	-	0	0	0	OK	0	0	0	OK
XLOC_001174	-	-	XLOC_001174	Uck2	TSS1448	chr1:167222864-167285193	-	-	53.21	38.9063	67.5138	OK	53.5662	39.5995	67.5328	OK
XLOC_001175	-	-	XLOC_001175	Mgst3	TSS1449	chr1:167372383-167393797	-	-	18.76	10.7068	26.8132	OK	21.3318	12.5937	30.0699	OK
XLOC_001176	-	-	XLOC_001176	Lrrc52	TSS1450	chr1:167445674-167466780	-	-	0	0	0	OK	0	0	0	OK
XLOC_001177	-	-	XLOC_001177	Pbx1	TSS1451	chr1:168119363-168432169	-	-	16.9046	12.7174	21.0917	OK	15.1448	11.3428	18.9468	OK
XLOC_001178	-	-	XLOC_001178	Nuf2	TSS1452	chr1:169497933-169531464	-	-	21.5249	15.7652	27.2845	OK	19.9889	14.5158	25.462	OK
XLOC_001179	-	-	XLOC_001179	Rgs4	TSS1453	chr1:169741476-169747642	-	-	0	0	0	OK	0	0	0	OK
XLOC_001180	-	-	XLOC_001180	Hsd17b7	TSS1454	chr1:169949536-169969205	-	-	2.229	1.20736	3.25063	OK	3.79658	2.3576	5.23557	OK
XLOC_001181	-	-	XLOC_001181	Ddr2	TSS1455	chr1:169969408-170088944	-	-	0.0145908	0	0.0653878	OK	0.0109954	0	0.0467274	OK
XLOC_001182	-	-	XLOC_001182	Uap1	TSS1456	chr1:170141889-170174949	-	-	23.5689	17.398	29.7397	OK	20.8817	15.2936	26.4699	OK
XLOC_001183	-	-	XLOC_001183	Uhmk1	TSS1457	chr1:170193426-170215394	-	-	27.4301	20.8732	33.987	OK	26.9613	20.5226	33.4	OK
XLOC_001184	-	-	XLOC_001184	Gm7694	TSS1458	chr1:170298192-170306332	-	-	9.46481	6.76526	12.1644	OK	8.0741	5.70315	10.4451	OK
XLOC_001185	-	-	XLOC_001185	Nos1ap	TSS1459,TSS1460,TSS1461	chr1:170315752-170589849	-	-	11.5645	7.87835	15.2507	OK	9.26525	6.14918	12.3813	OK
XLOC_001186	-	-	XLOC_001186	Atf6	TSS1462	chr1:170704456-170867771	-	-	7.2226	5.27594	9.16925	OK	8.24044	6.06622	10.4146	OK
XLOC_001187	-	-	XLOC_001187	Dusp12	TSS1463	chr1:170874178-170885540	-	-	12.8797	8.52718	17.2322	OK	14.9611	10.0463	19.876	OK
XLOC_001188	-	-	XLOC_001188	Fcrlb	TSS1464	chr1:170907272-170912941	-	-	0	0	0	OK	0	0	0	OK
XLOC_001189	-	-	XLOC_001189	Fcrla	TSS1465	chr1:170917593-170927583	-	-	0.155464	0	0.496288	OK	0.410496	0	1.02038	OK
XLOC_001190	-	-	XLOC_001190	Fcgr2b	TSS1466	chr1:170960558-170976071	-	-	6.88526	4.11127	9.65926	OK	5.75445	3.29042	8.21848	OK
XLOC_001191	-	-	XLOC_001191	Fcgr3	TSS1467	chr1:171051168-171059403	-	-	1.61464	0.301745	2.92753	OK	4.49266	2.2382	6.74711	OK
XLOC_001192	-	-	XLOC_001192	Mir6546	TSS1468	chr1:171064590-171064652	-	-	0	0	0	OK	0	0	0	OK
XLOC_001193	-	-	XLOC_001193	Sdhc	TSS1469	chr1:171129156-171150603	-	-	90.4958	67.5969	113.395	OK	89.021	66.4786	111.563	OK
XLOC_001194	-	-	XLOC_001194	Pcp4l1	TSS1470	chr1:171173263-171196268	-	-	15.6422	10.8285	20.4558	OK	11.7806	7.8883	15.6729	OK
XLOC_001195	-	-	XLOC_001195	Tomm40l	TSS1471	chr1:171213969-171222514	-	-	10.6794	7.55736	13.8014	OK	10.5754	7.48837	13.6625	OK
XLOC_001196	-	-	XLOC_001196	Fcer1g	TSS1472	chr1:171229571-171234349	-	-	30.399	19.3464	41.4517	OK	30.4639	19.4183	41.5094	OK
XLOC_001197	-	-	XLOC_001197	Ndufs2	TSS1473	chr1:171234859-171247112	-	-	74.682	56.5983	92.7657	OK	67.7038	51.1398	84.2678	OK
XLOC_001198	-	-	XLOC_001198	Ppox	TSS1474	chr1:171270327-171281186	-	-	22.3003	15.0648	29.5357	OK	25.4234	17.4	33.4469	OK
XLOC_001199	-	-	XLOC_001199	Usp21	TSS1475,TSS1476	chr1:171281951-171287961	-	-	17.4582	12.5568	22.3596	OK	17.0654	12.2642	21.8667	OK
XLOC_001200	-	-	XLOC_001200	Ufc1	TSS1477	chr1:171288563-171294982	-	-	48.0592	34.972	61.1463	OK	41.2023	29.6515	52.753	OK
XLOC_001201	-	-	XLOC_001201	Nit1	TSS1478,TSS1479	chr1:171329144-171345645	-	-	18.6157	11.1756	26.0557	OK	12.4059	6.69149	18.1204	OK
XLOC_001202	-	-	XLOC_001202	Klhdc9	TSS1480	chr1:171358448-171360798	-	-	3.19957	1.57977	4.81937	OK	2.4235	1.02511	3.82188	OK
XLOC_001203	-	-	XLOC_001203	Itln1	TSS1481	chr1:171518123-171535294	-	-	0	0	0	OK	0.215983	0	0.714347	OK
XLOC_001204	-	-	XLOC_001204	Ly9	TSS1482	chr1:171588612-171607410	-	-	11.2798	7.97994	14.5797	OK	10.9503	7.66329	14.2374	OK
XLOC_001205	-	-	XLOC_001205	Slamf7	TSS1483	chr1:171632402-171653037	-	-	0.435876	0.0295691	0.842184	OK	0.459895	0.0541736	0.865617	OK
XLOC_001206	-	-	XLOC_001206	Vangl2	TSS1484	chr1:172001129-172027309	-	-	5.65027	3.85585	7.44469	OK	5.11414	3.48509	6.74318	OK
XLOC_001207	-	-	XLOC_001207	Nhlh1	TSS1485	chr1:172052291-172057596	-	-	0.0456161	0	0.169397	OK	0	0	0	OK
XLOC_001208	-	-	XLOC_001208	Ncstn	TSS1486	chr1:172066012-172122332	-	-	21.7153	10.0021	33.4285	OK	22.8106	10.907	34.7142	OK
XLOC_001209	-	-	XLOC_001209	Pea15a	TSS1487	chr1:172196728-172206781	-	-	4.64329	2.96229	6.3243	OK	4.35861	2.75922	5.958	OK
XLOC_001210	-	-	XLOC_001210	Casq1	TSS1488	chr1:172209893-172219895	-	-	0.0537093	0	0.199451	OK	0.121121	0	0.400597	OK
XLOC_001211	-	-	XLOC_001211	Atp1a4	TSS1489	chr1:172223507-172258424	-	-	0	0	0	OK	0	0	0	OK
XLOC_001212	-	-	XLOC_001212	Atp1a2	TSS1490	chr1:172271708-172298064	-	-	0.162605	0	0.33134	OK	0.0558632	0	0.148431	OK
XLOC_001213	-	-	XLOC_001213	Kcnj9	TSS1491	chr1:172321032-172329263	-	-	0	0	0	OK	0.0571714	0	0.18909	OK
XLOC_001214	-	-	XLOC_001214	4933439K11Rik	TSS1492	chr1:172521129-172550806	-	-	0	0	0	OK	0.451493	0	1.22788	OK
XLOC_001215	-	-	XLOC_001215	Slamf8	TSS1493	chr1:172581376-172590568	-	-	0.38457	0	0.888923	OK	0.662582	0	1.33896	OK
XLOC_001216	-	-	XLOC_001216	Fcrl6	TSS1494	chr1:172596639-172602551	-	-	0	0	0	OK	0.205015	0	0.577455	OK
XLOC_001217	-	-	XLOC_001217	Dusp23	TSS1495	chr1:172630768-172632974	-	-	6.40356	3.73303	9.0741	OK	5.83048	3.31009	8.35088	OK
XLOC_001218	-	-	XLOC_001218	Apcs	TSS1496	chr1:172893960-172895054	-	-	0	0	0	OK	0	0	0	OK
XLOC_001219	-	-	XLOC_001219	Olfr1408	TSS1497	chr1:173130282-173131215	-	-	0	0	0	OK	0	0	0	OK
XLOC_001220	-	-	XLOC_001220	Olfr1406	TSS1498	chr1:173183441-173184504	-	-	0	0	0	OK	0	0	0	OK
XLOC_001221	-	-	XLOC_001221	Fcer1a	TSS1499	chr1:173221270-173227229	-	-	0	0	0	OK	0.106117	0	0.450967	OK
XLOC_001222	-	-	XLOC_001222	Mptx2	TSS1500	chr1:173274460-173277756	-	-	0	0	0	OK	0	0	0	OK
XLOC_001223	-	-	XLOC_001223	Ackr1	TSS1501	chr1:173331885-173333503	-	-	0	0	0	OK	0.536741	0	1.42614	OK
XLOC_001224	-	-	XLOC_001224	Cadm3	TSS1502	chr1:173334253-173367695	-	-	0.118629	0	0.31001	OK	0.107906	0	0.280686	OK
XLOC_001225	-	-	XLOC_001225	-	TSS1503	chr1:173474004-173480591	-	-	17.0239	0	35.915	OK	7.74274	0	20.1405	OK
XLOC_001226	-	-	XLOC_001226	BC094916	TSS1504	chr1:173521310-173535957	-	-	0.172085	0	0.566392	OK	0	0	0	OK
XLOC_001227	-	-	XLOC_001227	Pydc4	TSS1505	chr1:173591956-173599274	-	-	0.391631	0	0.937295	OK	1.01548	0.110609	1.92035	OK
XLOC_001228	-	-	XLOC_001228	AI607873	TSS1506	chr1:173723427-173741809	-	-	0.78666	0.209427	1.36389	OK	0.927981	0.301111	1.55485	OK
XLOC_001229	-	-	XLOC_001229	Ifi204	TSS1507	chr1:173747293-173766919	-	-	0.279735	0	0.660392	OK	0.175456	0	0.466194	OK
XLOC_001230	-	-	XLOC_001230	Mndal	TSS1508,TSS1509	chr1:173857219-173880273	-	-	34.6656	24.5222	44.8091	OK	29.9191	20.7362	39.1021	OK
XLOC_001231	-	-	XLOC_001231	Mnda	TSS1510	chr1:173896354-173912922	-	-	0.193462	0	0.548442	OK	0.3394	0	0.888602	OK
XLOC_001232	-	-	XLOC_001232	Ifi203	TSS1511,TSS1512	chr1:173920402-173942577	-	-	56.4981	42.4883	70.508	OK	55.8637	41.851	69.8764	OK
XLOC_001233	-	-	XLOC_001233	Ifi202b	TSS1513	chr1:173962568-173982844	-	-	0	0	0	OK	0	0	0	OK
XLOC_001234	-	-	XLOC_001234	Ifi205	TSS1514	chr1:174011997-174031755	-	-	0.137904	0	0.453892	OK	0.207341	0	0.584007	OK
XLOC_001235	-	-	XLOC_001235	Olfr231	TSS1515	chr1:174117090-174118014	-	-	0	0	0	OK	0	0	0	OK
XLOC_001236	-	-	XLOC_001236	Olfr419	TSS1516	chr1:174249888-174250976	-	-	0	0	0	OK	0	0	0	OK
XLOC_001237	-	-	XLOC_001237	Grem2	TSS1517	chr1:174833784-174921819	-	-	0	0	0	OK	0	0	0	OK
XLOC_001238	-	-	XLOC_001238	Rgs7	TSS1518	chr1:175059075-175492545	-	-	0	0	0	OK	0	0	0	OK
XLOC_001239	-	-	XLOC_001239	Fh1	TSS1519	chr1:175601377-175625635	-	-	52.9497	39.5067	66.3928	OK	53.2338	39.7291	66.7385	OK
XLOC_001240	-	-	XLOC_001240	Opn3	TSS1520	chr1:175662420-175692632	-	-	0.876754	0	1.96349	OK	1.12063	0	2.33316	OK
XLOC_001241	-	-	XLOC_001241	Chml	TSS1521	chr1:175662420-175692632	-	-	2.89284	1.80954	3.97613	OK	3.32993	2.13793	4.52193	OK
XLOC_001242	-	-	XLOC_001242	Pld5	TSS1522,TSS1523	chr1:175962305-176275312	-	-	0.154876	0	0.415099	OK	0.0584254	0	0.216286	OK
XLOC_001243	-	-	XLOC_001243	Cep170	TSS1524,TSS1525,TSS1526	chr1:176733652-176814219	-	-	7.64536	5.53639	9.75434	OK	6.61227	4.79322	8.43131	OK
XLOC_001244	-	-	XLOC_001244	Mir350	TSS1527	chr1:176733652-176814219	-	-	0	0	0	OK	0	0	0	OK
XLOC_001245	-	-	XLOC_001245	Hmga2-ps1	TSS1528	chr1:176814659-177258548	-	-	0.4016	0	1.67537	OK	2.24822	0	5.31365	OK
XLOC_001246	-	-	XLOC_001246	Akt3	TSS1529,TSS1530,TSS1531,TSS1532	chr1:176814659-177258548	-	-	14.1273	8.72235	19.5322	OK	16.3122	9.69756	22.9268	OK
XLOC_001247	-	-	XLOC_001247	2310043L19Rik	TSS1533	chr1:177641541-177642943	-	-	0	0	0	OK	0	0	0	OK
XLOC_001248	-	-	XLOC_001248	Adss	TSS1534,TSS1535	chr1:177763177-177796509	-	-	72.789	54.6388	90.9391	OK	73.0157	55.1541	90.8773	OK
XLOC_001249	-	-	XLOC_001249	Hnrnpu	TSS1536,TSS1537	chr1:178324434-178337910	-	-	279.698	213.854	345.541	OK	265.494	202.944	328.045	OK
XLOC_001250	-	-	XLOC_001250	Smyd3	TSS1538,TSS1539	chr1:178955038-179518126	-	-	10.0562	7.14734	12.9651	OK	10.9539	7.82701	14.0808	OK
XLOC_001251	-	-	XLOC_001251	Tfb2m	TSS1540,TSS1541	chr1:179528055-179546290	-	-	17.9297	12.5701	23.2892	OK	20.8927	14.8181	26.9673	OK
XLOC_001252	-	-	XLOC_001252	Ahctf1	TSS1542	chr1:179744903-179804015	-	-	24.1701	18.4292	29.9109	OK	25.2343	19.1778	31.2908	OK
XLOC_001253	-	-	XLOC_001253	Adck3	TSS1543,TSS1544	chr1:179960877-180196020	-	-	6.39763	3.75638	9.03887	OK	6.51575	3.74176	9.28974	OK
XLOC_001254	-	-	XLOC_001254	Psen2	TSS1545,TSS1546	chr1:180227003-180256300	-	-	17.6906	12.6716	22.7096	OK	17.7452	12.6553	22.8352	OK
XLOC_001255	-	-	XLOC_001255	Gm5069	TSS1547	chr1:180326968-180424799	-	-	0.314166	0	0.97934	OK	0.428058	0	1.2084	OK
XLOC_001256	-	-	XLOC_001256	6330403A02Rik	TSS1548	chr1:180432372-180483504	-	-	0.192672	0.00663258	0.378712	OK	0.112364	0	0.261371	OK
XLOC_001257	-	-	XLOC_001257	Mixl1	TSS1549	chr1:180693047-180697034	-	-	0	0	0	OK	0.0533922	0	0.226902	OK
XLOC_001258	-	-	XLOC_001258	H3f3a	TSS1550,TSS1551	chr1:180801318-180814130	-	-	411.13	313.815	508.444	OK	375.262	286.831	463.692	OK
XLOC_001259	-	-	XLOC_001259	Ephx1	TSS1552	chr1:180989555-181017495	-	-	1.2744	0.26999	2.2788	OK	1.68645	0.513048	2.85985	OK
XLOC_001260	-	-	XLOC_001260	Nvl	TSS1553	chr1:181093422-181144157	-	-	24.0041	17.8619	30.1463	OK	23.7841	17.6967	29.8716	OK
XLOC_001261	-	-	XLOC_001261	Wdr26	TSS1554,TSS1555	chr1:181173225-181212123	-	-	29.9715	22.8794	37.0636	OK	30.5101	23.3264	37.6938	OK
XLOC_001262	-	-	XLOC_001262	Ccdc121	TSS1556	chr1:181509632-181511451	-	-	0	0	0	OK	0	0	0	OK
XLOC_001263	-	-	XLOC_001263	Lbr	TSS1557	chr1:181815314-181842401	-	-	77.7284	59.393	96.0639	OK	80.4035	61.4645	99.3426	OK
XLOC_001264	-	-	XLOC_001264	Enah	TSS1558	chr1:181896385-182019980	-	-	0.37078	0.146834	0.594726	OK	0.392241	0.157031	0.627452	OK
XLOC_001265	-	-	XLOC_001265	Vmn1r1	TSS1559	chr1:182157177-182158098	-	-	0	0	0	OK	0	0	0	OK
XLOC_001266	-	-	XLOC_001266	Degs1	TSS1560	chr1:182275769-182282759	-	-	14.0135	9.46127	18.5657	OK	14.5522	9.91678	19.1876	OK
XLOC_001267	-	-	XLOC_001267	Fbxo28	TSS1561	chr1:182313101-182341606	-	-	7.8287	5.55221	10.1052	OK	8.77478	6.27147	11.2781	OK
XLOC_001268	-	-	XLOC_001268	Capn2	TSS1562	chr1:182467258-182517483	-	-	8.01502	5.60395	10.4261	OK	8.30639	5.84104	10.7717	OK
XLOC_001269	-	-	XLOC_001269	Ccdc185	TSS1563	chr1:182747125-182749180	-	-	0	0	0	OK	0	0	0	OK
XLOC_001270	-	-	XLOC_001270	Disp1	TSS1564,TSS1565	chr1:183086263-183221529	-	-	2.78865	1.78528	3.79203	OK	2.93456	1.89744	3.97168	OK
XLOC_001271	-	-	XLOC_001271	Brox	TSS1566	chr1:183276341-183324501	-	-	15.6609	10.3499	20.9719	OK	17.1573	11.3861	22.9285	OK
XLOC_001272	-	-	XLOC_001272	Mia3	TSS1567,TSS1568	chr1:183326235-183369565	-	-	12.1855	8.77123	15.5998	OK	12.7262	9.11226	16.3402	OK
XLOC_001273	-	-	XLOC_001273	1700056E22Rik	TSS1569	chr1:184033031-184033998	-	-	1.4334	0.0493435	2.81746	OK	0.836126	0	1.94491	OK
XLOC_001274	-	-	XLOC_001274	1700112H15Rik	TSS1570	chr1:184527840-184557691	-	-	0	0	0	OK	0	0	0	OK
XLOC_001275	-	-	XLOC_001275	Hlx	TSS1571,TSS1572	chr1:184727103-184732493	-	-	5.57873	3.41227	7.74519	OK	4.69805	2.74221	6.65389	OK
XLOC_001276	-	-	XLOC_001276	2014-03-01	TSS1573	chr1:184786766-184811300	-	-	0	0	0	OK	0	0	0	OK
XLOC_001277	-	-	XLOC_001277	2014-03-02	TSS1574	chr1:184813067-184845847	-	-	41.2284	30.5687	51.888	OK	46.8673	35.0028	58.7317	OK
XLOC_001278	-	-	XLOC_001278	Mir1981	TSS1575	chr1:184813067-184845847	-	-	0	0	0	OK	0	0	0	OK
XLOC_001279	-	-	XLOC_001279	C130074G19Rik	TSS1576	chr1:184871925-184883036	-	-	0.0271242	0	0.100726	OK	0.123084	0	0.320166	OK
XLOC_001280	-	-	XLOC_001280	Mark1	TSS1577	chr1:184896423-184999549	-	-	0.0467433	0	0.153849	OK	0	0	0	OK
XLOC_001281	-	-	XLOC_001281	Iars2	TSS1578	chr1:185204121-185329401	-	-	26.4886	17.4682	35.509	OK	28.7036	19.2895	38.1176	OK
XLOC_001282	-	-	XLOC_001282	9630028B13Rik	TSS1579	chr1:185429356-185441819	-	-	0.509408	0.0354282	0.983388	OK	0.440116	0	0.889396	OK
XLOC_001283	-	-	XLOC_001283	Gm2061	TSS1580	chr1:185447115-185468761	-	-	0	0	0	OK	0.0831236	0	0.274134	OK
XLOC_001284	-	-	XLOC_001284	Lyplal1	TSS1581	chr1:186087731-186117310	-	-	1.51799	0.198788	2.83719	OK	1.55168	0.203742	2.89963	OK
XLOC_001285	-	-	XLOC_001285	Tgfb2	TSS1582	chr1:186623185-186705992	-	-	0.0498324	0	0.164016	OK	0.0753594	0	0.212261	OK
XLOC_001286	-	-	XLOC_001286	Rrp15	TSS1583	chr1:186721086-186749358	-	-	31.9231	23.369	40.4771	OK	31.1975	22.7989	39.5962	OK
XLOC_001287	-	-	XLOC_001287	Spata17	TSS1584	chr1:187048406-187215446	-	-	0.361723	0	1.18531	OK	0	0	0	OK
XLOC_001288	-	-	XLOC_001288	9330162B11Rik	TSS1585	chr1:187609005-188214884	-	-	0	0	0	OK	0	0	0	OK
XLOC_001289	-	-	XLOC_001289	Kctd3	TSS1586	chr1:188971097-189007840	-	-	6.59481	4.61137	8.57824	OK	7.61935	5.40676	9.83193	OK
XLOC_001290	-	-	XLOC_001290	Kcnk2	TSS1587,TSS1588,TSS1589,TSS1590	chr1:189207929-189402273	-	-	0	0	0	OK	0	0	0	OK
XLOC_001291	-	-	XLOC_001291	Cenpf	TSS1591	chr1:189640613-189688089	-	-	8.32315	6.28264	10.3636	OK	6.79101	5.07229	8.50973	OK
XLOC_001292	-	-	XLOC_001292	Smyd2	TSS1592	chr1:189880491-189922288	-	-	36.5359	27.1066	45.9651	OK	36.9078	27.4005	46.4151	OK
XLOC_001293	-	-	XLOC_001293	Prox1	TSS1593	chr1:190121776-190170680	-	-	0	0	0	OK	0	0	0	OK
XLOC_001294	-	-	XLOC_001294	Rps6kc1	TSS1594	chr1:190772878-190911770	-	-	5.84603	2.80504	8.88702	OK	5.18482	2.40088	7.96876	OK
XLOC_001295	-	-	XLOC_001295	Vash2	TSS1595,TSS1596	chr1:190947645-190979296	-	-	0.793316	0.261626	1.32501	OK	1.14106	0.518286	1.76384	OK
XLOC_001296	-	-	XLOC_001296	Mfsd7b	TSS1597	chr1:191005831-191029781	-	-	5.59289	3.61433	7.57146	OK	6.88578	4.32314	9.44843	OK
XLOC_001297	-	-	XLOC_001297	Tatdn3	TSS1598	chr1:191045829-191062932	-	-	5.08384	2.58789	7.57979	OK	5.78719	3.1496	8.42478	OK
XLOC_001298	-	-	XLOC_001298	Fam71a	TSS1599	chr1:191162583-191164817	-	-	0	0	0	OK	0	0	0	OK
XLOC_001299	-	-	XLOC_001299	Atf3	TSS1600	chr1:191170296-191183333	-	-	0.435854	0	0.934579	OK	0.0730249	0	0.246523	OK
XLOC_001300	-	-	XLOC_001300	Nenf	TSS1601	chr1:191306796-191318118	-	-	15.7076	9.40139	22.0138	OK	15.7927	9.45471	22.1308	OK
XLOC_001301	-	-	XLOC_001301	Ppp2r5a	TSS1602	chr1:191325964-191397041	-	-	39.6162	28.8859	50.3465	OK	32.1964	23.0378	41.355	OK
XLOC_001302	-	-	XLOC_001302	Dtl	TSS1603	chr1:191537364-191575534	-	-	34.2173	25.8384	42.5961	OK	39.1455	29.6939	48.5971	OK
XLOC_001303	-	-	XLOC_001303	1700034H15Rik	TSS1604	chr1:191894071-191913247	-	-	0.412174	0	0.860529	OK	0.499055	0.012181	0.985929	OK
XLOC_001304	-	-	XLOC_001304	Traf5	TSS1605	chr1:191997202-192092599	-	-	2.85349	1.52048	4.1865	OK	2.06237	0.972269	3.15248	OK
XLOC_001305	-	-	XLOC_001305	Mir3473c	TSS1606	chr1:191997202-192092599	-	-	0	0	0	OK	0	0	0	OK
XLOC_001306	-	-	XLOC_001306	Rcor3	TSS1607	chr1:192098545-192151025	-	-	7.96461	5.27659	10.6526	OK	8.38509	5.58915	11.181	OK
XLOC_001307	-	-	XLOC_001307	Hhat	TSS1608	chr1:192512827-192771219	-	-	2.57757	1.36448	3.79067	OK	1.92226	0.899505	2.94501	OK
XLOC_001308	-	-	XLOC_001308	Sertad4	TSS1609,TSS1610	chr1:192844487-192855752	-	-	0	0	0	OK	0.0492859	0	0.183384	OK
XLOC_001309	-	-	XLOC_001309	Syt14	TSS1611	chr1:192897306-193035698	-	-	0.0636682	0	0.236433	OK	0.192341	0	0.541757	OK
XLOC_001310	-	-	XLOC_001310	Diexf	TSS1612,TSS1613	chr1:193104402-193130251	-	-	9.8034	7.17697	12.4298	OK	9.95393	7.25089	12.657	OK
XLOC_001311	-	-	XLOC_001311	Traf3ip3	TSS1614	chr1:193173468-193201546	-	-	23.6816	17.1283	30.2349	OK	19.8866	14.3991	25.3741	OK
XLOC_001312	-	-	XLOC_001312	Hsd11b1	TSS1615,TSS1616	chr1:193221640-193264045	-	-	0.607548	0	1.45266	OK	1.98868	0.398297	3.57907	OK
XLOC_001313	-	-	XLOC_001313	G0s2	TSS1617	chr1:193272159-193273188	-	-	0.741837	0	1.75132	OK	1.22217	0	2.60676	OK
XLOC_001314	-	-	XLOC_001314	Camk1g	TSS1618	chr1:193346345-193370282	-	-	0	0	0	OK	0.0324608	0	0.137949	OK
XLOC_001315	-	-	XLOC_001315	Mir205	TSS1619	chr1:193507462-193507530	-	-	0	0	0	OK	0	0	0	OK
XLOC_001316	-	-	XLOC_001316	4930503O07Rik	TSS1620	chr1:194212186-194222759	-	-	0	0	0	OK	0	0	0	OK
XLOC_001317	-	-	XLOC_001317	Gm16897	TSS1621	chr1:194938820-194976959	-	-	15.0698	0.0461704	30.0934	OK	13.1689	0.088306	26.2494	OK
XLOC_001318	-	-	XLOC_001318	Cd46	TSS1622	chr1:195041899-195092248	-	-	1.10417	0	2.44185	OK	2.72344	0.506413	4.94047	OK
XLOC_001319	-	-	XLOC_001319	Cr1l	TSS1623,TSS1624	chr1:195102925-195131570	-	-	50.2625	37.0979	63.4271	OK	40.0768	29.3232	50.8303	OK
XLOC_001320	-	-	XLOC_001320	Cr2	TSS1625	chr1:195136810-195176715	-	-	0.0820366	0	0.215616	OK	0.169899	0	0.370673	OK
XLOC_001321	-	-	XLOC_001321	-	TSS1626	chr1:10316187-10316432	-	-	5.53932	0	15.7033	OK	13.9872	0	32.5357	OK
XLOC_001322	-	-	XLOC_001322	-	TSS1627	chr1:17770092-17770641	-	-	1.77241	0	4.18426	OK	2.68528	0	5.72739	OK
XLOC_001323	-	-	XLOC_001323	-	TSS1628	chr1:20996936-20999051	-	-	4.53318	2.64198	6.42437	OK	4.08039	2.31652	5.84425	OK
XLOC_001324	-	-	XLOC_001324	-	TSS1629	chr1:30802341-30873916	-	-	2.23988	0	8.77577	OK	2.88449	0	10.455	OK
XLOC_001325	-	-	XLOC_001325	-	TSS1630	chr1:30802341-30873916	-	-	1.1224	0	5.76239	OK	4.76139	0	14.499	OK
XLOC_001326	-	-	XLOC_001326	-	TSS1631	chr1:30802341-30873916	-	-	5.00046	0	15.06	OK	3.06645	0	11.1145	OK
XLOC_001327	-	-	XLOC_001327	-	TSS1632	chr1:30802341-30873916	-	-	3.21159	0	10.8587	OK	4.05476	0	12.827	OK
XLOC_001328	-	-	XLOC_001328	-	TSS1633	chr1:30802341-30873916	-	-	6.94111	0	35.6355	OK	10.5161	0	46.5211	OK
XLOC_001329	-	-	XLOC_001329	-	TSS1634	chr1:34477713-34477993	-	-	4.94315	0	12.992	OK	9.36139	0	21.7755	OK
XLOC_001330	-	-	XLOC_001330	-	TSS1635	chr1:34488235-34488897	-	-	3.78285	0.495382	7.07031	OK	2.69703	0	5.45022	OK
XLOC_001331	-	-	XLOC_001331	-	TSS1636	chr1:36326491-36326961	-	-	1.14939	0	3.25837	OK	7.25573	1.39527	13.1162	OK
XLOC_001332	-	-	XLOC_001332	-	TSS1637	chr1:36327224-36327511	-	-	4.61	0	12.1164	OK	9.60352	0	20.9522	OK
XLOC_001333	-	-	XLOC_001333	-	TSS1638	chr1:36327811-36328207	-	-	2.12208	0	5.57744	OK	4.82257	0	10.286	OK
XLOC_001334	-	-	XLOC_001334	-	TSS1639	chr1:38172338-38172781	-	-	5.11691	0	10.3275	OK	1.29206	0	3.63928	OK
XLOC_001335	-	-	XLOC_001335	-	TSS1640	chr1:38693297-38693758	-	-	3.17236	0	7.01564	OK	3.60471	0	7.68842	OK
XLOC_001336	-	-	XLOC_001336	-	TSS1641	chr1:45857635-45857815	-	-	757.826	491.26	1024.39	OK	590.129	366.218	814.04	OK
XLOC_001337	-	-	XLOC_001337	-	TSS1642	chr1:52109303-52109611	-	-	0.951747	0	3.53433	OK	8.65165	0	18.453	OK
XLOC_001338	-	-	XLOC_001338	-	TSS1643	chr1:52500784-52501260	-	-	2.24807	0	5.30719	OK	3.1221	0	6.81155	OK
XLOC_001339	-	-	XLOC_001339	-	TSS1644	chr1:52501693-52501973	-	-	2.47158	0	8.13484	OK	10.2975	0	22.4663	OK
XLOC_001340	-	-	XLOC_001340	-	TSS1645	chr1:52522742-52523012	-	-	0	0	0	OK	11.442	0	24.9633	OK
XLOC_001341	-	-	XLOC_001341	-	TSS1646	chr1:54979353-54979622	-	-	0	0	0	OK	10.5161	0	24.4615	OK
XLOC_001342	-	-	XLOC_001342	-	TSS1647	chr1:59714228-59714557	-	-	10.4623	0.360157	20.5645	OK	6.09651	0	14.1811	OK
XLOC_001343	-	-	XLOC_001343	-	TSS1648	chr1:59714718-59715173	-	-	8.12048	1.72038	14.5206	OK	3.99844	0	8.52829	OK
XLOC_001344	-	-	XLOC_001344	-	TSS1649	chr1:60070733-60071368	-	-	2.3646	0	4.98854	OK	1.25387	0	3.28282	OK
XLOC_001345	-	-	XLOC_001345	-	TSS1650	chr1:60073119-60074089	-	-	2.79403	0.646253	4.9418	OK	3.52757	1.07315	5.98199	OK
XLOC_001346	-	-	XLOC_001346	-	TSS1651	chr1:64029813-64030681	-	-	2.3023	0.156184	4.44842	OK	4.41826	1.47271	7.3638	OK
XLOC_001347	-	-	XLOC_001347	-	TSS1652	chr1:64030936-64031208	-	-	5.37499	0	14.127	OK	17.3046	0.437276	34.172	OK
XLOC_001348	-	-	XLOC_001348	-	TSS1653	chr1:64031687-64032136	-	-	4.15967	0	8.77556	OK	5.04167	0	10.1883	OK
XLOC_001349	-	-	XLOC_001349	-	TSS1654	chr1:64121778-64122612	-	-	5.33841	2.01845	8.65838	OK	3.55379	0.820894	6.28669	OK
XLOC_001350	-	-	XLOC_001350	-	TSS1655	chr1:64993865-64994014	-	-	140.026	4.82027	275.232	OK	97.9136	0	208.838	OK
XLOC_001351	-	-	XLOC_001351	-	TSS1656	chr1:69511033-69511366	-	-	0	0	0	OK	6.51072	0	14.2046	OK
XLOC_001352	-	-	XLOC_001352	-	TSS1657	chr1:74124694-74125174	-	-	2.95398	0	6.5327	OK	4.47543	0	9.04404	OK
XLOC_001353	-	-	XLOC_001353	-	TSS1658	chr1:74270659-74270889	-	-	22.6222	0	47.7255	OK	11.9958	0	31.4068	OK
XLOC_001354	-	-	XLOC_001354	-	TSS1659	chr1:82900156-82900991	-	-	6.46055	2.79481	10.1263	OK	4.89402	1.74958	8.03845	OK
XLOC_001355	-	-	XLOC_001355	-	TSS1660	chr1:85111537-85111826	-	-	0	0	0	OK	4.28154	0	11.3762	OK
XLOC_001356	-	-	XLOC_001356	-	TSS1661	chr1:86338889-86339190	-	-	12.1389	0	24.5002	OK	3.06518	0	8.63354	OK
XLOC_001357	-	-	XLOC_001357	-	TSS1662	chr1:86372665-86372890	-	-	0	0	0	OK	20.2664	0	44.2156	OK
XLOC_001358	-	-	XLOC_001358	-	TSS1663	chr1:86434656-86435525	-	-	4.29117	1.43032	7.15201	OK	2.20581	0.174106	4.23751	OK
XLOC_001359	-	-	XLOC_001359	-	TSS1664	chr1:86442099-86442534	-	-	1.7647	0	4.63814	OK	4.0104	0	8.55371	OK
XLOC_001360	-	-	XLOC_001360	-	TSS1665	chr1:86449933-86450097	-	-	7.47786	0	27.7692	OK	56.6466	0	131.766	OK
XLOC_001361	-	-	XLOC_001361	-	TSS1666	chr1:86503668-86503925	-	-	3.18382	0	10.4791	OK	14.4709	0	30.8648	OK
XLOC_001362	-	-	XLOC_001362	-	TSS1667	chr1:86525624-86526043	-	-	6.6356	0.461491	12.8097	OK	1.43618	0	4.04521	OK
XLOC_001363	-	-	XLOC_001363	-	TSS1668	chr1:86533484-86533681	-	-	0	0	0	OK	31.9482	0	69.7019	OK
XLOC_001364	-	-	XLOC_001364	-	TSS1669	chr1:86537085-86537343	-	-	15.7319	0	33.1892	OK	2.38346	0	8.04626	OK
XLOC_001365	-	-	XLOC_001365	-	TSS1670	chr1:91227513-91228120	-	-	0.505776	0	1.66469	OK	3.63981	0.287293	6.99232	OK
XLOC_001366	-	-	XLOC_001366	-	TSS1671	chr1:91228196-91228536	-	-	0.743167	0	2.75977	OK	5.62966	0	13.0952	OK
XLOC_001367	-	-	XLOC_001367	-	TSS1672	chr1:91289352-91289750	-	-	6.82608	0.234982	13.4172	OK	3.57987	0	8.28999	OK
XLOC_001368	-	-	XLOC_001368	-	TSS1673	chr1:91932191-92180326	-	-	2.06907	0	8.19071	OK	5.22455	0	15.0515	OK
XLOC_001369	-	-	XLOC_001369	-	TSS1674	chr1:93370329-93370901	-	-	1.66164	0	3.92276	OK	3.35661	0	6.78311	OK
XLOC_001370	-	-	XLOC_001370	-	TSS1675	chr1:95667733-95668182	-	-	5.82353	0.405014	11.2421	OK	5.98699	0.472557	11.5014	OK
XLOC_001371	-	-	XLOC_001371	-	TSS1676	chr1:105989472-105989852	-	-	2.31318	0	6.0797	OK	7.44721	0.188186	14.7062	OK
XLOC_001372	-	-	XLOC_001372	-	TSS1677	chr1:106765635-106766077	-	-	1.2846	0	3.64169	OK	3.24372	0	7.54522	OK
XLOC_001373	-	-	XLOC_001373	-	TSS1678	chr1:106766311-106766647	-	-	3.0582	0	8.03785	OK	5.79165	0	13.472	OK
XLOC_001374	-	-	XLOC_001374	-	TSS1679	chr1:106767726-106767958	-	-	8.7965	0	23.1198	OK	16.6589	0	38.7503	OK
XLOC_001375	-	-	XLOC_001375	-	TSS1680	chr1:118388207-118388570	-	-	3.83413	0	9.05154	OK	5.32482	0	11.6173	OK
XLOC_001376	-	-	XLOC_001376	-	TSS1681	chr1:119652595-119653305	-	-	4.02825	0.853412	7.20308	OK	5.49268	1.78226	9.2031	OK
XLOC_001377	-	-	XLOC_001377	-	TSS1682	chr1:119653384-119654902	-	-	3.18003	1.39909	4.96098	OK	3.93658	1.94313	5.93002	OK
XLOC_001378	-	-	XLOC_001378	-	TSS1683	chr1:131046783-131046954	-	-	0	0	0	OK	48.4722	0	112.751	OK
XLOC_001379	-	-	XLOC_001379	-	TSS1684	chr1:131050324-131050680	-	-	8.01226	0	16.1713	OK	3.54053	0	9.26966	OK
XLOC_001380	-	-	XLOC_001380	-	TSS1685	chr1:131051488-131051691	-	-	37.965	0	77.3611	OK	7.84347	0	25.9417	OK
XLOC_001381	-	-	XLOC_001381	-	TSS1686	chr1:132985096-132985448	-	-	2.05554	0	5.82721	OK	5.19041	0	12.0734	OK
XLOC_001382	-	-	XLOC_001382	-	TSS1687	chr1:133043557-133043820	-	-	17.8147	0	35.9557	OK	3.37376	0	11.1584	OK
XLOC_001383	-	-	XLOC_001383	-	TSS1688	chr1:133699258-133699656	-	-	6.82608	0.234982	13.4172	OK	0.795526	0	2.6856	OK
XLOC_001384	-	-	XLOC_001384	-	TSS1689	chr1:133700380-133700604	-	-	2.46836	0	9.1663	OK	24.3079	0	51.8464	OK
XLOC_001385	-	-	XLOC_001385	-	TSS1690	chr1:133702521-133801278	-	-	2.07985	0	13.4168	OK	2.88848	0	16.2591	OK
XLOC_001386	-	-	XLOC_001386	-	TSS1691	chr1:133702521-133801278	-	-	1.27791	0	9.82116	OK	4.59821	0	20.7926	OK
XLOC_001387	-	-	XLOC_001387	-	TSS1692	chr1:133702521-133801278	-	-	1.36588	0	6.42447	OK	3.02447	0	10.5565	OK
XLOC_001388	-	-	XLOC_001388	-	TSS1693	chr1:133702521-133801278	-	-	2.80476	0	18.0931	OK	5.66578	0	27.4089	OK
XLOC_001389	-	-	XLOC_001389	-	TSS1694	chr1:133702521-133801278	-	-	1.56791	0	10.1143	OK	3.16727	0	15.322	OK
XLOC_001390	-	-	XLOC_001390	-	TSS1695	chr1:133702521-133801278	-	-	2.75428	0	17.7675	OK	4.17287	0	22.6727	OK
XLOC_001391	-	-	XLOC_001391	-	TSS1696	chr1:133702521-133801278	-	-	3.87499	0	20.2453	OK	3.81601	0	20.0607	OK
XLOC_001392	-	-	XLOC_001392	-	TSS1697	chr1:133702521-133801278	-	-	0.711029	0	6.19987	OK	3.41127	0	15.4254	OK
XLOC_001393	-	-	XLOC_001393	-	TSS1698	chr1:133702521-133801278	-	-	1.33974	0	6.12146	OK	3.18964	0	10.5701	OK
XLOC_001394	-	-	XLOC_001394	-	TSS1699	chr1:133702521-133801278	-	-	5.91382	0	51.566	OK	16.4261	0	92.4615	OK
XLOC_001395	-	-	XLOC_001395	-	TSS1700	chr1:133702521-133801278	-	-	1.03951	0	10.8676	OK	6.29962	0	30.4751	OK
XLOC_001396	-	-	XLOC_001396	-	TSS1701	chr1:133702521-133801278	-	-	6.47077	0	21.7409	OK	4.13586	0	16.3546	OK
XLOC_001397	-	-	XLOC_001397	-	TSS1702	chr1:133702521-133801278	-	-	3.11187	0	15.1061	OK	3.53598	0	16.3356	OK
XLOC_001398	-	-	XLOC_001398	-	TSS1703	chr1:133702521-133801278	-	-	6.31685	0	28.0998	OK	4.78516	0	23.7598	OK
XLOC_001399	-	-	XLOC_001399	-	TSS1704	chr1:133702521-133801278	-	-	7.05196	0	45.4912	OK	16.0261	0	74.0377	OK
XLOC_001400	-	-	XLOC_001400	-	TSS1705	chr1:133702521-133801278	-	-	1.81988	0	11.7398	OK	4.13581	0	19.1067	OK
XLOC_001401	-	-	XLOC_001401	-	TSS1706	chr1:133702521-133801278	-	-	1.63381	0	14.2461	OK	4.53805	0	25.5443	OK
XLOC_001402	-	-	XLOC_001402	-	TSS1707	chr1:133702521-133801278	-	-	3.69749	0	23.8519	OK	7.93598	0	37.4892	OK
XLOC_001403	-	-	XLOC_001403	-	TSS1708	chr1:133702521-133801278	-	-	3.15203	0	11.7426	OK	3.68109	0	12.9703	OK
XLOC_001404	-	-	XLOC_001404	-	TSS1709	chr1:133702521-133801278	-	-	1.82531	0	11.7748	OK	3.68725	0	17.8375	OK
XLOC_001405	-	-	XLOC_001405	-	TSS1710	chr1:134754788-134756679	-	-	3.98725	2.15973	5.81476	OK	2.97467	1.45073	4.49861	OK
XLOC_001406	-	-	XLOC_001406	-	TSS1711	chr1:134757497-134758615	-	-	3.34516	1.17506	5.51525	OK	2.70297	0.761981	4.64396	OK
XLOC_001407	-	-	XLOC_001407	-	TSS1712	chr1:135296010-135296432	-	-	7.01189	0.475674	13.5481	OK	0.708223	0	2.39088	OK
XLOC_001408	-	-	XLOC_001408	-	TSS1713	chr1:135434579-135607908	-	-	1.64828	0	6.30895	OK	3.74597	0	10.5421	OK
XLOC_001409	-	-	XLOC_001409	-	TSS1714	chr1:135655470-135655990	-	-	3.2251	0	6.80392	OK	0.488617	0	1.64951	OK
XLOC_001410	-	-	XLOC_001410	-	TSS1715	chr1:135660185-135688523	-	-	0.483005	0	1.74417	OK	2.9271	0	5.92927	OK
XLOC_001411	-	-	XLOC_001411	-	TSS1716	chr1:135719774-135720161	-	-	1.66921	0	4.73202	OK	4.63639	0	10.1153	OK
XLOC_001412	-	-	XLOC_001412	-	TSS1717	chr1:135724724-135725295	-	-	6.94235	2.03651	11.8482	OK	3.15539	0	6.39805	OK
XLOC_001413	-	-	XLOC_001413	-	TSS1718	chr1:137898608-137899295	-	-	5.48608	1.68673	9.28543	OK	5.27471	1.54706	9.00237	OK
XLOC_001414	-	-	XLOC_001414	-	TSS1719	chr1:137899575-137900088	-	-	0.989446	0	2.80496	OK	6.9956	1.64061	12.3506	OK
XLOC_001415	-	-	XLOC_001415	-	TSS1720	chr1:137900398-137901809	-	-	3.46194	1.52312	5.40076	OK	2.81439	1.06804	4.56074	OK
XLOC_001416	-	-	XLOC_001416	-	TSS1721	chr1:137902134-137903295	-	-	3.72733	1.47974	5.97492	OK	3.38825	1.2665	5.50999	OK
XLOC_001417	-	-	XLOC_001417	-	TSS1722	chr1:137903370-137903619	-	-	0	0	0	OK	14.6243	0	31.906	OK
XLOC_001418	-	-	XLOC_001418	-	TSS1723	chr1:137904144-137904946	-	-	2.38597	0.165939	4.606	OK	3.87306	1.01214	6.73399	OK
XLOC_001419	-	-	XLOC_001419	-	TSS1724	chr1:137905071-137906178	-	-	1.80582	0.221878	3.38975	OK	3.16338	1.04741	5.27936	OK
XLOC_001420	-	-	XLOC_001420	-	TSS1725	chr1:137908670-137909042	-	-	3.63259	0	8.57575	OK	8.71395	0.687798	16.7401	OK
XLOC_001421	-	-	XLOC_001421	-	TSS1726	chr1:137909626-137909981	-	-	1.34397	0	4.42347	OK	5.59947	0	12.2165	OK
XLOC_001422	-	-	XLOC_001422	-	TSS1727	chr1:137910166-137910639	-	-	4.54627	0	9.17583	OK	3.15692	0	6.88751	OK
XLOC_001423	-	-	XLOC_001423	-	TSS1728	chr1:137911694-137912176	-	-	7.33183	1.5533	13.1104	OK	2.77702	0	6.45963	OK
XLOC_001424	-	-	XLOC_001424	-	TSS1729	chr1:137913891-137914206	-	-	1.79562	0	5.91003	OK	11.5619	0.292161	22.8317	OK
XLOC_001425	-	-	XLOC_001425	-	TSS1730	chr1:137914424-137914758	-	-	10.0837	0.347123	19.8203	OK	9.40141	0	18.9986	OK
XLOC_001426	-	-	XLOC_001426	-	TSS1731	chr1:137914827-137915305	-	-	4.83526	0.16645	9.50407	OK	1.40878	0	3.74318	OK
XLOC_001427	-	-	XLOC_001427	-	TSS1732	chr1:137915684-137916134	-	-	2.89993	0	6.70311	OK	4.07971	0	8.70162	OK
XLOC_001428	-	-	XLOC_001428	-	TSS1733	chr1:137916456-137916940	-	-	2.18384	0	5.15557	OK	3.58434	0	7.64505	OK
XLOC_001429	-	-	XLOC_001429	-	TSS1734	chr1:137917033-137917477	-	-	8.49264	1.79923	15.1861	OK	2.89502	0	6.70408	OK
XLOC_001430	-	-	XLOC_001430	-	TSS1735	chr1:137918074-137918604	-	-	5.00187	0.614572	9.38918	OK	2.84178	0	6.06118	OK
XLOC_001431	-	-	XLOC_001431	-	TSS1736	chr1:137921681-137922389	-	-	1.41548	0	3.27185	OK	3.8295	0.736411	6.92259	OK
XLOC_001432	-	-	XLOC_001432	-	TSS1737	chr1:137922721-137923112	-	-	3.26762	0	7.71413	OK	6.18825	0	12.5476	OK
XLOC_001433	-	-	XLOC_001433	-	TSS1738	chr1:137923337-137923654	-	-	11.4839	0.395323	22.5725	OK	2.67672	0	7.53938	OK
XLOC_001434	-	-	XLOC_001434	-	TSS1739	chr1:137924414-137924821	-	-	2.50955	0	6.55816	OK	4.94272	0	10.5423	OK
XLOC_001435	-	-	XLOC_001435	-	TSS1740	chr1:137924871-137925113	-	-	13.4389	0	31.0637	OK	14.5433	0	33.8292	OK
XLOC_001436	-	-	XLOC_001436	-	TSS1741	chr1:137926225-137926880	-	-	0.903896	0	2.3757	OK	3.76598	0.522272	7.00968	OK
XLOC_001437	-	-	XLOC_001437	-	TSS1742	chr1:137927262-137927715	-	-	7.36713	1.23841	13.4958	OK	5.58077	0.29711	10.8644	OK
XLOC_001438	-	-	XLOC_001438	-	TSS1743	chr1:137929355-137929756	-	-	0	0	0	OK	6.65955	0.168282	13.1508	OK
XLOC_001439	-	-	XLOC_001439	-	TSS1744	chr1:137930294-137930880	-	-	1.86753	0	4.31674	OK	2.8294	0	5.83909	OK
XLOC_001440	-	-	XLOC_001440	-	TSS1745	chr1:137930933-137931254	-	-	5.98998	0	13.8457	OK	7.13044	0	15.5566	OK
XLOC_001441	-	-	XLOC_001441	-	TSS1746	chr1:137931307-137932606	-	-	4.56063	2.2184	6.90286	OK	5.07641	2.56648	7.58635	OK
XLOC_001442	-	-	XLOC_001442	-	TSS1747	chr1:137933020-137934479	-	-	4.30403	2.14819	6.45987	OK	3.32192	1.46262	5.18123	OK
XLOC_001443	-	-	XLOC_001443	-	TSS1748	chr1:137935336-137936059	-	-	5.10555	1.56974	8.64137	OK	3.42132	0.449231	6.3934	OK
XLOC_001444	-	-	XLOC_001444	-	TSS1749	chr1:137936673-137937017	-	-	8.67428	0	17.5075	OK	3.83307	0	10.0356	OK
XLOC_001445	-	-	XLOC_001445	-	TSS1750	chr1:137937256-137939264	-	-	4.57607	2.63897	6.51317	OK	3.2525	1.68212	4.82289	OK
XLOC_001446	-	-	XLOC_001446	-	TSS1751	chr1:137939355-137939556	-	-	35.7272	0	75.3728	OK	2.70642	0	11.5015	OK
XLOC_001447	-	-	XLOC_001447	-	TSS1752	chr1:137940320-137941198	-	-	4.23387	1.41122	7.05651	OK	3.43635	0.89801	5.97468	OK
XLOC_001448	-	-	XLOC_001448	-	TSS1753	chr1:137941729-137942022	-	-	2.17656	0	7.16383	OK	11.5416	0	23.8186	OK
XLOC_001449	-	-	XLOC_001449	-	TSS1754	chr1:137942395-137942727	-	-	2.36126	0	6.69388	OK	6.55861	0	14.309	OK
XLOC_001450	-	-	XLOC_001450	-	TSS1755	chr1:137942903-137943601	-	-	2.26935	0	4.62425	OK	1.71909	0	3.75057	OK
XLOC_001451	-	-	XLOC_001451	-	TSS1756	chr1:137943689-137943903	-	-	8.63414	0	24.4767	OK	26.1622	0	55.801	OK
XLOC_001452	-	-	XLOC_001452	-	TSS1757	chr1:137944426-137944647	-	-	0	0	0	OK	25.4259	0	54.2309	OK
XLOC_001453	-	-	XLOC_001453	-	TSS1758	chr1:137944883-137945321	-	-	2.1776	0	5.69067	OK	3.959	0	8.44407	OK
XLOC_001454	-	-	XLOC_001454	-	TSS1759	chr1:137945671-137945902	-	-	22.3034	0	47.053	OK	1.68954	0	7.18007	OK
XLOC_001455	-	-	XLOC_001455	-	TSS1760	chr1:137946175-137946622	-	-	4.61329	0	9.40048	OK	5.71856	0.304446	11.1327	OK
XLOC_001456	-	-	XLOC_001456	-	TSS1761	chr1:137946956-137947245	-	-	5.65202	0	14.7703	OK	11.132	0	23.7435	OK
XLOC_001457	-	-	XLOC_001457	-	TSS1762	chr1:137949501-137950088	-	-	2.92703	0	5.96439	OK	3.6283	0.193164	7.06343	OK
XLOC_001458	-	-	XLOC_001458	-	TSS1763	chr1:137950635-137951058	-	-	6.04926	0.208241	11.8903	OK	6.34494	0.337793	12.3521	OK
XLOC_001459	-	-	XLOC_001459	-	TSS1764	chr1:137951685-137951965	-	-	8.65052	0	19.9954	OK	16.8505	0.89709	32.8039	OK
XLOC_001460	-	-	XLOC_001460	-	TSS1765	chr1:137952684-137953281	-	-	2.59323	0	5.47088	OK	4.12531	0.485942	7.76467	OK
XLOC_001461	-	-	XLOC_001461	-	TSS1766	chr1:137954066-137954944	-	-	2.57056	0.336628	4.8045	OK	4.58179	1.63796	7.52562	OK
XLOC_001462	-	-	XLOC_001462	-	TSS1767	chr1:137955641-137956234	-	-	3.66785	0.255091	7.08061	OK	3.57234	0.190185	6.95449	OK
XLOC_001463	-	-	XLOC_001463	-	TSS1768	chr1:137957128-137957424	-	-	3.17518	0	9.00124	OK	12.0264	0	24.3853	OK
XLOC_001464	-	-	XLOC_001464	-	TSS1769	chr1:137958199-137958856	-	-	1.57483	0	3.64019	OK	4.43105	0.823935	8.03816	OK
XLOC_001465	-	-	XLOC_001465	-	TSS1770	chr1:137961140-137961840	-	-	4.72588	1.25814	8.19362	OK	1.71216	0	3.73544	OK
XLOC_001466	-	-	XLOC_001466	-	TSS1771	chr1:137962231-137962518	-	-	13.83	0	27.9134	OK	0	0	0	OK
XLOC_001467	-	-	XLOC_001467	-	TSS1772	chr1:137962595-137962914	-	-	10.4322	0	21.0555	OK	1.97566	0	6.53433	OK
XLOC_001468	-	-	XLOC_001468	-	TSS1773	chr1:137963231-137963704	-	-	3.03085	0	6.70269	OK	2.86993	0	6.67574	OK
XLOC_001469	-	-	XLOC_001469	-	TSS1774	chr1:137964026-137964303	-	-	16.5693	0.570384	32.5682	OK	9.65511	0	22.4588	OK
XLOC_001470	-	-	XLOC_001470	-	TSS1775	chr1:137964384-137964727	-	-	3.63919	0	9.51021	OK	7.71896	0	15.9298	OK
XLOC_001471	-	-	XLOC_001471	-	TSS1776	chr1:137966137-137966438	-	-	3.03474	0	8.6031	OK	12.2607	0	24.7767	OK
XLOC_001472	-	-	XLOC_001472	-	TSS1777	chr1:143599696-143600317	-	-	5.37676	1.24315	9.51038	OK	3.14734	0.079531	6.21514	OK
XLOC_001473	-	-	XLOC_001473	-	TSS1778	chr1:143601998-143602317	-	-	1.7387	0	5.72267	OK	9.87829	0	20.0297	OK
XLOC_001474	-	-	XLOC_001474	-	TSS1779	chr1:143603664-143603924	-	-	10.7573	0	24.8653	OK	16.2979	0	33.6343	OK
XLOC_001475	-	-	XLOC_001475	-	TSS1780	chr1:143996771-143997090	-	-	10.4322	0	21.0555	OK	13.8296	1.62906	26.0301	OK
XLOC_001476	-	-	XLOC_001476	-	TSS1781	chr1:151343844-151344295	-	-	3.30079	0	7.29966	OK	5.93851	0.468731	11.4083	OK
XLOC_001477	-	-	XLOC_001477	-	TSS1782	chr1:151749853-151750082	-	-	0	0	0	OK	12.1684	0	31.8588	OK
XLOC_001478	-	-	XLOC_001478	-	TSS1783	chr1:152902903-152903088	-	-	52.7793	0	107.548	OK	36.3468	0	84.5465	OK
XLOC_001479	-	-	XLOC_001479	-	TSS1784	chr1:156366231-156366519	-	-	37.665	14.2411	61.0889	OK	38.0428	14.437	61.6487	OK
XLOC_001480	-	-	XLOC_001480	-	TSS1785	chr1:156424783-156424994	-	-	42.2811	2.94056	81.6217	OK	2.28778	0	9.72245	OK
XLOC_001481	-	-	XLOC_001481	-	TSS1786	chr1:156425383-156425961	-	-	5.44993	1.15461	9.74525	OK	3.09634	0	6.2783	OK
XLOC_001482	-	-	XLOC_001482	-	TSS1787	chr1:159168633-159168689	-	-	5028.05	0	16549.1	OK	20948.8	0	45704.3	OK
XLOC_001483	-	-	XLOC_001483	-	TSS1788	chr1:161005994-161006476	-	-	3.29932	0	7.07457	OK	7.49795	1.64937	13.3465	OK
XLOC_001484	-	-	XLOC_001484	-	TSS1789	chr1:161006556-161007619	-	-	3.55934	1.2503	5.86837	OK	3.59504	1.28521	5.90488	OK
XLOC_001485	-	-	XLOC_001485	-	TSS1790	chr1:161007971-161008271	-	-	9.1859	0	19.6968	OK	18.5561	3.27258	33.8396	OK
XLOC_001486	-	-	XLOC_001486	-	TSS1791	chr1:161008327-161008795	-	-	5.40444	0.375867	10.433	OK	3.80156	0	8.10836	OK
XLOC_001487	-	-	XLOC_001487	-	TSS1792	chr1:161009691-161009987	-	-	27.5182	8.46067	46.5757	OK	3.20703	0	9.03309	OK
XLOC_001488	-	-	XLOC_001488	-	TSS1793	chr1:161011080-161011489	-	-	1.49109	0	4.22707	OK	7.90677	0.931382	14.8822	OK
XLOC_001489	-	-	XLOC_001489	-	TSS1794	chr1:161012086-161012667	-	-	2.70328	0	5.70306	OK	3.68604	0.196238	7.17584	OK
XLOC_001490	-	-	XLOC_001490	-	TSS1795	chr1:161013717-161014188	-	-	5.72541	0.388402	11.0624	OK	2.60228	0	6.02617	OK
XLOC_001491	-	-	XLOC_001491	-	TSS1796	chr1:161014782-161015697	-	-	3.29684	0.877694	5.71599	OK	2.38885	0.33129	4.44641	OK
XLOC_001492	-	-	XLOC_001492	-	TSS1797	chr1:165281915-165282478	-	-	3.40658	0	6.87556	OK	0	0	0	OK
XLOC_001493	-	-	XLOC_001493	-	TSS1798	chr1:165324628-165325328	-	-	3.90399	0.729582	7.07839	OK	2.33476	0	4.73408	OK
XLOC_001494	-	-	XLOC_001494	-	TSS1799	chr1:165325743-165326607	-	-	3.39717	0.785452	6.0089	OK	2.92436	0.562353	5.28637	OK
XLOC_001495	-	-	XLOC_001495	-	TSS1800	chr1:165708700-165709745	-	-	3.15078	0.96873	5.33283	OK	4.31458	1.75699	6.87218	OK
XLOC_001496	-	-	XLOC_001496	-	TSS1801	chr1:166378789-166379115	-	-	9.0556	0	18.4525	OK	3.74173	0	9.733	OK
XLOC_001497	-	-	XLOC_001497	-	TSS1802	chr1:170307050-170307456	-	-	8.57456	1.12288	16.0262	OK	1.91042	0	5.07607	OK
XLOC_001498	-	-	XLOC_001498	-	TSS1803	chr1:171325985-171326186	-	-	0	0	0	OK	27.0642	0	62.954	OK
XLOC_001499	-	-	XLOC_001499	-	TSS1804	chr1:171327964-171328326	-	-	1.92892	0	5.46825	OK	5.35775	0	11.6891	OK
XLOC_001500	-	-	XLOC_001500	-	TSS1805	chr1:171501788-171502091	-	-	0.993835	0	3.69063	OK	7.52853	0	17.5121	OK
XLOC_001501	-	-	XLOC_001501	-	TSS1806	chr1:171895570-171896007	-	-	1.74955	0	4.59834	OK	3.31332	0	7.70712	OK
XLOC_001502	-	-	XLOC_001502	-	TSS1807	chr1:171896293-171897038	-	-	5.08632	1.61594	8.5567	OK	2.28326	0	4.61407	OK
XLOC_001503	-	-	XLOC_001503	-	TSS1808	chr1:171899222-171899802	-	-	2.43942	0	5.23073	OK	4.92779	0.869074	8.98651	OK
XLOC_001504	-	-	XLOC_001504	-	TSS1809	chr1:172514185-172515120	-	-	5.43735	2.3389	8.5358	OK	5.49189	2.33981	8.64397	OK
XLOC_001505	-	-	XLOC_001505	-	TSS1810	chr1:173785467-173785832	-	-	0.631255	0	2.34418	OK	3.82552	0	8.97952	OK
XLOC_001506	-	-	XLOC_001506	-	TSS1811	chr1:176814659-177258548	-	-	2.77945	0	9.34148	OK	2.57339	0	9.02437	OK
XLOC_001507	-	-	XLOC_001507	-	TSS1812	chr1:177985525-177985817	-	-	5.4928	0	14.3542	OK	8.32186	0	19.3575	OK
XLOC_001508	-	-	XLOC_001508	-	TSS1813	chr1:178314145-178314477	-	-	8.65796	0	17.6423	OK	0.596237	0	2.53384	OK
XLOC_001509	-	-	XLOC_001509	-	TSS1814	chr1:179959976-179960185	-	-	21.8428	0	50.489	OK	28.3653	0	60.4998	OK
XLOC_001510	-	-	XLOC_001510	-	TSS1815	chr1:179960256-179960760	-	-	6.45448	1.20622	11.7027	OK	10.8082	4.04002	17.5764	OK
XLOC_001511	-	-	XLOC_001511	-	TSS1816	chr1:180603815-180604049	-	-	6.41583	0	18.1881	OK	16.2005	0	37.684	OK
XLOC_001512	-	-	XLOC_001512	-	TSS1817	chr1:180798600-180799648	-	-	5.55464	2.6194	8.48989	OK	5.12251	2.2946	7.95042	OK
XLOC_001513	-	-	XLOC_001513	-	TSS1818	chr1:180815827-180815992	-	-	14.6188	0	48.1156	OK	66.4444	0	141.718	OK
XLOC_001514	-	-	XLOC_001514	-	TSS1819	chr1:180849710-180850855	-	-	3.14087	1.08425	5.19749	OK	1.88702	0.247772	3.52626	OK
XLOC_001515	-	-	XLOC_001515	-	TSS1820	chr1:180941709-180942222	-	-	2.30871	0	5.33652	OK	3.4978	0	7.21849	OK
XLOC_001516	-	-	XLOC_001516	-	TSS1821	chr1:181089700-181090365	-	-	1.98965	0	4.2663	OK	5.35896	1.51072	9.2072	OK
XLOC_001517	-	-	XLOC_001517	-	TSS1822	chr1:181213020-181213335	-	-	1.79562	0	5.91003	OK	7.48124	0	16.322	OK
XLOC_001518	-	-	XLOC_001518	-	TSS1823	chr1:181214584-181215117	-	-	1.8586	0	4.38775	OK	3.98914	0.100803	7.87749	OK
XLOC_001519	-	-	XLOC_001519	-	TSS1824	chr1:186716855-186717227	-	-	2.42173	0	6.365	OK	5.50355	0	11.7384	OK
XLOC_001520	-	-	XLOC_001520	-	TSS1825	chr1:191224859-191225730	-	-	1.83356	0	3.7007	OK	4.86137	1.81714	7.9056	OK
XLOC_001521	-	-	XLOC_001521	-	TSS1826	chr1:193281907-193282368	-	-	4.362	0	8.88842	OK	1.50196	0	3.99078	OK
XLOC_001522	-	-	XLOC_001522	-	TSS1827	chr1:194978587-194978932	-	-	5.02557	0	11.6165	OK	6.52626	0	13.9198	OK
XLOC_001523	-	-	XLOC_001523	-	TSS1828	chr1:194981728-194982007	-	-	2.49699	0	8.21849	OK	11.3492	0	24.2065	OK
XLOC_001524	-	-	XLOC_001524	-	TSS1829	chr1:194998204-194998768	-	-	0.566186	0	1.86352	OK	2.78785	0	5.94621	OK
XLOC_001525	-	-	XLOC_001525	Ppp1r14c	TSS1830	chr10:3366149-3464975	-	-	0	0	0	OK	0	0	0	OK
XLOC_001526	-	-	XLOC_001526	Iyd	TSS1831	chr10:3540278-3554877	-	-	0	0	0	OK	0	0	0	OK
XLOC_001527	-	-	XLOC_001527	Plekhg1	TSS1832,TSS1833	chr10:3740376-3967302	-	-	0.309961	0.0618168	0.558104	OK	0.385607	0.113448	0.657766	OK
XLOC_001528	-	-	XLOC_001528	Mthfd1l	TSS1834	chr10:3973074-4167081	-	-	30.8519	23.354	38.3497	OK	38.114	28.9081	47.3199	OK
XLOC_001529	-	-	XLOC_001529	Akap12	TSS1835	chr10:4266328-4359471	-	-	0.219172	0.0409592	0.397385	OK	0.130188	0	0.263977	OK
XLOC_001530	-	-	XLOC_001530	1700052N19Rik	TSS1836	chr10:4432604-4455140	-	-	10.5697	7.10594	14.0335	OK	13.2783	9.18649	17.3701	OK
XLOC_001531	-	-	XLOC_001531	Ccdc170	TSS1837	chr10:4509871-4561111	-	-	0	0	0	OK	0	0	0	OK
XLOC_001532	-	-	XLOC_001532	Esr1	TSS1838,TSS1839	chr10:4612002-5005606	-	-	7.5321	4.98251	10.0817	OK	8.2592	5.29024	11.2282	OK
XLOC_001533	-	-	XLOC_001533	Myct1	TSS1840	chr10:5593727-5606791	-	-	17.5658	12.6234	22.5082	OK	12.9668	9.06567	16.8679	OK
XLOC_001534	-	-	XLOC_001534	Vip	TSS1841	chr10:5639217-5647614	-	-	0	0	0	OK	0	0	0	OK
XLOC_001535	-	-	XLOC_001535	Oprm1	TSS1842	chr10:6788600-7038209	-	-	0	0	0	OK	0.0710499	0	0.341794	OK
XLOC_001536	-	-	XLOC_001536	Ipcef1	TSS1843	chr10:6788600-7038209	-	-	0	0	0	OK	4.98155	0	12.769	OK
XLOC_001537	-	-	XLOC_001537	Lrp11	TSS1844	chr10:7589799-7625477	-	-	0.875565	0.27817	1.47296	OK	0.908707	0.300876	1.51654	OK
XLOC_001538	-	-	XLOC_001538	A630066F11Rik	TSS1845	chr10:7629330-7664623	-	-	1.89433	0	5.68546	OK	1.52178	0	4.39321	OK
XLOC_001539	-	-	XLOC_001539	Nup43	TSS1846	chr10:7667503-7678886	-	-	14.6595	9.56082	19.7582	OK	15.9744	10.5398	21.4089	OK
XLOC_001540	-	-	XLOC_001540	Lats1	TSS1847	chr10:7681208-7716461	-	-	9.27712	6.82951	11.7247	OK	11.4091	8.46269	14.3554	OK
XLOC_001541	-	-	XLOC_001541	Katna1	TSS1848	chr10:7725999-7763150	-	-	27.204	18.4564	35.9516	OK	15.8355	11.0125	20.6584	OK
XLOC_001542	-	-	XLOC_001542	Ppil4	TSS1849	chr10:7792893-7822563	-	-	21.2088	15.6745	26.7432	OK	19.5461	14.3891	24.7031	OK
XLOC_001543	-	-	XLOC_001543	Zc3h12d	TSS1850	chr10:7832469-7870397	-	-	0.268468	0	0.560313	OK	0.548915	0.120748	0.977082	OK
XLOC_001544	-	-	XLOC_001544	Mir5104	TSS1851	chr10:7832469-7870397	-	-	0	0	0	OK	0	0	0	OK
XLOC_001545	-	-	XLOC_001545	Gm6150	TSS1852	chr10:9684721-9691909	-	-	0.0436747	0	0.162187	OK	0	0	0	OK
XLOC_001546	-	-	XLOC_001546	Gm5177	TSS1853	chr10:10605944-10616313	-	-	0.0640425	0	0.210787	OK	0.121123	0	0.32183	OK
XLOC_001547	-	-	XLOC_001547	4930567K20Rik	TSS1854	chr10:10686058-11082331	-	-	0	0	0	OK	0	0	0	OK
XLOC_001548	-	-	XLOC_001548	Shprh	TSS1855	chr10:11149429-11215273	-	-	7.35647	5.35338	9.35956	OK	7.52773	5.50235	9.5531	OK
XLOC_001549	-	-	XLOC_001549	Fbxo30	TSS1856,TSS1857	chr10:11281329-11297969	-	-	6.35162	4.35857	8.34466	OK	5.27849	3.53129	7.0257	OK
XLOC_001550	-	-	XLOC_001550	Epm2a	TSS1858	chr10:11343444-11459633	-	-	3.32178	1.97821	4.66535	OK	4.07353	2.56081	5.58624	OK
XLOC_001551	-	-	XLOC_001551	Sf3b5	TSS1859	chr10:13008449-13009183	-	-	92.0581	68.1339	115.982	OK	75.6392	55.3984	95.8801	OK
XLOC_001552	-	-	XLOC_001552	Plagl1	TSS1860	chr10:13090787-13131695	-	-	0.0237382	0	0.0881525	OK	0.053869	0	0.178168	OK
XLOC_001553	-	-	XLOC_001553	Fuca2	TSS1861	chr10:13501023-13517275	-	-	13.9657	10.2453	17.686	OK	12.9218	9.42178	16.4218	OK
XLOC_001554	-	-	XLOC_001554	Adat2	TSS1862	chr10:13523841-13564799	-	-	8.65793	4.94424	12.3716	OK	7.20225	3.93143	10.4731	OK
XLOC_001555	-	-	XLOC_001555	Hivep2	TSS1863	chr10:13966378-14151378	-	-	1.64336	1.08485	2.20188	OK	1.3629	0.872299	1.85349	OK
XLOC_001556	-	-	XLOC_001556	1700016L04Rik	TSS1864	chr10:14705608-14759019	-	-	0	0	0	OK	0	0	0	OK
XLOC_001557	-	-	XLOC_001557	Nmbr	TSS1865	chr10:14760288-14770556	-	-	0	0	0	OK	0.0950015	0	0.40373	OK
XLOC_001558	-	-	XLOC_001558	Cited2	TSS1866	chr10:17723227-17725674	-	-	41.6576	31.1203	52.1948	OK	37.5431	27.9341	47.1522	OK
XLOC_001559	-	-	XLOC_001559	Txlnb	TSS1867	chr10:17796218-17845663	-	-	0.178219	0	0.39413	OK	0.419497	0.0806691	0.758325	OK
XLOC_001560	-	-	XLOC_001560	Reps1	TSS1868	chr10:18055939-18125299	-	-	21.0392	15.4584	26.6199	OK	20.4377	15.0091	25.8662	OK
XLOC_001561	-	-	XLOC_001561	Nhsl1	TSS1869,TSS1870	chr10:18407674-18533891	-	-	1.07473	0.603239	1.54622	OK	1.18133	0.679113	1.68355	OK
XLOC_001562	-	-	XLOC_001562	Perp	TSS1871	chr10:18845070-18857072	-	-	1.33215	0.223934	2.44037	OK	0.951912	0.0240541	1.87977	OK
XLOC_001563	-	-	XLOC_001563	Gm20139	TSS1872,TSS1873	chr10:19141748-19207947	-	-	0.463077	0.050113	0.876042	OK	0.196229	0	0.46808	OK
XLOC_001564	-	-	XLOC_001564	Olig3	TSS1874	chr10:19356538-19358604	-	-	0	0	0	OK	0	0	0	OK
XLOC_001565	-	-	XLOC_001565	Ifngr1	TSS1875	chr10:19591957-19610225	-	-	49.5547	37.2732	61.8361	OK	53.7192	40.4978	66.9405	OK
XLOC_001566	-	-	XLOC_001566	Il22ra2	TSS1876	chr10:19622027-19634681	-	-	0.380935	0	0.899303	OK	0.239329	0	0.635906	OK
XLOC_001567	-	-	XLOC_001567	Il20ra	TSS1877	chr10:19712586-19760053	-	-	0.676106	0.0232744	1.32894	OK	0.431104	0	0.940548	OK
XLOC_001568	-	-	XLOC_001568	Map3k5	TSS1878,TSS1879,TSS1880,TSS1881	chr10:19933951-20142750	-	-	9.14589	6.43158	11.8602	OK	8.69249	6.07425	11.3107	OK
XLOC_001569	-	-	XLOC_001569	Map7	TSS1882	chr10:20148919-20281590	-	-	19.4729	14.5832	24.3625	OK	19.0544	14.2119	23.897	OK
XLOC_001570	-	-	XLOC_001570	Gm6251	TSS1883	chr10:20148919-20281590	-	-	1.09435	0	4.72875	OK	2.47627	0	7.90772	OK
XLOC_001571	-	-	XLOC_001571	Bclaf1	TSS1884,TSS1885	chr10:20312403-20342617	-	-	88.3365	66.898	109.775	OK	89.6042	68.2643	110.944	OK
XLOC_001572	-	-	XLOC_001572	Mtfr2	TSS1886,TSS1887	chr10:20347818-20361669	-	-	22.9312	16.5794	29.2831	OK	20.445	14.5665	26.3235	OK
XLOC_001573	-	-	XLOC_001573	Ahi1	TSS1888,TSS1889	chr10:20952546-21080429	-	-	2.71785	1.71342	3.72228	OK	3.45743	2.26745	4.6474	OK
XLOC_001574	-	-	XLOC_001574	Hbs1l	TSS1890	chr10:21295978-21368889	-	-	29.0336	21.3166	36.7506	OK	28.6092	20.9728	36.2455	OK
XLOC_001575	-	-	XLOC_001575	Aldh8a1	TSS1891	chr10:21377299-21396578	-	-	0	0	0	OK	0	0	0	OK
XLOC_001576	-	-	XLOC_001576	1700020N01Rik	TSS1892	chr10:21593144-21622375	-	-	0	0	0	OK	0	0	0	OK
XLOC_001577	-	-	XLOC_001577	Gm5420	TSS1893	chr10:21690844-21693978	-	-	0	0	0	OK	0	0	0	OK
XLOC_001578	-	-	XLOC_001578	Sgk1	TSS1894,TSS1895,TSS1896,TSS1897,TSS1898,TSS1899	chr10:21882183-21999902	-	-	3.36769	1.71457	5.02081	OK	3.60257	1.7377	5.46745	OK
XLOC_001579	-	-	XLOC_001579	Raet1a,Raet1b,Raet1c,Raet1d,Raet1e	TSS1900,TSS1901,TSS1902,TSS1903	chr10:22158608-22374139	-	-	2.44355	0.817455	4.06964	OK	1.84951	0.435091	3.26392	OK
XLOC_001580	-	-	XLOC_001580	H60b	TSS1904	chr10:22158608-22374139	-	-	0	0	0	OK	0.720856	0	1.88014	OK
XLOC_001581	-	-	XLOC_001581	C920009B18Rik	TSS1905	chr10:22158608-22374139	-	-	1.10642	0.38925	1.8236	OK	1.29352	0.522521	2.06452	OK
XLOC_001582	-	-	XLOC_001582	Gm10825	TSS1906	chr10:22402812-22407470	-	-	0.38902	0	0.785166	OK	0.171243	0	0.44834	OK
XLOC_001583	-	-	XLOC_001583	Slc2a12	TSS1907	chr10:22645010-22731447	-	-	0.0671052	0	0.307917	OK	0.0760489	0	0.323187	OK
XLOC_001584	-	-	XLOC_001584	Slc18b1	TSS1908	chr10:23796985-23827968	-	-	4.64356	2.76944	6.51768	OK	5.7802	3.61844	7.94195	OK
XLOC_001585	-	-	XLOC_001585	Vnn3	TSS1909	chr10:23851461-23869843	-	-	0.0655705	0	0.243498	OK	0	0	0	OK
XLOC_001586	-	-	XLOC_001586	Vnn1	TSS1910	chr10:23894687-23905343	-	-	0.597766	0	1.21807	OK	0.778734	0.061466	1.496	OK
XLOC_001587	-	-	XLOC_001587	Taar1	TSS1911	chr10:23920405-23921404	-	-	0	0	0	OK	0	0	0	OK
XLOC_001588	-	-	XLOC_001588	Taar2	TSS1912	chr10:23938571-23941583	-	-	0	0	0	OK	0	0	0	OK
XLOC_001589	-	-	XLOC_001589	Taar3	TSS1913	chr10:23949557-23950589	-	-	0	0	0	OK	0	0	0	OK
XLOC_001590	-	-	XLOC_001590	Taar4	TSS1914	chr10:23960493-23961537	-	-	0	0	0	OK	0	0	0	OK
XLOC_001591	-	-	XLOC_001591	Taar5	TSS1915	chr10:23970705-23971719	-	-	0	0	0	OK	0	0	0	OK
XLOC_001592	-	-	XLOC_001592	Taar7b	TSS1916	chr10:23999938-24001015	-	-	0	0	0	OK	0	0	0	OK
XLOC_001593	-	-	XLOC_001593	Taar7d	TSS1917	chr10:24027221-24028298	-	-	0	0	0	OK	0	0	0	OK
XLOC_001594	-	-	XLOC_001594	Taar7e	TSS1918	chr10:24037613-24038690	-	-	0	0	0	OK	0	0	0	OK
XLOC_001595	-	-	XLOC_001595	Taar7f	TSS1919	chr10:24049509-24050586	-	-	0	0	0	OK	0	0	0	OK
XLOC_001596	-	-	XLOC_001596	Taar8a	TSS1920	chr10:24076499-24077534	-	-	0	0	0	OK	0	0	0	OK
XLOC_001597	-	-	XLOC_001597	Stx7	TSS1921	chr10:24149316-24188959	-	-	19.842	14.1507	25.5333	OK	17.4485	12.3085	22.5885	OK
XLOC_001598	-	-	XLOC_001598	Moxd1	TSS1922	chr10:24223516-24302783	-	-	0	0	0	OK	0	0	0	OK
XLOC_001599	-	-	XLOC_001599	Ctgf	TSS1923	chr10:24595441-24598682	-	-	0.0486063	0	0.1805	OK	0	0	0	OK
XLOC_001600	-	-	XLOC_001600	Med23	TSS1924	chr10:24869985-24913529	-	-	13.5417	9.96904	17.1143	OK	13.7231	10.137	17.3091	OK
XLOC_001601	-	-	XLOC_001601	Mir6905	TSS1925	chr10:24869985-24913529	-	-	233.802	0	1701.2	OK	0	0	0	OK
XLOC_001602	-	-	XLOC_001602	Epb4.1l2	TSS1926,TSS1927	chr10:25359797-25523518	-	-	9.47344	6.94104	12.0058	OK	9.13712	6.62331	11.6509	OK
XLOC_001603	-	-	XLOC_001603	Gm9767	TSS1928	chr10:25991185-26079447	-	-	0	0	0	OK	0	0	0	OK
XLOC_001604	-	-	XLOC_001604	Samd3	TSS1929	chr10:26229706-26272172	-	-	0.115299	0	0.401666	OK	0.173942	0	0.503395	OK
XLOC_001605	-	-	XLOC_001605	Arhgap18	TSS1930	chr10:26772511-26918648	-	-	18.3774	13.5995	23.1552	OK	15.4493	11.3433	19.5554	OK
XLOC_001606	-	-	XLOC_001606	Ptprk	TSS1931	chr10:28074819-28597397	-	-	0.423707	0.112801	0.734614	OK	0.237035	0.00598971	0.468081	OK
XLOC_001607	-	-	XLOC_001607	Themis	TSS1932	chr10:28668394-28882749	-	-	0.0712074	0	0.234369	OK	0.214215	0	0.50282	OK
XLOC_001608	-	-	XLOC_001608	Soga3	TSS1933	chr10:29143995-29199628	-	-	0	0	0	OK	0	0	0	OK
XLOC_001609	-	-	XLOC_001609	9330159F19Rik	TSS1934	chr10:29211642-29230779	-	-	0.22714	0	0.487045	OK	0.227707	0	0.485672	OK
XLOC_001610	-	-	XLOC_001610	Echdc1	TSS1935,TSS1936	chr10:29313165-29362442	-	-	4.04469	1.09473	6.99464	OK	3.41691	0.766544	6.06728	OK
XLOC_001611	-	-	XLOC_001611	Hddc2	TSS1937	chr10:31313404-31328086	-	-	19.6386	12.3478	26.9295	OK	20.5074	13.0074	28.0075	OK
XLOC_001612	-	-	XLOC_001612	Trdn	TSS1938	chr10:33083482-33476709	-	-	0	0	0	OK	0	0	0	OK
XLOC_001613	-	-	XLOC_001613	Sult3a1	TSS1939	chr10:33857721-33879475	-	-	0	0	0	OK	0	0	0	OK
[truncated: 25,254 more rows]
