# Supplementary material for: PERIOD 2 regulates low-dose radioprotection via PER2/pGSK3β/β-catenin/Per2 loop
Source: iScience. 2022 Nov 9;25(12):105546. doi: 10.1016/j.isci.2022.105546 (PMC9708791; doi:10.1016/j.isci.2022.105546)
Supplement: Document S5. WT_HSC_RNA-Seq_Cufflinks [file mmc5.xlsx]

## Sheet: WT_genes.fpkm_tracking
RNA-Seq Analysis of WT and KO HSCs: WT HSCs - Estimated gene-level expression values (genes.fpkm_tracking file)														Date	2014-09-08
	File:	WT_genes.fpkm_tracking		This file contains the estimated gene-level expression values in the generic FPKM Tracking Format. Note, however that as there is only one sample, the "q" format is not used.
	Samples:
		Sample 1=	WT HSC
	Analysis:
		Cufflinks
		tracking_id		A unique identifier describing the object (gene, transcript, CDS, primary transcript)
		class_code		The class_code attribute for the object, or "-" if not a transcript, or if class_code isn't present
		nearest_ref_id		The reference transcript to which the class code refers, if any
		gene_id		The gene_id(s) associated with the object
		gene_short_name		The gene_short_name(s) associated with the object
		tss_id		The tss_id associated with the object, or "-" if not a transcript/primary transcript, or if tss_id isn't present
		locus		Genomic coordinates for easy browsing to the object
		length		The number of base pairs in the transcript, or '-' if not a transcript/primary transcript
		coverage		Estimate for the absolute depth of read coverage across the object
		FPKM		FPKM of the object in sample 0
		FPKM_lo		the lower bound of the 95% confidence interval on the FPKM of the object in sample 0
		FPKM_hi		the upper bound of the 95% confidence interval on the FPKM of the object in sample 0
		FPKM_status		Quantification status for the object in sample 0. Can be one of OK (deconvolution successful), LOWDATA (too complex or shallowly sequenced), HIDATA (too many fragments in locus), or FAIL, when an ill-conditioned covariance matrix or other numerical exception prevents deconvolution.
tracking_id	class_code	nearest_ref_id	gene_id	gene_short_name	tss_id	locus	length	coverage	WT_FPKM	WT_FPKM_conf_lo	WT_FPKM_conf_hi	WT_FPKM_status
Xkr4	-	-	Xkr4	Xkr4	TSS26513	chr1:3214481-3671498	-	-	0	0	0	OK
Rp1	-	-	Rp1	Rp1	TSS2787,TSS6001	chr1:4290845-4409241	-	-	0	0	0	OK
Sox17	-	-	Sox17	Sox17	TSS25597	chr1:4490927-4497354	-	-	0	0	0	OK
Lypla1	-	-	Lypla1	Lypla1	TSS26418	chr1:4807892-4846735	-	-	9.83752	8.9549	10.7202	OK
Mrpl15	-	-	Mrpl15	Mrpl15	TSS24446	chr1:4773199-4785726	-	-	7.31329	6.47145	8.15513	OK
Rgs20	-	-	Rgs20	Rgs20	TSS10813,TSS17249,TSS20188	chr1:4909575-5070285	-	-	0.426161	0.188594	0.663727	OK
Oprk1	-	-	Oprk1	Oprk1	TSS18822	chr1:5588492-5606133	-	-	0	0	0	OK
Atp6v1h	-	-	Atp6v1h	Atp6v1h	TSS18847	chr1:5083172-5162549	-	-	8.79676	7.86148	9.73204	OK
Npbwr1	-	-	Npbwr1	Npbwr1	TSS17961	chr1:5913706-5917398	-	-	0	0	0	OK
Fam150a	-	-	Fam150a	Fam150a	TSS214	chr1:6359330-6394731	-	-	0	0	0	OK
Tcea1	-	-	Tcea1	Tcea1	TSS20471,TSS21697	chr1:4857693-4897909	-	-	23.2711	21.777	24.7651	OK
Rb1cc1	-	-	Rb1cc1	Rb1cc1	TSS4563	chr1:6214661-6276104	-	-	3.2074	2.91971	3.49509	OK
St18	-	-	St18	St18	TSS14000,TSS3797	chr1:6487230-6860940	-	-	0.00790138	0	0.0401004	OK
Pcmtd1	-	-	Pcmtd1	Pcmtd1	TSS24207	chr1:7088919-7173628	-	-	2.77115	2.45977	3.08254	OK
Sntg1	-	-	Sntg1	Sntg1	TSS10957	chr1:8359738-9299877	-	-	0	0	0	OK
Mybl1	-	-	Mybl1	Mybl1	TSS19958	chr1:9667410-9700209	-	-	0.265034	0.16138	0.368688	OK
Rrs1	-	-	Rrs1	Rrs1	TSS9562	chr1:9545407-9547455	-	-	19.7637	18.3844	21.143	OK
Adhfe1	-	-	Adhfe1	Adhfe1	TSS3464	chr1:9548045-9577968	-	-	0	0	0	OK
2610203C22Rik	-	-	2610203C22Rik	2610203C22Rik	TSS23895	chr1:9560832-9631092	-	-	0	0	0	OK
3110035E14Rik	-	-	3110035E14Rik	3110035E14Rik	TSS15652	chr1:9601266-9627142	-	-	0	0	0	OK
Vcpip1	-	-	Vcpip1	Vcpip1	TSS17076	chr1:9723195-9748382	-	-	4.96643	4.49768	5.43519	OK
1700034P13Rik	-	-	1700034P13Rik	1700034P13Rik	TSS24468	chr1:9747647-9771256	-	-	4.4554	3.64814	5.26265	OK
Tcf24	-	-	Tcf24	Tcf24	TSS19856	chr1:9960162-9967485	-	-	0	0	0	OK
Mcmdc2	-	-	Mcmdc2	Mcmdc2	TSS3606	chr1:9908637-9940954	-	-	6.41942	5.72465	7.1142	OK
Ppp1r42	-	-	Ppp1r42	Ppp1r42	TSS10590,TSS10593	chr1:9968621-10009136	-	-	0	0	0	OK
Sgk3	-	-	Sgk3	Sgk3	TSS19236,TSS9564	chr1:9798129-9902568	-	-	4.09919	3.70333	4.49505	OK
Snhg6	-	-	Snhg6	Snhg6	TSS12506	chr1:9942024-9944118	-	-	35.3809	29.8575	40.9044	OK
Snord87	-	-	Snord87	Snord87	TSS21041	chr1:9942469-9942543	-	-	221.558	0	535.324	OK
Cops5	-	-	Cops5	Cops5	TSS16412	chr1:10024599-10038159	-	-	18.8738	17.207	20.5407	OK
Cspp1	-	-	Cspp1	Cspp1	TSS24328	chr1:10038217-10136768	-	-	4.00793	3.59653	4.41933	OK
Arfgef1	-	-	Arfgef1	Arfgef1	TSS24527	chr1:10137506-10232670	-	-	8.23651	7.7763	8.69671	OK
Cpa6	-	-	Cpa6	Cpa6	TSS8849	chr1:10324718-10719945	-	-	0	0	0	OK
Mir467e	-	-	Mir467e	Mir467e	TSS4685	chr1:10708386-10865874	-	-	0	0	0	OK
Prex2	-	-	Prex2	Prex2	TSS2322,TSS3348	chr1:10993464-11303682	-	-	0.910358	0.754035	1.06668	OK
Mir6341	-	-	Mir6341	Mir6341	TSS7214	chr1:12425985-12426106	-	-	0	0	0	OK
Prdm14	-	-	Prdm14	Prdm14	TSS544	chr1:13113427-13127163	-	-	0	0	0	OK
Sulf1	-	-	Sulf1	Sulf1	TSS21870,TSS9184	chr1:12692429-12860372	-	-	0	0	0	OK
A830018L16Rik	-	-	A830018L16Rik	A830018L16Rik	TSS25907	chr1:11414104-11975902	-	-	0.303191	0.195036	0.411346	OK
Slco5a1	-	-	Slco5a1	Slco5a1	TSS12155	chr1:12866549-12991135	-	-	0.0314494	0.00577108	0.0571278	OK
Gm17644	-	-	Gm17644	Gm17644	TSS22942	chr1:12667562-12673090	-	-	9.83563	9.0731	10.5982	OK
Xkr9	-	-	Xkr9	Xkr9	TSS21958	chr1:13668770-13701723	-	-	0	0	0	OK
Lactb2	-	-	Lactb2	Lactb2	TSS17209	chr1:13625899-13660509	-	-	3.95832	3.31829	4.59834	OK
Ncoa2	-	-	Ncoa2	Ncoa2	TSS22351	chr1:13139158-13374083	-	-	5.91242	5.48155	6.34328	OK
Tram1	-	-	Tram1	Tram1	TSS6769	chr1:13564701-13589864	-	-	23.1659	21.9333	24.3986	OK
Msc	-	-	Msc	Msc	TSS18434	chr1:14753345-14755966	-	-	0	0	0	OK
Gm5523	-	-	Gm5523	Gm5523	TSS21564	chr1:13785684-13786929	-	-	15.3517	13.7352	16.9681	OK
Kcnb2	-	-	Kcnb2	Kcnb2	TSS25488	chr1:15312451-15714214	-	-	0	0	0	OK
Trpa1	-	-	Trpa1	Trpa1	TSS13066	chr1:14872647-14918862	-	-	0.0107272	0	0.0321816	OK
Eya1	-	-	Eya1	Eya1	TSS13148	chr1:14168957-14310199	-	-	2.14598	1.83786	2.45411	OK
4930444P10Rik	-	-	4930444P10Rik	4930444P10Rik	TSS18339	chr1:16065978-16093041	-	-	0	0	0	OK
Sbspon	-	-	Sbspon	Sbspon	TSS9570	chr1:15853861-15892722	-	-	0.119808	0.0292416	0.210374	OK
Terf1	-	-	Terf1	Terf1	TSS6702	chr1:15805645-15844052	-	-	5.56903	4.84676	6.29129	OK
Rdh10	-	-	Rdh10	Rdh10	TSS116	chr1:16105881-16132550	-	-	1.66586	1.28873	2.043	OK
Stau2	-	-	Stau2	Stau2	TSS17761	chr1:16228809-16519302	-	-	1.79483	1.44038	2.14928	OK
Tceb1	-	-	Tceb1	Tceb1	TSS17105	chr1:16642764-16656865	-	-	20.6979	18.4941	22.9018	OK
Ube2w	-	-	Ube2w	Ube2w	TSS4811	chr1:16540787-16619338	-	-	2.38184	1.98787	2.77581	OK
D030040B21Rik	-	-	D030040B21Rik	D030040B21Rik	TSS1098	chr1:16657551-16662278	-	-	0.632405	0.422775	0.842036	OK
Ly96	-	-	Ly96	Ly96	TSS18055	chr1:16688455-16709605	-	-	0.63101	0	1.28912	OK
Tmem70	-	-	Tmem70	Tmem70	TSS17945	chr1:16665190-16678275	-	-	10.3632	9.19358	11.5328	OK
Gdap1	-	-	Gdap1	Gdap1	TSS17565	chr1:17145372-17164270	-	-	0	0	0	OK
Jph1	-	-	Jph1	Jph1	TSS1196	chr1:16994939-17097889	-	-	0.170269	0.0899506	0.250588	OK
Pi15	-	-	Pi15	Pi15	TSS6919	chr1:17601900-17630939	-	-	0.464828	0.353848	0.575808	OK
Defb44-ps	-	-	Defb44-ps	Defb44-ps	TSS6955	chr1:18210052-18223564	-	-	0	0	0	OK
Crisp4	-	-	Crisp4	Crisp4	TSS13429	chr1:18115190-18137051	-	-	0	0	0	OK
Defb18	-	-	Defb18	Defb18	TSS12628	chr1:18236472-18237443	-	-	0	0	0	OK
Crispld1	-	-	Crispld1	Crispld1	TSS13601	chr1:17727416-17766207	-	-	1.81032	1.52151	2.09914	OK
Tfap2d	-	-	Tfap2d	Tfap2d	TSS13852	chr1:19103021-19166332	-	-	0	0	0	OK
Defb41	-	-	Defb41	Defb41	TSS25722	chr1:18250977-18265138	-	-	0	0	0	OK
Gm15386	-	-	Gm15386	Gm15386	TSS25722	chr1:18260523-18265138	-	-	0	0	0	OK
Rpl7	-	-	Rpl7	Rpl7	TSS14339	chr1:16101295-16104433	-	-	575.769	563.845	587.693	OK
Tfap2b	-	-	Tfap2b	Tfap2b	TSS4048,TSS4456	chr1:19208913-19238845	-	-	0.0522726	0.00207586	0.102469	OK
Il17a	-	-	Il17a	Il17a	TSS10632	chr1:20730904-20734496	-	-	0	0	0	OK
Il17f	-	-	Il17f	Il17f	TSS21228	chr1:20777145-20784270	-	-	0	0	0	OK
Mir133b	-	-	Mir133b	Mir133b	TSS965	chr1:20682768-20682887	-	-	0	0	0	OK
Pkhd1	-	-	Pkhd1	Pkhd1	TSS22151	chr1:20057778-20618057	-	-	0	0	0	OK
4930486I03Rik	-	-	4930486I03Rik	4930486I03Rik	TSS7857	chr1:20356453-20392300	-	-	0	0	0	OK
Mir206	-	-	Mir206	Mir206	TSS367	chr1:20679009-20679082	-	-	0	0	0	OK
6720483E21Rik	-	-	6720483E21Rik	6720483E21Rik	TSS10785	chr1:20888649-20890473	-	-	0.142602	0	0.307265	OK
Paqr8	-	-	Paqr8	Paqr8	TSS18237	chr1:20890621-20938756	-	-	1.88997	1.60639	2.17356	OK
Efhc1	-	-	Efhc1	Efhc1	TSS12264	chr1:20951625-20990841	-	-	0.108637	0.0114691	0.205804	OK
Gm4956	-	-	Gm4956	Gm4956	TSS21987	chr1:21285245-21298312	-	-	0	0	0	OK
Tram2	-	-	Tram2	Tram2	TSS11268	chr1:21001396-21079225	-	-	2.90031	2.24161	3.559	OK
Khdc1b	-	-	Khdc1b	Khdc1b	TSS17613	chr1:21383555-21386384	-	-	0	0	0	OK
Khdc1a	-	-	Khdc1a	Khdc1a	TSS23354	chr1:21349676-21352199	-	-	0.0124689	0	0.0623446	OK
Tmem14a	-	-	Tmem14a	Tmem14a	TSS3979	chr1:21218574-21230167	-	-	0.921212	0.506629	1.33579	OK
Gsta3	-	-	Gsta3	Gsta3	TSS6439	chr1:21240584-21265575	-	-	0.0371786	0	0.171193	OK
Mcm3	-	-	Mcm3	Mcm3	TSS19691	chr1:20803013-20820213	-	-	46.6262	44.8861	48.3663	OK
Khdc1c	-	-	Khdc1c	Khdc1c	TSS21688	chr1:21368330-21369743	-	-	0.0340164	0	0.170082	OK
Rims1	-	-	Rims1	Rims1	TSS19444	chr1:22288421-22432843	-	-	0	0	0	OK
Rims1	-	-	Rims1	Rims1	TSS20798	chr1:22468190-22805724	-	-	0	0	0	OK
4933415F23Rik	-	-	4933415F23Rik	4933415F23Rik	TSS18779	chr1:23100473-23102253	-	-	0	0	0	OK
Kcnq5	-	-	Kcnq5	Kcnq5	TSS2359	chr1:21398402-21961942	-	-	0.842443	0.688735	0.99615	OK
Mir30c-2	-	-	Mir30c-2	Mir30c-2	TSS14834	chr1:23291700-23291784	-	-	0	0	0	OK
Mir30a	-	-	Mir30a	Mir30a	TSS11926	chr1:23272268-23272339	-	-	0	0	0	OK
Ogfrl1	-	-	Ogfrl1	Ogfrl1	TSS17914	chr1:23366423-23383175	-	-	9.01801	8.43122	9.60479	OK
1110058L19Rik	-	-	1110058L19Rik	1110058L19Rik	TSS23434	chr1:23995938-24005640	-	-	8.27553	6.49679	10.0543	OK
Col19a1	-	-	Col19a1	Col19a1	TSS8678	chr1:24257682-24587437	-	-	0	0	0	OK
Col9a1	-	-	Col9a1	Col9a1	TSS13691,TSS18541	chr1:24177609-24252738	-	-	0	0	0	OK
Fam135a	-	-	Fam135a	Fam135a	TSS4132	chr1:24010757-24100341	-	-	0.145997	0.0822784	0.209715	OK
B3gat2	-	-	B3gat2	B3gat2	TSS26240	chr1:23761925-23847858	-	-	0.125873	0.0502329	0.201514	OK
Smap1	-	-	Smap1	Smap1	TSS10625,TSS23968	chr1:23844824-23922381	-	-	9.01682	8.07474	9.9589	OK
4931408C20Rik	-	-	4931408C20Rik	4931408C20Rik	TSS12130	chr1:26681800-26687460	-	-	0	0	0	OK
Lmbrd1	-	-	Lmbrd1	Lmbrd1	TSS25075	chr1:24678543-24766301	-	-	2.11511	1.84379	2.38643	OK
Gm597	-	-	Gm597	Gm597	TSS24316	chr1:28776121-28780252	-	-	0	0	0	OK
Mir6342	-	-	Mir6342	Mir6342	TSS6991	chr1:29421487-29421612	-	-	0	0	0	OK
Bai3	-	-	Bai3	Bai3	TSS19945	chr1:25067475-25829707	-	-	0	0	0	OK
Gm20172	-	-	Gm20172	Gm20172	TSS27058	chr1:25276403-25277954	-	-	0.580767	0.306483	0.855052	OK
Pih1d3	-	-	Pih1d3	Pih1d3	TSS20401	chr1:31222838-31224287	-	-	0	0	0	OK
Phf3	-	-	Phf3	Phf3	TSS15187	chr1:30802341-30863256	-	-	8.27985	7.83356	8.72615	OK
Gm4850	-	-	Gm4850	Gm4850	TSS5406	chr1:31264846-31268061	-	-	0	0	0	OK
4931428L18Rik	-	-	4931428L18Rik	4931428L18Rik	TSS24616	chr1:31141077-31222656	-	-	0.0978454	0	0.267318	OK
Lgsn	-	-	Lgsn	Lgsn	TSS17477	chr1:31176434-31204725	-	-	0.0256277	0	0.0989529	OK
Ptp4a1	-	-	Ptp4a1	Ptp4a1	TSS3885	chr1:30940302-30949755	-	-	1.95659	1.56975	2.34343	OK
Gm13363	-	-	Gm13363	Gm13363	TSS17036	chr1:30941591-30949710	-	-	14.3557	13.1448	15.5665	OK
Khdrbs2	-	-	Khdrbs2	Khdrbs2	TSS18322	chr1:32172805-32657738	-	-	0	0	0	OK
Gm9839	-	-	Gm9839	Gm9839	TSS6419	chr1:32519562-32520999	-	-	0.0176567	0	0.0882834	OK
Gm5415	-	-	Gm5415	Gm5415	TSS6637	chr1:32543545-32547293	-	-	0.0348104	0	0.0807697	OK
1700001G17Rik	-	-	1700001G17Rik	1700001G17Rik	TSS14962	chr1:33669823-33670712	-	-	0.762762	0.320711	1.20481	OK
Prim2	-	-	Prim2	Prim2	TSS17224	chr1:33453807-33669794	-	-	9.31277	8.35183	10.2737	OK
Rab23	-	-	Rab23	Rab23	TSS22271,TSS7089	chr1:33719895-33742564	-	-	0.73021	0.549258	0.911163	OK
Bag2	-	-	Bag2	Bag2	TSS16705	chr1:33745483-33757750	-	-	8.37856	7.42093	9.33618	OK
Bend6	-	-	Bend6	Bend6	TSS6964	chr1:33852051-33907621	-	-	0	0	0	OK
Gm15455	-	-	Gm15455	Gm15455	TSS25986	chr1:33835898-33838914	-	-	1.98198	1.63161	2.33235	OK
Zfp451	-	-	Zfp451	Zfp451	TSS4473	chr1:33761540-33814595	-	-	6.53702	5.82796	7.24608	OK
Mir5103	-	-	Mir5103	Mir5103	TSS15271	chr1:34433120-34433199	-	-	0	0	0	OK
Ccdc115	-	-	Ccdc115	Ccdc115	TSS13233	chr1:34436669-34439672	-	-	10.8781	9.74844	12.0078	OK
Imp4	-	-	Imp4	Imp4	TSS10932	chr1:34439828-34445747	-	-	12.264	11.2287	13.2994	OK
Prss39	-	-	Prss39	Prss39	TSS1300	chr1:34498429-34503062	-	-	0.250718	0.0460075	0.455427	OK
Prss40	-	-	Prss40	Prss40	TSS17513	chr1:34552330-34560943	-	-	0	0	0	OK
Amer3	-	-	Amer3	Amer3	TSS9606	chr1:34579692-34590944	-	-	0	0	0	OK
AA619741	-	-	AA619741	AA619741	TSS9621	chr1:34633534-34636210	-	-	0	0	0	OK
Ptpn18	-	-	Ptpn18	Ptpn18	TSS1582	chr1:34459745-34473779	-	-	16.0935	14.65	17.5369	OK
Cfc1	-	-	Cfc1	Cfc1	TSS13448	chr1:34535647-34544311	-	-	0.20883	0	0.417762	OK
Arhgef4	-	-	Arhgef4	Arhgef4	TSS16496	chr1:34801721-34812754	-	-	1.63064	1.2938	1.96749	OK
Dst	-	-	Dst	Dst	TSS11909,TSS4565,TSS6091	chr1:33908224-34308662	-	-	1.97674	1.82105	2.13244	OK
Mir6896	-	-	Mir6896	Mir6896	TSS16952	chr1:34117358-34117431	-	-	0	0	0	OK
Mir7669	-	-	Mir7669	Mir7669	TSS3680	chr1:35522613-35522633	-	-	0	0	0	OK
Plekhb2	-	-	Plekhb2	Plekhb2	TSS26918	chr1:34849958-34879585	-	-	8.07567	7.32228	8.82906	OK
Hs6st1	-	-	Hs6st1	Hs6st1	TSS19336	chr1:36068399-36106446	-	-	7.22184	6.61558	7.82811	OK
Fam168b	-	-	Fam168b	Fam168b	TSS6124	chr1:34813217-34843050	-	-	21.0683	19.9548	22.1817	OK
Neurl3	-	-	Neurl3	Neurl3	TSS5739	chr1:36264601-36273425	-	-	6.67125	5.96604	7.37646	OK
Uggt1	-	-	Uggt1	Uggt1	TSS25686	chr1:36140027-36244302	-	-	6.271	5.91845	6.62354	OK
Mir6897	-	-	Mir6897	Mir6897	TSS14789	chr1:36144251-36144313	-	-	0	0	0	OK
Fer1l5	-	-	Fer1l5	Fer1l5	TSS3039	chr1:36372290-36422110	-	-	0.178041	0.10676	0.249322	OK
Arid5a	-	-	Arid5a	Arid5a	TSS14384	chr1:36307732-36324029	-	-	3.5164	3.15684	3.87597	OK
Lman2l	-	-	Lman2l	Lman2l	TSS23748	chr1:36423185-36445239	-	-	5.49386	4.79396	6.19376	OK
Kansl3	-	-	Kansl3	Kansl3	TSS4297	chr1:36335729-36369181	-	-	7.63615	7.08715	8.18515	OK
Mir6898	-	-	Mir6898	Mir6898	TSS8700	chr1:36348681-36348758	-	-	0	0	0	OK
Cnnm4	-	-	Cnnm4	Cnnm4	TSS25816	chr1:36471596-36508776	-	-	2.45158	2.13367	2.7695	OK
Ankrd39	-	-	Ankrd39	Ankrd39	TSS11988	chr1:36538172-36547201	-	-	2.7523	2.20169	3.30292	OK
Ankrd23	-	-	Ankrd23	Ankrd23	TSS25640	chr1:36530533-36535729	-	-	1.91583	1.47685	2.3548	OK
Cnnm3	-	-	Cnnm3	Cnnm3	TSS8287	chr1:36511875-36528237	-	-	4.42719	3.98945	4.86493	OK
Sema4c	-	-	Sema4c	Sema4c	TSS15283	chr1:36548639-36558381	-	-	1.29308	1.04306	1.54309	OK
Fam178b	-	-	Fam178b	Fam178b	TSS16734,TSS8181	chr1:36562695-36683183	-	-	0.0632428	0	0.22026	OK
4933424G06Rik	-	-	4933424G06Rik	4933424G06Rik	TSS11858	chr1:36714537-36757960	-	-	0	0	0	OK
Cox5b	-	-	Cox5b	Cox5b	TSS11223	chr1:36691486-36693388	-	-	151.138	142.633	159.644	OK
Zap70	-	-	Zap70	Zap70	TSS20203,TSS26476,TSS26958,TSS407	chr1:36761797-36782820	-	-	0.229057	0.0528859	0.405229	OK
Actr1b	-	-	Actr1b	Actr1b	TSS26537	chr1:36699201-36709925	-	-	11.9024	10.8422	12.9627	OK
Cnga3	-	-	Cnga3	Cnga3	TSS14630,TSS23076	chr1:37218277-37263384	-	-	0.131636	0.0410574	0.222214	OK
Tmem131	-	-	Tmem131	Tmem131	TSS26855	chr1:36792188-36939527	-	-	6.91836	6.47934	7.35737	OK
Inpp4a	-	-	Inpp4a	Inpp4a	TSS15988,TSS9214	chr1:37299837-37410740	-	-	1.92749	1.65882	2.19617	OK
Unc50	-	-	Unc50	Unc50	TSS4906	chr1:37430171-37439124	-	-	8.39829	7.2787	9.51788	OK
Coa5	-	-	Coa5	Coa5	TSS17917	chr1:37417084-37430103	-	-	12.3019	11.5298	13.0739	OK
2010300C02Rik	-	-	2010300C02Rik	2010300C02Rik	TSS1360	chr1:37611675-37719811	-	-	0.0733201	0.0178953	0.128745	OK
Lipt1	-	-	Lipt1	Lipt1	TSS6911	chr1:37872205-37876298	-	-	1.19247	0.796341	1.58861	OK
Mitd1	-	-	Mitd1	Mitd1	TSS17413	chr1:37878889-37890411	-	-	5.35239	4.39615	6.30863	OK
Tsga10	-	-	Tsga10	Tsga10	TSS14469,TSS16328,TSS25580	chr1:37754571-37865298	-	-	0.414465	0.235513	0.593418	OK
Lyg1	-	-	Lyg1	Lyg1	TSS24100	chr1:37946737-37957759	-	-	0	0	0	OK
Lyg2	-	-	Lyg2	Lyg2	TSS13560	chr1:37905922-37916493	-	-	0	0	0	OK
Mrpl30	-	-	Mrpl30	Mrpl30	TSS3195	chr1:37890552-37898333	-	-	30.4874	27.1663	33.8085	OK
Mgat4a	-	-	Mgat4a	Mgat4a	TSS14301,TSS3670	chr1:37439339-37541016	-	-	2.38504	2.12011	2.64998	OK
4930594C11Rik	-	-	4930594C11Rik	4930594C11Rik	TSS22751	chr1:37485850-37488605	-	-	0.724527	0.49927	0.949784	OK
Txndc9	-	-	Txndc9	Txndc9	TSS26506	chr1:37983866-37997208	-	-	3.76727	3.37885	4.15569	OK
Eif5b	-	-	Eif5b	Eif5b	TSS15741	chr1:37998009-38055579	-	-	11.0102	10.3291	11.6912	OK
Rev1	-	-	Rev1	Rev1	TSS19318	chr1:38052785-38129662	-	-	4.78551	4.28683	5.28418	OK
Chst10	-	-	Chst10	Chst10	TSS12664	chr1:38863872-38898160	-	-	0.746855	0.534216	0.959493	OK
Lonrf2	-	-	Lonrf2	Lonrf2	TSS24380	chr1:38794508-38821215	-	-	0.0804177	0.0268059	0.134029	OK
Mir6349	-	-	Mir6349	Mir6349	TSS25844	chr1:39186895-39186992	-	-	0	0	0	OK
Nms	-	-	Nms	Nms	TSS18952	chr1:38939148-38950276	-	-	0	0	0	OK
Pdcl3	-	-	Pdcl3	Pdcl3	TSS12840	chr1:38987813-38997236	-	-	7.13129	6.20568	8.0569	OK
Npas2	-	-	Npas2	Npas2	TSS14741	chr1:39194271-39363240	-	-	0.240925	0.138194	0.343655	OK
Aff3	-	-	Aff3	Aff3	TSS18862,TSS9529	chr1:38175990-38664955	-	-	16.9775	16.0185	17.9365	OK
Snord89	-	-	Snord89	Snord89	TSS11440	chr1:39548746-39548840	-	-	0	0	0	OK
Cnot11	-	-	Cnot11	Cnot11	TSS6995	chr1:39535801-39546877	-	-	6.29163	5.68051	6.90275	OK
Gm3646	-	-	Gm3646	Gm3646	TSS18553	chr1:39804140-39805332	-	-	0	0	0	OK
Rfx8	-	-	Rfx8	Rfx8	TSS10181	chr1:39665300-39720989	-	-	0.0969744	0	0.193996	OK
Creg2	-	-	Creg2	Creg2	TSS23412	chr1:39618405-39651182	-	-	0.0753861	0.0261668	0.124605	OK
1700066B17Rik	-	-	1700066B17Rik	1700066B17Rik	TSS7387	chr1:39842427-39847330	-	-	0	0	0	OK
Rnf149	-	-	Rnf149	Rnf149	TSS19397	chr1:39551295-39577347	-	-	7.04866	6.30122	7.79609	OK
Gm16894	-	-	Gm16894	Gm16894	TSS14495	chr1:40076211-40085851	-	-	0.332882	0.0351433	0.630621	OK
Il1r2	-	-	Il1r2	Il1r2	TSS13744	chr1:40084767-40125226	-	-	0.45833	0.192709	0.72395	OK
Il1rl2	-	-	Il1rl2	Il1rl2	TSS1545	chr1:40324626-40365471	-	-	1.22195	0.871576	1.57233	OK
Il1r1	-	-	Il1r1	Il1r1	TSS10568,TSS5226	chr1:40225079-40316177	-	-	4.05721	3.62722	4.48721	OK
Il1rl1	-	-	Il1rl1	Il1rl1	TSS10900,TSS11883	chr1:40439648-40465414	-	-	2.34589	2.02336	2.66842	OK
Il18r1	-	-	Il18r1	Il18r1	TSS1381,TSS18297,TSS19786	chr1:40465551-40500854	-	-	0.710042	0.507754	0.912329	OK
Slc9a4	-	-	Slc9a4	Slc9a4	TSS18098	chr1:40580226-40630731	-	-	0	0	0	OK
Tmem182	-	-	Tmem182	Tmem182	TSS12768	chr1:40805600-40855267	-	-	0	0	0	OK
Slc9a2	-	-	Slc9a2	Slc9a2	TSS17655	chr1:40681711-40768885	-	-	0.18534	0.0862716	0.284408	OK
4930448I06Rik	-	-	4930448I06Rik	4930448I06Rik	TSS19992	chr1:41167559-41181252	-	-	0	0	0	OK
Il18rap	-	-	Il18rap	Il18rap	TSS2486	chr1:40515361-40551705	-	-	3.69895	3.32813	4.06978	OK
Mfsd9	-	-	Mfsd9	Mfsd9	TSS3587	chr1:40772039-40790657	-	-	0.251088	0.129292	0.372884	OK
Pou3f3os	-	-	Pou3f3os	Pou3f3os	TSS18948	chr1:42648199-42694825	-	-	0	0	0	OK
2610207O16Rik	-	-	2610207O16Rik	2610207O16Rik	TSS7226	chr1:42707062-42713454	-	-	0	0	0	OK
Pou3f3	-	-	Pou3f3	Pou3f3	TSS16207	chr1:42697145-42700209	-	-	0	0	0	OK
Map4k4	-	-	Map4k4	Map4k4	TSS22248	chr1:39900912-40026310	-	-	13.6885	12.8771	14.4998	OK
2900092D14Rik	-	-	2900092D14Rik	2900092D14Rik	TSS22393	chr1:42700335-42703176	-	-	0.0705043	0	0.151281	OK
Gpr45	-	-	Gpr45	Gpr45	TSS15427	chr1:42952871-43035449	-	-	0.0238193	0	0.0575518	OK
Mrps9	-	-	Mrps9	Mrps9	TSS22656	chr1:42851232-42905683	-	-	13.4029	12.0096	14.7961	OK
Rpl31	-	-	Rpl31	Rpl31	TSS16203	chr1:39367850-39371910	-	-	403.45	384.698	422.201	OK
Tbc1d8	-	-	Tbc1d8	Tbc1d8	TSS23294	chr1:39371495-39478747	-	-	3.01245	2.63552	3.38937	OK
AI597479	-	-	AI597479	AI597479	TSS3654	chr1:43098709-43115946	-	-	2.98487	2.57852	3.39122	OK
Tgfbrap1	-	-	Tgfbrap1	Tgfbrap1	TSS6473	chr1:43047268-43098622	-	-	2.81625	2.51104	3.12146	OK
Fhl2	-	-	Fhl2	Fhl2	TSS11689,TSS2043	chr1:43123070-43196761	-	-	0.251266	0.0358231	0.46671	OK
1500015O10Rik	-	-	1500015O10Rik	1500015O10Rik	TSS2656	chr1:43730601-43742564	-	-	0	0	0	OK
Nck2	-	-	Nck2	Nck2	TSS13326	chr1:43445750-43570518	-	-	3.30245	2.82374	3.78117	OK
Uxs1	-	-	Uxs1	Uxs1	TSS10223	chr1:43750230-43827708	-	-	12.0057	10.5889	13.4226	OK
Mettl21c	-	-	Mettl21c	Mettl21c	TSS4114	chr1:44009407-44020006	-	-	0.0493664	0	0.148099	OK
Tex30	-	-	Tex30	Tex30	TSS1309	chr1:44086616-44102388	-	-	8.98731	7.75175	10.2229	OK
Tpp2	-	-	Tpp2	Tpp2	TSS2900	chr1:43934006-44002971	-	-	7.00389	6.4776	7.53019	OK
Bivm	-	-	Bivm	Bivm	TSS5736	chr1:44119967-44144771	-	-	1.79753	1.4926	2.10246	OK
Kdelc1	-	-	Kdelc1	Kdelc1	TSS21672	chr1:44106545-44118773	-	-	4.99085	4.33621	5.64549	OK
Ercc5	-	-	Ercc5	Ercc5	TSS7371	chr1:44147743-44181260	-	-	2.4139	2.07728	2.75052	OK
Col3a1	-	-	Col3a1	Col3a1	TSS16874	chr1:45311537-45349706	-	-	0	0	0	OK
Col5a2	-	-	Col5a2	Col5a2	TSS21959	chr1:45374330-45503282	-	-	0	0	0	OK
Gulp1	-	-	Gulp1	Gulp1	TSS19956	chr1:44551670-44796836	-	-	0.408399	0.247606	0.569191	OK
4930521E06Rik	-	-	4930521E06Rik	4930521E06Rik	TSS21454	chr1:44739674-44744949	-	-	0	0	0	OK
Mettl21e	-	-	Mettl21e	Mettl21e	TSS20634	chr1:44204069-44218931	-	-	2.2461	1.88309	2.6091	OK
Gm4776	-	-	Gm4776	Gm4776	TSS25924	chr1:46020414-46030437	-	-	0	0	0	OK
Wdr75	-	-	Wdr75	Wdr75	TSS3140	chr1:45795500-45823613	-	-	9.52924	8.69166	10.3668	OK
Slc40a1	-	-	Slc40a1	Slc40a1	TSS26571	chr1:45908069-45925594	-	-	2.8653	2.4661	3.2645	OK
Dnah7b	-	-	Dnah7b	Dnah7b	TSS8292	chr1:46066737-46373550	-	-	0.0053915	0	0.0171497	OK
Mir6350	-	-	Mir6350	Mir6350	TSS343	chr1:47467020-47467125	-	-	0	0	0	OK
Slc39a10	-	-	Slc39a10	Slc39a10	TSS3304	chr1:46807543-46853509	-	-	3.76196	3.39083	4.13309	OK
Tmeff2	-	-	Tmeff2	Tmeff2	TSS23647	chr1:50927522-51187270	-	-	0	0	0	OK
Nabp1	-	-	Nabp1	Nabp1	TSS13457	chr1:51469487-51478399	-	-	1.73571	1.39596	2.07547	OK
9330175M20Rik	-	-	9330175M20Rik	9330175M20Rik	TSS22433	chr1:51218385-51333779	-	-	0	0	0	OK
Sdpr	-	-	Sdpr	Sdpr	TSS21183	chr1:51289125-51302960	-	-	0.977434	0.727405	1.22746	OK
Myo1b	-	-	Myo1b	Myo1b	TSS22195	chr1:51749757-51915978	-	-	0.00930891	0	0.0415544	OK
Stat4	-	-	Stat4	Stat4	TSS14245	chr1:52008243-52107184	-	-	6.49126	5.8532	7.12932	OK
Stat1	-	-	Stat1	Stat1	TSS14254,TSS4347	chr1:52119437-52161865	-	-	7.19106	6.60687	7.77524	OK
Nab1	-	-	Nab1	Nab1	TSS19631	chr1:52455848-52500448	-	-	4.37862	3.98105	4.7762	OK
Tmem194b	-	-	Tmem194b	Tmem194b	TSS2972	chr1:52630704-52651919	-	-	3.68812	3.21848	4.15777	OK
Gls	-	-	Gls	Gls	TSS12394	chr1:52163449-52233232	-	-	11.5658	10.7877	12.3438	OK
Mfsd6	-	-	Mfsd6	Mfsd6	TSS10807	chr1:52656304-52727318	-	-	2.29722	1.97907	2.61537	OK
Inpp1	-	-	Inpp1	Inpp1	TSS25629	chr1:52789419-52817688	-	-	4.32641	3.63363	5.01919	OK
Mstn	-	-	Mstn	Mstn	TSS5963	chr1:53061662-53068079	-	-	0	0	0	OK
1700019D03Rik	-	-	1700019D03Rik	1700019D03Rik	TSS3310	chr1:52925126-52952840	-	-	0	0	0	OK
1700019A02Rik	-	-	1700019A02Rik	1700019A02Rik	TSS17732	chr1:53158576-53187617	-	-	0	0	0	OK
Hibch	-	-	Hibch	Hibch	TSS20405	chr1:52845045-52920860	-	-	5.71844	4.89367	6.54322	OK
Pms1	-	-	Pms1	Pms1	TSS21503	chr1:53189188-53296996	-	-	2.2649	1.89129	2.63852	OK
Ormdl1	-	-	Ormdl1	Ormdl1	TSS15250	chr1:53297094-53310245	-	-	5.01178	4.27361	5.74995	OK
Osgepl1	-	-	Osgepl1	Osgepl1	TSS7215	chr1:53313623-53326342	-	-	2.17571	1.69269	2.65873	OK
Asnsd1	-	-	Asnsd1	Asnsd1	TSS20853	chr1:53344616-53352752	-	-	12.9142	11.4918	14.3366	OK
Dnah7a	-	-	Dnah7a	Dnah7a	TSS19763	chr1:53397001-53706784	-	-	0.00902009	0	0.0234668	OK
Ccdc150	-	-	Ccdc150	Ccdc150	TSS16312	chr1:54250682-54368727	-	-	0.0483393	0	0.096702	OK
Stk17b	-	-	Stk17b	Stk17b	TSS9796	chr1:53755511-53785215	-	-	5.83577	5.26075	6.41078	OK
Hecw2	-	-	Hecw2	Hecw2	TSS2606	chr1:53806873-54195034	-	-	0	0	0	OK
Mir7681	-	-	Mir7681	Mir7681	TSS14002	chr1:53849423-53849495	-	-	0	0	0	OK
Pgap1	-	-	Pgap1	Pgap1	TSS2044	chr1:54472999-54557684	-	-	0.00839359	0	0.0202805	OK
Gtf3c3	-	-	Gtf3c3	Gtf3c3	TSS6490	chr1:54397580-54438971	-	-	3.17118	2.72287	3.6195	OK
Ankrd44	-	-	Ankrd44	Ankrd44	TSS14588	chr1:54645339-54926387	-	-	2.8754	2.58494	3.16586	OK
Coq10b	-	-	Coq10b	Coq10b	TSS3212	chr1:55052769-55072702	-	-	1.72897	1.26434	2.1936	OK
Sf3b1	-	-	Sf3b1	Sf3b1	TSS7583	chr1:54985169-55027478	-	-	27.2581	26.3672	28.1491	OK
Rftn2	-	-	Rftn2	Rftn2	TSS24460	chr1:55170159-55226782	-	-	0.576877	0.406472	0.747281	OK
Hspe1	-	-	Hspe1	Hspe1	TSS16777	chr1:55088147-55091317	-	-	125.45	119.207	131.693	OK
Mars2	-	-	Mars2	Mars2	TSS16429	chr1:55237176-55240058	-	-	3.73957	3.23989	4.23925	OK
Boll	-	-	Boll	Boll	TSS12550,TSS24814	chr1:55300068-55363469	-	-	0.210343	0	0.466589	OK
Mob4	-	-	Mob4	Mob4	TSS20013	chr1:55131244-55154899	-	-	5.3336	4.73188	5.93531	OK
Hspd1	-	-	Hspd1	Hspd1	TSS8752	chr1:55077833-55087932	-	-	93.999	91.2103	96.7877	OK
Hsfy2	-	-	Hsfy2	Hsfy2	TSS16609	chr1:56636050-56637451	-	-	0	0	0	OK
9130227L01Rik	-	-	9130227L01Rik	9130227L01Rik	TSS23780	chr1:55931240-55972098	-	-	0.0255825	0	0.0767476	OK
Plcl1	-	-	Plcl1	Plcl1	TSS12573	chr1:55405945-55754285	-	-	0.293675	0.203653	0.383697	OK
4930558J18Rik	-	-	4930558J18Rik	4930558J18Rik	TSS7358	chr1:57359221-57377544	-	-	0.188491	0.0552078	0.321775	OK
9130024F11Rik	-	-	9130024F11Rik	9130024F11Rik	TSS19073	chr1:56971468-56975196	-	-	0.209628	0.020133	0.399122	OK
BC055402	-	-	BC055402	BC055402	TSS3891	chr1:57200644-57214996	-	-	0	0	0	OK
Satb2	-	-	Satb2	Satb2	TSS5039	chr1:56793980-56971334	-	-	0.137576	0.066924	0.208228	OK
1700066M21Rik	-	-	1700066M21Rik	1700066M21Rik	TSS626	chr1:57377619-57385422	-	-	1.25825	0.975306	1.54119	OK
Spats2l	-	-	Spats2l	Spats2l	TSS10858,TSS4690	chr1:57774860-57948397	-	-	0	0	0	OK
Aox1	-	-	Aox1	Aox1	TSS23752	chr1:58029968-58106410	-	-	0	0	0	OK
Aox3	-	-	Aox3	Aox3	TSS5584	chr1:58113135-58200452	-	-	0	0	0	OK
Aox4	-	-	Aox4	Aox4	TSS26922	chr1:58210396-58268596	-	-	0.00913207	0	0.0273962	OK
Kctd18	-	-	Kctd18	Kctd18	TSS11602,TSS6504	chr1:57955100-57970084	-	-	2.68443	2.23283	3.13604	OK
Aox2	-	-	Aox2	Aox2	TSS23533	chr1:58278325-58379264	-	-	0.00952355	0	0.0285707	OK
Tyw5	-	-	Tyw5	Tyw5	TSS5255	chr1:57388243-57406674	-	-	1.88899	1.21211	2.56587	OK
9430016H08Rik	-	-	9430016H08Rik	9430016H08Rik	TSS5822	chr1:57406547-57415958	-	-	5.36013	4.41188	6.30837	OK
Sgol2	-	-	Sgol2	Sgol2	TSS11217,TSS14409	chr1:57985339-58026277	-	-	2.13246	1.84587	2.41904	OK
Bzw1	-	-	Bzw1	Bzw1	TSS9251	chr1:58393135-58406548	-	-	40.5604	38.9212	42.1997	OK
Nif3l1	-	-	Nif3l1	Nif3l1	TSS20599	chr1:58447632-58462276	-	-	4.85092	4.17701	5.52483	OK
Ppil3	-	-	Ppil3	Ppil3	TSS13135	chr1:58430992-58445486	-	-	9.559	8.13412	10.9839	OK
Clk1	-	-	Clk1	Clk1	TSS7406	chr1:58411987-58424088	-	-	33.0696	31.0891	35.0502	OK
Fam126b	-	-	Fam126b	Fam126b	TSS5589	chr1:58522805-58586333	-	-	1.31276	1.14564	1.47989	OK
Ndufb3	-	-	Ndufb3	Ndufb3	TSS26096	chr1:58586598-58595948	-	-	44.7348	39.8374	49.6322	OK
Orc2	-	-	Orc2	Orc2	TSS2974,TSS618	chr1:58462770-58505109	-	-	8.46438	7.76059	9.16817	OK
Gm20257	-	-	Gm20257	Gm20257	TSS2377	chr1:58652640-58655831	-	-	2.1711	1.44124	2.90097	OK
Als2cr12	-	-	Als2cr12	Als2cr12	TSS15306	chr1:58658119-58695989	-	-	0.0634714	0	0.153359	OK
Als2cr11	-	-	Als2cr11	Als2cr11	TSS1158	chr1:59050505-59094900	-	-	0	0	0	OK
Stradb	-	-	Stradb	Stradb	TSS18850	chr1:58973570-58995121	-	-	2.92612	2.43501	3.41723	OK
Trak2	-	-	Trak2	Trak2	TSS10089	chr1:58900449-58973482	-	-	5.75651	5.34659	6.16643	OK
Casp8	-	-	Casp8	Casp8	TSS16804,TSS23105	chr1:58795373-58847503	-	-	15.0526	13.863	16.2421	OK
Tmem237	-	-	Tmem237	Tmem237	TSS10297,TSS6369	chr1:59100592-59120096	-	-	2.0846	1.59218	2.57702	OK
Cflar	-	-	Cflar	Cflar	TSS11019,TSS14759	chr1:58711507-58759203	-	-	7.20525	6.65414	7.75635	OK
Cdk15	-	-	Cdk15	Cdk15	TSS11924	chr1:59256906-59352369	-	-	0	0	0	OK
Gm973	-	-	Gm973	Gm973	TSS17731	chr1:59516263-59634509	-	-	0.269647	0.151964	0.387331	OK
Fzd7	-	-	Fzd7	Fzd7	TSS24197	chr1:59482146-59486955	-	-	2.86496	2.53306	3.19686	OK
Sumo1	-	-	Sumo1	Sumo1	TSS9673	chr1:59639433-59670834	-	-	36.0044	33.4927	38.5161	OK
Mpp4	-	-	Mpp4	Mpp4	TSS10416,TSS1747	chr1:59120934-59163389	-	-	0.203559	0.0761198	0.330998	OK
Als2	-	-	Als2	Als2	TSS17044,TSS26045	chr1:59162755-59237231	-	-	7.74257	7.05521	8.42992	OK
Bmpr2	-	-	Bmpr2	Bmpr2	TSS10443	chr1:59764278-59878081	-	-	1.94844	1.7706	2.12627	OK
Ica1l	-	-	Ica1l	Ica1l	TSS4409	chr1:59989067-60043087	-	-	0.176896	0.082341	0.271451	OK
Fam117b	-	-	Fam117b	Fam117b	TSS9411	chr1:59913005-59985348	-	-	4.70545	4.30821	5.10268	OK
Nop58	-	-	Nop58	Nop58	TSS1795	chr1:59685005-59711510	-	-	49.9179	47.7026	52.1332	OK
Snord70	-	-	Snord70	Snord70	TSS9935	chr1:59691957-59692010	-	-	2357.28	0	7071.83	OK
Snord11	-	-	Snord11	Snord11	TSS13801	chr1:59704807-59704870	-	-	0	0	0	OK
Nbeal1	-	-	Nbeal1	Nbeal1	TSS23243	chr1:60180598-60334705	-	-	0.632789	0.535592	0.729987	OK
Cyp20a1	-	-	Cyp20a1	Cyp20a1	TSS23763	chr1:60343371-60387387	-	-	6.17703	5.25243	7.10164	OK
Cd28	-	-	Cd28	Cd28	TSS26277	chr1:60746387-60773359	-	-	0.127036	0.0534137	0.200659	OK
Raph1	-	-	Raph1	Raph1	TSS7486	chr1:60483184-60566765	-	-	0.293112	0.21628	0.369944	OK
Ctla4	-	-	Ctla4	Ctla4	TSS14219	chr1:60909024-60915832	-	-	0	0	0	OK
Icos	-	-	Icos	Icos	TSS5169	chr1:60977913-61000321	-	-	0.256883	0.135707	0.378058	OK
9530026F06Rik	-	-	9530026F06Rik	9530026F06Rik	TSS2364	chr1:61378431-61395904	-	-	1.17984	0.628121	1.73156	OK
Abi2	-	-	Abi2	Abi2	TSS16526	chr1:60409618-60481163	-	-	4.4214	4.01421	4.82858	OK
Wdr12	-	-	Wdr12	Wdr12	TSS25063,TSS5715,TSS6034	chr1:60076867-60098500	-	-	12.4928	11.5408	13.4447	OK
Carf	-	-	Carf	Carf	TSS21434,TSS5855	chr1:60098246-60153953	-	-	1.58185	1.34785	1.81585	OK
Pard3b	-	-	Pard3b	Pard3b	TSS12047	chr1:61638823-62642284	-	-	1.28981	1.12037	1.45925	OK
Nrp2	-	-	Nrp2	Nrp2	TSS11618	chr1:62703316-62818692	-	-	0.189775	0.109123	0.270426	OK
4930487H11Rik	-	-	4930487H11Rik	4930487H11Rik	TSS19293	chr1:62790917-62794732	-	-	0	0	0	OK
Ino80d	-	-	Ino80d	Ino80d	TSS5196	chr1:63047800-63114267	-	-	6.01669	5.66867	6.36471	OK
Ino80dos	-	-	Ino80dos	Ino80dos	TSS2078,TSS4948	chr1:63114470-63158295	-	-	0.913409	0.57102	1.2558	OK
Ndufs1	-	-	Ndufs1	Ndufs1	TSS6843	chr1:63143591-63176822	-	-	14.3472	13.2443	15.4501	OK
Dytn	-	-	Dytn	Dytn	TSS21210	chr1:63622850-63686927	-	-	0	0	0	OK
Adam23	-	-	Adam23	Adam23	TSS12872	chr1:63445903-63596515	-	-	0.0325666	0	0.0907454	OK
Mdh1b	-	-	Mdh1b	Mdh1b	TSS23174	chr1:63698826-63730318	-	-	0	0	0	OK
Gm13749	-	-	Gm13749	Gm13749	TSS8076	chr1:63964726-63968999	-	-	0	0	0	OK
4933402D24Rik	-	-	4933402D24Rik	4933402D24Rik	TSS1320	chr1:63754908-63769267	-	-	0.11222	0	0.224495	OK
Fastkd2	-	-	Fastkd2	Fastkd2	TSS10774	chr1:63730624-63753385	-	-	3.01788	2.59619	3.43957	OK
Gpr1	-	-	Gpr1	Gpr1	TSS5664	chr1:63182570-63214281	-	-	0.300474	0.119281	0.481667	OK
Zdbf2	-	-	Zdbf2	Zdbf2	TSS15087,TSS23344	chr1:63200357-63314575	-	-	0	0	0	OK
Mir1958	-	-	Mir1958	Mir1958	TSS21863	chr1:63980972-63984483	-	-	0	0	0	OK
Klf7	-	-	Klf7	Klf7	TSS22667	chr1:64035670-64121389	-	-	1.15392	0.732569	1.57527	OK
Mir6899	-	-	Mir6899	Mir6899	TSS3578	chr1:64042437-64042501	-	-	0	0	0	OK
Mettl21a	-	-	Mettl21a	Mettl21a	TSS10109	chr1:64606479-64617168	-	-	1.98077	1.60644	2.3551	OK
Ccnyl1	-	-	Ccnyl1	Ccnyl1	TSS2426	chr1:64691344-64725642	-	-	1.07214	0.805044	1.33923	OK
2810408I11Rik	-	-	2810408I11Rik	2810408I11Rik	TSS25493	chr1:64679868-64690659	-	-	2.48071	1.5594	3.40202	OK
Akr1cl	-	-	Akr1cl	Akr1cl	TSS5805	chr1:65013085-65032748	-	-	0	0	0	OK
Plekhm3	-	-	Plekhm3	Plekhm3	TSS25975	chr1:64789120-64956824	-	-	0.739762	0.615603	0.86392	OK
Eef1b2	-	-	Eef1b2	Eef1b2	TSS25323	chr1:63176830-63180486	-	-	157.755	153.726	161.785	OK
Snora41	-	-	Snora41	Snora41	TSS12904	chr1:63179022-63179135	-	-	0	0	0	OK
Cryge	-	-	Cryge	Cryge	TSS11536	chr1:65048556-65051163	-	-	0	0	0	OK
Crygd	-	-	Crygd	Crygd	TSS8030	chr1:65061837-65063440	-	-	0	0	0	OK
Fzd5	-	-	Fzd5	Fzd5	TSS27044	chr1:64730557-64737750	-	-	0.461592	0.346164	0.577021	OK
Creb1	-	-	Creb1	Creb1	TSS561	chr1:64532803-64604548	-	-	5.84603	5.44472	6.24733	OK
Crygb	-	-	Crygb	Crygb	TSS22314	chr1:65080221-65082290	-	-	0	0	0	OK
Crygc	-	-	Crygc	Crygc	TSS12896	chr1:65071524-65073532	-	-	0	0	0	OK
Cryga	-	-	Cryga	Cryga	TSS19843	chr1:65100388-65103363	-	-	0	0	0	OK
D630023F18Rik	-	-	D630023F18Rik	D630023F18Rik	TSS18274	chr1:65105284-65123214	-	-	0.0219736	0	0.123562	OK
Idh1	-	-	Idh1	Idh1	TSS12461,TSS16233	chr1:65158615-65186479	-	-	3.65717	3.07565	4.23868	OK
Pth2r	-	-	Pth2r	Pth2r	TSS6552	chr1:65311256-65389244	-	-	0	0	0	OK
Crygf	-	-	Crygf	Crygf	TSS4856	chr1:65926521-65928304	-	-	0	0	0	OK
Pikfyve	-	-	Pikfyve	Pikfyve	TSS1652	chr1:65186684-65278696	-	-	1.73954	1.57311	1.90598	OK
Unc80	-	-	Unc80	Unc80	TSS19135	chr1:66468446-66699148	-	-	0	0	0	OK
Map2	-	-	Map2	Map2	TSS15069	chr1:66175328-66442583	-	-	0.0166683	0	0.0459335	OK
Myl1	-	-	Myl1	Myl1	TSS21551,TSS24102	chr1:66924295-66945056	-	-	0	0	0	OK
Acadl	-	-	Acadl	Acadl	TSS4337	chr1:66830838-66863309	-	-	21.6209	20.1383	23.1036	OK
Rpe	-	-	Rpe	Rpe	TSS1958	chr1:66700892-66719805	-	-	5.02541	4.38329	5.66753	OK
Kansl1l	-	-	Kansl1l	Kansl1l	TSS8824	chr1:66719242-66817595	-	-	3.89381	3.48853	4.2991	OK
Cps1	-	-	Cps1	Cps1	TSS22854	chr1:67123026-67231267	-	-	0	0	0	OK
Erbb4	-	-	Erbb4	Erbb4	TSS13276	chr1:68039965-69108059	-	-	0	0	0	OK
Lancl1	-	-	Lancl1	Lancl1	TSS17812,TSS3596	chr1:67000516-67038872	-	-	3.74484	3.33011	4.15956	OK
Vwc2l	-	-	Vwc2l	Vwc2l	TSS4783	chr1:70725714-70885397	-	-	0	0	0	OK
Spag16	-	-	Spag16	Spag16	TSS15555,TSS16440	chr1:69826969-70725132	-	-	0	0	0	OK
Ikzf2	-	-	Ikzf2	Ikzf2	TSS9553	chr1:69531209-69685960	-	-	4.03436	3.756	4.31271	OK
Abca12	-	-	Abca12	Abca12	TSS22759	chr1:71243089-71414910	-	-	0	0	0	OK
Bard1	-	-	Bard1	Bard1	TSS10243	chr1:71027534-71102972	-	-	3.91286	3.55065	4.27507	OK
Gm8883	-	-	Gm8883	Gm8883	TSS2903	chr1:71888111-71891204	-	-	0	0	0	OK
Apol7d	-	-	Apol7d	Apol7d	TSS10456	chr1:71653334-71662843	-	-	0	0	0	OK
Mreg	-	-	Mreg	Mreg	TSS22690	chr1:72159232-72212307	-	-	0	0	0	OK
4933417E11Rik	-	-	4933417E11Rik	4933417E11Rik	TSS11610	chr1:71958997-72005195	-	-	0	0	0	OK
Pecr	-	-	Pecr	Pecr	TSS26899	chr1:72259172-72284314	-	-	4.03899	3.18234	4.89565	OK
Tmem169	-	-	Tmem169	Tmem169	TSS4182	chr1:72284372-72302995	-	-	0	0	0	OK
Fn1	-	-	Fn1	Fn1	TSS16113	chr1:71585472-71653234	-	-	0.166837	0.0979215	0.235753	OK
Xrcc5	-	-	Xrcc5	Xrcc5	TSS23685	chr1:72307420-72394953	-	-	7.55313	6.80524	8.30102	OK
March4	-	-	2014-03-04	2014-03-04	TSS3543	chr1:72427111-72536564	-	-	0.170786	0.0833306	0.258241	OK
Atic	-	-	Atic	Atic	TSS6767	chr1:71557155-71579403	-	-	35.8173	34.2075	37.4272	OK
Ankar	-	-	Ankar	Ankar	TSS6997	chr1:72642979-72700564	-	-	0	0	0	OK
Smarcal1	-	-	Smarcal1	Smarcal1	TSS6799	chr1:72583250-72636790	-	-	2.7619	2.49009	3.03371	OK
Igfbp2	-	-	Igfbp2	Igfbp2	TSS4702	chr1:72824479-72852471	-	-	0	0	0	OK
Igfbp5	-	-	Igfbp5	Igfbp5	TSS8572	chr1:72858064-72874865	-	-	0.015413	0	0.0372407	OK
6030407O03Rik	-	-	6030407O03Rik	6030407O03Rik	TSS23728	chr1:73618380-73864466	-	-	0	0	0	OK
Tnp1	-	-	Tnp1	Tnp1	TSS5090	chr1:73015074-73015899	-	-	0	0	0	OK
Pinc	-	-	Pinc	Pinc	TSS6366	chr1:73391384-73407569	-	-	0	0	0	OK
D530049I02Rik	-	-	D530049I02Rik	D530049I02Rik	TSS11567	chr1:73398967-73430779	-	-	0	0	0	OK
1700027A15Rik	-	-	1700027A15Rik	1700027A15Rik	TSS20515,TSS25126	chr1:73016035-73025508	-	-	0	0	0	OK
Rpl37a	-	-	Rpl37a	Rpl37a	TSS26961	chr1:72711259-72713813	-	-	639.329	622.224	656.434	OK
Rufy4	-	-	Rufy4	Rufy4	TSS9285	chr1:74125540-74148230	-	-	0.352129	0.170454	0.533804	OK
Cxcr1	-	-	Cxcr1	Cxcr1	TSS23004	chr1:74191785-74194631	-	-	0.331292	0.0808587	0.581725	OK
Cxcr2	-	-	Cxcr2	Cxcr2	TSS5031	chr1:74153993-74161246	-	-	6.00077	5.39346	6.60808	OK
Tns1	-	-	Tns1	Tns1	TSS26431,TSS26434	chr1:73910230-74124449	-	-	7.94165	7.45212	8.43119	OK
Gpbar1	-	-	Gpbar1	Gpbar1	TSS13456	chr1:74278599-74279589	-	-	0	0	0	OK
Catip	-	-	Catip	Catip	TSS5935	chr1:74362107-74369321	-	-	0	0	0	OK
Arpc2	-	-	Arpc2	Arpc2	TSS14838	chr1:74236549-74268213	-	-	86.6765	83.3845	89.9684	OK
Slc11a1	-	-	Slc11a1	Slc11a1	TSS22447	chr1:74375202-74386051	-	-	0.580654	0.357342	0.803967	OK
Aamp	-	-	Aamp	Aamp	TSS5981	chr1:74279839-74284738	-	-	29.6894	27.5671	31.8117	OK
Pnkd	-	-	Pnkd	Pnkd	TSS26453,TSS5693	chr1:74285033-74353692	-	-	11.3372	9.21719	13.4572	OK
Tmbim1	-	-	Tmbim1	Tmbim1	TSS4323	chr1:74288246-74304336	-	-	5.62627	4.93677	6.31577	OK
Ctdsp1	-	-	Ctdsp1	Ctdsp1	TSS4630	chr1:74391608-74397285	-	-	18.2665	17.1499	19.383	OK
Mir26b	-	-	Mir26b	Mir26b	TSS10654	chr1:74394309-74394394	-	-	0	0	0	OK
Bcs1l	-	-	Bcs1l	Bcs1l	TSS20103	chr1:74588360-74592443	-	-	6.32356	5.4864	7.16073	OK
Stk36	-	-	Stk36	Stk36	TSS15936	chr1:74601454-74636893	-	-	0.043282	0.0045694	0.0819946	OK
Rnf25	-	-	Rnf25	Rnf25	TSS20035	chr1:74593751-74601397	-	-	6.88577	5.90671	7.86483	OK
Cyp27a1	-	-	Cyp27a1	Cyp27a1	TSS25614	chr1:74713573-74737890	-	-	0.671458	0.407095	0.935821	OK
Ttll4	-	-	Ttll4	Ttll4	TSS6282	chr1:74661753-74697973	-	-	5.59192	5.09853	6.0853	OK
Wnt6	-	-	Wnt6	Wnt6	TSS15600	chr1:74771891-74785319	-	-	0.140155	0.0257189	0.254591	OK
Cdk5r2	-	-	Cdk5r2	Cdk5r2	TSS22744	chr1:74855028-74857732	-	-	0	0	0	OK
Fev	-	-	Fev	Fev	TSS1983	chr1:74881508-74885408	-	-	0	0	0	OK
Prkag3	-	-	Prkag3	Prkag3	TSS16898	chr1:74738921-74748955	-	-	0.573915	0.376921	0.770909	OK
Wnt10a	-	-	Wnt10a	Wnt10a	TSS14950	chr1:74792018-74804175	-	-	0	0	0	OK
Cryba2	-	-	Cryba2	Cryba2	TSS8829	chr1:74889933-74893143	-	-	0	0	0	OK
Mir375	-	-	Mir375	Mir375	TSS3989	chr1:74900657-74900721	-	-	0	0	0	OK
Ihh	-	-	Ihh	Ihh	TSS6562	chr1:74945317-74951651	-	-	0	0	0	OK
Ccdc108	-	-	Ccdc108	Ccdc108	TSS22963	chr1:74902079-74935599	-	-	0	0	0	OK
Slc23a3	-	-	Slc23a3	Slc23a3	TSS22401	chr1:75125541-75133890	-	-	0.0234852	0	0.0704555	OK
Nhej1	-	-	Nhej1	Nhej1	TSS1838	chr1:74967345-75046639	-	-	1.89898	1.18123	2.61673	OK
Vil1	-	-	Vil1	Vil1	TSS13403	chr1:74409383-74435560	-	-	0	0	0	OK
Usp37	-	-	Usp37	Usp37	TSS653	chr1:74435509-74544286	-	-	4.25952	3.8865	4.63254	OK
Rqcd1	-	-	Rqcd1	Rqcd1	TSS18178	chr1:74506059-74530842	-	-	13.7507	12.8581	14.6434	OK
Plcd4	-	-	Plcd4	Plcd4	TSS17456,TSS6403	chr1:74542888-74565977	-	-	0.0627179	0	0.140994	OK
Zfp142	-	-	Zfp142	Zfp142	TSS12844	chr1:74565127-74588028	-	-	1.88713	1.65853	2.11573	OK
Cnppd1	-	-	Cnppd1	Cnppd1	TSS22254	chr1:75135214-75142368	-	-	10.7565	9.88833	11.6247	OK
Fam134a	-	-	Fam134a	Fam134a	TSS22760	chr1:75142785-75147909	-	-	14.2301	13.1983	15.262	OK
Zfand2b	-	-	Zfand2b	Zfand2b	TSS2350,TSS4997	chr1:75168645-75171626	-	-	6.30096	5.22302	7.37891	OK
Abcb6	-	-	Abcb6	Abcb6	TSS3649	chr1:75171640-75180283	-	-	2.50496	2.10512	2.90479	OK
Atg9a	-	-	Atg9a	Atg9a	TSS20843	chr1:75180860-75192010	-	-	2.86924	2.484	3.25448	OK
Resp18	-	-	Resp18	Resp18	TSS16551	chr1:75272201-75278380	-	-	0	0	0	OK
Ankzf1	-	-	Ankzf1	Ankzf1	TSS12172	chr1:75192159-75199385	-	-	5.46007	4.58823	6.33191	OK
Glb1l	-	-	Glb1l	Glb1l	TSS7919	chr1:75198234-75210778	-	-	3.37927	2.9265	3.83204	OK
Ptprn	-	-	Ptprn	Ptprn	TSS24206	chr1:75247040-75264208	-	-	0.0392149	0	0.0844964	OK
A630095N17Rik	-	-	A630095N17Rik	A630095N17Rik	TSS441,TSS5426	chr1:75220094-75232093	-	-	0.196124	0	0.575043	OK
Dnajb2	-	-	Dnajb2	Dnajb2	TSS17423,TSS4413	chr1:75236422-75245692	-	-	2.32193	1.84409	2.79976	OK
Dnpep	-	-	Dnpep	Dnpep	TSS23746,TSS89	chr1:75308564-75317637	-	-	8.51014	7.48008	9.54019	OK
Des	-	-	Des	Des	TSS2892	chr1:75360291-75368579	-	-	0	0	0	OK
Gm15179	-	-	Gm15179	Gm15179	TSS7037	chr1:75368209-75375015	-	-	0	0	0	OK
Gmppa	-	-	Gmppa	Gmppa	TSS6549	chr1:75435942-75443176	-	-	7.36652	6.36559	8.36745	OK
Speg	-	-	Speg	Speg	TSS13543,TSS22485,TSS26759,TSS9156	chr1:75375296-75432306	-	-	0.393122	0.149487	0.636757	OK
Asic4	-	-	Asic4	Asic4	TSS21066	chr1:75450509-75474340	-	-	0	0	0	OK
Tmem198	-	-	Tmem198	Tmem198	TSS20482	chr1:75479531-75485693	-	-	0	0	0	OK
Chpf	-	-	Chpf	Chpf	TSS5230	chr1:75474568-75479471	-	-	0.361839	0.207146	0.516531	OK
Inha	-	-	Inha	Inha	TSS9871	chr1:75507076-75510354	-	-	0.587929	0.302742	0.873117	OK
Obsl1	-	-	Obsl1	Obsl1	TSS22737	chr1:75485824-75506452	-	-	1.24383	1.04654	1.44111	OK
Stk16	-	-	Stk16	Stk16	TSS1569	chr1:75210828-75215606	-	-	12.0613	11.0951	13.0275	OK
Tuba4a	-	-	Tuba4a	Tuba4a	TSS10293	chr1:75214973-75219253	-	-	38.9024	36.3899	41.415	OK
Gm17751	-	-	Gm17751	Gm17751	TSS2645	chr1:76489132-76502028	-	-	0	0	0	OK
Slc4a3	-	-	Slc4a3	Slc4a3	TSS17884	chr1:75546265-75559431	-	-	0.133595	0.0594898	0.2077	OK
Mir6343	-	-	Mir6343	Mir6343	TSS11151	chr1:76509559-76509643	-	-	0	0	0	OK
Stk11ip	-	-	Stk11ip	Stk11ip	TSS12814	chr1:75521528-75537335	-	-	4.59573	4.15869	5.03276	OK
Pax3	-	-	Pax3	Pax3	TSS5453	chr1:78101266-78197136	-	-	0.071366	0	0.142964	OK
Epha4	-	-	Epha4	Epha4	TSS26846	chr1:77367184-77515088	-	-	0.0426601	0.00782827	0.0774919	OK
Mir6352	-	-	Mir6352	Mir6352	TSS7	chr1:77496652-77496768	-	-	0	0	0	OK
Mogat1	-	-	Mogat1	Mogat1	TSS17090	chr1:78511059-78538173	-	-	0	0	0	OK
Kcne4	-	-	Kcne4	Kcne4	TSS19840	chr1:78816948-78820025	-	-	0	0	0	OK
Scg2	-	-	Scg2	Scg2	TSS14067	chr1:79434668-79440090	-	-	0	0	0	OK
Sgpp2	-	-	Sgpp2	Sgpp2	TSS10433	chr1:78310345-78420286	-	-	0.79268	0.592629	0.99273	OK
Farsb	-	-	Farsb	Farsb	TSS24878	chr1:78417957-78488897	-	-	13.7549	12.5788	14.931	OK
Utp14b	-	-	Utp14b	Utp14b	TSS15244,TSS6613	chr1:78657824-78667601	-	-	2.14067	1.79405	2.48729	OK
Acsl3	-	-	Acsl3	Acsl3	TSS6613	chr1:78657824-78707743	-	-	3.2056	2.79616	3.61503	OK
Ap1s3	-	-	Ap1s3	Ap1s3	TSS17597	chr1:79606875-79671972	-	-	9.99274	9.17608	10.8094	OK
Fam124b	-	-	Fam124b	Fam124b	TSS4539	chr1:80198698-80213944	-	-	0	0	0	OK
Serpine2	-	-	Serpine2	Serpine2	TSS23006	chr1:79794320-79858665	-	-	0.541034	0.314281	0.767788	OK
Wdfy1	-	-	Wdfy1	Wdfy1	TSS19189	chr1:79702261-79761769	-	-	4.77525	3.95261	5.59789	OK
Mrpl44	-	-	Mrpl44	Mrpl44	TSS24004	chr1:79776017-79781445	-	-	11.3493	10.0733	12.6253	OK
1700016L21Rik	-	-	1700016L21Rik	1700016L21Rik	TSS1373	chr1:80445931-80475660	-	-	0	0	0	OK
Cul3	-	-	Cul3	Cul3	TSS10102	chr1:80266817-80340430	-	-	16.7533	15.6751	17.8315	OK
Nyap2	-	-	Nyap2	Nyap2	TSS1181	chr1:81077316-81271651	-	-	0	0	0	OK
Mir6344	-	-	Mir6344	Mir6344	TSS4889	chr1:82131915-82132019	-	-	0	0	0	OK
Irs1	-	-	Irs1	Irs1	TSS575	chr1:82233104-82291439	-	-	0.00486011	0	0.0145803	OK
Col4a3	-	-	Col4a3	Col4a3	TSS7162	chr1:82586920-82722059	-	-	0	0	0	OK
Col4a4	-	-	Col4a4	Col4a4	TSS496	chr1:82450722-82586849	-	-	0.0196451	0	0.0457925	OK
Tm4sf20	-	-	Tm4sf20	Tm4sf20	TSS2912	chr1:82756648-82768456	-	-	0	0	0	OK
Rhbdd1	-	-	Rhbdd1	Rhbdd1	TSS20769,TSS21781	chr1:82316578-82445367	-	-	2.01457	1.67484	2.3543	OK
Mff	-	-	Mff	Mff	TSS15361	chr1:82724917-82752389	-	-	9.01762	8.0379	9.99734	OK
Slc19a3	-	-	Slc19a3	Slc19a3	TSS13069	chr1:83012522-83038448	-	-	0	0	0	OK
Daw1	-	-	Daw1	Daw1	TSS19716	chr1:83159761-83210572	-	-	0	0	0	OK
Ccl20	-	-	Ccl20	Ccl20	TSS21092	chr1:83116765-83119167	-	-	0	0	0	OK
Dock10	-	-	Dock10	Dock10	TSS21239,TSS21800	chr1:80501067-80758553	-	-	11.4824	10.8507	12.1142	OK
Sphkap	-	-	Sphkap	Sphkap	TSS9521	chr1:83255780-83408200	-	-	0	0	0	OK
Agfg1	-	-	Agfg1	Agfg1	TSS4035	chr1:82839482-82896275	-	-	5.92332	5.33025	6.5164	OK
Dner	-	-	Dner	Dner	TSS24121	chr1:84369838-84696221	-	-	0	0	0	OK
Mir5126	-	-	Mir5126	Mir5126	TSS26397	chr1:84695838-84695915	-	-	0	0	0	OK
Pid1	-	-	Pid1	Pid1	TSS3743	chr1:84036292-84284645	-	-	0.123748	0.0302033	0.217293	OK
Mir6353	-	-	Mir6353	Mir6353	TSS24291	chr1:84218848-84218961	-	-	0	0	0	OK
Fbxo36	-	-	Fbxo36	Fbxo36	TSS19320	chr1:84839840-84900486	-	-	0.500471	0.146585	0.854358	OK
Slc16a14	-	-	Slc16a14	Slc16a14	TSS5778	chr1:84906704-84935083	-	-	0	0	0	OK
A530032D15Rik	-	-	A530032D15Rik	A530032D15Rik	TSS14819	chr1:85088138-85109853	-	-	0.69491	0.41508	0.974739	OK
Gm7609	-	-	Gm7609	Gm7609	TSS9943	chr1:85199610-85213762	-	-	4.76057	3.9925	5.52864	OK
C130026I21Rik	-	-	C130026I21Rik	C130026I21Rik	TSS16192	chr1:85246343-85270566	-	-	1.30219	0.922831	1.68155	OK
Trip12	-	-	Trip12	Trip12	TSS792	chr1:84721188-84839304	-	-	10.4513	10.0119	10.8907	OK
Sp100	-	-	Sp100	Sp100	TSS18635	chr1:85650049-85709448	-	-	13.1471	12.0479	14.2463	OK
Mir8096	-	-	Mir8096	Mir8096	TSS13284	chr1:85751947-85752074	-	-	0	0	0	OK
A630001G21Rik	-	-	A630001G21Rik	A630001G21Rik	TSS22836	chr1:85717082-85736606	-	-	5.37984	4.63423	6.12545	OK
9930111H07Rik	-	-	9930111H07Rik	9930111H07Rik	TSS21075	chr1:85775270-85784694	-	-	1.69365	0.997561	2.38974	OK
Sp110	-	-	Sp110	Sp110	TSS14265,TSS23448	chr1:85576898-85603891	-	-	27.0903	25.074	29.1065	OK
Sp140	-	-	Sp140	Sp140	TSS6040	chr1:85600702-85645036	-	-	4.23867	3.65031	4.82704	OK
Cab39	-	-	Cab39	Cab39	TSS19539	chr1:85793446-85851577	-	-	12.0841	11.3125	12.8558	OK
4933407L21Rik	-	-	4933407L21Rik	4933407L21Rik	TSS16447	chr1:85928482-85931756	-	-	0	0	0	OK
Spata3	-	-	Spata3	Spata3	TSS1044	chr1:86021941-86029958	-	-	0	0	0	OK
Gpr55	-	-	Gpr55	Gpr55	TSS10624	chr1:85939536-85961055	-	-	0.0371198	0	0.0896885	OK
2810459M11Rik	-	-	2810459M11Rik	2810459M11Rik	TSS8999	chr1:86045862-86055456	-	-	0.0139311	0	0.0518026	OK
Itm2c	-	-	Itm2c	Itm2c	TSS16369	chr1:85894509-85908698	-	-	10.9811	9.94819	12.014	OK
B3gnt7	-	-	B3gnt7	B3gnt7	TSS809	chr1:86303220-86307305	-	-	0.89232	0.63646	1.14818	OK
Armc9	-	-	Armc9	Armc9	TSS1470,TSS22214	chr1:86154779-86278284	-	-	1.66643	1.28468	2.04819	OK
Psmd1	-	-	Psmd1	Psmd1	TSS25249	chr1:86064618-86139295	-	-	22.1275	21.0006	23.2543	OK
Htr2b	-	-	Htr2b	Htr2b	TSS7805	chr1:86099036-86111970	-	-	0.27971	0.117607	0.441813	OK
Nmur1	-	-	Nmur1	Nmur1	TSS16521	chr1:86386324-86388141	-	-	0	0	0	OK
1700019O17Rik	-	-	1700019O17Rik	1700019O17Rik	TSS5239	chr1:86426328-86428049	-	-	0	0	0	OK
C130036L24Rik	-	-	C130036L24Rik	C130036L24Rik	TSS26311	chr1:86359573-86367964	-	-	0.942984	0.547769	1.3382	OK
Ncl	-	-	Ncl	Ncl	TSS24737	chr1:86344718-86359455	-	-	84.5695	83.1971	85.9419	OK
Snora75	-	-	Snora75	Snora75	TSS11622	chr1:86351169-86351285	-	-	100.451	29.4213	171.48	OK
Mir3535	-	-	Mir3535	Mir3535	TSS13492	chr1:86351980-86352127	-	-	19.3939	0	38.7971	OK
Snord82	-	-	Snord82	Snord82	TSS9210	chr1:86356259-86356327	-	-	0	0	0	OK
Pde6d	-	-	Pde6d	Pde6d	TSS16658	chr1:86543014-86582501	-	-	10.6401	9.17227	12.108	OK
Nppc	-	-	Nppc	Nppc	TSS18420	chr1:86666292-86670573	-	-	0.0519584	0	0.155875	OK
Cops7b	-	-	Cops7b	Cops7b	TSS4224	chr1:86587099-86606500	-	-	4.72577	4.07741	5.37413	OK
Alppl2	-	-	Alppl2	Alppl2	TSS20809	chr1:87086690-87089928	-	-	0	0	0	OK
Alpi	-	-	Alpi	Alpi	TSS11851	chr1:87098001-87101606	-	-	0	0	0	OK
Akp3	-	-	Akp3	Akp3	TSS9981	chr1:87125007-87127912	-	-	0	0	0	OK
Ecel1	-	-	Ecel1	Ecel1	TSS19792,TSS26531	chr1:87147654-87156356	-	-	0	0	0	OK
Chrnd	-	-	Chrnd	Chrnd	TSS16313	chr1:87190596-87200070	-	-	0.0105135	0	0.042054	OK
Prss56	-	-	Prss56	Prss56	TSS19	chr1:87183492-87188404	-	-	0	0	0	OK
Dis3l2	-	-	Dis3l2	Dis3l2	TSS5464	chr1:86703803-87050097	-	-	4.98681	4.39854	5.57508	OK
Chrng	-	-	Chrng	Chrng	TSS20676	chr1:87205810-87211835	-	-	0.025359	0	0.0760771	OK
Efhd1	-	-	Efhd1	Efhd1	TSS5567	chr1:87264363-87310791	-	-	0.108786	0	0.217624	OK
Eif4e2	-	-	Eif4e2	Eif4e2	TSS27005,TSS6960	chr1:87213913-87240488	-	-	14.9557	13.7223	16.1891	OK
3110079O15Rik	-	-	3110079O15Rik	3110079O15Rik	TSS74	chr1:87470263-87475459	-	-	0	0	0	OK
Ngef	-	-	Ngef	Ngef	TSS25478,TSS6432	chr1:87476828-87573870	-	-	0	0	0	OK
Neu2	-	-	Neu2	Neu2	TSS12652,TSS19700,TSS360	chr1:87574026-87597840	-	-	0	0	0	OK
Gigyf2	-	-	Gigyf2	Gigyf2	TSS20827	chr1:87326997-87450810	-	-	9.12796	8.53048	9.72544	OK
Kcnj13	-	-	Kcnj13	Kcnj13	TSS6721	chr1:87386283-87394729	-	-	0.418301	0.166056	0.670546	OK
Sag	-	-	Sag	Sag	TSS6250	chr1:87803679-87845157	-	-	0.0862776	0	0.185902	OK
Atg16l1	-	-	Atg16l1	Atg16l1	TSS16736	chr1:87756010-87792428	-	-	4.31152	3.76949	4.85354	OK
Scarna6	-	-	Scarna6	Scarna6	TSS22571	chr1:87784570-87784818	-	-	3.79639	0.400796	7.19199	OK
Inpp5d	-	-	Inpp5d	Inpp5d	TSS7119	chr1:87620311-87720508	-	-	19.9777	18.9906	20.9648	OK
Usp40	-	-	Usp40	Usp40	TSS5599	chr1:87945120-88008551	-	-	2.02255	1.74422	2.30088	OK
Dgkd	-	-	Dgkd	Dgkd	TSS13732	chr1:87853286-87944489	-	-	8.12937	7.61859	8.64016	OK
Ptma	-	-	Ptma	Ptma	TSS20762	chr1:86526735-86530698	-	-	1092.5	1078.48	1106.51	OK
Trpm8	-	-	Trpm8	Trpm8	TSS24240	chr1:88306711-88388851	-	-	0	0	0	OK
Spp2	-	-	Spp2	Spp2	TSS19891	chr1:88407018-88426438	-	-	0	0	0	OK
Gm19589	-	-	Gm19589	Gm19589	TSS20486	chr1:88551516-88562166	-	-	0.0432174	0	0.114917	OK
Glrp1	-	-	Glrp1	Glrp1	TSS22666	chr1:88499870-88510066	-	-	0.248383	0.0880051	0.40876	OK
Arl4c	-	-	Arl4c	Arl4c	TSS8060	chr1:88698225-88702191	-	-	1.71296	1.43135	1.99457	OK
2410088K16Rik	-	-	2410088K16Rik	2410088K16Rik	TSS6633	chr1:88754889-88755733	-	-	0.160073	0	0.480218	OK
1700067G17Rik	-	-	1700067G17Rik	1700067G17Rik	TSS13143	chr1:89016112-89022210	-	-	0	0	0	OK
Sh3bp4	-	-	Sh3bp4	Sh3bp4	TSS5452	chr1:89070461-89153793	-	-	0.100413	0.0294103	0.171416	OK
C030007H22Rik	-	-	C030007H22Rik	C030007H22Rik	TSS8338	chr1:89360343-89406133	-	-	0	0	0	OK
Ugt1a10	-	-	Ugt1a10	Ugt1a10	TSS17363	chr1:88055410-88220002	-	-	0.0322496	0	0.0859337	OK
Ugt1a9	-	-	Ugt1a9	Ugt1a9	TSS12066	chr1:88070778-88220002	-	-	0.0187569	0	0.0688342	OK
Ugt1a7c	-	-	Ugt1a7c	Ugt1a7c	TSS21675	chr1:88095000-88220002	-	-	2.91813	2.46633	3.36992	OK
Ugt1a6b	-	-	Ugt1a6b	Ugt1a6b	TSS19500	chr1:88103256-88218998	-	-	0.664312	0.363822	0.964802	OK
Ugt1a6a	-	-	Ugt1a6a	Ugt1a6a	TSS18243	chr1:88134808-88220002	-	-	0.106429	0.00905447	0.203803	OK
Ugt1a5	-	-	Ugt1a5	Ugt1a5	TSS7341	chr1:88166011-88220002	-	-	0.141136	0.0331005	0.249172	OK
Ugt1a2	-	-	Ugt1a2	Ugt1a2	TSS16678	chr1:88200610-88220002	-	-	0.19783	0.0619948	0.333665	OK
Ugt1a1	-	-	Ugt1a1	Ugt1a1	TSS5286	chr1:88211958-88220002	-	-	0.194921	0.0538898	0.335952	OK
Dnajb3	-	-	Dnajb3	Dnajb3	TSS25060	chr1:88204731-88205748	-	-	1.39246	0.844228	1.94069	OK
Asb18	-	-	Asb18	Asb18	TSS22717	chr1:89952677-90014577	-	-	0	0	0	OK
Iqca	-	-	Iqca	Iqca	TSS17068	chr1:90042131-90153401	-	-	0	0	0	OK
Gbx2	-	-	Gbx2	Gbx2	TSS15546	chr1:89927961-89931176	-	-	1.20068	0.86998	1.53137	OK
Mroh2a	-	-	Mroh2a	Mroh2a	TSS8583	chr1:88227019-88262289	-	-	0.0299127	0.000604878	0.0592205	OK
Hjurp	-	-	Hjurp	Hjurp	TSS15597	chr1:88258855-88277579	-	-	4.35466	3.95673	4.75259	OK
6430706D22Rik	-	-	6430706D22Rik	6430706D22Rik	TSS21255	chr1:88263112-88269408	-	-	19.3713	17.9587	20.7839	OK
A730008H23Rik	-	-	A730008H23Rik	A730008H23Rik	TSS8482	chr1:88264827-88277557	-	-	13.511	12.0275	14.9945	OK
Ackr3	-	-	Ackr3	Ackr3	TSS18825	chr1:90203979-90215722	-	-	0.0237658	0	0.102607	OK
Col6a3	-	-	Col6a3	Col6a3	TSS25683	chr1:90766859-90843971	-	-	0	0	0	OK
Cops8	-	-	Cops8	Cops8	TSS13220	chr1:90603424-90613341	-	-	9.43089	8.42338	10.4384	OK
Prlh	-	-	Prlh	Prlh	TSS5804	chr1:90953107-90954012	-	-	0	0	0	OK
Mlph	-	-	Mlph	Mlph	TSS26234	chr1:90915099-90951142	-	-	0.528163	0.381442	0.674885	OK
Rab17	-	-	Rab17	Rab17	TSS20178,TSS21029	chr1:90958132-90969620	-	-	0.796157	0.487957	1.10436	OK
Agap1	-	-	Agap1	Agap1	TSS14649	chr1:89454810-89895282	-	-	2.43663	2.19905	2.6742	OK
4933400F21Rik	-	-	4933400F21Rik	4933400F21Rik	TSS6718	chr1:89676506-89683892	-	-	0.332281	0.201457	0.463105	OK
Rbm44	-	-	Rbm44	Rbm44	TSS23702	chr1:91145102-91170795	-	-	0.143268	0.0602386	0.226298	OK
Lrrfip1	-	-	Lrrfip1	Lrrfip1	TSS1048,TSS6363	chr1:90998726-91128944	-	-	18.6949	17.4751	19.9147	OK
Ube2f	-	-	Ube2f	Ube2f	TSS26151	chr1:91250318-91286025	-	-	8.67821	7.52212	9.8343	OK
Scly	-	-	Scly	Scly	TSS6756	chr1:91298337-91321080	-	-	7.04316	6.25541	7.83092	OK
Klhl30	-	-	Klhl30	Klhl30	TSS1584	chr1:91351072-91362404	-	-	0.262858	0.135353	0.390362	OK
Ramp1	-	-	Ramp1	Ramp1	TSS1864	chr1:91179821-91225196	-	-	32.9245	30.3785	35.4704	OK
Espnl	-	-	Espnl	Espnl	TSS6793	chr1:91322074-91348303	-	-	0.116377	0.054171	0.178583	OK
Fam132b	-	-	Fam132b	Fam132b	TSS11803	chr1:91366429-91374217	-	-	0.183438	0.0728209	0.294056	OK
1700020N18Rik	-	-	1700020N18Rik	1700020N18Rik	TSS24611	chr1:91404878-91406029	-	-	0.126939	0	0.380818	OK
Ilkap	-	-	Ilkap	Ilkap	TSS17926	chr1:91375830-91398783	-	-	18.7781	17.0893	20.4669	OK
Hes6	-	-	Hes6	Hes6	TSS26906	chr1:91411482-91413222	-	-	14.2058	12.7172	15.6944	OK
Per2	-	-	Per2	Per2	TSS25969	chr1:91415981-91459328	-	-	1.96336	1.71275	2.21397	OK
Twist2	-	-	Twist2	Twist2	TSS10673	chr1:91801476-91848027	-	-	0	0	0	OK
Traf3ip1	-	-	Traf3ip1	Traf3ip1	TSS13023	chr1:91494667-91529307	-	-	1.82304	1.51267	2.13342	OK
Asb1	-	-	Asb1	Asb1	TSS284,TSS8210	chr1:91540564-91559590	-	-	0.77022	0.612155	0.928285	OK
Hdac4	-	-	Hdac4	Hdac4	TSS24470	chr1:91932748-92148393	-	-	2.72354	2.36127	3.0858	OK
Olfr1415	-	-	Olfr1415	Olfr1415	TSS14003	chr1:92490817-92491753	-	-	0	0	0	OK
Olfr1416	-	-	Olfr1416	Olfr1416	TSS4757	chr1:92479680-92480619	-	-	0	0	0	OK
Olfr1414	-	-	Olfr1414	Olfr1414	TSS26932	chr1:92511047-92518515	-	-	0	0	0	OK
Olfr1412	-	-	Olfr1412	Olfr1412	TSS612	chr1:92588331-92589297	-	-	0	0	0	OK
Olfr1411	-	-	Olfr1411	Olfr1411	TSS25953	chr1:92596520-92597492	-	-	0	0	0	OK
Olfr1413	-	-	Olfr1413	Olfr1413	TSS3153	chr1:92573124-92574206	-	-	0	0	0	OK
Olfr1410	-	-	Olfr1410	Olfr1410	TSS26305	chr1:92607838-92608807	-	-	0	0	0	OK
Olfr12	-	-	Olfr12	Olfr12	TSS9679	chr1:92619880-92621001	-	-	0	0	0	OK
Ndufa10	-	-	Ndufa10	Ndufa10	TSS8297	chr1:92439718-92473758	-	-	28.5509	26.3082	30.7936	OK
Mir6900	-	-	Mir6900	Mir6900	TSS12046	chr1:92464482-92464542	-	-	0	0	0	OK
Otos	-	-	Otos	Otos	TSS4830	chr1:92644217-92648841	-	-	1.13206	0.504105	1.76001	OK
Myeov2	-	-	Myeov2	Myeov2	TSS17006,TSS2009	chr1:92637144-92641985	-	-	53.7418	47.017	60.4666	OK
Ankmy1	-	-	Ankmy1	Ankmy1	TSS21559	chr1:92870128-92902906	-	-	0	0	0	OK
Dusp28	-	-	Dusp28	Dusp28	TSS21269	chr1:92906988-92908620	-	-	1.79308	1.29922	2.28694	OK
Gpc1	-	-	Gpc1	Gpc1	TSS19564	chr1:92831685-92860196	-	-	1.10545	0.864193	1.3467	OK
Mir149	-	-	Mir149	Mir149	TSS1634	chr1:92850377-92850443	-	-	0	0	0	OK
Aqp12	-	-	Aqp12	Aqp12	TSS7237	chr1:93006333-93012269	-	-	0	0	0	OK
Agxt	-	-	Agxt	Agxt	TSS23044	chr1:93135239-93145421	-	-	0	0	0	OK
Rnpepl1	-	-	Rnpepl1	Rnpepl1	TSS702	chr1:92910824-92920585	-	-	8.53938	7.80559	9.27317	OK
2310007B03Rik	-	-	2310007B03Rik	2310007B03Rik	TSS18450,TSS4346	chr1:93151354-93160948	-	-	0	0	0	OK
Gpr35	-	-	Gpr35	Gpr35	TSS15299,TSS16012,TSS25271	chr1:92973118-92986391	-	-	0.0524948	0	0.113691	OK
Kif1a	-	-	Kif1a	Kif1a	TSS22154	chr1:93015455-93101865	-	-	0.0207576	0	0.0440959	OK
9430060I03Rik	-	-	9430060I03Rik	9430060I03Rik	TSS17744	chr1:92933542-92950590	-	-	0.0296604	0	0.115098	OK
Capn10	-	-	Capn10	Capn10	TSS11950	chr1:92934407-92947948	-	-	2.1502	1.76062	2.53979	OK
Mterfd2	-	-	Mterfd2	Mterfd2	TSS15476	chr1:93299210-93305870	-	-	1.56755	1.27131	1.86379	OK
Sned1	-	-	Sned1	Sned1	TSS15201	chr1:93235896-93296448	-	-	0.0611827	0.00454654	0.117819	OK
Mir6901	-	-	Mir6901	Mir6901	TSS20907	chr1:93274548-93274610	-	-	0	0	0	OK
Pask	-	-	Pask	Pask	TSS21069	chr1:93309436-93342788	-	-	2.57795	2.2733	2.8826	OK
Ano7	-	-	Ano7	Ano7	TSS10870	chr1:93373895-93404304	-	-	0.171202	0.0766961	0.265708	OK
Ppp1r7	-	-	Ppp1r7	Ppp1r7	TSS383	chr1:93343644-93367618	-	-	9.3427	8.65258	10.0328	OK
Mir6902	-	-	Mir6902	Mir6902	TSS7572	chr1:93346091-93346155	-	-	0	0	0	OK
Mir6345	-	-	Mir6345	Mir6345	TSS20608	chr1:93352157-93352285	-	-	0	0	0	OK
Hdlbp	-	-	Hdlbp	Hdlbp	TSS14030	chr1:93405939-93478808	-	-	18.5092	17.7773	19.2411	OK
Bok	-	-	Bok	Bok	TSS8189	chr1:93685693-93695762	-	-	0.602771	0.310384	0.895158	OK
Thap4	-	-	Thap4	Thap4	TSS18056	chr1:93705390-93754838	-	-	6.3665	5.60849	7.12452	OK
Farp2	-	-	Farp2	Farp2	TSS22487	chr1:93512103-93621976	-	-	0.457962	0.307583	0.608341	OK
Stk25	-	-	Stk25	Stk25	TSS21825	chr1:93620750-93635727	-	-	10.4643	9.57182	11.3567	OK
Sept2	-	-	2014-09-02	2014-09-02	TSS17071,TSS351	chr1:93478992-93509732	-	-	17.5917	16.4045	18.7788	OK
Atg4b	-	-	Atg4b	Atg4b	TSS14381	chr1:93755032-93789529	-	-	6.76788	6.1114	7.42436	OK
Ing5	-	-	Ing5	Ing5	TSS2833	chr1:93803964-93822100	-	-	5.12373	4.66561	5.58185	OK
Gm9994	-	-	Gm9994	Gm9994	TSS7929	chr1:93918436-93941239	-	-	0	0	0	OK
Dtymk	-	-	Dtymk	Dtymk	TSS2569	chr1:93792575-93801934	-	-	68.6348	63.6324	73.6373	OK
Gal3st2	-	-	Gal3st2	Gal3st2	TSS8631	chr1:93861343-93876494	-	-	0	0	0	OK
D2hgdh	-	-	D2hgdh	D2hgdh	TSS18419	chr1:93825239-93852174	-	-	5.1719	4.60676	5.73705	OK
Gm6086	-	-	Gm6086	Gm6086	TSS228	chr1:93990508-94011539	-	-	0.079064	0.0192972	0.138831	OK
Neu4	-	-	Neu4	Neu4	TSS19396	chr1:94020492-94028330	-	-	0	0	0	OK
Pdcd1	-	-	Pdcd1	Pdcd1	TSS24609	chr1:94038304-94052553	-	-	0.227041	0.0756805	0.378402	OK
4930440C22Rik	-	-	4930440C22Rik	4930440C22Rik	TSS14255	chr1:94797441-94802472	-	-	0	0	0	OK
Fam174a	-	-	Fam174a	Fam174a	TSS13664	chr1:95313627-95335284	-	-	4.69049	4.02885	5.35214	OK
4930598F16Rik	-	-	4930598F16Rik	4930598F16Rik	TSS19461	chr1:95701183-95716518	-	-	0	0	0	OK
4930533P14Rik	-	-	4930533P14Rik	4930533P14Rik	TSS9993	chr1:96612056-96662573	-	-	0	0	0	OK
1700063A18Rik	-	-	1700063A18Rik	1700063A18Rik	TSS17802	chr1:95990658-96021758	-	-	0	0	0	OK
Slco4c1	-	-	Slco4c1	Slco4c1	TSS11586	chr1:96818783-96872171	-	-	0	0	0	OK
Slco6b1	-	-	Slco6b1	Slco6b1	TSS4908	chr1:96906175-96997560	-	-	0	0	0	OK
Slco6c1	-	-	Slco6c1	Slco6c1	TSS10172	chr1:97059448-97128303	-	-	0	0	0	OK
St8sia4	-	-	St8sia4	St8sia4	TSS25383	chr1:95587681-95667594	-	-	7.51786	6.61685	8.41888	OK
D1Ertd622e	-	-	D1Ertd622e	D1Ertd622e	TSS10116	chr1:97643901-97662018	-	-	4.31292	3.75949	4.86635	OK
Gin1	-	-	Gin1	Gin1	TSS5818	chr1:97770178-97792971	-	-	2.29914	1.83033	2.76796	OK
Ppip5k2	-	-	Ppip5k2	Ppip5k2	TSS6086	chr1:97706042-97770092	-	-	4.86232	4.45975	5.26489	OK
Slco6d1	-	-	Slco6d1	Slco6d1	TSS12871	chr1:98421123-98509380	-	-	0	0	0	OK
1810006J02Rik	-	-	1810006J02Rik	1810006J02Rik	TSS26644	chr1:98131466-98144655	-	-	0.0293604	0	0.0880811	OK
Pam	-	-	Pam	Pam	TSS12535	chr1:97821093-98095632	-	-	3.0487	2.67503	3.42236	OK
B230216N24Rik	-	-	B230216N24Rik	B230216N24Rik	TSS5953	chr1:98031122-98047793	-	-	0.134111	0	0.288968	OK
Cntnap5b	-	-	Cntnap5b	Cntnap5b	TSS16427	chr1:99772764-100485942	-	-	0	0	0	OK
Gm20268	-	-	Gm20268	Gm20268	TSS4277	chr1:101155767-101175202	-	-	0	0	0	OK
Cdh20	-	-	Cdh20	Cdh20	TSS17102	chr1:104768818-104995481	-	-	0.0719602	0.00681434	0.137106	OK
Rnf152	-	-	Rnf152	Rnf152	TSS10980	chr1:105276916-105356710	-	-	0.0299905	0.0017135	0.0582674	OK
Pign	-	-	Pign	Pign	TSS12837	chr1:105518421-105663676	-	-	2.57024	2.30898	2.8315	OK
Tnfrsf11a	-	-	Tnfrsf11a	Tnfrsf11a	TSS14075	chr1:105780722-105847981	-	-	0.105736	0.0431241	0.168349	OK
2310035C23Rik	-	-	2310035C23Rik	2310035C23Rik	TSS11453	chr1:105663860-105755131	-	-	3.28118	2.91919	3.64317	OK
Gm20753	-	-	Gm20753	Gm20753	TSS26962	chr1:106152624-106171524	-	-	0.993446	0.216247	1.77064	OK
Zcchc2	-	-	Zcchc2	Zcchc2	TSS21575	chr1:105990405-106034079	-	-	3.87068	3.5118	4.22956	OK
Phlpp1	-	-	Phlpp1	Phlpp1	TSS1321	chr1:106171868-106394245	-	-	1.89665	1.65723	2.13607	OK
Kdsr	-	-	Kdsr	Kdsr	TSS11737	chr1:106720409-106759742	-	-	3.42931	3.09575	3.76286	OK
Bcl2	-	-	Bcl2	Bcl2	TSS358	chr1:106538177-106714290	-	-	10.2352	9.42619	11.0443	OK
Serpinb5	-	-	Serpinb5	Serpinb5	TSS17426	chr1:106861179-106883348	-	-	0	0	0	OK
Serpinb12	-	-	Serpinb12	Serpinb12	TSS10385,TSS25505	chr1:106934448-106957080	-	-	0	0	0	OK
Serpinb13	-	-	Serpinb13	Serpinb13	TSS23375	chr1:106980983-107001195	-	-	0	0	0	OK
Serpinb3a	-	-	Serpinb3a	Serpinb3a	TSS20926	chr1:107045586-107052303	-	-	0	0	0	OK
Serpinb3d	-	-	Serpinb3d	Serpinb3d	TSS8835	chr1:107078192-107083480	-	-	0	0	0	OK
Serpinb3b	-	-	Serpinb3b	Serpinb3b	TSS3127	chr1:107153960-107161114	-	-	0	0	0	OK
Vps4b	-	-	Vps4b	Vps4b	TSS16291	chr1:106770787-106796725	-	-	13.6529	12.7651	14.5407	OK
Serpinb11	-	-	Serpinb11	Serpinb11	TSS24239	chr1:107362313-107380475	-	-	0	0	0	OK
Serpinb7	-	-	Serpinb7	Serpinb7	TSS18890	chr1:107422688-107452689	-	-	0	0	0	OK
Serpinb3c	-	-	Serpinb3c	Serpinb3c	TSS4833	chr1:107271200-107278371	-	-	0	0	0	OK
Serpinb2	-	-	Serpinb2	Serpinb2	TSS19758,TSS3088	chr1:107511422-107525600	-	-	0.0246021	0	0.0980138	OK
Serpinb10	-	-	Serpinb10	Serpinb10	TSS14911	chr1:107529002-107549271	-	-	0.0700003	0	0.143633	OK
Serpinb8	-	-	Serpinb8	Serpinb8	TSS19733	chr1:107590005-107608978	-	-	0.0758307	0	0.190147	OK
D830032E09Rik	-	-	D830032E09Rik	D830032E09Rik	TSS13445	chr1:107917258-107950947	-	-	0	0	0	OK
Cdh7	-	-	Cdh7	Cdh7	TSS7965	chr1:109983736-110139001	-	-	0	0	0	OK
Cdh19	-	-	Cdh19	Cdh19	TSS21104	chr1:110889194-110977372	-	-	0	0	0	OK
Dsel	-	-	Dsel	Dsel	TSS13508	chr1:111858701-111864918	-	-	0.375967	0.266881	0.485054	OK
Cntnap5a	-	-	Cntnap5a	Cntnap5a	TSS18309	chr1:115685136-116580674	-	-	0	0	0	OK
Tsn	-	-	Tsn	Tsn	TSS16174	chr1:118298517-118311132	-	-	16.1419	15.1383	17.1454	OK
Nifk	-	-	Nifk	Nifk	TSS22446	chr1:118321842-118333831	-	-	19.6065	18.1757	21.0374	OK
Tfcp2l1	-	-	Tfcp2l1	Tfcp2l1	TSS25765	chr1:118627944-118685168	-	-	0.110944	0.0636425	0.158245	OK
Gli2	-	-	Gli2	Gli2	TSS9244	chr1:118834060-119053619	-	-	0.0133892	0	0.0323508	OK
Ralb	-	-	Ralb	Ralb	TSS16787	chr1:119470304-119504782	-	-	2.47849	2.02216	2.93481	OK
Inhbb	-	-	Inhbb	Inhbb	TSS19290	chr1:119415464-119422248	-	-	0	0	0	OK
Tmem185b	-	-	Tmem185b	Tmem185b	TSS21370	chr1:119526153-119528983	-	-	3.38252	2.90432	3.86071	OK
Epb4.1l5	-	-	Epb4.1l5	Epb4.1l5	TSS10982	chr1:119545032-119649000	-	-	0.369043	0.257289	0.480796	OK
Gm101	-	-	Gm101	Gm101	TSS21199	chr1:119923518-119995210	-	-	0	0	0	OK
Sctr	-	-	Sctr	Sctr	TSS9136	chr1:120006979-120063532	-	-	0	0	0	OK
Tmem177	-	-	Tmem177	Tmem177	TSS23215	chr1:119907898-119913168	-	-	1.62153	1.31911	1.92395	OK
Ptpn4	-	-	Ptpn4	Ptpn4	TSS12054	chr1:119658092-119837071	-	-	1.02519	0.825889	1.2245	OK
Tmem37	-	-	Tmem37	Tmem37	TSS17491	chr1:120067376-120073780	-	-	0.535561	0.189756	0.881366	OK
Dbi	-	-	Dbi	Dbi	TSS25866,TSS3499	chr1:120113279-120121096	-	-	32.5132	28.3966	36.6297	OK
Clasp1	-	-	Clasp1	Clasp1	TSS10007	chr1:118389057-118609462	-	-	5.39145	4.99956	5.78335	OK
2900060B14Rik	-	-	2900060B14Rik	2900060B14Rik	TSS10028	chr1:118458668-118459265	-	-	1.99422	1.05351	2.93492	OK
3110009E18Rik	-	-	3110009E18Rik	3110009E18Rik	TSS12055	chr1:120121186-120188189	-	-	4.62745	2.96048	6.29442	OK
C1ql2	-	-	C1ql2	C1ql2	TSS23272	chr1:120340581-120343174	-	-	0	0	0	OK
Marco	-	-	Marco	Marco	TSS18634	chr1:120474537-120505084	-	-	0	0	0	OK
En1	-	-	En1	En1	TSS26271	chr1:120602486-120607991	-	-	0	0	0	OK
Celrr	-	-	Celrr	Celrr	TSS8514	chr1:121087404-121120975	-	-	0	0	0	OK
Steap3	-	-	Steap3	Steap3	TSS19544,TSS8459	chr1:120226415-120271082	-	-	12.0845	11.0394	13.1295	OK
Insig2	-	-	Insig2	Insig2	TSS23237,TSS4282,TSS7879	chr1:121304352-121332589	-	-	1.92365	1.52978	2.31753	OK
Htr5b	-	-	Htr5b	Htr5b	TSS8311	chr1:121509772-121528465	-	-	0.0241897	0	0.0725692	OK
Ccdc93	-	-	Ccdc93	Ccdc93	TSS25695	chr1:121431066-121506460	-	-	2.51297	2.24084	2.78511	OK
Ddx18	-	-	Ddx18	Ddx18	TSS4901	chr1:121553834-121567980	-	-	20.5465	19.2117	21.8813	OK
Dpp10	-	-	Dpp10	Dpp10	TSS19718	chr1:123332137-124045559	-	-	0	0	0	OK
Slc35f5	-	-	Slc35f5	Slc35f5	TSS10143	chr1:125561015-125595684	-	-	2.16525	1.76828	2.56223	OK
Nckap5	-	-	Nckap5	Nckap5	TSS13444,TSS8764	chr1:125913635-126830632	-	-	0	0	0	OK
Gpr39	-	-	Gpr39	Gpr39	TSS3985	chr1:125676995-125873861	-	-	0	0	0	OK
Lypd1	-	-	Lypd1	Lypd1	TSS24465	chr1:125872041-125912214	-	-	0	0	0	OK
Tmem163	-	-	Tmem163	Tmem163	TSS20130	chr1:127490341-127678021	-	-	0.207072	0.0822028	0.331941	OK
Mgat5	-	-	Mgat5	Mgat5	TSS6069	chr1:127204985-127482972	-	-	7.74741	7.06112	8.43369	OK
Actr3	-	-	Actr3	Actr3	TSS843	chr1:125392904-125435727	-	-	48.2576	45.927	50.5882	OK
Acmsd	-	-	Acmsd	Acmsd	TSS510	chr1:127729412-127767564	-	-	0.916061	0.633742	1.19838	OK
2900009J06Rik	-	-	2900009J06Rik	2900009J06Rik	TSS21567	chr1:127753616-127774054	-	-	0	0	0	OK
Ccnt2	-	-	Ccnt2	Ccnt2	TSS9629	chr1:127774163-127804837	-	-	6.0511	5.4824	6.61981	OK
Map3k19	-	-	Map3k19	Map3k19	TSS104	chr1:127815270-127840290	-	-	0.245009	0.138079	0.35194	OK
Rab3gap1	-	-	Rab3gap1	Rab3gap1	TSS19665	chr1:127868772-127943876	-	-	6.02504	5.50915	6.54093	OK
Zranb3	-	-	Zranb3	Zranb3	TSS3974,TSS5705	chr1:127954178-128103047	-	-	2.43717	2.09494	2.77941	OK
Lct	-	-	Lct	Lct	TSS2770	chr1:128284763-128328318	-	-	0.124155	0.0639307	0.184378	OK
R3hdm1	-	-	R3hdm1	R3hdm1	TSS12288	chr1:128103305-128237735	-	-	9.12788	8.5356	9.72016	OK
Mir128-1	-	-	Mir128-1	Mir128-1	TSS1141	chr1:128202360-128202430	-	-	0	0	0	OK
Ubxn4	-	-	Ubxn4	Ubxn4	TSS1756	chr1:128244180-128279377	-	-	13.8791	13.0897	14.6685	OK
Thsd7b	-	-	Thsd7b	Thsd7b	TSS7442	chr1:129273303-130219278	-	-	0.0287927	0	0.0575993	OK
Cxcr4	-	-	Cxcr4	Cxcr4	TSS8603	chr1:128588198-128592299	-	-	19.8506	18.3791	21.3221	OK
Daf2	-	-	Daf2	Daf2	TSS7319	chr1:130388527-130422999	-	-	0.4082	0.150324	0.666075	OK
Zp3r	-	-	Zp3r	Zp3r	TSS20944	chr1:130576705-130629606	-	-	0	0	0	OK
Cd55	-	-	Cd55	Cd55	TSS251	chr1:130439029-130462740	-	-	2.01581	1.62607	2.40556	OK
Dars	-	-	Dars	Dars	TSS501	chr1:128363706-128417416	-	-	29.8554	27.7073	32.0036	OK
C4bp	-	-	C4bp	C4bp	TSS15406	chr1:130635920-130661618	-	-	0	0	0	OK
Mcm6	-	-	Mcm6	Mcm6	TSS8012	chr1:128331590-128359656	-	-	65.6272	63.5618	67.6927	OK
C4bp-ps1	-	-	C4bp-ps1	C4bp-ps1	TSS26360	chr1:130670201-130681571	-	-	0	0	0	OK
Fcamr	-	-	Fcamr	Fcamr	TSS19427	chr1:130800901-130814740	-	-	0	0	0	OK
AA986860	-	-	AA986860	AA986860	TSS21284	chr1:130731975-130744622	-	-	0.0804836	0.00849688	0.15247	OK
Il20	-	-	Il20	Il20	TSS18288	chr1:130907191-130911296	-	-	0	0	0	OK
Faim3	-	-	Faim3	Faim3	TSS121	chr1:130865776-130880790	-	-	0	0	0	OK
Pigr	-	-	Pigr	Pigr	TSS10046	chr1:130826683-130852249	-	-	0.218695	0.114556	0.322834	OK
Il24	-	-	Il24	Il24	TSS11287	chr1:130882073-130887411	-	-	0	0	0	OK
Il19	-	-	Il19	Il19	TSS4053	chr1:130932655-130939241	-	-	0	0	0	OK
Il10	-	-	Il10	Il10	TSS18856	chr1:131019844-131024970	-	-	0.0790223	0	0.190933	OK
Pfkfb2	-	-	Pfkfb2	Pfkfb2	TSS17713,TSS24400,TSS25781	chr1:130689042-130729253	-	-	2.19992	1.88855	2.51129	OK
Yod1	-	-	Yod1	Yod1	TSS1039	chr1:130717326-130722057	-	-	0.973468	0.750565	1.19637	OK
Dyrk3	-	-	Dyrk3	Dyrk3	TSS6279	chr1:131128440-131138234	-	-	4.28889	3.6469	4.93087	OK
Mapkapk2	-	-	Mapkapk2	Mapkapk2	TSS2993	chr1:131053703-131097543	-	-	21.3746	20.1147	22.6345	OK
Eif2d	-	-	Eif2d	Eif2d	TSS6382	chr1:131153206-131173471	-	-	9.23075	8.20259	10.2589	OK
Rassf5	-	-	Rassf5	Rassf5	TSS23653	chr1:131176409-131245178	-	-	10.814	10.0434	11.5846	OK
Ikbke	-	-	Ikbke	Ikbke	TSS11535	chr1:131254601-131279563	-	-	3.54257	3.07844	4.00669	OK
Fam72a	-	-	Fam72a	Fam72a	TSS5525	chr1:131527988-131539872	-	-	0.75585	0.49134	1.02036	OK
Srgap2	-	-	Srgap2	Srgap2	TSS253	chr1:131285250-131527361	-	-	2.35045	2.12154	2.57936	OK
Avpr1b	-	-	Avpr1b	Avpr1b	TSS2317	chr1:131599113-131612000	-	-	0.00551999	0	0.0275999	OK
5430435G22Rik	-	-	5430435G22Rik	5430435G22Rik	TSS6101	chr1:131688694-131713464	-	-	0.168984	0.056328	0.28164	OK
Slc26a9	-	-	Slc26a9	Slc26a9	TSS21678	chr1:131744021-131770405	-	-	0	0	0	OK
Ctse	-	-	Ctse	Ctse	TSS16758	chr1:131638313-131675507	-	-	14.0215	12.8806	15.1623	OK
Pm20d1	-	-	Pm20d1	Pm20d1	TSS8679	chr1:131797394-131818115	-	-	0	0	0	OK
Slc41a1	-	-	Slc41a1	Slc41a1	TSS25623	chr1:131828011-131848864	-	-	3.38994	3.02381	3.75607	OK
Rab7l1	-	-	Rab7l1	Rab7l1	TSS3854	chr1:131867276-131872889	-	-	5.64669	4.64848	6.64489	OK
Slc45a3	-	-	Slc45a3	Slc45a3	TSS20161,TSS21457	chr1:131962914-131982972	-	-	1.81956	1.48467	2.15446	OK
Elk4	-	-	Elk4	Elk4	TSS325	chr1:132007604-132025684	-	-	11.5667	10.7963	12.3372	OK
Klhdc8a	-	-	Klhdc8a	Klhdc8a	TSS13022	chr1:132298625-132307357	-	-	0	0	0	OK
Cdk18	-	-	Cdk18	Cdk18	TSS9091	chr1:132113546-132139685	-	-	2.08362	1.72629	2.44096	OK
Lemd1	-	-	Lemd1	Lemd1	TSS17892	chr1:132191435-132257382	-	-	0	0	0	OK
Mir135b	-	-	Mir135b	Mir135b	TSS13714	chr1:132198087-132198184	-	-	0	0	0	OK
Nucks1	-	-	Nucks1	Nucks1	TSS2764	chr1:131910457-131936321	-	-	33.1459	31.6707	34.6211	OK
Nuak2	-	-	Nuak2	Nuak2	TSS26090	chr1:132316124-132333488	-	-	2.03912	1.67403	2.40422	OK
Tmcc2	-	-	Tmcc2	Tmcc2	TSS19363	chr1:132356314-132391281	-	-	3.78918	3.33084	4.24753	OK
Mfsd4	-	-	Mfsd4	Mfsd4	TSS4778	chr1:132026620-132068062	-	-	6.18525	5.47115	6.89935	OK
Dstyk	-	-	Dstyk	Dstyk	TSS17496	chr1:132417452-132466959	-	-	2.59236	2.32011	2.8646	OK
Tmem81	-	-	Tmem81	Tmem81	TSS22576	chr1:132506229-132508639	-	-	1.50045	1.08719	1.91372	OK
Rbbp5	-	-	Rbbp5	Rbbp5	TSS23172	chr1:132477366-132505665	-	-	7.53215	6.90525	8.15904	OK
Lrrn2	-	-	Lrrn2	Lrrn2	TSS24307	chr1:132880354-132940005	-	-	0	0	0	OK
Cntn2	-	-	Cntn2	Cntn2	TSS25637	chr1:132509424-132542940	-	-	0.295127	0.218871	0.371383	OK
Nfasc	-	-	Nfasc	Nfasc	TSS23329,TSS23688,TSS23825	chr1:132564689-132741797	-	-	0	0	0	OK
Gm10538	-	-	Gm10538	Gm10538	TSS4600	chr1:132729352-132732826	-	-	0	0	0	OK
Mdm4	-	-	Mdm4	Mdm4	TSS20639	chr1:132989844-133025348	-	-	12.4556	11.6341	13.2771	OK
Pik3c2b	-	-	Pik3c2b	Pik3c2b	TSS22062	chr1:133046011-133108688	-	-	1.52696	1.33979	1.71412	OK
Golt1a	-	-	Golt1a	Golt1a	TSS19442	chr1:133309822-133323026	-	-	0	0	0	OK
Kiss1	-	-	Kiss1	Kiss1	TSS22996	chr1:133327211-133329722	-	-	0	0	0	OK
Etnk2	-	-	Etnk2	Etnk2	TSS1240	chr1:133363571-133380319	-	-	0.0838951	0	0.167831	OK
Ppp1r15b	-	-	Ppp1r15b	Ppp1r15b	TSS1896	chr1:133131165-133139800	-	-	11.2547	10.6475	11.862	OK
Ren2	-	-	Ren2	Ren2	TSS1441	chr1:133350565-133360323	-	-	0	0	0	OK
Ren1	-	-	Ren1	Ren1	TSS25902	chr1:133350673-133360319	-	-	0	0	0	OK
Sox13	-	-	Sox13	Sox13	TSS7401	chr1:133382299-133424212	-	-	1.40035	1.12959	1.6711	OK
Plekha6	-	-	Plekha6	Plekha6	TSS20612	chr1:133246096-133303435	-	-	0.790977	0.643498	0.938455	OK
Gm19461	-	-	Gm19461	Gm19461	TSS21162	chr1:133249851-133269808	-	-	0.0598922	0	0.119813	OK
Snrpe	-	-	Snrpe	Snrpe	TSS3054	chr1:133603870-133610280	-	-	105.07	97.0342	113.106	OK
Lax1	-	-	Lax1	Lax1	TSS14193,TSS22863	chr1:133679028-133690108	-	-	6.92882	6.12982	7.72783	OK
Zc3h11a	-	-	Zc3h11a	Zc3h11a	TSS7123	chr1:133619870-133661399	-	-	15.4339	14.4997	16.368	OK
Zbed6	-	-	Zbed6	Zbed6	TSS834	chr1:133655878-133660885	-	-	5.94698	5.47913	6.41483	OK
Optc	-	-	Optc	Optc	TSS10271,TSS22663	chr1:133897193-133907999	-	-	0	0	0	OK
Fmod	-	-	Fmod	Fmod	TSS3426	chr1:134037514-134048277	-	-	0	0	0	OK
Prelp	-	-	Prelp	Prelp	TSS14897	chr1:133910303-133921401	-	-	0	0	0	OK
Chit1	-	-	Chit1	Chit1	TSS18691	chr1:134111241-134151540	-	-	0	0	0	OK
Chil1	-	-	Chil1	Chil1	TSS4655	chr1:134182403-134190031	-	-	0.35185	0.147939	0.555761	OK
Myog	-	-	Myog	Myog	TSS7838	chr1:134290003-134292548	-	-	0	0	0	OK
Btg2	-	-	Btg2	Btg2	TSS1948	chr1:134074864-134079155	-	-	6.30665	5.68898	6.92433	OK
Ppfia4	-	-	Ppfia4	Ppfia4	TSS26986	chr1:134296782-134332928	-	-	0.259928	0.171011	0.348845	OK
Mybph	-	-	Mybph	Mybph	TSS14981	chr1:134193447-134201232	-	-	0.0535895	0	0.146503	OK
Adora1	-	-	Adora1	Adora1	TSS182,TSS18463	chr1:134199214-134235457	-	-	0	0	0	OK
4933406M09Rik	-	-	4933406M09Rik	4933406M09Rik	TSS18849	chr1:134385939-134390983	-	-	0.0556085	0	0.13436	OK
Tmem183a	-	-	Tmem183a	Tmem183a	TSS4505	chr1:134346096-134361999	-	-	8.22654	7.48699	8.96609	OK
Atp2b4	-	-	Atp2b4	Atp2b4	TSS26217	chr1:133702673-133753747	-	-	16.1043	15.2572	16.9514	OK
Mir6903	-	-	Mir6903	Mir6903	TSS22723	chr1:133726557-133726645	-	-	0	0	0	OK
Cyb5r1	-	-	Cyb5r1	Cyb5r1	TSS12229	chr1:134405989-134411738	-	-	6.87654	5.94215	7.81093	OK
Adipor1	-	-	Adipor1	Adipor1	TSS9415	chr1:134415466-134432341	-	-	14.6893	13.4915	15.8871	OK
Klhl12	-	-	Klhl12	Klhl12	TSS12385	chr1:134455554-134490873	-	-	3.94378	3.45989	4.42766	OK
Rabif	-	-	Rabif	Rabif	TSS17430	chr1:134494659-134507884	-	-	6.35135	5.54277	7.15993	OK
4931440L10Rik	-	-	4931440L10Rik	4931440L10Rik	TSS11023,TSS19764	chr1:134540940-134549682	-	-	0.0347484	0	0.161582	OK
Syt2	-	-	Syt2	Syt2	TSS2259	chr1:134646680-134749417	-	-	0.0396828	0	0.0882415	OK
Kdm5b	-	-	Kdm5b	Kdm5b	TSS2813	chr1:134560177-134632878	-	-	7.41409	6.94967	7.87852	OK
Lgr6	-	-	Lgr6	Lgr6	TSS2915	chr1:134986352-135105276	-	-	0.0382056	0	0.0823216	OK
Ube2t	-	-	Ube2t	Ube2t	TSS8302	chr1:134962564-134974179	-	-	6.75465	5.57733	7.93196	OK
Ppp1r12b	-	-	Ppp1r12b	Ppp1r12b	TSS18425,TSS775	chr1:134765942-134955940	-	-	5.26548	4.67655	5.8544	OK
Ptprv	-	-	Ptprv	Ptprv	TSS333	chr1:135108497-135132575	-	-	1.01518	0.841717	1.18865	OK
Gpr37l1	-	-	Gpr37l1	Gpr37l1	TSS4857	chr1:135160249-135167681	-	-	0	0	0	OK
Elf3	-	-	Elf3	Elf3	TSS23557	chr1:135253573-135258472	-	-	0	0	0	OK
Arl8a	-	-	Arl8a	Arl8a	TSS24231	chr1:135146833-135156268	-	-	5.43541	4.62841	6.24242	OK
Shisa4	-	-	Shisa4	Shisa4	TSS22915	chr1:135371455-135375063	-	-	0	0	0	OK
Ptpn7	-	-	Ptpn7	Ptpn7	TSS26739	chr1:135132724-135145320	-	-	25.8466	24.6335	27.0597	OK
Rnpep	-	-	Rnpep	Rnpep	TSS18384	chr1:135262698-135284084	-	-	12.581	11.472	13.69	OK
Timm17a	-	-	Timm17a	Timm17a	TSS8982	chr1:135301534-135313737	-	-	12.8241	11.0346	14.6137	OK
Lmod1	-	-	Lmod1	Lmod1	TSS10614	chr1:135324812-135368065	-	-	0.0116484	0	0.0349452	OK
Ipo9	-	-	Ipo9	Ipo9	TSS17603	chr1:135382314-135430491	-	-	10.3152	9.76727	10.8631	OK
Phlda3	-	-	Phlda3	Phlda3	TSS19264	chr1:135766084-135769134	-	-	1.86163	1.34907	2.37419	OK
Nav1	-	-	Nav1	Nav1	TSS14787	chr1:135434579-135585355	-	-	2.29579	2.11593	2.47566	OK
Mir1231	-	-	Mir1231	Mir1231	TSS22729	chr1:135454602-135454683	-	-	0	0	0	OK
Igfn1	-	-	Igfn1	Igfn1	TSS5161	chr1:135953577-136006342	-	-	0	0	0	OK
Lad1	-	-	Lad1	Lad1	TSS18817	chr1:135818597-135833341	-	-	0	0	0	OK
Csrp1	-	-	Csrp1	Csrp1	TSS5054	chr1:135729196-135752229	-	-	34.4495	32.4898	36.4091	OK
Tnni1	-	-	Tnni1	Tnni1	TSS15333,TSS20845	chr1:135799420-135810989	-	-	0.444305	0.110724	0.777885	OK
Tnnt2	-	-	Tnnt2	Tnnt2	TSS17326,TSS2738	chr1:135836333-135852268	-	-	0	0	0	OK
Pkp1	-	-	Pkp1	Pkp1	TSS16003	chr1:135871394-135919024	-	-	0	0	0	OK
Ascl5	-	-	Ascl5	Ascl5	TSS16451	chr1:136050803-136051370	-	-	0	0	0	OK
Gm15850	-	-	Gm15850	Gm15850	TSS13494	chr1:136127718-136131183	-	-	0	0	0	OK
Cacna1s	-	-	Cacna1s	Cacna1s	TSS13699	chr1:136052900-136119822	-	-	0.00726871	0	0.028508	OK
Tmem9	-	-	Tmem9	Tmem9	TSS10841,TSS17679,TSS7392	chr1:136008218-136035030	-	-	9.34368	8.13211	10.5553	OK
Gpr25	-	-	Gpr25	Gpr25	TSS26592	chr1:136258913-136260873	-	-	0.471121	0.254651	0.687591	OK
5730559C18Rik	-	-	5730559C18Rik	5730559C18Rik	TSS2551	chr1:136213521-136234280	-	-	0.0465023	0	0.100198	OK
Kif21b	-	-	Kif21b	Kif21b	TSS1616	chr1:136131400-136178014	-	-	3.73145	3.45978	4.00312	OK
Camsap2	-	-	Camsap2	Camsap2	TSS6206	chr1:136268122-136346104	-	-	1.72018	1.52061	1.91975	OK
Gm16880	-	-	Gm16880	Gm16880	TSS879	chr1:136696210-136725728	-	-	0	0	0	OK
Gm19705	-	-	Gm19705	Gm19705	TSS12333,TSS18427	chr1:136683395-136690805	-	-	0	0	0	OK
Nr5a2	-	-	Nr5a2	Nr5a2	TSS1399,TSS15755	chr1:136843583-136960448	-	-	0	0	0	OK
9230116N13Rik	-	-	9230116N13Rik	9230116N13Rik	TSS9780	chr1:136411915-136415519	-	-	0.253015	0.0922589	0.41377	OK
Ddx59	-	-	Ddx59	Ddx59	TSS22999	chr1:136415270-136440220	-	-	1.63496	1.24773	2.02219	OK
Kif14	-	-	Kif14	Kif14	TSS21756	chr1:136467934-136531511	-	-	1.66984	1.48607	1.8536	OK
Zfp281	-	-	Zfp281	Zfp281	TSS25892	chr1:136624900-136630391	-	-	3.42803	3.06719	3.78887	OK
Mir181a-1	-	-	Mir181a-1	Mir181a-1	TSS14087	chr1:137966454-137966541	-	-	0	0	0	OK
Mir181b-1	-	-	Mir181b-1	Mir181b-1	TSS8108	chr1:137966638-137966718	-	-	0	0	0	OK
Atp6v1g3	-	-	Atp6v1g3	Atp6v1g3	TSS17806	chr1:138273737-138289462	-	-	0	0	0	OK
Gm5833	-	-	Gm5833	Gm5833	TSS20468	chr1:138640094-138682075	-	-	0	0	0	OK
2310009B15Rik	-	-	2310009B15Rik	2310009B15Rik	TSS9651	chr1:138851978-138856854	-	-	4.50826	3.03879	5.97773	OK
Lhx9	-	-	Lhx9	Lhx9	TSS1021,TSS13327	chr1:138825185-138847579	-	-	0.0288429	0	0.10496	OK
Nek7	-	-	Nek7	Nek7	TSS2572	chr1:138484713-138619696	-	-	5.295	4.75216	5.83783	OK
Crb1	-	-	Crb1	Crb1	TSS4379	chr1:139198253-139377076	-	-	0	0	0	OK
4933436E23Rik	-	-	4933436E23Rik	4933436E23Rik	TSS21213	chr1:139379451-139402852	-	-	0	0	0	OK
Ptprc	-	-	Ptprc	Ptprc	TSS12841,TSS16366	chr1:138062858-138175305	-	-	14.7068	13.8645	15.5491	OK
Zbtb41	-	-	Zbtb41	Zbtb41	TSS19884	chr1:139422382-139453007	-	-	1.2596	1.09285	1.42636	OK
F13b	-	-	F13b	F13b	TSS24440	chr1:139501706-139523756	-	-	0	0	0	OK
Cfhr1	-	-	Cfhr1	Cfhr1	TSS9734	chr1:139547063-139560222	-	-	0.0854871	0	0.184199	OK
Dennd1b	-	-	Dennd1b	Dennd1b	TSS25082,TSS836	chr1:138963708-139176042	-	-	2.14961	1.91368	2.38554	OK
4930596I21Rik	-	-	4930596I21Rik	4930596I21Rik	TSS5911	chr1:138977656-138979246	-	-	0.51023	0	1.09939	OK
Cfhr2	-	-	Cfhr2	Cfhr2	TSS23861	chr1:139810291-139858699	-	-	0	0	0	OK
Gm4788	-	-	Gm4788	Gm4788	TSS12181	chr1:139697918-139781239	-	-	0	0	0	OK
Cfh	-	-	Cfh	Cfh	TSS11377	chr1:140085854-140183411	-	-	0.0209285	0	0.0505671	OK
Aspm	-	-	Aspm	Aspm	TSS18504	chr1:139454772-139494088	-	-	3.53309	3.27942	3.78677	OK
Kcnt2	-	-	Kcnt2	Kcnt2	TSS9982	chr1:140246256-140610261	-	-	0	0	0	OK
4930590L20Rik	-	-	4930590L20Rik	4930590L20Rik	TSS1277	chr1:140570175-140656402	-	-	0	0	0	OK
Cdc73	-	-	Cdc73	Cdc73	TSS354	chr1:143607498-143702684	-	-	8.21905	7.45466	8.98343	OK
B3galt2	-	-	B3galt2	B3galt2	TSS13234	chr1:143640696-143649937	-	-	0.348413	0.229227	0.467599	OK
Trove2	-	-	Trove2	Trove2	TSS17134	chr1:143750790-143777051	-	-	0.986568	0.842649	1.13049	OK
Glrx2	-	-	Glrx2	Glrx2	TSS10588,TSS16996,TSS18970,TSS25621	chr1:143739348-143749678	-	-	4.62366	4.0948	5.15252	OK
Rgs13	-	-	Rgs13	Rgs13	TSS7933	chr1:144138666-144177372	-	-	0	0	0	OK
Uchl5	-	-	Uchl5	Uchl5	TSS4910	chr1:143777277-143807466	-	-	20.4826	18.8727	22.0925	OK
Rgs2	-	-	Rgs2	Rgs2	TSS11996	chr1:143999337-144004149	-	-	13.7533	12.8201	14.6864	OK
Rgs21	-	-	Rgs21	Rgs21	TSS7761	chr1:144519689-144567667	-	-	0	0	0	OK
Rgs1	-	-	Rgs1	Rgs1	TSS17215	chr1:144244668-144249104	-	-	15.0422	13.5168	16.5677	OK
Brinp3	-	-	Brinp3	Brinp3	TSS14354,TSS17699	chr1:146495665-146902472	-	-	0	0	0	OK
Rgs18	-	-	Rgs18	Rgs18	TSS24311	chr1:144752840-144775421	-	-	19.1267	17.7026	20.5507	OK
Ptgs2os	-	-	Ptgs2os	Ptgs2os	TSS7260	chr1:150076660-150099766	-	-	0	0	0	OK
Mir7652	-	-	Mir7652	Mir7652	TSS25809	chr1:150024260-150052202	-	-	0	0	0	OK
Lincrna-cox2	-	-	Lincrna-cox2	Lincrna-cox2	TSS3398	chr1:150159042-150164948	-	-	0	0	0	OK
Pla2g4a	-	-	Pla2g4a	Pla2g4a	TSS12579	chr1:149829621-149961284	-	-	6.0978	5.46056	6.73504	OK
Ptgs2	-	-	Ptgs2	Ptgs2	TSS19138	chr1:150100123-150108012	-	-	0.143629	0.0639579	0.2233	OK
Pdc	-	-	Pdc	Pdc	TSS2302	chr1:150319416-150333906	-	-	0	0	0	OK
2310030A07Rik	-	-	2310030A07Rik	2310030A07Rik	TSS10023	chr1:150320680-150346771	-	-	0	0	0	OK
C730036E19Rik	-	-	C730036E19Rik	C730036E19Rik	TSS13536	chr1:151138033-151144095	-	-	0	0	0	OK
Hmcn1	-	-	Hmcn1	Hmcn1	TSS14906	chr1:150562501-150993435	-	-	0.0240429	0.00851872	0.0395672	OK
Swt1	-	-	Swt1	Swt1	TSS9530	chr1:151367698-151428435	-	-	2.09915	1.77355	2.42475	OK
BC003331	-	-	BC003331	BC003331	TSS9361	chr1:150361310-150393055	-	-	4.4693	3.92988	5.00873	OK
Prg4	-	-	Prg4	Prg4	TSS15326	chr1:150449411-150466165	-	-	0.984645	0.656451	1.31284	OK
Tpr	-	-	Tpr	Tpr	TSS24348	chr1:150392837-150449935	-	-	17.8707	16.8832	18.8583	OK
Rnf2	-	-	Rnf2	Rnf2	TSS6813	chr1:151469405-151500823	-	-	6.87661	6.22091	7.53231	OK
Trmt1l	-	-	Trmt1l	Trmt1l	TSS17329	chr1:151428647-151458183	-	-	6.70551	6.0136	7.39742	OK
Mir7682	-	-	Mir7682	Mir7682	TSS18289	chr1:151442392-151442450	-	-	0	0	0	OK
Fam129a	-	-	Fam129a	Fam129a	TSS3090	chr1:151571372-151719347	-	-	1.58545	1.31355	1.85736	OK
Edem3	-	-	Edem3	Edem3	TSS24165	chr1:151755373-151822328	-	-	3.84392	3.5156	4.17224	OK
1700025G04Rik	-	-	1700025G04Rik	1700025G04Rik	TSS16587	chr1:151884523-152090320	-	-	1.65839	1.483	1.83378	OK
Ivns1abp	-	-	Ivns1abp	Ivns1abp	TSS1784	chr1:151344497-151364445	-	-	58.16	55.7459	60.5741	OK
Colgalt2	-	-	Colgalt2	Colgalt2	TSS20009	chr1:152399866-152510695	-	-	0.0113037	0	0.033911	OK
Tsen15	-	-	Tsen15	Tsen15	TSS19528	chr1:152370735-152386682	-	-	10.3223	8.90609	11.7384	OK
Apobec4	-	-	Apobec4	Apobec4	TSS11480	chr1:152750550-152757544	-	-	0	0	0	OK
Rgl1	-	-	Rgl1	Rgl1	TSS13509	chr1:152517529-152625111	-	-	2.4354	2.09333	2.77747	OK
Arpc5	-	-	Arpc5	Arpc5	TSS19154	chr1:152766541-152775580	-	-	35.3373	33.4213	37.2532	OK
Ncf2	-	-	Ncf2	Ncf2	TSS26192	chr1:152807889-152836990	-	-	11.8311	10.8973	12.7649	OK
Lamc2	-	-	Lamc2	Lamc2	TSS3015	chr1:153122755-153186447	-	-	0	0	0	OK
Nmnat2	-	-	Nmnat2	Nmnat2	TSS1532	chr1:152955100-153119261	-	-	0.0430981	0	0.092457	OK
Lamc1	-	-	Lamc1	Lamc1	TSS5335	chr1:153218921-153332786	-	-	1.0096	0.854536	1.16465	OK
E330020D12Rik	-	-	E330020D12Rik	E330020D12Rik	TSS12522	chr1:153404185-153414233	-	-	1.63924	1.30835	1.97014	OK
Shcbp1l	-	-	Shcbp1l	Shcbp1l	TSS22802	chr1:153425208-153452574	-	-	0.780483	0.507353	1.05361	OK
Smg7	-	-	Smg7	Smg7	TSS10065,TSS17258	chr1:152836994-152902646	-	-	9.30795	8.71083	9.90507	OK
Rgs8	-	-	Rgs8	Rgs8	TSS1295	chr1:153653036-153697665	-	-	0.0855284	0.0339528	0.137104	OK
C230024C17Rik	-	-	C230024C17Rik	C230024C17Rik	TSS25463	chr1:153721239-153737829	-	-	0.0416932	0	0.0898364	OK
Npl	-	-	Npl	Npl	TSS8212	chr1:153503015-153549714	-	-	5.44721	4.55768	6.33673	OK
Rgs16	-	-	Rgs16	Rgs16	TSS26549	chr1:153740352-153745468	-	-	0.0408649	0	0.0987372	OK
5830403L16Rik	-	-	5830403L16Rik	5830403L16Rik	TSS3628	chr1:153849541-153851195	-	-	0	0	0	OK
Rgsl1	-	-	Rgsl1	Rgsl1	TSS20540	chr1:153779386-153844141	-	-	0.0760331	0.0139523	0.138114	OK
Dhx9	-	-	Dhx9	Dhx9	TSS1000	chr1:153455757-153487660	-	-	32.9846	31.8431	34.1261	OK
Teddm1	-	-	Teddm1	Teddm1	TSS14686	chr1:153891645-153893060	-	-	0	0	0	OK
Gm5531	-	-	Gm5531	Gm5531	TSS10167	chr1:153874344-153876871	-	-	1.90384	1.52451	2.28317	OK
Rnasel	-	-	Rnasel	Rnasel	TSS1880	chr1:153749425-153764221	-	-	8.43007	7.85605	9.00408	OK
Zfp648	-	-	Zfp648	Zfp648	TSS6784	chr1:154201186-154205674	-	-	0	0	0	OK
Cacna1e	-	-	Cacna1e	Cacna1e	TSS22763	chr1:154392518-154725920	-	-	0.108044	0.0692335	0.146855	OK
Mr1	-	-	Mr1	Mr1	TSS3001	chr1:155127877-155146780	-	-	1.45453	1.12126	1.78781	OK
Ier5	-	-	Ier5	Ier5	TSS24656	chr1:155096366-155099636	-	-	5.58117	5.0181	6.14423	OK
4930452N14Rik	-	-	4930452N14Rik	4930452N14Rik	TSS15185	chr1:154241520-154256906	-	-	0	0	0	OK
4930532M18Rik	-	-	4930532M18Rik	4930532M18Rik	TSS25174	chr1:154255688-154270416	-	-	0	0	0	OK
Mir8114	-	-	Mir8114	Mir8114	TSS14732	chr1:153899925-153900036	-	-	0.0044546	0	30.2559	OK
Glul	-	-	Glul	Glul	TSS14731	chr1:153899928-153909723	-	-	39.2928	36.989	41.5966	OK
Stx6	-	-	Stx6	Stx6	TSS23995	chr1:155158702-155203517	-	-	6.60364	5.88615	7.32113	OK
Xpr1	-	-	Xpr1	Xpr1	TSS22621	chr1:155275656-155417444	-	-	4.21351	3.89819	4.52884	OK
Lhx4	-	-	Lhx4	Lhx4	TSS25450	chr1:155701693-155742027	-	-	0	0	0	OK
Acbd6	-	-	Acbd6	Acbd6	TSS675	chr1:155558119-155687233	-	-	18.4713	16.5969	20.3456	OK
Qsox1	-	-	Qsox1	Qsox1	TSS5379	chr1:155778154-155812899	-	-	8.30234	7.50305	9.10163	OK
Cep350	-	-	Cep350	Cep350	TSS21670	chr1:155844963-155973255	-	-	4.82505	4.57105	5.07906	OK
Nphs2	-	-	Nphs2	Nphs2	TSS19551	chr1:156310734-156328035	-	-	0.0299873	0	0.072455	OK
Fam163a	-	-	Fam163a	Fam163a	TSS564	chr1:156075955-156205026	-	-	0	0	0	OK
Tdrd5	-	-	Tdrd5	Tdrd5	TSS14431,TSS16732	chr1:156255295-156303606	-	-	0.0282893	0	0.0794165	OK
Soat1	-	-	Soat1	Soat1	TSS11043	chr1:156428107-156474328	-	-	2.43211	2.12309	2.74113	OK
Tor3a	-	-	Tor3a	Tor3a	TSS25445	chr1:156653616-156674339	-	-	4.93112	4.39854	5.4637	OK
Fam20b	-	-	Fam20b	Fam20b	TSS20477	chr1:156678570-156718910	-	-	6.29271	5.76445	6.82097	OK
Abl2	-	-	Abl2	Abl2	TSS20398	chr1:156558786-156649619	-	-	4.22508	3.92275	4.52741	OK
Tor1aip1	-	-	Tor1aip1	Tor1aip1	TSS19448,TSS6971	chr1:156004598-156036480	-	-	6.9466	6.32814	7.56506	OK
Tor1aip2	-	-	Tor1aip2	Tor1aip2	TSS20361,TSS26445,TSS3584,TSS6557	chr1:156035663-156068859	-	-	11.8452	10.9395	12.751	OK
Tex35	-	-	Tex35	Tex35	TSS22107	chr1:157099147-157108645	-	-	0	0	0	OK
Brinp2	-	-	Brinp2	Brinp2	TSS12678	chr1:158245268-158356260	-	-	0	0	0	OK
BC026585	-	-	BC026585	BC026585	TSS25449	chr1:157458581-157488733	-	-	7.54448	6.42631	8.66266	OK
Pappa2	-	-	Pappa2	Pappa2	TSS19702	chr1:158711730-158957438	-	-	0.00519529	0	0.0155859	OK
Astn1	-	-	Astn1	Astn1	TSS6961	chr1:158362303-158691786	-	-	0	0	0	OK
Mir488	-	-	Mir488	Mir488	TSS8919	chr1:158505624-158505733	-	-	0	0	0	OK
Sec16b	-	-	Sec16b	Sec16b	TSS3219,TSS6898	chr1:157506795-157568424	-	-	0.273181	0.157424	0.388938	OK
Rasal2	-	-	Rasal2	Rasal2	TSS10027	chr1:157135182-157412595	-	-	0.464529	0.370889	0.558169	OK
2810025M15Rik	-	-	2810025M15Rik	2810025M15Rik	TSS14875	chr1:157412351-157420236	-	-	7.87261	6.638	9.10722	OK
Tnr	-	-	Tnr	Tnr	TSS5795	chr1:159523768-159924922	-	-	0	0	0	OK
Ralgps2	-	-	Ralgps2	Ralgps2	TSS25344,TSS3307	chr1:156804165-156939626	-	-	2.30605	2.04615	2.56594	OK
Angptl1	-	-	Angptl1	Angptl1	TSS77	chr1:156839022-156861079	-	-	0.328698	0.1574	0.499996	OK
Tnn	-	-	Tnn	Tnn	TSS12324	chr1:160085031-160153575	-	-	0	0	0	OK
Mrps14	-	-	Mrps14	Mrps14	TSS5915	chr1:160195259-160201186	-	-	9.66493	8.68862	10.6412	OK
Rfwd2	-	-	Rfwd2	Rfwd2	TSS2719	chr1:159232325-159347580	-	-	6.42985	5.94812	6.91158	OK
Scarna3a	-	-	Scarna3a	Scarna3a	TSS1339	chr1:159340306-159340424	-	-	0	0	0	OK
Mir1843b	-	-	Mir1843b	Mir1843b	TSS17766	chr1:159340357-159340423	-	-	0	0	0	OK
4930523C07Rik	-	-	4930523C07Rik	4930523C07Rik	TSS5858	chr1:160044379-160078586	-	-	1.70005	1.34874	2.05137	OK
4930562F07Rik	-	-	4930562F07Rik	4930562F07Rik	TSS10786,TSS26863	chr1:160074734-160077985	-	-	1.41468	0.71079	2.11857	OK
Cacybp	-	-	Cacybp	Cacybp	TSS19717	chr1:160202366-160212892	-	-	26.2024	24.6519	27.7528	OK
Serpinc1	-	-	Serpinc1	Serpinc1	TSS275	chr1:160978605-161003014	-	-	0.0444982	0	0.107516	OK
Zbtb37	-	-	Zbtb37	Zbtb37	TSS3933	chr1:161017755-161034259	-	-	0.994156	0.775707	1.2126	OK
Rabgap1l	-	-	Rabgap1l	Rabgap1l	TSS11710,TSS18068	chr1:160219173-160792938	-	-	10.451	9.68451	11.2174	OK
Gpr52	-	-	Gpr52	Gpr52	TSS5177	chr1:160576667-160577753	-	-	0.592397	0.249079	0.935715	OK
Rc3h1	-	-	Rc3h1	Rc3h1	TSS6808	chr1:160906410-160974976	-	-	3.86384	3.61187	4.11582	OK
Dars2	-	-	Dars2	Dars2	TSS4828	chr1:161040612-161070632	-	-	5.63629	5.09391	6.17866	OK
Cenpl	-	-	Cenpl	Cenpl	TSS3836	chr1:161070891-161086343	-	-	3.45574	2.86571	4.04576	OK
Klhl20	-	-	Klhl20	Klhl20	TSS6223	chr1:161088377-161131479	-	-	2.68089	2.32597	3.0358	OK
Ankrd45	-	-	Ankrd45	Ankrd45	TSS6987	chr1:161142711-161170507	-	-	0.0371199	0	0.0799823	OK
4930469G21Rik	-	-	4930469G21Rik	4930469G21Rik	TSS15490	chr1:161156842-161159314	-	-	0	0	0	OK
Gas5	-	-	Gas5	Gas5	TSS9284	chr1:161035165-161038537	-	-	39.0268	37.3259	40.7278	OK
Snord47	-	-	Snord47	Snord47	TSS1683	chr1:161038091-161038156	-	-	1315.32	138.862	2491.77	OK
Tnfsf4	-	-	Tnfsf4	Tnfsf4	TSS15855	chr1:161395437-161418206	-	-	0.123961	0	0.247983	OK
Tnfsf18	-	-	Tnfsf18	Tnfsf18	TSS9282	chr1:161494656-161505290	-	-	0	0	0	OK
Fasl	-	-	Fasl	Fasl	TSS17579	chr1:161780691-161788495	-	-	0	0	0	OK
Prdx6	-	-	Prdx6	Prdx6	TSS20650	chr1:161240111-161251166	-	-	41.3543	39.5154	43.1931	OK
Suco	-	-	Suco	Suco	TSS17908	chr1:161816111-161876661	-	-	3.75925	3.42883	4.08968	OK
Mettl13	-	-	Mettl13	Mettl13	TSS1016	chr1:162533671-162548345	-	-	6.4319	5.77169	7.09211	OK
Vamp4	-	-	Vamp4	Vamp4	TSS15354	chr1:162570827-162599078	-	-	1.81423	1.4443	2.18417	OK
4930558K02Rik	-	-	4930558K02Rik	4930558K02Rik	TSS10045,TSS2982	chr1:161942088-161979636	-	-	0	0	0	OK
Pigc	-	-	Pigc	Pigc	TSS24184	chr1:161969187-161973435	-	-	2.1277	1.77475	2.48065	OK
Myoc	-	-	Myoc	Myoc	TSS26238	chr1:162639149-162649694	-	-	0	0	0	OK
7420461P10Rik	-	-	7420461P10Rik	7420461P10Rik	TSS5035	chr1:162647242-162658219	-	-	0	0	0	OK
Dnm3	-	-	Dnm3	Dnm3	TSS25113,TSS25114	chr1:161987301-162478034	-	-	0	0	0	OK
2810442N19Rik	-	-	2810442N19Rik	2810442N19Rik	TSS18366	chr1:162004968-162016485	-	-	0	0	0	OK
Dnm3os	-	-	Dnm3os	Dnm3os	TSS23836	chr1:162217622-162225550	-	-	0	0	0	OK
Mir199a-2	-	-	Mir199a-2	Mir199a-2	TSS24120	chr1:162217813-162217923	-	-	0	0	0	OK
Mir214	-	-	Mir214	Mir214	TSS4470	chr1:162223367-162223477	-	-	0	0	0	OK
Fmo4	-	-	Fmo4	Fmo4	TSS21281	chr1:162793882-162812549	-	-	0	0	0	OK
Fmo1	-	-	Fmo1	Fmo1	TSS6902	chr1:162829560-162866548	-	-	0	0	0	OK
Fmo3	-	-	Fmo3	Fmo3	TSS21276	chr1:162953799-162984491	-	-	0	0	0	OK
Fmo2	-	-	Fmo2	Fmo2	TSS26123	chr1:162875046-162898712	-	-	0	0	0	OK
Fmo6	-	-	Fmo6	Fmo6	TSS25191	chr1:162916550-162937225	-	-	0	0	0	OK
Mroh9	-	-	Mroh9	Mroh9	TSS24674	chr1:163024301-163085670	-	-	0	0	0	OK
Prrx1	-	-	Prrx1	Prrx1	TSS23358	chr1:163245118-163313650	-	-	0.186498	0.0949046	0.278091	OK
Mettl11b	-	-	Mettl11b	Mettl11b	TSS17116	chr1:163702992-163725232	-	-	0	0	0	OK
Gorab	-	-	Gorab	Gorab	TSS2697	chr1:163384908-163403641	-	-	1.45453	1.12126	1.78781	OK
Kifap3	-	-	Kifap3	Kifap3	TSS19831	chr1:163779678-163917100	-	-	2.04598	1.73165	2.3603	OK
Mettl18	-	-	Mettl18	Mettl18	TSS12367	chr1:163994944-163997244	-	-	2.0486	1.50735	2.58984	OK
Sele	-	-	Sele	Sele	TSS15694	chr1:164048233-164057677	-	-	0.176868	0.0702125	0.283523	OK
Prrc2c	-	-	Prrc2c	Prrc2c	TSS23078	chr1:162671784-162740556	-	-	19.9722	19.3877	20.5568	OK
Scyl3	-	-	Scyl3	Scyl3	TSS10279,TSS20001	chr1:163929099-163955126	-	-	3.76694	3.35296	4.18093	OK
BC055324	-	-	BC055324	BC055324	TSS1370	chr1:163954007-163994781	-	-	4.08705	3.54186	4.63224	OK
Slc19a2	-	-	Slc19a2	Slc19a2	TSS2849	chr1:164249045-164265385	-	-	0.876607	0.655656	1.09756	OK
Ccdc181	-	-	Ccdc181	Ccdc181	TSS19166	chr1:164275597-164287847	-	-	4.45194	3.76811	5.13576	OK
Selp	-	-	Selp	Selp	TSS23120	chr1:164115263-164150026	-	-	2.15419	1.79798	2.51041	OK
F5	-	-	F5	F5	TSS18401	chr1:164151858-164220274	-	-	0.211602	0.137386	0.285819	OK
Gm16548	-	-	Gm16548	Gm16548	TSS22223	chr1:164148575-164152217	-	-	0.839754	0.454931	1.22458	OK
Sell	-	-	Sell	Sell	TSS16208	chr1:164062075-164080785	-	-	31.7418	29.6615	33.8221	OK
Dpt	-	-	Dpt	Dpt	TSS3792	chr1:164796731-164824266	-	-	0	0	0	OK
Blzf1	-	-	Blzf1	Blzf1	TSS5282	chr1:164289799-164307484	-	-	2.08976	1.76629	2.41322	OK
Gm20743	-	-	Gm20743	Gm20743	TSS22009	chr1:164863120-164871438	-	-	0	0	0	OK
Xcl1	-	-	Xcl1	Xcl1	TSS1703	chr1:164931647-164935510	-	-	0.438321	0	0.944451	OK
4930568G15Rik	-	-	4930568G15Rik	4930568G15Rik	TSS14557	chr1:165066616-165091930	-	-	0	0	0	OK
Tbx19	-	-	Tbx19	Tbx19	TSS17033	chr1:165137852-165160773	-	-	0	0	0	OK
Nme7	-	-	Nme7	Nme7	TSS8662	chr1:164307674-164437296	-	-	3.78954	3.12344	4.45563	OK
Atp1b1	-	-	Atp1b1	Atp1b1	TSS2115	chr1:164437098-164458355	-	-	1.04018	0.75349	1.32687	OK
Gpr161	-	-	Gpr161	Gpr161	TSS1015	chr1:165295765-165321851	-	-	1.02657	0.70185	1.35129	OK
Tiprl	-	-	Tiprl	Tiprl	TSS6401	chr1:165212285-165236958	-	-	3.76242	3.36317	4.16168	OK
Sft2d2	-	-	Sft2d2	Sft2d2	TSS11746	chr1:165174340-165194433	-	-	8.59871	8.06413	9.13329	OK
Adcy10	-	-	Adcy10	Adcy10	TSS19210	chr1:165485182-165576773	-	-	0	0	0	OK
Dcaf6	-	-	Dcaf6	Dcaf6	TSS26141	chr1:165329500-165460463	-	-	3.01885	2.60145	3.43625	OK
Mpc2	-	-	Mpc2	Mpc2	TSS7826	chr1:165461207-165481214	-	-	15.0049	12.9661	17.0437	OK
Mpzl1	-	-	Mpzl1	Mpzl1	TSS20828	chr1:165592180-165634541	-	-	1.03216	0.731113	1.33321	OK
Rcsd1	-	-	Rcsd1	Rcsd1	TSS20906	chr1:165648944-165708094	-	-	18.4	17.1069	19.6931	OK
Creg1	-	-	Creg1	Creg1	TSS17311	chr1:165763779-165775304	-	-	24.7967	23.2906	26.3028	OK
Gpa33	-	-	Gpa33	Gpa33	TSS6090	chr1:166130459-166166510	-	-	0	0	0	OK
Ildr2	-	-	Ildr2	Ildr2	TSS25886	chr1:166254138-166316832	-	-	0	0	0	OK
Dusp27	-	-	Dusp27	Dusp27	TSS24326	chr1:166098147-166127898	-	-	0	0	0	OK
Mael	-	-	Mael	Mael	TSS25693	chr1:166201384-166238744	-	-	0	0	0	OK
Gm4846	-	-	Gm4846	Gm4846	TSS18105	chr1:166483612-166497588	-	-	0	0	0	OK
Gm4847	-	-	Gm4847	Gm4847	TSS21157	chr1:166628970-166647693	-	-	0	0	0	OK
Fmo9	-	-	Fmo9	Fmo9	TSS23217	chr1:166662054-166681845	-	-	0	0	0	OK
Gm16701	-	-	Gm16701	Gm16701	TSS25499	chr1:166974022-166999730	-	-	0	0	0	OK
Fam78b	-	-	Fam78b	Fam78b	TSS8916	chr1:167001416-167091302	-	-	0.0434138	0	0.0943503	OK
Tada1	-	-	Tada1	Tada1	TSS26670	chr1:166379166-166393620	-	-	8.97763	7.99726	9.95801	OK
Pogk	-	-	Pogk	Pogk	TSS18180	chr1:166393611-166409828	-	-	2.44778	2.18772	2.70785	OK
Cd247	-	-	Cd247	Cd247	TSS26137	chr1:165788680-165871153	-	-	0.662737	0.353433	0.972041	OK
Pou2f1	-	-	Pou2f1	Pou2f1	TSS5763,TSS9741	chr1:165865153-166002634	-	-	2.85821	2.6437	3.07273	OK
Uck2	-	-	Uck2	Uck2	TSS8499	chr1:167226083-167285127	-	-	27.9003	25.8235	29.977	OK
Tmco1	-	-	Tmco1	Tmco1	TSS25647	chr1:167308669-167333978	-	-	6.33522	5.824	6.84643	OK
Lrrc52	-	-	Lrrc52	Lrrc52	TSS3421	chr1:167445674-167466780	-	-	0	0	0	OK
Mgst3	-	-	Mgst3	Mgst3	TSS9851	chr1:167372383-167393797	-	-	7.87972	6.07245	9.687	OK
Lmx1a	-	-	Lmx1a	Lmx1a	TSS15253	chr1:167689557-167848733	-	-	0	0	0	OK
Aldh9a1	-	-	Aldh9a1	Aldh9a1	TSS4229	chr1:167349990-167368530	-	-	13.8624	12.895	14.8299	OK
Rxrg	-	-	Rxrg	Rxrg	TSS20432,TSS25630	chr1:167598361-167639623	-	-	0.256689	0.0892855	0.424092	OK
Mir6348	-	-	Mir6348	Mir6348	TSS15009	chr1:168490642-168490762	-	-	0	0	0	OK
Rgs4	-	-	Rgs4	Rgs4	TSS14891	chr1:169741476-169747642	-	-	0	0	0	OK
Rgs5	-	-	Rgs5	Rgs5	TSS21292	chr1:169655500-169693526	-	-	0.0542573	0	0.131096	OK
1700084C01Rik	-	-	1700084C01Rik	1700084C01Rik	TSS24791	chr1:169928938-169934653	-	-	0	0	0	OK
Hsd17b7	-	-	Hsd17b7	Hsd17b7	TSS4824	chr1:169949536-169969205	-	-	0.657609	0.492511	0.822706	OK
Nuf2	-	-	Nuf2	Nuf2	TSS23148	chr1:169497933-169531464	-	-	8.59885	7.76904	9.42866	OK
Pbx1	-	-	Pbx1	Pbx1	TSS9956	chr1:168119363-168432169	-	-	6.58797	6.13331	7.04263	OK
3110045C21Rik	-	-	3110045C21Rik	3110045C21Rik	TSS14694	chr1:169969408-169972396	-	-	0.280609	0.0228954	0.538323	OK
Ddr2	-	-	Ddr2	Ddr2	TSS16999	chr1:169972306-170088944	-	-	0.0377912	0.00504172	0.0705408	OK
Uap1	-	-	Uap1	Uap1	TSS9657	chr1:170142002-170174946	-	-	10.4927	9.54707	11.4383	OK
Sh2d1b1	-	-	Sh2d1b1	Sh2d1b1	TSS10341	chr1:170277323-170285662	-	-	0.0708566	0	0.171203	OK
Sh2d1b2	-	-	Sh2d1b2	Sh2d1b2	TSS1350	chr1:170232870-170251587	-	-	0	0	0	OK
Uhmk1	-	-	Uhmk1	Uhmk1	TSS27010	chr1:170199255-170215393	-	-	7.55995	6.7059	8.41401	OK
1700015E13Rik	-	-	1700015E13Rik	1700015E13Rik	TSS1087	chr1:170308860-170312125	-	-	0.855417	0.303085	1.40775	OK
Gm7694	-	-	Gm7694	Gm7694	TSS26640	chr1:170298192-170306332	-	-	4.00742	3.56593	4.44891	OK
Olfml2b	-	-	Olfml2b	Olfml2b	TSS9612	chr1:170644531-170682789	-	-	0.0451833	0	0.0973564	OK
Nos1ap	-	-	Nos1ap	Nos1ap	TSS23067,TSS5816	chr1:170317495-170589849	-	-	4.89648	4.20106	5.59191	OK
Fcrlb	-	-	Fcrlb	Fcrlb	TSS20320	chr1:170907272-170912941	-	-	0	0	0	OK
Dusp12	-	-	Dusp12	Dusp12	TSS14966	chr1:170874187-170885540	-	-	5.2845	4.39757	6.17143	OK
Fcrla	-	-	Fcrla	Fcrla	TSS11054	chr1:170917593-170927583	-	-	0.0598329	0	0.173576	OK
Atf6	-	-	Atf6	Atf6	TSS25556	chr1:170704456-170867771	-	-	2.74123	2.48299	2.99947	OK
Fcgr3	-	-	Fcgr3	Fcgr3	TSS17086	chr1:171051168-171059403	-	-	0.928427	0.549477	1.30738	OK
Fcgr2b	-	-	Fcgr2b	Fcgr2b	TSS13362	chr1:170960558-170976071	-	-	3.26088	2.58507	3.93668	OK
Mir6546	-	-	Mir6546	Mir6546	TSS12245	chr1:171064590-171064652	-	-	0	0	0	OK
Fcgr4	-	-	Fcgr4	Fcgr4	TSS22257	chr1:171018925-171029761	-	-	0.208132	0.0219731	0.394291	OK
1700009P17Rik	-	-	1700009P17Rik	1700009P17Rik	TSS15923	chr1:171121660-171126967	-	-	0.472133	0.157378	0.786888	OK
Mpz	-	-	Mpz	Mpz	TSS21286	chr1:171150712-171161123	-	-	0	0	0	OK
Pcp4l1	-	-	Pcp4l1	Pcp4l1	TSS23389	chr1:171173263-171196268	-	-	7.46333	6.47348	8.45319	OK
Sdhc	-	-	Sdhc	Sdhc	TSS6480	chr1:171129156-171150603	-	-	33.8505	31.3817	36.3193	OK
Apoa2	-	-	Apoa2	Apoa2	TSS17141	chr1:171225053-171226379	-	-	0.274701	0	0.663728	OK
Fcer1g	-	-	Fcer1g	Fcer1g	TSS3741	chr1:171229571-171234349	-	-	12.3717	10.1881	14.5552	OK
Nr1i3	-	-	Nr1i3	Nr1i3	TSS25945	chr1:171213969-171218845	-	-	0.276073	0.0316517	0.520494	OK
Tomm40l	-	-	Tomm40l	Tomm40l	TSS5412	chr1:171217802-171222514	-	-	4.9858	4.37829	5.59331	OK
Adamts4	-	-	Adamts4	Adamts4	TSS24205	chr1:171250421-171259922	-	-	0	0	0	OK
B4galt3	-	-	B4galt3	B4galt3	TSS18831	chr1:171270327-171276895	-	-	6.06766	5.28584	6.84947	OK
Ppox	-	-	Ppox	Ppox	TSS1859	chr1:171276991-171281186	-	-	8.4821	7.52017	9.44404	OK
Ndufs2	-	-	Ndufs2	Ndufs2	TSS11308	chr1:171234859-171247112	-	-	37.5164	35.3476	39.6852	OK
Usp21	-	-	Usp21	Usp21	TSS19602	chr1:171281952-171287961	-	-	7.64234	6.81693	8.46775	OK
Ufc1	-	-	Ufc1	Ufc1	TSS6711	chr1:171288563-171294982	-	-	24.5205	22.1388	26.9022	OK
Klhdc9	-	-	Klhdc9	Klhdc9	TSS906	chr1:171358448-171360798	-	-	1.64368	1.18021	2.10714	OK
Pfdn2	-	-	Pfdn2	Pfdn2	TSS586	chr1:171345698-171358170	-	-	44.4779	40.1548	48.8011	OK
Pvrl4	-	-	Pvrl4	Pvrl4	TSS6059	chr1:171370172-171388287	-	-	0.827557	0.609873	1.04524	OK
Dedd	-	-	Dedd	Dedd	TSS7052	chr1:171329144-171342501	-	-	4.33344	3.76178	4.90509	OK
Nit1	-	-	Nit1	Nit1	TSS3900	chr1:171342236-171345645	-	-	7.34812	6.24668	8.44956	OK
Tstd1	-	-	Tstd1	Tstd1	TSS13518	chr1:171419032-171420352	-	-	0.501904	0	1.00405	OK
Usf1	-	-	Usf1	Usf1	TSS17233	chr1:171411680-171418742	-	-	10.4478	9.3858	11.5098	OK
F11r	-	-	F11r	F11r	TSS10873	chr1:171437560-171464593	-	-	2.00457	1.61285	2.39629	OK
Arhgap30	-	-	Arhgap30	Arhgap30	TSS19635	chr1:171388959-171410239	-	-	17.1452	16.3094	17.9811	OK
Alyref2	-	-	Alyref2	Alyref2	TSS19067	chr1:171503477-171504750	-	-	3.8898	3.091	4.68859	OK
Itln1	-	-	Itln1	Itln1	TSS14860	chr1:171518123-171535294	-	-	0	0	0	OK
Cd244	-	-	Cd244	Cd244	TSS12636	chr1:171559192-171585316	-	-	2.64631	2.28016	3.01247	OK
Slamf7	-	-	Slamf7	Slamf7	TSS13844	chr1:171632402-171653037	-	-	0.173105	0.0828928	0.263317	OK
Ly9	-	-	Ly9	Ly9	TSS15858,TSS16837	chr1:171588612-171607410	-	-	5.10124	4.44667	5.7558	OK
Cd48	-	-	Cd48	Cd48	TSS9593	chr1:171682054-171705257	-	-	16.0146	14.2791	17.7502	OK
Slamf1	-	-	Slamf1	Slamf1	TSS22498	chr1:171767131-171801184	-	-	0.245403	0.11423	0.376577	OK
Slamf6	-	-	Slamf6	Slamf6	TSS24390	chr1:171917536-171943868	-	-	0.0388938	0	0.0939746	OK
Nhlh1	-	-	Nhlh1	Nhlh1	TSS12950	chr1:172052291-172057596	-	-	0.0190721	0	0.0572163	OK
Vangl2	-	-	Vangl2	Vangl2	TSS19491	chr1:172004370-172027268	-	-	2.71076	2.23156	3.18996	OK
Cd84	-	-	Cd84	Cd84	TSS13945	chr1:171839696-171890718	-	-	8.23569	7.50635	8.96503	OK
Pex19	-	-	Pex19	Pex19	TSS23356	chr1:172126754-172136497	-	-	6.3126	5.6396	6.98559	OK
Atp1a4	-	-	Atp1a4	Atp1a4	TSS17163	chr1:172223507-172258424	-	-	0	0	0	OK
Pea15a	-	-	Pea15a	Pea15a	TSS11600	chr1:172196728-172206781	-	-	2.49028	2.05345	2.9271	OK
Casq1	-	-	Casq1	Casq1	TSS1752	chr1:172209893-172219895	-	-	0.0260727	0	0.0782182	OK
Ncstn	-	-	Ncstn	Ncstn	TSS24667	chr1:172066012-172082749	-	-	9.26347	8.38756	10.1394	OK
Copa	-	-	Copa	Copa	TSS1167	chr1:172082528-172122332	-	-	23.852	22.4645	25.2395	OK
Kcnj9	-	-	Kcnj9	Kcnj9	TSS24544	chr1:172321032-172329263	-	-	0	0	0	OK
Atp1a2	-	-	Atp1a2	Atp1a2	TSS11385	chr1:172271708-172298064	-	-	0.171017	0.100185	0.241848	OK
Kcnj10	-	-	Kcnj10	Kcnj10	TSS15164	chr1:172341209-172374085	-	-	0.266227	0.171548	0.360907	OK
Igsf8	-	-	Igsf8	Igsf8	TSS21145	chr1:172312406-172319835	-	-	6.56988	5.81376	7.32599	OK
Dcaf8	-	-	Dcaf8	Dcaf8	TSS4467	chr1:172148014-172196393	-	-	22.9212	21.8591	23.9833	OK
Slamf9	-	-	Slamf9	Slamf9	TSS9531	chr1:172475359-172478409	-	-	0.185085	0	0.370259	OK
Pigm	-	-	Pigm	Pigm	TSS10856	chr1:172376530-172384099	-	-	2.79045	2.53232	3.04858	OK
Igsf9	-	-	Igsf9	Igsf9	TSS20185,TSS4513	chr1:172482212-172498877	-	-	0.337207	0.210706	0.463708	OK
Vsig8	-	-	Vsig8	Vsig8	TSS21001,TSS2328	chr1:172555937-172563717	-	-	0	0	0	OK
Slamf8	-	-	Slamf8	Slamf8	TSS5702	chr1:172581376-172590568	-	-	0.323948	0.146478	0.501418	OK
Fcrl6	-	-	Fcrl6	Fcrl6	TSS2000	chr1:172596639-172602551	-	-	0.222234	0.0563116	0.388157	OK
Dusp23	-	-	Dusp23	Dusp23	TSS6509	chr1:172630768-172632974	-	-	3.01523	2.35268	3.67778	OK
Ccdc19	-	-	Ccdc19	Ccdc19	TSS9978	chr1:172521129-172545870	-	-	0.107643	0	0.215337	OK
4933439K11Rik	-	-	4933439K11Rik	4933439K11Rik	TSS8727	chr1:172541619-172550806	-	-	0	0	0	OK
Crp	-	-	Crp	Crp	TSS25207	chr1:172698055-172699966	-	-	0.289638	0.105314	0.473962	OK
Apcs	-	-	Apcs	Apcs	TSS14604	chr1:172893960-172895054	-	-	0	0	0	OK
Olfr16	-	-	Olfr16	Olfr16	TSS19433	chr1:172956767-172957817	-	-	0	0	0	OK
Olfr1408	-	-	Olfr1408	Olfr1408	TSS19818	chr1:173130282-173131215	-	-	0	0	0	OK
Olfr1406	-	-	Olfr1406	Olfr1406	TSS24155	chr1:173183441-173184504	-	-	0	0	0	OK
Olfr218	-	-	Olfr218	Olfr218	TSS144	chr1:173203357-173204299	-	-	0	0	0	OK
Tagln2	-	-	Tagln2	Tagln2	TSS17287	chr1:172500245-172507375	-	-	95.7818	92.0167	99.5469	OK
Olfr1404	-	-	Olfr1404	Olfr1404	TSS12708	chr1:173215606-173216640	-	-	0	0	0	OK
Olfr418-ps1	-	-	Olfr418-ps1	Olfr418-ps1	TSS13056	chr1:173270146-173271137	-	-	0	0	0	OK
Fcer1a	-	-	Fcer1a	Fcer1a	TSS24200	chr1:173221270-173227229	-	-	0	0	0	OK
Ackr1	-	-	Ackr1	Ackr1	TSS11076	chr1:173331885-173333503	-	-	0	0	0	OK
Mptx2	-	-	Mptx2	Mptx2	TSS23194	chr1:173274460-173277756	-	-	0	0	0	OK
Cadm3	-	-	Cadm3	Cadm3	TSS13977	chr1:173334253-173367695	-	-	0.0550464	0.0058114	0.104281	OK
BC094916	-	-	BC094916	BC094916	TSS9717	chr1:173521310-173535957	-	-	0.593993	0.284571	0.903414	OK
Pydc4	-	-	Pydc4	Pydc4	TSS14201	chr1:173591956-173599274	-	-	0.152675	0.0388773	0.266472	OK
Aim2	-	-	Aim2	Aim2	TSS25612	chr1:173420603-173466036	-	-	6.24289	5.556	6.92978	OK
Pydc3	-	-	Pydc3	Pydc3	TSS10587	chr1:173673679-173698392	-	-	0.711873	0.499646	0.9241	OK
Pyhin1	-	-	Pyhin1	Pyhin1	TSS1029	chr1:173630858-173647928	-	-	1.23819	0.980154	1.49623	OK
AI607873	-	-	AI607873	AI607873	TSS10867	chr1:173723427-173741809	-	-	0.382876	0.239858	0.525895	OK
Ifi204	-	-	Ifi204	Ifi204	TSS6628	chr1:173747293-173766919	-	-	1.0377	0.743209	1.33218	OK
Mnda	-	-	Mnda	Mnda	TSS14581	chr1:173896354-173912922	-	-	1.77034	1.30355	2.23713	OK
Mndal	-	-	Mndal	Mndal	TSS12705	chr1:173857219-173880187	-	-	15.7489	14.4683	17.0295	OK
Ifi202b	-	-	Ifi202b	Ifi202b	TSS22567	chr1:173962568-173982844	-	-	0	0	0	OK
Olfr430	-	-	Olfr430	Olfr430	TSS21731	chr1:174069299-174070253	-	-	0	0	0	OK
Olfr433	-	-	Olfr433	Olfr433	TSS26576	chr1:174041932-174042936	-	-	0	0	0	OK
Olfr429	-	-	Olfr429	Olfr429	TSS25878	chr1:174089037-174089980	-	-	0	0	0	OK
Olfr432	-	-	Olfr432	Olfr432	TSS2984	chr1:174050374-174051313	-	-	0	0	0	OK
Ifi205	-	-	Ifi205	Ifi205	TSS14715	chr1:174011997-174031755	-	-	1.36485	0.946873	1.78283	OK
Olfr231	-	-	Olfr231	Olfr231	TSS3977	chr1:174117090-174118014	-	-	0	0	0	OK
Olfr427	-	-	Olfr427	Olfr427	TSS9194	chr1:174099459-174100407	-	-	0	0	0	OK
Olfr426	-	-	Olfr426	Olfr426	TSS9194	chr1:174099459-174100410	-	-	0	0	0	OK
Olfr424	-	-	Olfr424	Olfr424	TSS26896	chr1:174136745-174137693	-	-	0	0	0	OK
Olfr421-ps1	-	-	Olfr421-ps1	Olfr421-ps1	TSS1966	chr1:174151480-174152530	-	-	0	0	0	OK
Olfr420	-	-	Olfr420	Olfr420	TSS5836	chr1:174158721-174159767	-	-	0	0	0	OK
Ifi203	-	-	Ifi203	Ifi203	TSS22190,TSS24171	chr1:173920402-173942492	-	-	15.939	14.9225	16.9555	OK
Olfr419	-	-	Olfr419	Olfr419	TSS21229	chr1:174249888-174250976	-	-	0	0	0	OK
Mptx1	-	-	Mptx1	Mptx1	TSS26170	chr1:174330517-174332877	-	-	0	0	0	OK
Olfr417	-	-	Olfr417	Olfr417	TSS25310	chr1:174368918-174369848	-	-	0.359843	0.0660325	0.653654	OK
Olfr220	-	-	Olfr220	Olfr220	TSS15798	chr1:174448624-174449602	-	-	0	0	0	OK
Olfr248	-	-	Olfr248	Olfr248	TSS3609	chr1:174391045-174392055	-	-	0.108042	0	0.261051	OK
Spta1	-	-	Spta1	Spta1	TSS6121	chr1:174172775-174248449	-	-	1.56094	1.3775	1.74438	OK
Olfr414	-	-	Olfr414	Olfr414	TSS16553	chr1:174430429-174431384	-	-	0.0579774	0	0.173932	OK
Fmn2	-	-	Fmn2	Fmn2	TSS26370	chr1:174501824-174822729	-	-	0.139602	0.0771698	0.202033	OK
Grem2	-	-	Grem2	Grem2	TSS10224	chr1:174833784-174921819	-	-	0	0	0	OK
Rgs7	-	-	Rgs7	Rgs7	TSS18774	chr1:175059075-175492545	-	-	0	0	0	OK
Wdr64	-	-	Wdr64	Wdr64	TSS25753	chr1:175698592-175815733	-	-	0	0	0	OK
Kmo	-	-	Kmo	Kmo	TSS6476	chr1:175632192-175660853	-	-	0.398593	0.224633	0.572554	OK
Fh1	-	-	Fh1	Fh1	TSS847	chr1:175601377-175625635	-	-	22.2891	20.6332	23.9449	OK
Opn3	-	-	Opn3	Opn3	TSS5154	chr1:175662420-175692632	-	-	0.361686	0.161059	0.562314	OK
Chml	-	-	Chml	Chml	TSS18912	chr1:175682237-175688353	-	-	0.942716	0.776066	1.10937	OK
Becn2	-	-	Becn2	Becn2	TSS13307	chr1:175920328-175922225	-	-	0.027471	0	0.0824129	OK
Exo1	-	-	Exo1	Exo1	TSS8420	chr1:175880777-175911396	-	-	3.55593	3.21209	3.89978	OK
Pld5	-	-	Pld5	Pld5	TSS23324,TSS23592	chr1:175962305-176275312	-	-	0.0662185	0	0.135344	OK
Cep170	-	-	Cep170	Cep170	TSS17323	chr1:176733652-176807124	-	-	2.68656	2.42281	2.95032	OK
Mir350	-	-	Mir350	Mir350	TSS11918	chr1:176772324-176772423	-	-	0	0	0	OK
Akt3	-	-	Akt3	Akt3	TSS17431	chr1:177022114-177248767	-	-	3.99765	3.60565	4.38965	OK
2310043L19Rik	-	-	2310043L19Rik	2310043L19Rik	TSS831	chr1:177641541-177642943	-	-	0	0	0	OK
Sdccag8	-	-	Sdccag8	Sdccag8	TSS2348	chr1:176814659-177020432	-	-	3.3076	2.82814	3.78706	OK
Hmga2-ps1	-	-	Hmga2-ps1	Hmga2-ps1	TSS19122	chr1:176834623-176836133	-	-	0.366734	0.145585	0.587884	OK
1700016C15Rik	-	-	1700016C15Rik	1700016C15Rik	TSS7579	chr1:177729813-177753305	-	-	0.0798913	0	0.239674	OK
Zbtb18	-	-	Zbtb18	Zbtb18	TSS15787,TSS18395	chr1:177444660-177450764	-	-	6.2737	5.68667	6.86074	OK
Gm16432	-	-	Gm16432	Gm16432	TSS1692	chr1:177991434-178048291	-	-	0.0298433	0	0.08953	OK
Adss	-	-	Adss	Adss	TSS4117	chr1:177763177-177796509	-	-	23.2073	21.8917	24.523	OK
Desi2	-	-	Desi2	Desi2	TSS2960	chr1:178187416-178252597	-	-	3.70742	3.30406	4.11078	OK
Cox20	-	-	Cox20	Cox20	TSS6734	chr1:178319152-178322693	-	-	38.1863	32.8939	43.4787	OK
Efcab2	-	-	Efcab2	Efcab2	TSS5626	chr1:178405880-178483249	-	-	0.578316	0.370579	0.786053	OK
Kif26b	-	-	Kif26b	Kif26b	TSS13680	chr1:178529124-178932857	-	-	0.0785952	0.0349984	0.122192	OK
Tfb2m	-	-	Tfb2m	Tfb2m	TSS11209	chr1:179528055-179546267	-	-	5.74345	5.06947	6.41743	OK
Smyd3	-	-	Smyd3	Smyd3	TSS8313	chr1:178955038-179518003	-	-	3.56455	3.1429	3.98621	OK
Sccpdh	-	-	Sccpdh	Sccpdh	TSS7539	chr1:179668230-179687184	-	-	1.79944	1.36533	2.23356	OK
Cnst	-	-	Cnst	Cnst	TSS3332	chr1:179546528-179627473	-	-	2.52764	2.2048	2.85049	OK
Hnrnpu	-	-	Hnrnpu	Hnrnpu	TSS5439	chr1:178328299-178337784	-	-	135.311	132.665	137.957	OK
Ahctf1	-	-	Ahctf1	Ahctf1	TSS4831	chr1:179744903-179804015	-	-	9.46845	9.03124	9.90566	OK
Psen2	-	-	Psen2	Psen2	TSS2964,TSS5838	chr1:180227003-180256300	-	-	8.32947	7.35778	9.30116	OK
Cdc42bpa	-	-	Cdc42bpa	Cdc42bpa	TSS6005	chr1:179961088-180165602	-	-	2.07611	1.85015	2.30208	OK
Adck3	-	-	Adck3	Adck3	TSS20209,TSS4006	chr1:180165237-180196020	-	-	2.96202	2.57002	3.35402	OK
6330403A02Rik	-	-	6330403A02Rik	6330403A02Rik	TSS4015	chr1:180432372-180483504	-	-	0.0890984	0.0396755	0.138521	OK
Gm5069	-	-	Gm5069	Gm5069	TSS18743	chr1:180326968-180330549	-	-	4.15014	3.65211	4.64817	OK
Itpkb	-	-	Itpkb	Itpkb	TSS14899	chr1:180330475-180423659	-	-	4.84587	4.38112	5.31062	OK
Mixl1	-	-	Mixl1	Mixl1	TSS19937	chr1:180693047-180697034	-	-	0	0	0	OK
Lin9	-	-	Lin9	Lin9	TSS4719	chr1:180641333-180690687	-	-	3.38793	2.87381	3.90205	OK
Acbd3	-	-	Acbd3	Acbd3	TSS3172	chr1:180726042-180754204	-	-	5.51767	4.97532	6.06003	OK
Parp1	-	-	Parp1	Parp1	TSS14570	chr1:180568974-180601254	-	-	37.5566	35.4974	39.6159	OK
Mir6904	-	-	Mir6904	Mir6904	TSS14522	chr1:180587200-180587267	-	-	0	0	0	OK
Lefty2	-	-	Lefty2	Lefty2	TSS10604	chr1:180893118-180899102	-	-	0.0675213	0	0.155791	OK
Sde2	-	-	Sde2	Sde2	TSS877	chr1:180851150-180868114	-	-	7.14676	6.49819	7.79534	OK
Lefty1	-	-	Lefty1	Lefty1	TSS14968	chr1:180935038-180938401	-	-	0.948581	0.602255	1.29491	OK
Pycr2	-	-	Pycr2	Pycr2	TSS16982	chr1:180904273-180908088	-	-	12.7659	11.5034	14.0284	OK
9130409I23Rik	-	-	9130409I23Rik	9130409I23Rik	TSS14824	chr1:181051236-181060667	-	-	0	0	0	OK
Ephx1	-	-	Ephx1	Ephx1	TSS3269	chr1:180989555-181017495	-	-	0.59605	0.329488	0.862611	OK
Tmem63a	-	-	Tmem63a	Tmem63a	TSS26564	chr1:180942517-180975104	-	-	6.1403	5.54388	6.73672	OK
H3f3a	-	-	H3f3a	H3f3a	TSS8670	chr1:180802567-180813603	-	-	196.684	190.409	202.96	OK
Nvl	-	-	Nvl	Nvl	TSS132	chr1:181093422-181144157	-	-	10.4128	9.60943	11.2162	OK
Cnih4	-	-	Cnih4	Cnih4	TSS21440	chr1:181150930-181168994	-	-	3.81173	3.34007	4.28339	OK
Ccdc121	-	-	Ccdc121	Ccdc121	TSS19109	chr1:181509632-181511451	-	-	0	0	0	OK
Cnih3	-	-	Cnih3	Cnih3	TSS1263	chr1:181352627-181460641	-	-	0.0187489	0	0.0841385	OK
Wdr26	-	-	Wdr26	Wdr26	TSS22708	chr1:181173225-181211978	-	-	10.8645	10.3376	11.3914	OK
Vmn1r1	-	-	Vmn1r1	Vmn1r1	TSS11462	chr1:182157177-182158098	-	-	0	0	0	OK
Srp9	-	-	Srp9	Srp9	TSS5370	chr1:182124736-182132415	-	-	22.2855	20.4501	24.121	OK
Lbr	-	-	Lbr	Lbr	TSS14611	chr1:181815314-181842401	-	-	26.7388	25.5594	27.9182	OK
Enah	-	-	Enah	Enah	TSS18924	chr1:181896385-182019980	-	-	0.19416	0.137461	0.250858	OK
1700047M11Rik	-	-	1700047M11Rik	1700047M11Rik	TSS14979	chr1:182300833-182303289	-	-	0	0	0	OK
Degs1	-	-	Degs1	Degs1	TSS7084	chr1:182275769-182282759	-	-	4.56932	3.89632	5.24232	OK
Fbxo28	-	-	Fbxo28	Fbxo28	TSS22501	chr1:182313101-182341606	-	-	2.73696	2.41579	3.05813	OK
Trp53bp2	-	-	Trp53bp2	Trp53bp2	TSS7494	chr1:182409166-182462436	-	-	3.50131	3.11547	3.88715	OK
Capn8	-	-	Capn8	Capn8	TSS22577	chr1:182565006-182632352	-	-	0	0	0	OK
Susd4	-	-	Susd4	Susd4	TSS19296	chr1:182764905-182895654	-	-	0.0951207	0	0.190287	OK
Ccdc185	-	-	Ccdc185	Ccdc185	TSS10106	chr1:182747125-182749180	-	-	0	0	0	OK
Capn2	-	-	Capn2	Capn2	TSS7986	chr1:182467258-182517483	-	-	3.8999	3.41687	4.38294	OK
Tlr5	-	-	Tlr5	Tlr5	TSS10770	chr1:182954787-182976044	-	-	0.0436143	0	0.0939758	OK
Brox	-	-	Brox	Brox	TSS8746	chr1:183276341-183297008	-	-	5.18162	4.65403	5.7092	OK
Aida	-	-	Aida	Aida	TSS947	chr1:183297059-183324501	-	-	4.56383	4.05321	5.07444	OK
Disp1	-	-	Disp1	Disp1	TSS16814,TSS26194	chr1:183086263-183221529	-	-	1.26234	1.04026	1.48442	OK
Hhipl2	-	-	Hhipl2	Hhipl2	TSS1823	chr1:183418502-183437053	-	-	0	0	0	OK
Mia3	-	-	Mia3	Mia3	TSS21649	chr1:183326235-183369565	-	-	3.87104	3.54446	4.19761	OK
1700112H15Rik	-	-	1700112H15Rik	1700112H15Rik	TSS13087	chr1:184527840-184557691	-	-	0	0	0	OK
4930488B22Rik	-	-	4930488B22Rik	4930488B22Rik	TSS10060	chr1:184712496-184718989	-	-	0.0573669	0	0.138609	OK
1700056E22Rik	-	-	1700056E22Rik	1700056E22Rik	TSS25760	chr1:184033031-184033998	-	-	0.741853	0.330347	1.15336	OK
Dusp10	-	-	Dusp10	Dusp10	TSS12090	chr1:184034460-184075636	-	-	0.503471	0.316487	0.690456	OK
Hlx	-	-	Hlx	Hlx	TSS1897	chr1:184727144-184732493	-	-	2.44263	1.97471	2.91055	OK
Taf1a	-	-	Taf1a	Taf1a	TSS17458,TSS23802	chr1:183388884-183410206	-	-	3.90478	3.32386	4.48569	OK
Marc1	-	-	2014-03-01	2014-03-01	TSS2940	chr1:184786766-184811300	-	-	0	0	0	OK
C130074G19Rik	-	-	C130074G19Rik	C130074G19Rik	TSS1663	chr1:184871925-184883036	-	-	0.0630085	0	0.133561	OK
Mark1	-	-	Mark1	Mark1	TSS24289	chr1:184896423-184999549	-	-	0.059906	0.010993	0.108819	OK
Marc2	-	-	2014-03-02	2014-03-02	TSS23983	chr1:184813067-184845847	-	-	17.0898	15.7474	18.4323	OK
Mir1981	-	-	Mir1981	Mir1981	TSS14561	chr1:184822406-184822488	-	-	0	0	0	OK
Bpnt1	-	-	Bpnt1	Bpnt1	TSS11644	chr1:185332158-185357769	-	-	4.02608	3.42313	4.62904	OK
5033404E19Rik	-	-	5033404E19Rik	5033404E19Rik	TSS26864	chr1:185497305-185498014	-	-	0	0	0	OK
9630028B13Rik	-	-	9630028B13Rik	9630028B13Rik	TSS21394	chr1:185429356-185441819	-	-	0.349492	0.210817	0.488168	OK
Mir297c	-	-	Mir297c	Mir297c	TSS22042	chr1:185537335-185988795	-	-	0	0	0	OK
Lyplal1	-	-	Lyplal1	Lyplal1	TSS10935	chr1:186087731-186117310	-	-	0.539114	0.277605	0.800623	OK
Tgfb2	-	-	Tgfb2	Tgfb2	TSS17460	chr1:186623185-186705992	-	-	0.019262	0	0.0465405	OK
Gm2061	-	-	Gm2061	Gm2061	TSS1768	chr1:185447115-185455568	-	-	0	0	0	OK
Slc30a10	-	-	Slc30a10	Slc30a10	TSS17558	chr1:185454847-185468761	-	-	0.0386625	0	0.0781001	OK
Rab3gap2	-	-	Rab3gap2	Rab3gap2	TSS8275	chr1:185204167-185286746	-	-	6.18403	5.70752	6.66054	OK
Iars2	-	-	Iars2	Iars2	TSS9894	chr1:185286661-185329401	-	-	12.0079	11.0671	12.9487	OK
Snora36b	-	-	Snora36b	Snora36b	TSS17291	chr1:185242925-185243038	-	-	0	0	0	OK
Mir664	-	-	Mir664	Mir664	TSS20348	chr1:185242974-185243043	-	-	0	0	0	OK
Mir194-1	-	-	Mir194-1	Mir194-1	TSS9319	chr1:185313318-185313385	-	-	0	0	0	OK
Mir215	-	-	Mir215	Mir215	TSS16968	chr1:185313580-185313691	-	-	15.1257	0	45.3771	OK
D1Pas1	-	-	D1Pas1	D1Pas1	TSS2689	chr1:186967415-186970627	-	-	0	0	0	OK
Rrp15	-	-	Rrp15	Rrp15	TSS23326	chr1:186721086-186749358	-	-	20.4748	18.5837	22.3658	OK
Eprs	-	-	Eprs	Eprs	TSS13290	chr1:185363094-185428355	-	-	23.8795	22.9334	24.8257	OK
Spata17	-	-	Spata17	Spata17	TSS13348	chr1:187048406-187215446	-	-	0.150834	0	0.368063	OK
1700007P06Rik	-	-	1700007P06Rik	1700007P06Rik	TSS15980	chr1:187125137-187127852	-	-	0.0703407	0	0.211022	OK
Gpatch2	-	-	Gpatch2	Gpatch2	TSS18142	chr1:187215510-187351429	-	-	2.53534	2.2114	2.85928	OK
Ush2a	-	-	Ush2a	Ush2a	TSS6288	chr1:188262837-188965039	-	-	0.00277601	0	0.00832804	OK
Esrrg	-	-	Esrrg	Esrrg	TSS18074,TSS26822	chr1:187609005-188214884	-	-	0.0085502	0	0.034917	OK
9330162B11Rik	-	-	9330162B11Rik	9330162B11Rik	TSS5371	chr1:188006575-188008990	-	-	0	0	0	OK
Kcnk2	-	-	Kcnk2	Kcnk2	TSS11864,TSS1195,TSS19058,TSS23716	chr1:189207929-189402273	-	-	0	0	0	OK
Kctd3	-	-	Kctd3	Kctd3	TSS21981	chr1:188971097-189007840	-	-	3.23545	2.83014	3.64075	OK
Ptpn14	-	-	Ptpn14	Ptpn14	TSS22365	chr1:189728267-189876693	-	-	0.983201	0.853594	1.11281	OK
Cenpf	-	-	Cenpf	Cenpf	TSS18438	chr1:189640613-189688086	-	-	3.9491	3.6958	4.2024	OK
Prox1	-	-	Prox1	Prox1	TSS11033	chr1:190121776-190170680	-	-	0	0	0	OK
Smyd2	-	-	Smyd2	Smyd2	TSS13920	chr1:189880491-189922288	-	-	19.9526	18.3686	21.5365	OK
Rps6kc1	-	-	Rps6kc1	Rps6kc1	TSS17796	chr1:190772878-190911770	-	-	2.17077	1.85104	2.49049	OK
Vash2	-	-	Vash2	Vash2	TSS13164,TSS6772	chr1:190947645-190979296	-	-	0.330126	0.200857	0.459395	OK
Spata45	-	-	Spata45	Spata45	TSS16350	chr1:191036821-191042941	-	-	0.388736	0	0.939259	OK
Tatdn3	-	-	Tatdn3	Tatdn3	TSS16184	chr1:191045829-191062932	-	-	2.41051	1.7316	3.08942	OK
Mfsd7b	-	-	Mfsd7b	Mfsd7b	TSS16319	chr1:191005831-191026190	-	-	1.97356	1.662	2.28512	OK
A230020J21Rik	-	-	A230020J21Rik	A230020J21Rik	TSS1385	chr1:191025350-191029781	-	-	1.65729	1.19832	2.11625	OK
Angel2	-	-	Angel2	Angel2	TSS13507,TSS23848	chr1:190925107-190946491	-	-	8.7954	8.03438	9.55641	OK
Batf3	-	-	Batf3	Batf3	TSS26954	chr1:191098413-191108943	-	-	0	0	0	OK
Nsl1	-	-	Nsl1	Nsl1	TSS10366	chr1:191063020-191084558	-	-	6.2136	5.58777	6.83943	OK
Fam71a	-	-	Fam71a	Fam71a	TSS6809	chr1:191162583-191164817	-	-	0	0	0	OK
Atf3	-	-	Atf3	Atf3	TSS2622	chr1:191170296-191183333	-	-	0.221148	0.0737159	0.368579	OK
Nenf	-	-	Nenf	Nenf	TSS17612	chr1:191306796-191318118	-	-	9.39863	7.49139	11.3059	OK
Dtl	-	-	Dtl	Dtl	TSS15835	chr1:191537364-191575534	-	-	11.8602	11.1388	12.5815	OK
Tmem206	-	-	Tmem206	Tmem206	TSS15553	chr1:191325964-191352925	-	-	4.77326	4.27205	5.27446	OK
Ppp2r5a	-	-	Ppp2r5a	Ppp2r5a	TSS4304	chr1:191351980-191397041	-	-	17.1564	15.9074	18.4055	OK
Ints7	-	-	Ints7	Ints7	TSS1010	chr1:191575733-191621691	-	-	15.5281	14.5832	16.4731	OK
Nek2	-	-	Nek2	Nek2	TSS13051	chr1:191821472-191833049	-	-	5.00445	4.46074	5.54816	OK
Lpgat1	-	-	Lpgat1	Lpgat1	TSS23714,TSS6330	chr1:191718023-191784257	-	-	2.73476	2.45746	3.01206	OK
1700034H15Rik	-	-	1700034H15Rik	1700034H15Rik	TSS21372	chr1:191894071-191907527	-	-	0.208739	0.111194	0.306283	OK
Slc30a1	-	-	Slc30a1	Slc30a1	TSS13139	chr1:191906780-191913247	-	-	0.961625	0.772615	1.15064	OK
Rd3	-	-	Rd3	Rd3	TSS9437	chr1:191977372-191988282	-	-	0.0252869	0	0.0725114	OK
Traf5	-	-	Traf5	Traf5	TSS22396	chr1:191997202-192092599	-	-	1.50773	1.12921	1.88626	OK
Mir3473c	-	-	Mir3473c	Mir3473c	TSS18496	chr1:191998553-191998634	-	-	0	0	0	OK
1700065J18Rik	-	-	1700065J18Rik	1700065J18Rik	TSS21629	chr1:192841704-192842739	-	-	0	0	0	OK
Kcnh1	-	-	Kcnh1	Kcnh1	TSS7922	chr1:192190871-192510158	-	-	0.0190416	0	0.0452564	OK
Sertad4	-	-	Sertad4	Sertad4	TSS10656,TSS11371	chr1:192844487-192855752	-	-	0	0	0	OK
Syt14	-	-	Syt14	Syt14	TSS11655	chr1:192897306-193035698	-	-	0.0285144	0	0.0855431	OK
Hhat	-	-	Hhat	Hhat	TSS18915	chr1:192512827-192771219	-	-	1.00952	0.746438	1.27259	OK
Irf6	-	-	Irf6	Irf6	TSS17211	chr1:193153111-193172035	-	-	0.499841	0.349612	0.650069	OK
Rcor3	-	-	Rcor3	Rcor3	TSS23056	chr1:192098545-192138040	-	-	2.99258	2.46302	3.52214	OK
Gm10516	-	-	Gm10516	Gm10516	TSS24035	chr1:192136897-192151025	-	-	0.182096	0.0621537	0.302039	OK
Diexf	-	-	Diexf	Diexf	TSS7725	chr1:193104402-193130251	-	-	3.56058	3.21794	3.90321	OK
Mir205	-	-	Mir205	Mir205	TSS8405	chr1:193507462-193507530	-	-	0	0	0	OK
Hsd11b1	-	-	Hsd11b1	Hsd11b1	TSS12739,TSS3093	chr1:193221640-193264045	-	-	0.228547	0.0160255	0.441068	OK
G0s2	-	-	G0s2	G0s2	TSS14336	chr1:193272159-193273188	-	-	0.408835	0.0750226	0.742647	OK
Camk1g	-	-	Camk1g	Camk1g	TSS20801	chr1:193346345-193370282	-	-	0	0	0	OK
Lamb3	-	-	Lamb3	Lamb3	TSS4568,TSS7060	chr1:193301993-193343878	-	-	0.114211	0.0356633	0.192759	OK
A130010J15Rik	-	-	A130010J15Rik	A130010J15Rik	TSS14229,TSS18573	chr1:193173468-193177832	-	-	1.35459	1.09119	1.61799	OK
Traf3ip3	-	-	Traf3ip3	Traf3ip3	TSS5355	chr1:193175503-193201546	-	-	12.6513	11.4486	13.8541	OK
4930503O07Rik	-	-	4930503O07Rik	4930503O07Rik	TSS3	chr1:194212186-194222759	-	-	0	0	0	OK
Plxna2	-	-	Plxna2	Plxna2	TSS24634	chr1:194619828-194816868	-	-	0.0964825	0.0568283	0.136137	OK
Cd46	-	-	Cd46	Cd46	TSS23998	chr1:195041899-195092248	-	-	0.345223	0.101113	0.589333	OK
A330023F24Rik	-	-	A330023F24Rik	A330023F24Rik	TSS16628	chr1:195017398-195037908	-	-	0.226825	0.13574	0.31791	OK
Mir29b-2	-	-	Mir29b-2	Mir29b-2	TSS10138	chr1:195037039-195037120	-	-	0	0	0	OK
Mir29c	-	-	Mir29c	Mir29c	TSS13207	chr1:195037546-195037634	-	-	0	0	0	OK
Cr2	-	-	Cr2	Cr2	TSS12133	chr1:195136810-195176715	-	-	0.0290133	0	0.0580406	OK
Cr1l	-	-	Cr1l	Cr1l	TSS16880	chr1:195103787-195131570	-	-	17.6196	16.1465	19.0928	OK
Cd34	-	-	Cd34	Cd34	TSS13311	chr1:194938820-194961292	-	-	90.5016	86.7291	94.2742	OK
Gm16897	-	-	Gm16897	Gm16897	TSS12645	chr1:194955758-194976959	-	-	5.25469	4.57888	5.9305	OK
H60c	-	-	H60c	H60c	TSS12409	chr10:3256207-3267771	-	-	0	0	0	OK
B020014A21Rik	-	-	B020014A21Rik	B020014A21Rik	TSS25823	chr10:3125090-3133193	-	-	0.301325	0.126695	0.475955	OK
Ppp1r14c	-	-	Ppp1r14c	Ppp1r14c	TSS3659	chr10:3366149-3464975	-	-	0.0375358	0	0.0906936	OK
Iyd	-	-	Iyd	Iyd	TSS126	chr10:3540278-3554877	-	-	0	0	0	OK
Plekhg1	-	-	Plekhg1	Plekhg1	TSS12783,TSS25697	chr10:3740376-3967302	-	-	0.12467	0.0659881	0.183351	OK
Akap12	-	-	Akap12	Akap12	TSS21400	chr10:4266328-4359471	-	-	0.136901	0.0739979	0.199804	OK
Zbtb2	-	-	Zbtb2	Zbtb2	TSS12297	chr10:4367073-4388108	-	-	2.43418	2.05707	2.8113	OK
Ccdc170	-	-	Ccdc170	Ccdc170	TSS21305	chr10:4509871-4561111	-	-	0	0	0	OK
1700052N19Rik	-	-	1700052N19Rik	1700052N19Rik	TSS3635	chr10:4432604-4455140	-	-	3.86155	3.28568	4.43742	OK
Mthfd1l	-	-	Mthfd1l	Mthfd1l	TSS16889	chr10:3973074-4167081	-	-	14.0862	13.1036	15.0687	OK
Rmnd1	-	-	Rmnd1	Rmnd1	TSS10124	chr10:4403168-4432352	-	-	5.53262	4.71937	6.34586	OK
Gm5512	-	-	Gm5512	Gm5512	TSS7362	chr10:4403170-4429166	-	-	0.0980635	0	0.257589	OK
Esr1	-	-	Esr1	Esr1	TSS8606	chr10:4612045-5003761	-	-	2.3067	1.98945	2.62396	OK
Syne1	-	-	Syne1	Syne1	TSS1968	chr10:5336948-5550692	-	-	0.231263	0.152737	0.309789	OK
Vip	-	-	Vip	Vip	TSS9444	chr10:5639217-5647614	-	-	0	0	0	OK
Myct1	-	-	Myct1	Myct1	TSS22265	chr10:5593727-5606791	-	-	6.08737	5.4393	6.73543	OK
Syne1	-	-	Syne1	Syne1	TSS14982,TSS16984	chr10:5020195-5194707	-	-	3.30673	2.99542	3.61805	OK
Fbxo5	-	-	Fbxo5	Fbxo5	TSS20354	chr10:5799157-5805465	-	-	8.82781	7.84138	9.81423	OK
Mtrf1l	-	-	Mtrf1l	Mtrf1l	TSS17696	chr10:5811886-5823943	-	-	2.46802	2.0463	2.88973	OK
Rgs17	-	-	Rgs17	Rgs17	TSS13520	chr10:5825663-5922400	-	-	0.0318342	0.00261796	0.0610504	OK
Cnksr3	-	-	Cnksr3	Cnksr3	TSS23390	chr10:7119061-7212237	-	-	3.65084	3.20343	4.09825	OK
Ulbp1	-	-	Ulbp1	Ulbp1	TSS20682	chr10:7444872-7473477	-	-	1.24019	0.873849	1.60653	OK
Oprm1	-	-	Oprm1	Oprm1	TSS25029	chr10:6788600-7038209	-	-	0	0	0	OK
Ipcef1	-	-	Ipcef1	Ipcef1	TSS10686,TSS19403	chr10:6886364-7023185	-	-	1.43392	1.11192	1.75592	OK
Lrp11	-	-	Lrp11	Lrp11	TSS12766	chr10:7589799-7625477	-	-	0.368188	0.226184	0.510191	OK
BC020402	-	-	BC020402	BC020402	TSS3586	chr10:7678970-7681158	-	-	0.351141	0.175571	0.526712	OK
Nup43	-	-	Nup43	Nup43	TSS10828	chr10:7667503-7678886	-	-	5.85362	4.88472	6.82252	OK
Pcmt1	-	-	Pcmt1	Pcmt1	TSS5447	chr10:7630235-7663584	-	-	12.4041	11.1589	13.6493	OK
A630066F11Rik	-	-	A630066F11Rik	A630066F11Rik	TSS18854	chr10:7663370-7664623	-	-	0.705626	0.353424	1.05783	OK
Lats1	-	-	Lats1	Lats1	TSS26590	chr10:7681208-7716461	-	-	3.21859	2.93413	3.50304	OK
Ginm1	-	-	Ginm1	Ginm1	TSS20943	chr10:7767946-7780917	-	-	3.82958	3.12747	4.5317	OK
Katna1	-	-	Katna1	Katna1	TSS13067	chr10:7725999-7763150	-	-	8.85518	7.85995	9.85042	OK
Ppil4	-	-	Ppil4	Ppil4	TSS22630	chr10:7792893-7822563	-	-	9.10621	8.32875	9.88367	OK
Zc3h12d	-	-	Zc3h12d	Zc3h12d	TSS24009	chr10:7832469-7870397	-	-	0.111961	0.0396692	0.184253	OK
Mir5104	-	-	Mir5104	Mir5104	TSS20595	chr10:7836380-7836474	-	-	0	0	0	OK
Ust	-	-	Ust	Ust	TSS23655	chr10:8204752-8518825	-	-	0.224112	0.126301	0.321922	OK
Tab2	-	-	Tab2	Tab2	TSS13463	chr10:7905647-7956123	-	-	13.9261	13.1497	14.7024	OK
Samd5	-	-	Samd5	Samd5	TSS16682	chr10:9627258-9675208	-	-	0.38011	0.210119	0.5501	OK
Sash1	-	-	Sash1	Sash1	TSS10520	chr10:8722218-8886070	-	-	1.08662	0.919191	1.25405	OK
Gm6150	-	-	Gm6150	Gm6150	TSS16154	chr10:9684721-9691909	-	-	0.015685	0	0.0470551	OK
Adgb	-	-	Adgb	Adgb	TSS5387	chr10:10335702-10472314	-	-	0.0260521	0	0.0561344	OK
Rab32	-	-	Rab32	Rab32	TSS4149	chr10:10545038-10558207	-	-	5.57802	4.84276	6.31328	OK
Stxbp5	-	-	Stxbp5	Stxbp5	TSS5823	chr10:9755546-9901040	-	-	4.52599	4.22447	4.8275	OK
Gm5177	-	-	Gm5177	Gm5177	TSS13648	chr10:10605944-10616313	-	-	0.539458	0.376052	0.702863	OK
Grm1	-	-	Grm1	Grm1	TSS15760	chr10:10686058-11082331	-	-	0.246261	0.162823	0.329699	OK
4930567K20Rik	-	-	4930567K20Rik	4930567K20Rik	TSS8817	chr10:10751045-10758131	-	-	0	0	0	OK
Epm2a	-	-	Epm2a	Epm2a	TSS26031	chr10:11343444-11457477	-	-	1.09475	0.627947	1.56155	OK
Fbxo30	-	-	Fbxo30	Fbxo30	TSS11717,TSS12320	chr10:11281329-11297969	-	-	1.9565	1.67639	2.2366	OK
Shprh	-	-	Shprh	Shprh	TSS16253	chr10:11149429-11215273	-	-	2.82986	2.53525	3.12446	OK
B230208H11Rik	-	-	B230208H11Rik	B230208H11Rik	TSS16260	chr10:12916645-12923127	-	-	1.19169	0.690324	1.69305	OK
Zc2hc1b	-	-	Zc2hc1b	Zc2hc1b	TSS2373	chr10:13149643-13178023	-	-	0	0	0	OK
Stx11	-	-	Stx11	Stx11	TSS14132	chr10:12939982-12964259	-	-	1.25527	0.906322	1.60422	OK
Plagl1	-	-	Plagl1	Plagl1	TSS2653	chr10:13090787-13131695	-	-	0.0172204	0	0.0415736	OK
Sf3b5	-	-	Sf3b5	Sf3b5	TSS9267	chr10:13008449-13009183	-	-	48.1413	44.114	52.1686	OK
Utrn	-	-	Utrn	Utrn	TSS237	chr10:12382187-12861735	-	-	5.55624	5.27435	5.83814	OK
Ltv1	-	-	Ltv1	Ltv1	TSS12787	chr10:13178637-13193137	-	-	13.5023	12.2658	14.7388	OK
Fuca2	-	-	Fuca2	Fuca2	TSS9961	chr10:13501027-13517275	-	-	5.35272	4.85004	5.8554	OK
Pex3	-	-	Pex3	Pex3	TSS11106	chr10:13523841-13553142	-	-	3.71451	2.99414	4.43487	OK
Adat2	-	-	Adat2	Adat2	TSS3014	chr10:13552906-13563376	-	-	3.83471	3.07733	4.59208	OK
Aig1	-	-	Aig1	Aig1	TSS20969	chr10:13652708-13868830	-	-	3.73942	2.85516	4.62367	OK
Phactr2	-	-	Phactr2	Phactr2	TSS11234,TSS19075,TSS7546	chr10:13207716-13474396	-	-	3.64356	3.34571	3.94141	OK
Gpr126	-	-	Gpr126	Gpr126	TSS21922	chr10:14402584-14545036	-	-	0.00691029	0	0.0207309	OK
Hivep2	-	-	Hivep2	Hivep2	TSS5956	chr10:13966378-14151378	-	-	0.728428	0.613253	0.843602	OK
Vta1	-	-	Vta1	Vta1	TSS25552	chr10:14655332-14705489	-	-	10.4484	9.15794	11.7388	OK
Nmbr	-	-	Nmbr	Nmbr	TSS2866	chr10:14760288-14770556	-	-	0	0	0	OK
Gm20125	-	-	Gm20125	Gm20125	TSS6950	chr10:16951093-17095782	-	-	0.0544781	0	0.108983	OK
1700016L04Rik	-	-	1700016L04Rik	1700016L04Rik	TSS6236	chr10:14705608-14759019	-	-	0	0	0	OK
Gje1	-	-	Gje1	Gje1	TSS12824	chr10:14715625-14718214	-	-	2.71856	2.10247	3.33465	OK
Txlnb	-	-	Txlnb	Txlnb	TSS5789	chr10:17796218-17845663	-	-	0.116561	0.045631	0.187491	OK
Cited2	-	-	Cited2	Cited2	TSS1091	chr10:17723227-17725674	-	-	18.8228	17.4508	20.1947	OK
Heca	-	-	Heca	Heca	TSS5769	chr10:17900465-17948067	-	-	3.21879	2.80901	3.62857	OK
Abracl	-	-	Abracl	Abracl	TSS16803	chr10:18011259-18023252	-	-	33.1227	30.0121	36.2333	OK
Ect2l	-	-	Ect2l	Ect2l	TSS10458	chr10:18129021-18210890	-	-	0.0161504	0	0.0484513	OK
Ccdc28a	-	-	Ccdc28a	Ccdc28a	TSS7941	chr10:18213684-18234981	-	-	3.66615	2.84175	4.49056	OK
Hebp2	-	-	Hebp2	Hebp2	TSS9858	chr10:18540122-18546076	-	-	0.0255226	0	0.0765677	OK
D10Bwg1379e	-	-	D10Bwg1379e	D10Bwg1379e	TSS14531	chr10:18588010-18743758	-	-	0.0978222	0.0516779	0.143966	OK
4930444F02Rik	-	-	4930444F02Rik	4930444F02Rik	TSS13141	chr10:18797298-18831930	-	-	0	0	0	OK
Reps1	-	-	Reps1	Reps1	TSS16274	chr10:18055939-18125155	-	-	9.16543	8.27054	10.0603	OK
Nhsl1	-	-	Nhsl1	Nhsl1	TSS11774,TSS7602	chr10:18407674-18533891	-	-	0.469068	0.35651	0.581626	OK
Gm4922	-	-	Gm4922	Gm4922	TSS21836	chr10:18779726-18786793	-	-	0.0404849	0	0.0978192	OK
Perp	-	-	Perp	Perp	TSS22255	chr10:18845070-18857072	-	-	0.462115	0.244128	0.680102	OK
Olig3	-	-	Olig3	Olig3	TSS20282	chr10:19356538-19358604	-	-	0	0	0	OK
Tnfaip3	-	-	Tnfaip3	Tnfaip3	TSS20668,TSS6294	chr10:19000909-19015410	-	-	1.43112	1.18179	1.68044	OK
Gm20139	-	-	Gm20139	Gm20139	TSS12040,TSS8469	chr10:19141748-19207947	-	-	0.345878	0.239821	0.451935	OK
Il22ra2	-	-	Il22ra2	Il22ra2	TSS2129	chr10:19622027-19634681	-	-	0.115393	0.021175	0.209611	OK
Il20ra	-	-	Il20ra	Il20ra	TSS12648	chr10:19712586-19760053	-	-	0.300446	0.133788	0.467103	OK
Ifngr1	-	-	Ifngr1	Ifngr1	TSS837	chr10:19591957-19610225	-	-	21.3227	19.9103	22.7351	OK
Slc35d3	-	-	Slc35d3	Slc35d3	TSS14934	chr10:19847916-19851459	-	-	7.4694	6.73697	8.20184	OK
Pex7	-	-	Pex7	Pex7	TSS19881	chr10:19860089-19907674	-	-	7.6911	6.73889	8.6433	OK
Map3k5	-	-	Map3k5	Map3k5	TSS22687	chr10:19934525-20142750	-	-	3.24738	2.91673	3.57802	OK
Mir6413	-	-	Mir6413	Mir6413	TSS9908	chr10:20297580-20297688	-	-	0	0	0	OK
Map7	-	-	Map7	Map7	TSS8726	chr10:20148919-20281590	-	-	10.3422	9.51475	11.1696	OK
4930405J17Rik	-	-	4930405J17Rik	4930405J17Rik	TSS12345	chr10:20199246-20201854	-	-	0.717137	0.175032	1.25924	OK
Gm6251	-	-	Gm6251	Gm6251	TSS22182	chr10:20208438-20209030	-	-	61.6822	56.3572	67.0072	OK
Pde7b	-	-	Pde7b	Pde7b	TSS7015	chr10:20398003-20725068	-	-	0.110991	0.0393254	0.182656	OK
Mtfr2	-	-	Mtfr2	Mtfr2	TSS2999	chr10:20347818-20361669	-	-	7.56473	6.76498	8.36449	OK
Ahi1	-	-	Ahi1	Ahi1	TSS14559,TSS7638	chr10:20952546-21080429	-	-	1.17123	0.948731	1.39373	OK
Bclaf1	-	-	Bclaf1	Bclaf1	TSS24256	chr10:20312468-20342501	-	-	24.0423	22.9416	25.1431	OK
Aldh8a1	-	-	Aldh8a1	Aldh8a1	TSS5717	chr10:21377299-21396578	-	-	0	0	0	OK
Gm5420	-	-	Gm5420	Gm5420	TSS21198	chr10:21690844-21693978	-	-	0	0	0	OK
1700020N01Rik	-	-	1700020N01Rik	1700020N01Rik	TSS11762	chr10:21593144-21622375	-	-	0	0	0	OK
4930444G20Rik	-	-	4930444G20Rik	4930444G20Rik	TSS9541	chr10:22066308-22068079	-	-	0.0648352	0	0.173136	OK
E030030I06Rik	-	-	E030030I06Rik	E030030I06Rik	TSS10227	chr10:22113049-22149270	-	-	2.87211	2.2646	3.47962	OK
Gm10825	-	-	Gm10825	Gm10825	TSS25546	chr10:22402812-22407470	-	-	0.120281	0.0505733	0.189988	OK
Sgk1	-	-	Sgk1	Sgk1	TSS14090,TSS18010,TSS6304,TSS7472,TSS7958,TSS995	chr10:21882183-21999902	-	-	1.10007	0.789761	1.41037	OK
Hbs1l	-	-	Hbs1l	Hbs1l	TSS8627	chr10:21295978-21368889	-	-	11.9011	10.9085	12.8938	OK
4930455C13Rik	-	-	4930455C13Rik	4930455C13Rik	TSS12257	chr10:21319087-21342055	-	-	3.44658	2.55751	4.33566	OK
Myb	-	-	Myb	Myb	TSS1895	chr10:21124929-21160984	-	-	73.4022	70.2569	76.5475	OK
Slc2a12	-	-	Slc2a12	Slc2a12	TSS19267	chr10:22645010-22703880	-	-	0.0244754	0	0.0672406	OK
Tbpl1	-	-	Tbpl1	Tbpl1	TSS9115	chr10:22703876-22731447	-	-	4.38513	3.81481	4.95546	OK
Mir7663	-	-	Mir7663	Mir7663	TSS26970	chr10:22729371-22729432	-	-	0	0	0	OK
Tcf21	-	-	Tcf21	Tcf21	TSS9016	chr10:22817274-22820128	-	-	0	0	0	OK
Eya4	-	-	Eya4	Eya4	TSS5454	chr10:23104167-23349903	-	-	0.0335366	0	0.0722613	OK
Raet1a	-	-	Raet1a	Raet1a	TSS18972	chr10:22158608-22374139	-	-	1.02278	0.644706	1.40086	OK
Raet1e	-	-	Raet1e	Raet1e	TSS265	chr10:22173520-22183914	-	-	0.000294819	0	0.0816804	OK
Raet1b	-	-	Raet1b	Raet1b	TSS8653	chr10:22173874-22374113	-	-	5.93167e-212	0	0.0838945	OK
Raet1c	-	-	Raet1c	Raet1c	TSS21039	chr10:22173901-22374139	-	-	0.189738	0.000870786	0.378606	OK
Raet1d	-	-	Raet1d	Raet1d	TSS7364	chr10:22361893-22374139	-	-	4.88413e-214	0	0.0816144	OK
H60b	-	-	H60b	H60b	TSS13565	chr10:22273473-22288848	-	-	0	0	0	OK
C920009B18Rik	-	-	C920009B18Rik	C920009B18Rik	TSS19176	chr10:22306719-22312942	-	-	0.34088	0.223093	0.458666	OK
Vnn3	-	-	Vnn3	Vnn3	TSS10745	chr10:23851461-23869843	-	-	0.0270949	0	0.0812846	OK
Taar1	-	-	Taar1	Taar1	TSS20397	chr10:23920405-23921404	-	-	0	0	0	OK
Taar2	-	-	Taar2	Taar2	TSS8552	chr10:23938571-23941583	-	-	0	0	0	OK
Slc18b1	-	-	Slc18b1	Slc18b1	TSS19147	chr10:23796985-23827968	-	-	1.93281	1.57507	2.29056	OK
Vnn1	-	-	Vnn1	Vnn1	TSS14825	chr10:23894687-23905343	-	-	0.216527	0.0859562	0.347097	OK
Taar4	-	-	Taar4	Taar4	TSS21714	chr10:23960493-23961537	-	-	0	0	0	OK
Taar3	-	-	Taar3	Taar3	TSS7068	chr10:23949557-23950589	-	-	0	0	0	OK
Taar5	-	-	Taar5	Taar5	TSS18048	chr10:23970705-23971719	-	-	0	0	0	OK
Taar6	-	-	Taar6	Taar6	TSS14931	chr10:23984608-23985646	-	-	0	0	0	OK
Taar7a	-	-	Taar7a	Taar7a	TSS23990	chr10:23992404-23993481	-	-	0	0	0	OK
Taar7b	-	-	Taar7b	Taar7b	TSS24278	chr10:23999938-24001015	-	-	0	0	0	OK
Taar7d	-	-	Taar7d	Taar7d	TSS23482	chr10:24027221-24028298	-	-	0	0	0	OK
Taar7e	-	-	Taar7e	Taar7e	TSS21732	chr10:24037613-24038690	-	-	0	0	0	OK
Taar8a	-	-	Taar8a	Taar8a	TSS9439	chr10:24076499-24077534	-	-	0	0	0	OK
Taar7f	-	-	Taar7f	Taar7f	TSS4184	chr10:24049509-24050586	-	-	0	0	0	OK
Taar8c	-	-	Taar8c	Taar8c	TSS3568	chr10:24100842-24101951	-	-	0	0	0	OK
Taar8b	-	-	Taar8b	Taar8b	TSS14993	chr10:24091259-24092294	-	-	0	0	0	OK
Taar9	-	-	Taar9	Taar9	TSS19838	chr10:24108487-24109534	-	-	0	0	0	OK
Moxd1	-	-	Moxd1	Moxd1	TSS17459	chr10:24223516-24302783	-	-	0	0	0	OK
Stx7	-	-	Stx7	Stx7	TSS16431	chr10:24149316-24188959	-	-	5.68923	5.02616	6.3523	OK
Ctgf	-	-	Ctgf	Ctgf	TSS11317	chr10:24595441-24598682	-	-	0.0198096	0	0.0594289	OK
Enpp3	-	-	Enpp3	Enpp3	TSS24905	chr10:24773813-24836195	-	-	0.0500286	0	0.107797	OK
Enpp1	-	-	Enpp1	Enpp1	TSS7001	chr10:24641410-24712102	-	-	0.648799	0.4538	0.843798	OK
Arg1	-	-	Arg1	Arg1	TSS24594	chr10:24915206-24927470	-	-	0	0	0	OK
Akap7	-	-	Akap7	Akap7	TSS547	chr10:25169089-25299163	-	-	1.68558	1.36845	2.00271	OK
Smlr1	-	-	Smlr1	Smlr1	TSS14510	chr10:25527942-25536272	-	-	0	0	0	OK
4930401C15Rik	-	-	4930401C15Rik	4930401C15Rik	TSS26527	chr10:25779313-25837437	-	-	0	0	0	OK
Mir680-3	-	-	Mir680-3	Mir680-3	TSS24932	chr10:25867369-25894505	-	-	720.721	0	2162.16	OK
Med23	-	-	Med23	Med23	TSS7286	chr10:24869985-24913529	-	-	5.0761	4.60819	5.54402	OK
Mir6905	-	-	Mir6905	Mir6905	TSS11621	chr10:24910663-24910733	-	-	156.62	0	469.859	OK
Epb4.1l2	-	-	Epb4.1l2	Epb4.1l2	TSS10800,TSS25118	chr10:25359797-25523518	-	-	4.75589	4.2651	5.24667	OK
Samd3	-	-	Samd3	Samd3	TSS3385	chr10:26229706-26272172	-	-	0.0521455	0	0.14945	OK
Tmem200a	-	-	Tmem200a	Tmem200a	TSS25030	chr10:25991185-26079052	-	-	0	0	0	OK
Gm9767	-	-	Gm9767	Gm9767	TSS2081	chr10:26078254-26079447	-	-	0	0	0	OK
Rps12	-	-	Rps12	Rps12	TSS25036	chr10:23785182-23787209	-	-	1555.95	1526.15	1585.76	OK
Snora33	-	-	Snora33	Snora33	TSS17992	chr10:23785346-23785451	-	-	38.4647	0	92.9378	OK
Snord100	-	-	Snord100	Snord100	TSS7660	chr10:23785753-23785821	-	-	760.536	0	1521.44	OK
Gm8709	-	-	Gm8709	Gm8709	TSS20476	chr10:26673445-26674651	-	-	0.0144848	0	0.101393	OK
L3mbtl3	-	-	L3mbtl3	L3mbtl3	TSS16099	chr10:26275451-26375185	-	-	3.81515	3.35651	4.2738	OK
Arhgap18	-	-	Arhgap18	Arhgap18	TSS13443	chr10:26772511-26918648	-	-	7.51642	6.88937	8.14347	OK
Lama2	-	-	Lama2	Lama2	TSS23288	chr10:26981284-27616942	-	-	0.004579	0	0.013737	OK
Themis	-	-	Themis	Themis	TSS25316	chr10:28668394-28882749	-	-	0.0230562	0	0.0557081	OK
Ptprk	-	-	Ptprk	Ptprk	TSS19639	chr10:28074819-28597397	-	-	0.169487	0.0972864	0.241687	OK
2310057J18Rik	-	-	2310057J18Rik	2310057J18Rik	TSS26995	chr10:28972287-28986306	-	-	0	0	0	OK
Soga3	-	-	Soga3	Soga3	TSS7813	chr10:29143995-29199628	-	-	0	0	0	OK
4930519F09Rik	-	-	4930519F09Rik	4930519F09Rik	TSS27002	chr10:28921962-28923507	-	-	2.55874	1.97687	3.14061	OK
9330159F19Rik	-	-	9330159F19Rik	9330159F19Rik	TSS21119	chr10:29211642-29230779	-	-	0.11513	0.0531317	0.177129	OK
Rspo3	-	-	Rspo3	Rspo3	TSS11026	chr10:29453106-29535867	-	-	0	0	0	OK
Cenpw	-	-	Cenpw	Cenpw	TSS8632	chr10:30196008-30200540	-	-	3.56187	2.87319	4.25055	OK
Trmt11	-	-	Trmt11	Trmt11	TSS22856	chr10:30534224-30600749	-	-	3.13176	2.62866	3.63486	OK
Hint3	-	-	Hint3	Hint3	TSS16453	chr10:30608206-30618366	-	-	2.38943	1.46787	3.31099	OK
Gm20300	-	-	Gm20300	Gm20300	TSS8721	chr10:30603194-30606634	-	-	3.92225	3.45913	4.38536	OK
Hey2	-	-	Hey2	Hey2	TSS14425	chr10:30832358-30842783	-	-	0	0	0	OK
Echdc1	-	-	Echdc1	Echdc1	TSS14501,TSS22903	chr10:29313165-29346661	-	-	1.31034	1.01379	1.60689	OK
Rnf146	-	-	Rnf146	Rnf146	TSS11126,TSS12078	chr10:29344175-29362442	-	-	6.4333	5.86775	6.99884	OK
Ncoa7	-	-	Ncoa7	Ncoa7	TSS15569,TSS6119	chr10:30645581-30803107	-	-	3.80127	3.34487	4.25767	OK
Hddc2	-	-	Hddc2	Hddc2	TSS23683	chr10:31313404-31328086	-	-	10.1651	8.30925	12.021	OK
Rnf217	-	-	Rnf217	Rnf217	TSS8519	chr10:31501886-31609725	-	-	0.737715	0.515992	0.959438	OK
Nkain2	-	-	Nkain2	Nkain2	TSS17593	chr10:31689318-32889915	-	-	0	0	0	OK
Tpd52l1	-	-	Tpd52l1	Tpd52l1	TSS8147	chr10:31332379-31445921	-	-	0	0	0	OK
Gm3258	-	-	Gm3258	Gm3258	TSS11357	chr10:31413725-31414435	-	-	4.51756	3.26467	5.77045	OK
Clvs2	-	-	Clvs2	Clvs2	TSS15829	chr10:33512333-33624600	-	-	0	0	0	OK
Gm4794	-	-	Gm4794	Gm4794	TSS8977	chr10:33766423-33782115	-	-	0	0	0	OK
Sult3a1	-	-	Sult3a1	Sult3a1	TSS20891	chr10:33857721-33879475	-	-	0	0	0	OK
Rsph4a	-	-	Rsph4a	Rsph4a	TSS1861	chr10:33905110-33916021	-	-	0.0694624	0	0.139021	OK
Trdn	-	-	Trdn	Trdn	TSS11228	chr10:33083482-33476709	-	-	0	0	0	OK
D830005E20Rik	-	-	D830005E20Rik	D830005E20Rik	TSS19309	chr10:33222344-33256357	-	-	0.504444	0.272663	0.736225	OK
Zufsp	-	-	Zufsp	Zufsp	TSS20458	chr10:33926935-33951212	-	-	2.53992	2.08615	2.9937	OK
A830082N09Rik	-	-	A830082N09Rik	A830082N09Rik	TSS16669	chr10:33987215-33995055	-	-	0.544852	0.433113	0.656591	OK
Dse	-	-	Dse	Dse	TSS11917	chr10:34151392-34207551	-	-	0.0433143	0	0.0866495	OK
Rwdd1	-	-	Rwdd1	Rwdd1	TSS8488	chr10:33996554-34019616	-	-	17.4561	15.583	19.3292	OK
Fam26f	-	-	Fam26f	Fam26f	TSS22620	chr10:34126066-34127972	-	-	2.8763	2.10786	3.64473	OK
Trappc3l	-	-	Trappc3l	Trappc3l	TSS10742	chr10:34037596-34109815	-	-	0	0	0	OK
Fam26d	-	-	Fam26d	Fam26d	TSS19337	chr10:34038783-34044313	-	-	0	0	0	OK
Fam26e	-	-	Fam26e	Fam26e	TSS5170	chr10:34091351-34096519	-	-	0	0	0	OK
Tspyl4	-	-	Tspyl4	Tspyl4	TSS21764	chr10:34297420-34301320	-	-	1.09561	0.866302	1.32492	OK
Tspyl1	-	-	Tspyl1	Tspyl1	TSS21482	chr10:34282189-34284885	-	-	12.21	11.2778	13.1422	OK
Frk	-	-	Frk	Frk	TSS18336	chr10:34483399-34611230	-	-	0.00979733	0	0.039464	OK
Hs3st5	-	-	Hs3st5	Hs3st5	TSS8517	chr10:36506806-36834394	-	-	0	0	0	OK
Nt5dc1	-	-	Nt5dc1	Nt5dc1	TSS27025	chr10:34303611-34418528	-	-	4.48936	3.92454	5.05418	OK
Col10a1	-	-	Col10a1	Col10a1	TSS6947	chr10:34389980-34397085	-	-	0.357142	0.210357	0.503928	OK
Rfpl4b	-	-	Rfpl4b	Rfpl4b	TSS2966	chr10:38820540-38821779	-	-	0	0	0	OK
Marcks	-	-	Marcks	Marcks	TSS10257	chr10:37133242-37138926	-	-	2.34544	2.02071	2.67017	OK
Lama4	-	-	Lama4	Lama4	TSS12211	chr10:38965514-39110188	-	-	0.0149064	0	0.0360167	OK
Fam229b	-	-	Fam229b	Fam229b	TSS12270	chr10:39118807-39133895	-	-	0.248331	0	0.535079	OK
Hdac2	-	-	Hdac2	Hdac2	TSS6944	chr10:36974543-37001888	-	-	29.076	27.3909	30.7612	OK
Tube1	-	-	Tube1	Tube1	TSS10381	chr10:39134022-39151058	-	-	1.35818	1.05501	1.66135	OK
Wisp3	-	-	Wisp3	Wisp3	TSS3104	chr10:39150970-39163794	-	-	0.17933	0.00299201	0.355668	OK
Fyn	-	-	Fyn	Fyn	TSS11184	chr10:39369798-39565374	-	-	7.88578	7.19129	8.58028	OK
Traf3ip2	-	-	Traf3ip2	Traf3ip2	TSS5093	chr10:39612933-39655307	-	-	2.24003	1.85727	2.62279	OK
E130307A14Rik	-	-	E130307A14Rik	E130307A14Rik	TSS11034	chr10:39621410-39732007	-	-	1.10345	0.736889	1.47001	OK
AA474331	-	-	AA474331	AA474331	TSS22578	chr10:39892759-39899238	-	-	3.26996	2.26155	4.27838	OK
2010001E11Rik	-	-	2010001E11Rik	2010001E11Rik	TSS17909	chr10:39920381-39926923	-	-	0.233644	0.088683	0.378606	OK
Rev3l	-	-	Rev3l	Rev3l	TSS21928	chr10:39732159-39875205	-	-	2.55981	2.35147	2.76815	OK
AI317395	-	-	AI317395	AI317395	TSS20427	chr10:40001572-40025268	-	-	0.190586	0.0738902	0.307282	OK
G630090E17Rik	-	-	G630090E17Rik	G630090E17Rik	TSS1797	chr10:39946911-39960153	-	-	0.101174	0	0.211545	OK
BC021785	-	-	BC021785	BC021785	TSS16756	chr10:39958060-39986646	-	-	0.730559	0.522168	0.938949	OK
Slc16a10	-	-	Slc16a10	Slc16a10	TSS6699	chr10:40033534-40142254	-	-	5.51823	4.94883	6.08763	OK
Rpf2	-	-	Rpf2	Rpf2	TSS16362,TSS21280	chr10:40223245-40247039	-	-	13.795	12.3081	15.2818	OK
Gtf3c6	-	-	Gtf3c6	Gtf3c6	TSS17128	chr10:40249202-40257665	-	-	17.2884	15.3547	19.222	OK
Amd1	-	-	Amd1	Amd1	TSS892	chr10:40287457-40302188	-	-	0.018831	0	0.069075	OK
Amd2	-	-	Amd2	Amd2	TSS888	chr10:40287464-40302186	-	-	28.2766	26.5331	30.0202	OK
Slc22a16	-	-	Slc22a16	Slc22a16	TSS25602	chr10:40570361-40604132	-	-	0	0	0	OK
Mettl24	-	-	Mettl24	Mettl24	TSS2632	chr10:40683281-40811083	-	-	0.0985843	0	0.21242	OK
Ddo	-	-	Ddo	Ddo	TSS11089	chr10:40630010-40649931	-	-	0.0155728	0	0.0467185	OK
Wasf1	-	-	Wasf1	Wasf1	TSS13102	chr10:40883533-40938569	-	-	0	0	0	OK
Gpr6	-	-	Gpr6	Gpr6	TSS9953	chr10:41070492-41071584	-	-	0	0	0	OK
Cdc40	-	-	Cdc40	Cdc40	TSS25511	chr10:40831621-40883143	-	-	7.85154	7.18458	8.51851	OK
Fig4	-	-	Fig4	Fig4	TSS22890	chr10:41188171-41303241	-	-	3.95704	3.47686	4.43722	OK
Cdk19	-	-	Cdk19	Cdk19	TSS1554	chr10:40349307-40483818	-	-	11.8343	11.0679	12.6007	OK
Smpd2	-	-	Smpd2	Smpd2	TSS1444	chr10:41487171-41490340	-	-	3.70631	3.0268	4.38583	OK
Ppil6	-	-	Ppil6	Ppil6	TSS9260	chr10:41490438-41514288	-	-	0.0502785	0	0.150835	OK
Mical1	-	-	Mical1	Mical1	TSS8610	chr10:41476313-41487030	-	-	5.12029	4.55816	5.68242	OK
Zbtb24	-	-	Zbtb24	Zbtb24	TSS22561	chr10:41450357-41465582	-	-	4.81571	4.21651	5.41492	OK
Cd164	-	-	Cd164	Cd164	TSS26540	chr10:41519499-41531042	-	-	22.8817	21.6411	24.1224	OK
Ccdc162	-	-	Ccdc162	Ccdc162	TSS1304	chr10:41538848-41587753	-	-	0	0	0	OK
5730435O14Rik	-	-	5730435O14Rik	5730435O14Rik	TSS762	chr10:41568015-41576476	-	-	0	0	0	OK
Cep57l1	-	-	Cep57l1	Cep57l1	TSS12289,TSS20938	chr10:41718839-41809868	-	-	4.92752	4.23504	5.62	OK
Armc2	-	-	Armc2	Armc2	TSS11976	chr10:41914989-42018382	-	-	0.132652	0.0596111	0.205693	OK
Sesn1	-	-	Sesn1	Sesn1	TSS15935,TSS3427	chr10:41810573-41908436	-	-	13.9028	12.7903	15.0152	OK
Lace1	-	-	Lace1	Lace1	TSS16754	chr10:42312584-42478565	-	-	0.829722	0.577939	1.08151	OK
Foxo3	-	-	Foxo3	Foxo3	TSS23696	chr10:42185785-42276742	-	-	18.1058	17.0185	19.1932	OK
Nr2e1	-	-	Nr2e1	Nr2e1	TSS4275	chr10:42561970-42583588	-	-	0.0143749	0	0.0431248	OK
Snx3	-	-	Snx3	Snx3	TSS20805	chr10:42502053-42535369	-	-	35.1523	32.8484	37.4562	OK
Ostm1	-	-	Ostm1	Ostm1	TSS3354	chr10:42678915-42702462	-	-	3.83415	3.33753	4.33077	OK
Sobp	-	-	Sobp	Sobp	TSS16864	chr10:43002499-43174530	-	-	0	0	0	OK
9030612E09Rik	-	-	9030612E09Rik	9030612E09Rik	TSS11378	chr10:43174698-43176565	-	-	0	0	0	OK
Scml4	-	-	Scml4	Scml4	TSS7647	chr10:42860511-42960782	-	-	0.861373	0.679095	1.04365	OK
Sec63	-	-	Sec63	Sec63	TSS22070	chr10:42761495-42832514	-	-	5.66274	5.24972	6.07576	OK
Pdss2	-	-	Pdss2	Pdss2	TSS11735	chr10:43221485-43464882	-	-	3.24688	2.62132	3.87244	OK
Bend3	-	-	Bend3	Bend3	TSS12018	chr10:43479139-43515417	-	-	2.74883	2.46078	3.03687	OK
1700021F05Rik	-	-	1700021F05Rik	1700021F05Rik	TSS21909	chr10:43525120-43540994	-	-	6.46214	5.18765	7.73663	OK
1700027J07Rik	-	-	1700027J07Rik	1700027J07Rik	TSS17770	chr10:43746157-43765836	-	-	0	0	0	OK
F830002L21Rik	-	-	F830002L21Rik	F830002L21Rik	TSS24823	chr10:43593426-43630913	-	-	0	0	0	OK
Qrsl1	-	-	Qrsl1	Qrsl1	TSS6185	chr10:43874189-43901736	-	-	3.35314	2.77808	3.9282	OK
Speer5-ps1	-	-	Speer5-ps1	Speer5-ps1	TSS6077,TSS7915	chr10:44170446-44219585	-	-	0	0	0	OK
Rtn4ip1	-	-	Rtn4ip1	Rtn4ip1	TSS20803	chr10:43901806-43947862	-	-	2.61845	2.2123	3.02461	OK
Cd24a	-	-	Cd24a	Cd24a	TSS5132	chr10:43579168-43584265	-	-	58.8431	56.3214	61.3648	OK
Aim1	-	-	Aim1	Aim1	TSS5611	chr10:43950306-44004846	-	-	0.295833	0.211007	0.380659	OK
Prdm1	-	-	Prdm1	Prdm1	TSS1868	chr10:44437174-44458687	-	-	0.0969748	0.0384968	0.155453	OK
Atg5	-	-	Atg5	Atg5	TSS8578	chr10:44268357-44364291	-	-	5.20958	4.55196	5.8672	OK
Mir1929	-	-	Mir1929	Mir1929	TSS4748	chr10:44359675-44359768	-	-	0	0	0	OK
Popdc3	-	-	Popdc3	Popdc3	TSS7606	chr10:45289304-45318450	-	-	0	0	0	OK
Lin28b	-	-	Lin28b	Lin28b	TSS26093	chr10:45376618-45470201	-	-	0.0335001	0	0.0670163	OK
Bves	-	-	Bves	Bves	TSS25002	chr10:45335761-45369708	-	-	0	0	0	OK
Prep	-	-	Prep	Prep	TSS6635	chr10:45067213-45158995	-	-	14.3869	13.3792	15.3946	OK
D030045P18Rik	-	-	D030045P18Rik	D030045P18Rik	TSS616	chr10:45807703-45852018	-	-	0	0	0	OK
Hace1	-	-	Hace1	Hace1	TSS15025	chr10:45577828-45712345	-	-	1.88466	1.5819	2.18742	OK
Snord14d	-	-	Snord14d	Snord14d	TSS22904	chr10:46244747-46244770	-	-	0	0	0	OK
Snord14c	-	-	Snord14c	Snord14c	TSS22905	chr10:46244748-46244770	-	-	0	0	0	OK
C130030K03Rik	-	-	C130030K03Rik	C130030K03Rik	TSS9019	chr10:49093680-49095843	-	-	0	0	0	OK
Grik2	-	-	Grik2	Grik2	TSS8788	chr10:49099462-49788754	-	-	0	0	0	OK
Sim1	-	-	Sim1	Sim1	TSS18432	chr10:50895650-50989152	-	-	0.0279029	0	0.0587884	OK
Fam162b	-	-	Fam162b	Fam162b	TSS11956	chr10:51585449-51590460	-	-	0	0	0	OK
Gprc6a	-	-	Gprc6a	Gprc6a	TSS11781	chr10:51614822-51631458	-	-	0	0	0	OK
Gp49a	-	-	Gp49a	Gp49a	TSS3638	chr10:51480611-51486329	-	-	0.170246	0	0.3585	OK
Lilrb4	-	-	Lilrb4	Lilrb4	TSS16008	chr10:51490897-51496611	-	-	0.16853	0.0001459	0.336914	OK
Ascc3	-	-	Ascc3	Ascc3	TSS24543	chr10:50592668-50851202	-	-	2.90957	2.64366	3.17547	OK
Rfx6	-	-	Rfx6	Rfx6	TSS17813,TSS19338	chr10:51677759-51730429	-	-	0	0	0	OK
4933411G06Rik	-	-	4933411G06Rik	4933411G06Rik	TSS25474	chr10:51756173-51757194	-	-	0	0	0	OK
Vgll2	-	-	Vgll2	Vgll2	TSS11486	chr10:52022685-52028471	-	-	0	0	0	OK
Ros1	-	-	Ros1	Ros1	TSS22699	chr10:52045925-52195244	-	-	0	0	0	OK
Dcbld1	-	-	Dcbld1	Dcbld1	TSS14544	chr10:52233618-52321377	-	-	0.123479	0.036166	0.210791	OK
Nepn	-	-	Nepn	Nepn	TSS16209	chr10:52391607-52404604	-	-	0	0	0	OK
Gopc	-	-	Gopc	Gopc	TSS22716	chr10:52337023-52382124	-	-	2.87375	2.5033	3.2442	OK
Nus1	-	-	Nus1	Nus1	TSS18995	chr10:52417546-52440192	-	-	4.91447	4.46997	5.35897	OK
Zfa-ps	-	-	Zfa-ps	Zfa-ps	TSS27036	chr10:52542319-52545739	-	-	0.846192	0.627405	1.06498	OK
Slc35f1	-	-	Slc35f1	Slc35f1	TSS5399	chr10:52690500-53111622	-	-	0.0797334	0.0203039	0.139163	OK
Gm20597	-	-	Gm20597	Gm20597	TSS3536	chr10:53498442-53518989	-	-	0.0659473	0.0193155	0.112579	OK
Fam184a	-	-	Fam184a	Fam184a	TSS4897	chr10:53633144-53750909	-	-	0.511434	0.356237	0.666632	OK
Cep85l	-	-	Cep85l	Cep85l	TSS20811	chr10:53278080-53379851	-	-	2.25849	1.85988	2.6571	OK
Gm19395	-	-	Gm19395	Gm19395	TSS4276	chr10:53280269-53283687	-	-	0.0959043	0	0.287713	OK
Pln	-	-	Pln	Pln	TSS11699	chr10:53337685-53345999	-	-	0.3647	0.181356	0.548044	OK
Mcm9	-	-	Mcm9	Mcm9	TSS1025	chr10:53537323-53630439	-	-	2.63457	2.27527	2.99388	OK
Asf1a	-	-	Asf1a	Asf1a	TSS12982	chr10:53596960-53609215	-	-	8.47497	7.60711	9.34282	OK
Gm16998	-	-	Gm16998	Gm16998	TSS21768	chr10:54075921-54081081	-	-	0.0424379	0	0.127314	OK
Man1a	-	-	Man1a	Man1a	TSS2778	chr10:53906032-54075796	-	-	10.3389	9.63222	11.0456	OK
4930467K11Rik	-	-	4930467K11Rik	4930467K11Rik	TSS10085	chr10:57478382-57486353	-	-	0	0	0	OK
Gja1	-	-	Gja1	Gja1	TSS26870	chr10:56377299-56390419	-	-	3.72228	3.24147	4.20308	OK
Hsf2	-	-	Hsf2	Hsf2	TSS15044	chr10:57486384-57513143	-	-	1.20599	0.905549	1.50643	OK
Tbc1d32	-	-	Tbc1d32	Tbc1d32	TSS19087	chr10:56014293-56228689	-	-	0.44563	0.338811	0.552448	OK
Msl3l2	-	-	Msl3l2	Msl3l2	TSS7945	chr10:56106916-56116880	-	-	2.90127	2.38922	3.41332	OK
Serinc1	-	-	Serinc1	Serinc1	TSS17920	chr10:57515774-57532529	-	-	10.2259	9.40373	11.0481	OK
Fabp7	-	-	Fabp7	Fabp7	TSS8581	chr10:57784922-57788450	-	-	0	0	0	OK
Dux	-	-	Dux	Dux	TSS2769	chr10:58230650-58232675	-	-	0	0	0	OK
Gm4981	-	-	Gm4981	Gm4981	TSS7230	chr10:58234847-58236660	-	-	0	0	0	OK
Smpdl3a	-	-	Smpdl3a	Smpdl3a	TSS21406	chr10:57794543-57811830	-	-	8.36808	7.40373	9.33244	OK
Pkib	-	-	Pkib	Pkib	TSS10120,TSS13377,TSS3386	chr10:57631980-57741112	-	-	0.354392	0.238821	0.469963	OK
Gcc2	-	-	Gcc2	Gcc2	TSS11250	chr10:58255525-58305592	-	-	2.87194	2.59033	3.15356	OK
Lims1	-	-	Lims1	Lims1	TSS13626,TSS1960,TSS7821	chr10:58323465-58424691	-	-	10.663	9.92485	11.4012	OK
BB019430	-	-	BB019430	BB019430	TSS12104	chr10:58696744-58704277	-	-	0	0	0	OK
Sh3rf3	-	-	Sh3rf3	Sh3rf3	TSS3118	chr10:58813358-59138916	-	-	0	0	0	OK
Ccdc138	-	-	Ccdc138	Ccdc138	TSS15192	chr10:58497936-58576244	-	-	0.885461	0.623903	1.14702	OK
Edar	-	-	Edar	Edar	TSS6289	chr10:58600787-58675696	-	-	0.0375791	0	0.0809717	OK
Sept10	-	-	2014-09-10	2014-09-10	TSS17985	chr10:59141626-59221847	-	-	0.243863	0.0956639	0.392062	OK
Sowahc	-	-	Sowahc	Sowahc	TSS23850	chr10:59221921-59226433	-	-	0.0505358	0.00533521	0.0957365	OK
Pla2g12b	-	-	Pla2g12b	Pla2g12b	TSS26459	chr10:59403684-59421976	-	-	0	0	0	OK
Oit3	-	-	Oit3	Oit3	TSS3588	chr10:59422959-59441779	-	-	0	0	0	OK
P4ha1	-	-	P4ha1	P4ha1	TSS12362	chr10:59323295-59373304	-	-	3.6521	3.2412	4.063	OK
Ranbp2	-	-	Ranbp2	Ranbp2	TSS18868	chr10:58446851-58494154	-	-	13.1255	12.6289	13.622	OK
Mcu	-	-	Mcu	Mcu	TSS7845	chr10:59446983-59616692	-	-	2.48063	2.07822	2.88304	OK
Dnajb12	-	-	Dnajb12	Dnajb12	TSS22596	chr10:59879590-59898016	-	-	6.46188	5.60044	7.32333	OK
Micu1	-	-	Micu1	Micu1	TSS13765	chr10:59702562-59864134	-	-	6.86579	6.07776	7.65382	OK
Ddit4	-	-	Ddit4	Ddit4	TSS20669	chr10:59949674-59951770	-	-	5.7624	4.92762	6.59719	OK
Chst3	-	-	Chst3	Chst3	TSS20867	chr10:60181527-60219260	-	-	0.0809189	0.0320321	0.129806	OK
Spock2	-	-	Spock2	Spock2	TSS12269	chr10:60106256-60133913	-	-	0.168706	0.0778217	0.259591	OK
Mir6906	-	-	Mir6906	Mir6906	TSS16680	chr10:60126775-60126833	-	-	0	0	0	OK
Anapc16	-	-	Anapc16	Anapc16	TSS1770	chr10:59987908-60003112	-	-	8.59215	7.42035	9.76395	OK
Ascc1	-	-	Ascc1	Ascc1	TSS22883,TSS8701	chr10:60002804-60099990	-	-	9.53277	8.31718	10.7484	OK
Mir6408	-	-	Mir6408	Mir6408	TSS16876	chr10:60923022-60923113	-	-	0	0	0	OK
Unc5b	-	-	Unc5b	Unc5b	TSS12564	chr10:60762594-60831581	-	-	0.053785	0.0130996	0.0944703	OK
Pldi	-	-	Pldi	Pldi	TSS1297	chr10:60928225-60938132	-	-	0	0	0	OK
Gm20611	-	-	Gm20611	Gm20611	TSS26391	chr10:61031302-61038080	-	-	0	0	0	OK
Slc29a3	-	-	Slc29a3	Slc29a3	TSS438	chr10:60712071-60752782	-	-	4.8274	4.41283	5.24196	OK
Pcbd1	-	-	Pcbd1	Pcbd1	TSS14727	chr10:61089330-61094329	-	-	1.55	0.889078	2.21092	OK
Tbata	-	-	Tbata	Tbata	TSS10672,TSS3368	chr10:61171963-61188841	-	-	0	0	0	OK
Sgpl1	-	-	Sgpl1	Sgpl1	TSS7820	chr10:61098641-61147665	-	-	3.86642	3.44799	4.28485	OK
Pald1	-	-	Pald1	Pald1	TSS6352	chr10:61319656-61383523	-	-	0.181869	0.0936498	0.270089	OK
Nodal	-	-	Nodal	Nodal	TSS14220	chr10:61417971-61425337	-	-	0.0691135	0	0.148919	OK
Prf1	-	-	Prf1	Prf1	TSS10866	chr10:61297835-61304263	-	-	0.023536	0	0.0706079	OK
Adamts14	-	-	Adamts14	Adamts14	TSS819	chr10:61197111-61273438	-	-	0.0715648	0.0158957	0.127234	OK
Cdh23	-	-	Cdh23	Cdh23	TSS2746	chr10:60302749-60696490	-	-	0.0959881	0.0544274	0.137549	OK
4632428N05Rik	-	-	4632428N05Rik	4632428N05Rik	TSS25813	chr10:60346850-60372684	-	-	2.37341	2.06285	2.68397	OK
Gm17455	-	-	Gm17455	Gm17455	TSS20287	chr10:60399725-60403558	-	-	0	0	0	OK
Npffr1	-	-	Npffr1	Npffr1	TSS18537	chr10:61595483-61626385	-	-	0	0	0	OK
Lrrc20	-	-	Lrrc20	Lrrc20	TSS10595	chr10:61475832-61582228	-	-	2.47828	2.05503	2.90153	OK
Eif4ebp2	-	-	Eif4ebp2	Eif4ebp2	TSS18228	chr10:61432496-61452669	-	-	26.0643	24.3561	27.7726	OK
Ppa1	-	-	Ppa1	Ppa1	TSS12175	chr10:61648620-61674165	-	-	26.1728	24.1097	28.2359	OK
Sar1a	-	-	Sar1a	Sar1a	TSS19868	chr10:61680320-61693297	-	-	15.2523	14.1907	16.3138	OK
Psap	-	-	Psap	Psap	TSS18116,TSS9781	chr10:60277627-60302600	-	-	65.8787	62.7632	68.9941	OK
Neurog3	-	-	Neurog3	Neurog3	TSS24006	chr10:62133089-62134763	-	-	0	0	0	OK
2010107G23Rik	-	-	2010107G23Rik	2010107G23Rik	TSS17137	chr10:62107655-62111013	-	-	0.0285144	0	0.0855431	OK
Col13a1	-	-	Col13a1	Col13a1	TSS21034	chr10:61838497-61979108	-	-	0.0323009	0	0.078045	OK
Tacr2	-	-	Tacr2	Tacr2	TSS7948	chr10:62252437-62265990	-	-	0.0423968	0	0.102439	OK
Tysnd1	-	-	Tysnd1	Tysnd1	TSS17875,TSS26919	chr10:61695513-61702773	-	-	12.352	10.8151	13.889	OK
Aifm2	-	-	Aifm2	Aifm2	TSS12684,TSS18539	chr10:61715262-61739260	-	-	1.72412	1.25132	2.19692	OK
H2afy2	-	-	H2afy2	H2afy2	TSS4967	chr10:61738646-61783864	-	-	0.842244	0.540257	1.14423	OK
Mir5108	-	-	Mir5108	Mir5108	TSS6405	chr10:61774736-61774821	-	-	0	0	0	OK
Tspan15	-	-	Tspan15	Tspan15	TSS15374	chr10:62185395-62231218	-	-	1.12111	0.880236	1.36199	OK
Mir7662	-	-	Mir7662	Mir7662	TSS8550	chr10:62194166-62194227	-	-	0	0	0	OK
Hkdc1	-	-	Hkdc1	Hkdc1	TSS16915	chr10:62383136-62422457	-	-	0	0	0	OK
Supv3l1	-	-	Supv3l1	Supv3l1	TSS6502	chr10:62429377-62449693	-	-	6.45355	5.68109	7.22601	OK
4930507D05Rik	-	-	4930507D05Rik	4930507D05Rik	TSS2981	chr10:62449159-62451353	-	-	0.590764	0.358616	0.822913	OK
Vps26a	-	-	Vps26a	Vps26a	TSS11834,TSS3529	chr10:62454842-62486805	-	-	7.80476	7.03484	8.57468	OK
Hk1	-	-	Hk1	Hk1	TSS14313,TSS15090	chr10:62268854-62379908	-	-	40.7503	38.7048	42.7958	OK
Hk1os	-	-	Hk1os	Hk1os	TSS15960	chr10:62340606-62349866	-	-	1.85015	0.885961	2.81434	OK
2510003E04Rik	-	-	2510003E04Rik	2510003E04Rik	TSS16122	chr10:62558469-62578457	-	-	4.66517	4.05325	5.27709	OK
Srgn	-	-	Srgn	Srgn	TSS9788	chr10:62494427-62507755	-	-	198.901	192.029	205.772	OK
Ddx50	-	-	Ddx50	Ddx50	TSS24600	chr10:62616022-62651198	-	-	13.2534	12.2426	14.2642	OK
Stox1	-	-	Stox1	Stox1	TSS7424	chr10:62659421-62726099	-	-	0.375618	0.225235	0.526001	OK
Mir7215	-	-	Mir7215	Mir7215	TSS1986	chr10:62682507-62682558	-	-	0	0	0	OK
Ddx21	-	-	Ddx21	Ddx21	TSS5040	chr10:62580246-62602298	-	-	33.4597	32.3266	34.5928	OK
Slc25a16	-	-	Slc25a16	Slc25a16	TSS24994	chr10:62920632-62946494	-	-	2.47581	2.09178	2.85984	OK
Tet1	-	-	Tet1	Tet1	TSS660	chr10:62804569-62880014	-	-	2.14358	1.95565	2.33151	OK
Ccar1	-	-	Ccar1	Ccar1	TSS15188	chr10:62743927-62792368	-	-	16.1167	15.3047	16.9288	OK
Snord98	-	-	Snord98	Snord98	TSS19530	chr10:62765578-62765606	-	-	0	0	0	OK
Dna2	-	-	Dna2	Dna2	TSS8145	chr10:62947028-62974188	-	-	6.06783	5.5425	6.59316	OK
Pbld2	-	-	Pbld2	Pbld2	TSS9494	chr10:63024511-63058812	-	-	0.206101	0.0688907	0.343311	OK
Rufy2	-	-	Rufy2	Rufy2	TSS5565	chr10:62980222-63018742	-	-	1.23166	1.06537	1.39794	OK
Hnrnph3	-	-	Hnrnph3	Hnrnph3	TSS8902	chr10:63014663-63023849	-	-	12.005	10.8504	13.1595	OK
Mypn	-	-	Mypn	Mypn	TSS15495	chr10:63115794-63203952	-	-	0	0	0	OK
Atoh7	-	-	Atoh7	Atoh7	TSS18499	chr10:63100155-63100605	-	-	0	0	0	OK
Pbld1	-	-	Pbld1	Pbld1	TSS14267	chr10:63061616-63077536	-	-	8.34935	7.42762	9.27108	OK
Dnajc12	-	-	Dnajc12	Dnajc12	TSS23759,TSS9795	chr10:63382442-63408840	-	-	1.08354	0.645958	1.52113	OK
Herc4	-	-	Herc4	Herc4	TSS24565	chr10:63243796-63317881	-	-	5.48979	4.93462	6.04495	OK
Sirt1	-	-	Sirt1	Sirt1	TSS6523,TSS6524	chr10:63319004-63339035	-	-	3.87014	3.42678	4.31351	OK
1700023F02Rik	-	-	1700023F02Rik	1700023F02Rik	TSS23411	chr10:66120608-66124064	-	-	0	0	0	OK
Ctnna3	-	-	Ctnna3	Ctnna3	TSS10018,TSS18104,TSS26466	chr10:63430097-65003667	-	-	0	0	0	OK
Lrrtm3	-	-	Lrrtm3	Lrrtm3	TSS18700	chr10:63928496-64090255	-	-	0	0	0	OK
LOC102634101	-	-	LOC102634101	LOC102634101	TSS7095	chr10:67005074-67041326	-	-	0.106069	0	0.256281	OK
Reep3	-	-	Reep3	Reep3	TSS26221	chr10:67009188-67096988	-	-	4.02181	3.61743	4.4262	OK
Nrbf2	-	-	Nrbf2	Nrbf2	TSS19221	chr10:67266688-67285281	-	-	6.15349	5.31738	6.9896	OK
Egr2	-	-	Egr2	Egr2	TSS1340	chr10:67537868-67542188	-	-	0.0788512	0.00832454	0.149378	OK
Ado	-	-	Ado	Ado	TSS12706	chr10:67544510-67548955	-	-	3.14165	2.78009	3.50322	OK
Zfp365	-	-	Zfp365	Zfp365	TSS7780	chr10:67886104-67912662	-	-	0.0644584	0.0118283	0.117089	OK
Rtkn2	-	-	Rtkn2	Rtkn2	TSS6465	chr10:67979597-68043864	-	-	1.30756	1.06035	1.55477	OK
4930545H06Rik	-	-	4930545H06Rik	4930545H06Rik	TSS26869	chr10:68319064-68321142	-	-	0	0	0	OK
Jmjd1c	-	-	Jmjd1c	Jmjd1c	TSS13293,TSS2930	chr10:67127257-67256326	-	-	8.25098	7.74313	8.75882	OK
Arid5b	-	-	Arid5b	Arid5b	TSS3532	chr10:68095592-68278726	-	-	1.47169	1.22725	1.71612	OK
Tmem26	-	-	Tmem26	Tmem26	TSS26615	chr10:68723745-68782654	-	-	0.0269441	0	0.0580565	OK
1700040L02Rik	-	-	1700040L02Rik	1700040L02Rik	TSS595	chr10:68430955-68541875	-	-	1.3054	0.836484	1.77431	OK
Cdk1	-	-	Cdk1	Cdk1	TSS10503	chr10:69336634-69352912	-	-	8.24602	7.50578	8.98626	OK
Rhobtb1	-	-	Rhobtb1	Rhobtb1	TSS1632,TSS18469,TSS24376	chr10:69208551-69291784	-	-	1.47488	1.21677	1.733	OK
2310015B20Rik	-	-	2310015B20Rik	2310015B20Rik	TSS10196	chr10:70204666-70219711	-	-	0	0	0	OK
D630013N20Rik	-	-	D630013N20Rik	D630013N20Rik	TSS26579,TSS9799	chr10:70601048-70655963	-	-	0	0	0	OK
Slc16a9	-	-	Slc16a9	Slc16a9	TSS4819	chr10:70245275-70285951	-	-	0.648134	0.463603	0.832665	OK
Bicc1	-	-	Bicc1	Bicc1	TSS13500	chr10:70925095-71159634	-	-	0	0	0	OK
Fam13c	-	-	Fam13c	Fam13c	TSS20442,TSS4722	chr10:70440667-70558732	-	-	0	0	0	OK
Phyhipl	-	-	Phyhipl	Phyhipl	TSS11254,TSS19873	chr10:70557685-70599291	-	-	0	0	0	OK
Ank3	-	-	Ank3	Ank3	TSS1335,TSS18365	chr10:69533707-70027436	-	-	0.0308577	0	0.0717776	OK
Ccdc6	-	-	Ccdc6	Ccdc6	TSS11969	chr10:70097120-70193200	-	-	6.17805	5.72521	6.63089	OK
C730027H18Rik	-	-	C730027H18Rik	C730027H18Rik	TSS5535	chr10:71168736-71182040	-	-	0	0	0	OK
Ube2d1	-	-	Ube2d1	Ube2d1	TSS8997	chr10:71254979-71285262	-	-	5.46485	4.58411	6.34559	OK
Tfam	-	-	Tfam	Tfam	TSS14261	chr10:71225476-71238044	-	-	6.70593	6.13771	7.27416	OK
Cisd1	-	-	Cisd1	Cisd1	TSS410	chr10:71330493-71344849	-	-	12.0725	10.389	13.756	OK
1700049L16Rik	-	-	1700049L16Rik	1700049L16Rik	TSS23867	chr10:71979884-71980690	-	-	0	0	0	OK
Ipmk	-	-	Ipmk	Ipmk	TSS5906	chr10:71347792-71385885	-	-	4.11779	3.74378	4.49181	OK
A330049N07Rik	-	-	A330049N07Rik	A330049N07Rik	TSS9040	chr10:72973302-73086705	-	-	0.0853755	0	0.196985	OK
Zwint	-	-	Zwint	Zwint	TSS23405	chr10:72654894-72669789	-	-	9.40583	8.58333	10.2283	OK
Rab36	-	-	Rab36	Rab36	TSS7474	chr10:75037088-75054100	-	-	0.468577	0.284091	0.653062	OK
Rtdr1	-	-	Rtdr1	Rtdr1	TSS11091,TSS21356	chr10:74957476-75032586	-	-	0	0	0	OK
Gnaz	-	-	Gnaz	Gnaz	TSS1914	chr10:74967230-75015877	-	-	0.468399	0.275887	0.66091	OK
Pcdh15	-	-	Pcdh15	Pcdh15	TSS7987	chr10:73821866-74649732	-	-	0.00992949	0	0.0559248	OK
Bcr	-	-	Bcr	Bcr	TSS25554	chr10:75060895-75184923	-	-	6.9235	6.4845	7.3625	OK
4933407G14Rik	-	-	4933407G14Rik	4933407G14Rik	TSS5753	chr10:75449509-75463104	-	-	0	0	0	OK
Gm5779	-	-	Gm5779	Gm5779	TSS9832	chr10:75352054-75352961	-	-	2.49809	1.69929	3.29688	OK
Adora2a	-	-	Adora2a	Adora2a	TSS16783	chr10:75316876-75334792	-	-	3.59218	3.07637	4.10799	OK
Upb1	-	-	Upb1	Upb1	TSS20785	chr10:75406910-75441679	-	-	0.0613694	0	0.122769	OK
Gucd1	-	-	Gucd1	Gucd1	TSS12119	chr10:75506813-75517322	-	-	2.88025	2.44286	3.31764	OK
Specc1l	-	-	Specc1l	Specc1l	TSS16750,TSS23328	chr10:75212072-75312400	-	-	7.61868	7.04397	8.1934	OK
Ggt1	-	-	Ggt1	Ggt1	TSS13091	chr10:75573592-75586182	-	-	0.0239502	0	0.0718507	OK
Lrrc75b	-	-	Lrrc75b	Lrrc75b	TSS1216	chr10:75550124-75560330	-	-	0.246126	0.147101	0.345152	OK
Snrpd3	-	-	Snrpd3	Snrpd3	TSS8182	chr10:75518041-75535440	-	-	100.252	93.5738	106.93	OK
Ggt5	-	-	Ggt5	Ggt5	TSS22810	chr10:75589380-75616968	-	-	2.14775	1.8352	2.4603	OK
Susd2	-	-	Susd2	Susd2	TSS23885	chr10:75636618-75644008	-	-	0.171261	0.0629345	0.279587	OK
Gstt3	-	-	Gstt3	Gstt3	TSS26073	chr10:75774121-75781414	-	-	2.03489	1.56817	2.50161	OK
Ddt	-	-	Ddt	Ddt	TSS8179	chr10:75771232-75773374	-	-	10.1057	8.01813	12.1932	OK
Gstt4	-	-	Gstt4	Gstt4	TSS17936	chr10:75814943-75822543	-	-	0	0	0	OK
Gstt1	-	-	Gstt1	Gstt1	TSS26910	chr10:75783812-75798584	-	-	0.993135	0.53681	1.44946	OK
Gstt2	-	-	Gstt2	Gstt2	TSS7690	chr10:75831844-75834881	-	-	3.21145	2.51444	3.90847	OK
Cabin1	-	-	Cabin1	Cabin1	TSS9310	chr10:75646109-75764357	-	-	9.1152	8.64644	9.58396	OK
Derl3	-	-	Derl3	Derl3	TSS1331	chr10:75893397-75895941	-	-	0.423105	0.167963	0.678246	OK
Mif	-	-	Mif	Mif	TSS8198	chr10:75859352-75860250	-	-	198.668	188.697	208.639	OK
Mmp11	-	-	Mmp11	Mmp11	TSS17429	chr10:75923223-75932463	-	-	0.660689	0.423363	0.898016	OK
Vpreb3	-	-	Vpreb3	Vpreb3	TSS16537	chr10:75948311-75949646	-	-	0.437592	0	0.875395	OK
Slc5a4b	-	-	Slc5a4b	Slc5a4b	TSS14830	chr10:76058620-76111018	-	-	0	0	0	OK
Smarcb1	-	-	Smarcb1	Smarcb1	TSS8618	chr10:75896768-75921614	-	-	21.4638	19.6999	23.2278	OK
Slc5a4a	-	-	Slc5a4a	Slc5a4a	TSS22127	chr10:76147450-76189265	-	-	0	0	0	OK
Chchd10	-	-	Chchd10	Chchd10	TSS22652	chr10:75935572-75937734	-	-	8.77844	7.2841	10.2728	OK
Gm867	-	-	Gm867	Gm867	TSS17896	chr10:75937722-75940672	-	-	0	0	0	OK
Zfp280b	-	-	Zfp280b	Zfp280b	TSS16285	chr10:76032611-76042969	-	-	2.59199	2.27746	2.90652	OK
Gm5134	-	-	Gm5134	Gm5134	TSS4666	chr10:75954513-76009589	-	-	0.413579	0.243617	0.583541	OK
Mir6409	-	-	Mir6409	Mir6409	TSS475	chr10:76008925-76009017	-	-	0	0	0	OK
S100b	-	-	S100b	S100b	TSS7355	chr10:76253835-76261319	-	-	0	0	0	OK
Prmt2	-	-	Prmt2	Prmt2	TSS6829	chr10:76207221-76237865	-	-	0.920071	0.60927	1.23087	OK
Mir678	-	-	Mir678	Mir678	TSS19026	chr10:76207325-76207409	-	-	0	0	0	OK
Dip2a	-	-	Dip2a	Dip2a	TSS865	chr10:76263048-76345291	-	-	0.77159	0.62378	0.919399	OK
Col6a1	-	-	Col6a1	Col6a1	TSS11003	chr10:76708791-76726044	-	-	0	0	0	OK
Spatc1l	-	-	Spatc1l	Spatc1l	TSS25918	chr10:76562271-76570200	-	-	0.0386347	0	0.115904	OK
Col6a2	-	-	Col6a2	Col6a2	TSS17321	chr10:76595755-76623404	-	-	0.0123522	0	0.0370567	OK
Gm10787	-	-	Gm10787	Gm10787	TSS23835	chr10:77011994-77022214	-	-	0	0	0	OK
Pcbp3	-	-	Pcbp3	Pcbp3	TSS1102	chr10:76761853-76961947	-	-	2.84975	2.34679	3.35271	OK
Ftcd	-	-	Ftcd	Ftcd	TSS8856	chr10:76575647-76590338	-	-	0	0	0	OK
Lss	-	-	Lss	Lss	TSS20127	chr10:76531626-76553934	-	-	1.68277	1.35359	2.01194	OK
4930483K19Rik	-	-	4930483K19Rik	4930483K19Rik	TSS22678	chr10:76545870-76562226	-	-	0.252902	0.028186	0.477618	OK
Pcnt	-	-	Pcnt	Pcnt	TSS11955	chr10:76351253-76442912	-	-	9.04448	8.50583	9.58314	OK
1700094J05Rik	-	-	1700094J05Rik	1700094J05Rik	TSS1467	chr10:76389014-76401507	-	-	2.20068	1.47182	2.92953	OK
Gm10941	-	-	Gm10941	Gm10941	TSS14064	chr10:77257772-77259223	-	-	1.32039	0.633358	2.00742	OK
Col18a1	-	-	Col18a1	Col18a1	TSS25534,TSS4834	chr10:77052178-77166530	-	-	0.215909	0.1227	0.309118	OK
Slc19a1	-	-	Slc19a1	Slc19a1	TSS15357,TSS18394	chr10:77032738-77050432	-	-	9.78875	8.79987	10.7776	OK
Pofut2	-	-	Pofut2	Pofut2	TSS18222	chr10:77259299-77269586	-	-	4.55944	3.92362	5.19525	OK
Gm17769	-	-	Gm17769	Gm17769	TSS9906	chr10:77418375-77420939	-	-	0.0553495	0	0.119262	OK
2610028H24Rik	-	-	2610028H24Rik	2610028H24Rik	TSS19709	chr10:76449080-76461218	-	-	0.102407	0	0.214123	OK
Mcm3ap	-	-	Mcm3ap	Mcm3ap	TSS11344	chr10:76468970-76515857	-	-	6.23635	5.74087	6.73183	OK
Ybey	-	-	Ybey	Ybey	TSS4947	chr10:76459566-76469114	-	-	2.5381	2.19823	2.87797	OK
Fam207a	-	-	Fam207a	Fam207a	TSS24366	chr10:77486654-77515813	-	-	6.63696	5.91172	7.36219	OK
Itgb2	-	-	Itgb2	Itgb2	TSS24174	chr10:77530347-77565674	-	-	3.98067	3.45853	4.5028	OK
Adarb1	-	-	Adarb1	Adarb1	TSS107	chr10:77290726-77418273	-	-	1.10128	0.918891	1.28366	OK
Pttg1ip	-	-	Pttg1ip	Pttg1ip	TSS19896	chr10:77581766-77598732	-	-	13.1712	12.1004	14.2419	OK
1700009J07Rik	-	-	1700009J07Rik	1700009J07Rik	TSS21380	chr10:77893419-77896111	-	-	0	0	0	OK
Sumo3	-	-	Sumo3	Sumo3	TSS7699	chr10:77606233-77618331	-	-	21.8183	20.5259	23.1108	OK
Lrrc3	-	-	Lrrc3	Lrrc3	TSS8400	chr10:77897575-77902536	-	-	1.0469	0.8347	1.2591	OK
Ube2g2	-	-	Ube2g2	Ube2g2	TSS9611	chr10:77622320-77645990	-	-	11.8527	10.7676	12.9378	OK
Mir1930	-	-	Mir1930	Mir1930	TSS11416	chr10:77641223-77641307	-	-	0	0	0	OK
Trpm2	-	-	Trpm2	Trpm2	TSS4370	chr10:77907721-77969872	-	-	0.226792	0.151616	0.301968	OK
1810043G02Rik	-	-	1810043G02Rik	1810043G02Rik	TSS24573	chr10:77978649-77985438	-	-	3.00588	2.41304	3.59871	OK
Icosl	-	-	Icosl	Icosl	TSS13850	chr10:78069367-78079525	-	-	0.992694	0.727485	1.2579	OK
D10Jhu81e	-	-	D10Jhu81e	D10Jhu81e	TSS3674	chr10:78162066-78169768	-	-	16.5675	14.9827	18.1523	OK
Pfkl	-	-	Pfkl	Pfkl	TSS26107	chr10:77986948-78009796	-	-	18.7542	17.7882	19.7202	OK
Pwp2	-	-	Pwp2	Pwp2	TSS20966	chr10:78170909-78185149	-	-	6.6019	6.0346	7.1692	OK
Aire	-	-	Aire	Aire	TSS8769	chr10:78030021-78043610	-	-	0.120019	0	0.338737	OK
Dnmt3l	-	-	Dnmt3l	Dnmt3l	TSS12709,TSS12980,TSS19262,TSS4227	chr10:78042286-78063622	-	-	0	0	0	OK
Trappc10	-	-	Trappc10	Trappc10	TSS13876	chr10:78186725-78244642	-	-	5.43035	4.98292	5.87778	OK
Agpat3	-	-	Agpat3	Agpat3	TSS11350	chr10:78271562-78351700	-	-	3.4591	3.02245	3.89576	OK
Mir6410	-	-	Mir6410	Mir6410	TSS21830	chr10:78434798-78434902	-	-	0	0	0	OK
Cstb	-	-	Cstb	Cstb	TSS20900	chr10:78425669-78427622	-	-	12.2526	9.93706	14.5681	OK
Tspear	-	-	Tspear	Tspear	TSS16563	chr10:77686568-77886769	-	-	0.155367	0.0455059	0.265228	OK
Gm19402	-	-	Gm19402	Gm19402	TSS18908	chr10:77689956-77690757	-	-	0	0	0	OK
Gm10272	-	-	Gm10272	Gm10272	TSS389	chr10:77706586-77706986	-	-	0	0	0	OK
Gm10024	-	-	Gm10024	Gm10024	TSS25825	chr10:77711445-77712009	-	-	0	0	0	OK
Gm10142	-	-	Gm10142	Gm10142	TSS6497	chr10:77715806-77716169	-	-	0	0	0	OK
Krtap12-1	-	-	Krtap12-1	Krtap12-1	TSS18729	chr10:77720585-77721256	-	-	0	0	0	OK
Gm10100	-	-	Gm10100	Gm10100	TSS6051	chr10:77726485-77726848	-	-	0	0	0	OK
Gm3238	-	-	Gm3238	Gm3238	TSS24373	chr10:77770632-77771325	-	-	0	0	0	OK
Gm19668	-	-	Gm19668	Gm19668	TSS22834	chr10:77798386-77799133	-	-	0	0	0	OK
Gm2696	-	-	Gm2696	Gm2696	TSS17416	chr10:77814681-77815404	-	-	0	0	0	OK
Krtap10-4	-	-	Krtap10-4	Krtap10-4	TSS9098	chr10:77826168-77827070	-	-	0	0	0	OK
Krtap10-10	-	-	Krtap10-10	Krtap10-10	TSS25928	chr10:77835946-77837251	-	-	0	0	0	OK
Gm10318	-	-	Gm10318	Gm10318	TSS6802	chr10:77852858-77853788	-	-	0	0	0	OK
Gm3285	-	-	Gm3285	Gm3285	TSS22284	chr10:77861974-77862638	-	-	0	0	0	OK
Olfr1357	-	-	Olfr1357	Olfr1357	TSS26039	chr10:78611668-78618074	-	-	0	0	0	OK
Casp14	-	-	Casp14	Casp14	TSS20616	chr10:78711994-78718293	-	-	0	0	0	OK
Ccdc105	-	-	Ccdc105	Ccdc105	TSS22370	chr10:78746923-78753067	-	-	0	0	0	OK
Ilvbl	-	-	Ilvbl	Ilvbl	TSS6037	chr10:78574499-78584502	-	-	4.40538	3.79627	5.01449	OK
Syde1	-	-	Syde1	Syde1	TSS929	chr10:78584502-78591964	-	-	1.29891	1.02649	1.57132	OK
Slc1a6	-	-	Slc1a6	Slc1a6	TSS15421	chr10:78780495-78814825	-	-	0.0230989	0	0.0692968	OK
Pdxk	-	-	Pdxk	Pdxk	TSS17510	chr10:78436746-78464948	-	-	6.15908	5.6878	6.63036	OK
Mir6908	-	-	Mir6908	Mir6908	TSS10401	chr10:78445094-78445157	-	-	0	0	0	OK
Rrp1	-	-	Rrp1	Rrp1	TSS10746	chr10:78400361-78413043	-	-	49.1652	46.9865	51.3439	OK
Mir6907	-	-	Mir6907	Mir6907	TSS18492	chr10:78408474-78408545	-	-	428.845	0	924.033	OK
Olfr1356	-	-	Olfr1356	Olfr1356	TSS11079	chr10:78846950-78847913	-	-	0	0	0	OK
Olfr1355	-	-	Olfr1355	Olfr1355	TSS4506	chr10:78875548-78880106	-	-	0	0	0	OK
Olfr1354	-	-	Olfr1354	Olfr1354	TSS7804	chr10:78916841-78917936	-	-	0	0	0	OK
Olfr8	-	-	Olfr8	Olfr8	TSS15434	chr10:78955206-78956139	-	-	0	0	0	OK
Olfr1353	-	-	Olfr1353	Olfr1353	TSS25589	chr10:78963308-78970612	-	-	0	0	0	OK
Olfr1352	-	-	Olfr1352	Olfr1352	TSS8240	chr10:78981049-78984721	-	-	0	0	0	OK
Olfr1351	-	-	Olfr1351	Olfr1351	TSS2242	chr10:79017323-79018283	-	-	0	0	0	OK
Olfr57	-	-	Olfr57	Olfr57	TSS8841	chr10:79034722-79035802	-	-	0	0	0	OK
Vmn2r81	-	-	Vmn2r81	Vmn2r81	TSS25559	chr10:79247776-79294535	-	-	0	0	0	OK
Vmn2r80	-	-	Vmn2r80	Vmn2r80	TSS24694	chr10:79148815-79194933	-	-	0	0	0	OK
2610008E11Rik	-	-	2610008E11Rik	2610008E11Rik	TSS7478	chr10:79064373-79097600	-	-	1.56858	1.30805	1.82911	OK
Vmn2r83	-	-	Vmn2r83	Vmn2r83	TSS5577	chr10:79468957-79492154	-	-	0	0	0	OK
Vmn2r82	-	-	Vmn2r82	Vmn2r82	TSS4103	chr10:79356590-79396766	-	-	0	0	0	OK
Theg	-	-	Theg	Theg	TSS21684	chr10:79576476-79587136	-	-	0.0447427	0	0.174546	OK
Shc2	-	-	Shc2	Shc2	TSS22603	chr10:79617937-79637918	-	-	0.0348055	0	0.0749954	OK
Odf3l2	-	-	Odf3l2	Odf3l2	TSS469	chr10:79639525-79645738	-	-	0	0	0	OK
C2cd4c	-	-	C2cd4c	C2cd4c	TSS6924,TSS9907	chr10:79606853-79614025	-	-	0.0203527	0	0.0494329	OK
Ppap2c	-	-	Ppap2c	Ppap2c	TSS13904	chr10:79526428-79533787	-	-	2.77795	2.19535	3.36056	OK
Mir6909	-	-	Mir6909	Mir6909	TSS14603	chr10:79531028-79531090	-	-	0	0	0	OK
Mier2	-	-	Mier2	Mier2	TSS26473	chr10:79540244-79555091	-	-	4.33939	3.76386	4.91491	OK
Madcam1	-	-	Madcam1	Madcam1	TSS23071	chr10:79664573-79668536	-	-	0.035807	0	0.107421	OK
Tpgs1	-	-	Tpgs1	Tpgs1	TSS4298	chr10:79669409-79676126	-	-	7.52384	6.31518	8.7325	OK
Gzmm	-	-	Gzmm	Gzmm	TSS15695	chr10:79689019-79695260	-	-	0.482898	0.203039	0.762757	OK
Cdc34	-	-	Cdc34	Cdc34	TSS23671	chr10:79682194-79688398	-	-	19.9257	18.1047	21.7467	OK
Mex3d	-	-	Mex3d	Mex3d	TSS18043	chr10:80380354-80387651	-	-	1.58255	1.28214	1.88297	OK
Mbd3	-	-	Mbd3	Mbd3	TSS24907	chr10:80392540-80399479	-	-	33.1355	31.0759	35.1951	OK
Uqcr11	-	-	Uqcr11	Uqcr11	TSS16292	chr10:80402996-80406821	-	-	112.977	103.643	122.311	OK
Onecut3	-	-	Onecut3	Onecut3	TSS6979	chr10:80494905-80517260	-	-	0.0121354	0	0.0417331	OK
Atp8b3	-	-	Atp8b3	Atp8b3	TSS13225	chr10:80519584-80539124	-	-	0.0103498	0	0.0310495	OK
Klf16	-	-	Klf16	Klf16	TSS12127	chr10:80567120-80577296	-	-	7.0257	6.3187	7.73271	OK
Rexo1	-	-	Rexo1	Rexo1	TSS14492	chr10:80540925-80561560	-	-	7.63814	7.11921	8.15707	OK
Abhd17a	-	-	Abhd17a	Abhd17a	TSS12450	chr10:80583648-80590341	-	-	17.0185	15.4776	18.5594	OK
Adat3	-	-	Adat3	Adat3	TSS22535	chr10:80602879-80607654	-	-	1.8464	1.31134	2.38147	OK
Scamp4	-	-	Scamp4	Scamp4	TSS22534	chr10:80602881-80615783	-	-	10.6215	9.44765	11.7954	OK
Mir6912	-	-	Mir6912	Mir6912	TSS21808	chr10:80609259-80609329	-	-	156.62	0	469.859	OK
Btbd2	-	-	Btbd2	Btbd2	TSS10273	chr10:80642616-80657071	-	-	6.40318	5.77454	7.03182	OK
Csnk1g2	-	-	Csnk1g2	Csnk1g2	TSS25027,TSS3597	chr10:80622779-80640771	-	-	29.0735	27.3106	30.8365	OK
Tcf3	-	-	Tcf3	Tcf3	TSS4890	chr10:80409164-80433653	-	-	29.9161	28.5168	31.3153	OK
Izumo4	-	-	Izumo4	Izumo4	TSS24862	chr10:80702692-80705382	-	-	3.67785	2.72781	4.62789	OK
Mob3a	-	-	Mob3a	Mob3a	TSS4099	chr10:80685252-80701820	-	-	17.3061	16.1839	18.4284	OK
Mknk2	-	-	Mknk2	Mknk2	TSS2736	chr10:80665329-80671976	-	-	36.7435	35.2484	38.2385	OK
Ap3d1	-	-	Ap3d1	Ap3d1	TSS15519	chr10:80706977-80742211	-	-	9.56262	8.95063	10.1746	OK
Plekhj1	-	-	Plekhj1	Plekhj1	TSS7099	chr10:80796098-80798626	-	-	18.637	16.8745	20.3995	OK
Dot1l	-	-	Dot1l	Dot1l	TSS14437	chr10:80755205-80794347	-	-	8.82731	8.29636	9.35826	OK
Amh	-	-	Amh	Amh	TSS7412	chr10:80805247-80807648	-	-	0.178815	0.0328131	0.324817	OK
Jsrp1	-	-	Jsrp1	Jsrp1	TSS497	chr10:80808495-80813498	-	-	0.0477425	0	0.143228	OK
Sf3a2	-	-	Sf3a2	Sf3a2	TSS20733	chr10:80798734-80804922	-	-	30.5975	28.6765	32.5185	OK
Lingo3	-	-	Lingo3	Lingo3	TSS10159	chr10:80832800-80844039	-	-	0.0269191	0	0.0650416	OK
Lsm7	-	-	Lsm7	Lsm7	TSS21466	chr10:80852824-80855209	-	-	82.9563	75.5094	90.4032	OK
Sppl2b	-	-	Sppl2b	Sppl2b	TSS16343	chr10:80855274-80868708	-	-	11.4695	10.5977	12.3413	OK
Tmprss9	-	-	Tmprss9	Tmprss9	TSS15002	chr10:80879815-80899494	-	-	0.120577	0.0350371	0.206117	OK
Timm13	-	-	Timm13	Timm13	TSS8054	chr10:80899449-80900969	-	-	21.792	19.6461	23.9378	OK
Gadd45b	-	-	Gadd45b	Gadd45b	TSS26041	chr10:80930090-80932204	-	-	2.33696	1.7132	2.96072	OK
Diras1	-	-	Diras1	Diras1	TSS18506	chr10:81019589-81025377	-	-	0	0	0	OK
Gng7	-	-	Gng7	Gng7	TSS1688,TSS25238	chr10:80948623-81014925	-	-	0.193021	0.0819565	0.304086	OK
Oaz1	-	-	Oaz1	Oaz1	TSS18240	chr10:80826655-80829290	-	-	102.476	95.4474	109.504	OK
Oaz1-ps	-	-	Oaz1-ps	Oaz1-ps	TSS3178	chr10:80826695-80829217	-	-	122.93	114.647	131.213	OK
Mir1982	-	-	Mir1982	Mir1982	TSS24124	chr10:80828796-80828870	-	-	221.558	0	535.324	OK
Slc39a3	-	-	Slc39a3	Slc39a3	TSS1262	chr10:81028539-81033912	-	-	2.28533	1.93397	2.6367	OK
Lmnb2	-	-	Lmnb2	Lmnb2	TSS22245	chr10:80901362-80918245	-	-	11.7688	10.9581	12.5794	OK
Sgta	-	-	Sgta	Sgta	TSS14160	chr10:81044072-81060154	-	-	14.264	13.0545	15.4736	OK
Creb3l3	-	-	Creb3l3	Creb3l3	TSS8901	chr10:81084332-81098872	-	-	0.251322	0.105671	0.396973	OK
Thop1	-	-	Thop1	Thop1	TSS23931	chr10:81070082-81082360	-	-	9.45443	8.61846	10.2904	OK
Mir5615-1	-	-	Mir5615-1	Mir5615-1	TSS8139	chr10:81104613-81104673	-	-	0	0	0	OK
Mir5615-2	-	-	Mir5615-2	Mir5615-2	TSS24261	chr10:81104615-81104675	-	-	0	0	0	OK
Map2k2	-	-	Map2k2	Map2k2	TSS6017	chr10:81105946-81124697	-	-	14.8049	13.7087	15.9011	OK
Pias4	-	-	Pias4	Pias4	TSS425	chr10:81153965-81167720	-	-	6.54311	5.64542	7.4408	OK
Zbtb7a	-	-	Zbtb7a	Zbtb7a	TSS14704	chr10:81136270-81151657	-	-	11.1276	10.5117	11.7435	OK
Dapk3	-	-	Dapk3	Dapk3	TSS18013,TSS19654,TSS21414	chr10:81183006-81193197	-	-	7.11975	6.15998	8.07952	OK
Zfr2	-	-	Zfr2	Zfr2	TSS11839	chr10:81233162-81252123	-	-	0.2082	0.0996986	0.316702	OK
Mrpl54	-	-	Mrpl54	Mrpl54	TSS26786	chr10:81264721-81266926	-	-	29.7848	26.0646	33.5049	OK
Atcayos	-	-	Atcayos	Atcayos	TSS17101	chr10:81194690-81208370	-	-	0	0	0	OK
Atcay	-	-	Atcay	Atcay	TSS3518	chr10:81204512-81230779	-	-	0	0	0	OK
Nmrk2	-	-	Nmrk2	Nmrk2	TSS22992	chr10:81198169-81202037	-	-	1.37591	0.992052	1.75977	OK
Matk	-	-	Matk	Matk	TSS3956,TSS648	chr10:81252934-81262981	-	-	8.89301	7.85369	9.93234	OK
Apba3	-	-	Apba3	Apba3	TSS392	chr10:81268171-81273247	-	-	3.63799	3.0361	4.23988	OK
Mir3057	-	-	Mir3057	Mir3057	TSS19490	chr10:81271596-81271687	-	-	0	0	0	OK
Tjp3	-	-	Tjp3	Tjp3	TSS13162,TSS21201,TSS5082	chr10:81273187-81291581	-	-	1.50841	1.18971	1.8271	OK
Pip5k1c	-	-	Pip5k1c	Pip5k1c	TSS12430	chr10:81292971-81319974	-	-	12.9343	12.0806	13.7881	OK
Cactin	-	-	Cactin	Cactin	TSS8838	chr10:81321102-81326251	-	-	12.596	11.659	13.5329	OK
Gipc3	-	-	Gipc3	Gipc3	TSS4822	chr10:81337761-81343266	-	-	0.637187	0.267912	1.00646	OK
Tbxa2r	-	-	Tbxa2r	Tbxa2r	TSS772	chr10:81328702-81335174	-	-	4.03248	3.35377	4.71119	OK
Hmg20b	-	-	Hmg20b	Hmg20b	TSS5479,TSS9502,TSS9503	chr10:81346045-81350457	-	-	12.2236	10.9149	13.5323	OK
Mfsd12	-	-	Mfsd12	Mfsd12	TSS20858	chr10:81357569-81364035	-	-	9.03964	7.93819	10.1411	OK
4930404N11Rik	-	-	4930404N11Rik	4930404N11Rik	TSS12234	chr10:81364023-81365820	-	-	12.8582	10.636	15.0805	OK
Fzr1	-	-	Fzr1	Fzr1	TSS16073	chr10:81366878-81378370	-	-	12.0854	11.0584	13.1124	OK
Smim24	-	-	Smim24	Smim24	TSS1884	chr10:81393063-81395079	-	-	4.57701	3.10957	6.04445	OK
Dohh	-	-	Dohh	Dohh	TSS26512	chr10:81384427-81388352	-	-	12.2899	10.9652	13.6146	OK
Mir6913	-	-	Mir6913	Mir6913	TSS22475	chr10:81386346-81386412	-	-	0	0	0	OK
Celf5	-	-	Celf5	Celf5	TSS20509	chr10:81459227-81482709	-	-	0.136956	0.0591167	0.214796	OK
Ncln	-	-	Ncln	Ncln	TSS13364	chr10:81486458-81496363	-	-	15.5122	14.4971	16.5273	OK
S1pr4	-	-	S1pr4	S1pr4	TSS2298	chr10:81497744-81500137	-	-	9.55831	8.68148	10.4351	OK
Nfic	-	-	Nfic	Nfic	TSS24329	chr10:81396190-81427173	-	-	13.8655	13.061	14.67	OK
Mir1191b	-	-	Mir1191b	Mir1191b	TSS26877	chr10:81416239-81416297	-	-	0	0	0	OK
Gna11	-	-	Gna11	Gna11	TSS20425	chr10:81528731-81545046	-	-	3.03282	2.61144	3.4542	OK
Gna15	-	-	Gna15	Gna15	TSS20903	chr10:81502313-81524225	-	-	10.3835	9.369	11.3981	OK
Tle6	-	-	Tle6	Tle6	TSS17608	chr10:81590904-81600900	-	-	1.80321	1.38289	2.22353	OK
Tle2	-	-	Tle2	Tle2	TSS415	chr10:81575286-81590845	-	-	2.74896	2.2944	3.20352	OK
BC025920	-	-	BC025920	BC025920	TSS12439	chr10:81606307-81609836	-	-	0.309904	0.130302	0.489505	OK
Sirt6	-	-	Sirt6	Sirt6	TSS10699,TSS20065	chr10:81621785-81627608	-	-	5.73476	4.87617	6.59334	OK
Ankrd24	-	-	Ankrd24	Ankrd24	TSS18017	chr10:81628539-81647612	-	-	0.693338	0.504401	0.882276	OK
Gm10778	-	-	Gm10778	Gm10778	TSS21348	chr10:81649068-81667361	-	-	0.387684	0.263016	0.512352	OK
Zfp433	-	-	Zfp433	Zfp433	TSS10680	chr10:81704824-81721976	-	-	1.29992	0.968529	1.63131	OK
Aes	-	-	Aes	Aes	TSS5782	chr10:81559443-81566371	-	-	74.0953	69.9809	78.2096	OK
Zfp781	-	-	Zfp781	Zfp781	TSS6122	chr10:81742820-81771142	-	-	1.82692	1.53911	2.11473	OK
Gm10778	-	-	Gm10778	Gm10778	TSS6380	chr10:81812185-81826490	-	-	0.368422	0.247631	0.489213	OK
Zfp433	-	-	Zfp433	Zfp433	TSS25123	chr10:81863933-81881086	-	-	1.27995	0.951837	1.60806	OK
Zfp873	-	-	Zfp873	Zfp873	TSS25684	chr10:82048126-82061586	-	-	1.32951	0.989422	1.6696	OK
Zfp781	-	-	Zfp781	Zfp781	TSS6766	chr10:81901910-81930480	-	-	1.82692	1.53911	2.11473	OK
AU041133	-	-	AU041133	AU041133	TSS13931	chr10:82128012-82153065	-	-	0.627142	0.412608	0.841677	OK
Gm1553	-	-	Gm1553	Gm1553	TSS7339	chr10:82486532-82492618	-	-	0	0	0	OK
Zfp938	-	-	Zfp938	Zfp938	TSS1065	chr10:82224855-82241275	-	-	0.810296	0.529807	1.09079	OK
1190007I07Rik	-	-	1190007I07Rik	1190007I07Rik	TSS22408	chr10:82619850-82623228	-	-	12.2418	10.1162	14.3674	OK
Hcfc2	-	-	Hcfc2	Hcfc2	TSS9590	chr10:82699006-82741392	-	-	2.27486	1.84874	2.70098	OK
1700028I16Rik	-	-	1700028I16Rik	1700028I16Rik	TSS13298	chr10:82812122-82824242	-	-	0	0	0	OK
Nfyb	-	-	Nfyb	Nfyb	TSS10933	chr10:82748699-82764141	-	-	6.52753	5.8271	7.22795	OK
Eef2	-	-	Eef2	Eef2	TSS25711	chr10:81176630-81182509	-	-	466.794	461.453	472.136	OK
Snord37	-	-	Snord37	Snord37	TSS20591	chr10:81178960-81179013	-	-	4714.55	0	11391.2	OK
Tdg	-	-	Tdg	Tdg	TSS15280	chr10:82629837-82650494	-	-	4.05365	3.42998	4.67733	OK
Gm9855	-	-	Gm9855	Gm9855	TSS1224	chr10:82629841-82650277	-	-	8.77462	7.84897	9.70026	OK
Glt8d2	-	-	Glt8d2	Glt8d2	TSS109	chr10:82650432-82690650	-	-	0.335107	0.156383	0.51383	OK
Bc1	-	-	Bc1	Bc1	TSS19292	chr10:79697304-80369637	-	-	0	0	0	OK
[truncated: 22,507 more rows]

## Sheet: WT_isoforms.fpkm_tracking
RNA-Seq Analysis of WT and KO HSCs: WT HSCs - Estimated isoform-level expression values (isoforms.fpkm_tracking file)														Date	2014-09-08
	File:	WT_isoforms.fpkm_tracking		This file contains the estimated isoform-level expression values in the generic FPKM Tracking Format. Note, however that as there is only one sample, the "q" format is not used.
	Samples:
		Sample 1=	WT HSCs
	Analysis:
		Cufflinks
		tracking_id		A unique identifier describing the object (gene, transcript, CDS, primary transcript)
		class_code		The class_code attribute for the object, or "-" if not a transcript, or if class_code isn't present
		nearest_ref_id		The reference transcript to which the class code refers, if any
		gene_id		The gene_id(s) associated with the object
		gene_short_name		The gene_short_name(s) associated with the object
		tss_id		The tss_id associated with the object, or "-" if not a transcript/primary transcript, or if tss_id isn't present
		locus		Genomic coordinates for easy browsing to the object
		length		The number of base pairs in the transcript, or '-' if not a transcript/primary transcript
		coverage		Estimate for the absolute depth of read coverage across the object
		FPKM		FPKM of the object in sample 0
		FPKM_lo		the lower bound of the 95% confidence interval on the FPKM of the object in sample 0
		FPKM_hi		the upper bound of the 95% confidence interval on the FPKM of the object in sample 0
		FPKM_status		Quantification status for the object in sample 0. Can be one of OK (deconvolution successful), LOWDATA (too complex or shallowly sequenced), HIDATA (too many fragments in locus), or FAIL, when an ill-conditioned covariance matrix or other numerical exception prevents deconvolution.
tracking_id	class_code	nearest_ref_id	gene_id	gene_short_name	tss_id	locus	length	coverage	WT_FPKM	WT_FPKM_conf_lo	WT_FPKM_conf_hi	WT_FPKM_status
NM_001011874	-	-	Xkr4	Xkr4	TSS26513	chr1:3214481-3671498	3634	0	0	0	0	OK
NM_001195662	-	-	Rp1	Rp1	TSS6001	chr1:4290845-4409241	3047	0	0	0	0	OK
NM_011283	-	-	Rp1	Rp1	TSS2787	chr1:4343506-4360314	7508	0	0	0	0	OK
NM_001289467	-	-	Sox17	Sox17	TSS25597	chr1:4490927-4497354	2897	0	0	0	0	OK
NM_001289464	-	-	Sox17	Sox17	TSS25597	chr1:4490927-4497354	3288	0	0	0	0	OK
NM_001289466	-	-	Sox17	Sox17	TSS25597	chr1:4490927-4497354	2960	0	0	0	0	OK
NM_001289465	-	-	Sox17	Sox17	TSS25597	chr1:4490927-4497354	3704	0	0	0	0	OK
NM_011441	-	-	Sox17	Sox17	TSS25597	chr1:4490927-4497354	4071	0	0	0	0	OK
NM_008866	-	-	Lypla1	Lypla1	TSS26418	chr1:4807892-4846735	2433	11.2966	9.83752	8.9549	10.7202	OK
NR_033530	-	-	Mrpl15	Mrpl15	TSS24446	chr1:4773199-4785726	1761	0.0554823	0.048316	0	0.160176	OK
NM_025300	-	-	Mrpl15	Mrpl15	TSS24446	chr1:4773199-4785726	1916	5.43565	4.73356	3.90865	5.55847	OK
NM_001177658	-	-	Mrpl15	Mrpl15	TSS24446	chr1:4773199-4785726	4201	2.90688	2.53141	2.1435	2.91932	OK
NM_001290372	-	-	Rgs20	Rgs20	TSS20188	chr1:4909575-5018734	1708	0.489217	0.426028	0.194166	0.657889	OK
NM_021374	-	-	Rgs20	Rgs20	TSS17249	chr1:4909575-5019539	1778	0.000152793	0.000133058	0	0.0554589	OK
NM_001177795	-	-	Rgs20	Rgs20	TSS10813	chr1:4909575-5070285	2125	6.71516e-20	5.8478e-20	0	0.0453321	OK
NM_001204371	-	-	Oprk1	Oprk1	TSS18822	chr1:5588492-5606133	4707	0	0	0	0	OK
NM_011011	-	-	Oprk1	Oprk1	TSS18822	chr1:5588492-5606133	4677	0	0	0	0	OK
NM_133826	-	-	Atp6v1h	Atp6v1h	TSS18847	chr1:5083172-5162549	1976	10.1015	8.79676	7.86148	9.73204	OK
NM_010342	-	-	Npbwr1	Npbwr1	TSS17961	chr1:5913706-5917398	3692	0	0	0	0	OK
NM_001195732	-	-	Fam150a	Fam150a	TSS214	chr1:6359330-6394731	858	0	0	0	0	OK
NM_011541	-	-	Tcea1	Tcea1	TSS21697	chr1:4857693-4897909	2671	20.9466	18.2411	16.7636	19.7186	OK
NM_001159750	-	-	Tcea1	Tcea1	TSS21697	chr1:4857693-4897909	2668	4.69799	4.09118	3.33731	4.84505	OK
NM_001159751	-	-	Tcea1	Tcea1	TSS20471	chr1:4858327-4897909	2564	1.07804	0.938797	0.570592	1.307	OK
NM_009826	-	-	Rb1cc1	Rb1cc1	TSS4563	chr1:6214661-6276104	7046	3.68313	3.2074	2.91971	3.49509	OK
NM_001244693	-	-	St18	St18	TSS14000	chr1:6487230-6860940	5820	6.6113e-05	5.75736e-05	0	0.0155639	OK
NM_001244692	-	-	St18	St18	TSS14000	chr1:6487230-6860940	5898	2.13795e-06	1.86181e-06	0	0.0152958	OK
NM_173868	-	-	St18	St18	TSS3797	chr1:6730050-6860940	5711	0.0086673	0.0075478	0	0.023361	OK
NR_045189	-	-	St18	St18	TSS3797	chr1:6730050-6860940	5784	0.000327417	0.000285126	0	0.0158915	OK
NR_045188	-	-	St18	St18	TSS3797	chr1:6730050-6860940	5862	1.03579e-05	9.02005e-06	0	0.0154002	OK
NM_183028	-	-	Pcmtd1	Pcmtd1	TSS24207	chr1:7088919-7173628	5232	3.18217	2.77115	2.45977	3.08254	OK
NM_001290392	-	-	Sntg1	Sntg1	TSS10957	chr1:8359738-9299877	6994	0	0	0	0	OK
NM_001290393	-	-	Sntg1	Sntg1	TSS10957	chr1:8359738-9299877	7208	0	0	0	0	OK
NM_001290390	-	-	Sntg1	Sntg1	TSS10957	chr1:8359738-9299877	7259	0	0	0	0	OK
NM_027671	-	-	Sntg1	Sntg1	TSS10957	chr1:8359738-9299877	7262	0	0	0	0	OK
NM_001290397	-	-	Mybl1	Mybl1	TSS19958	chr1:9667410-9700209	4804	0.304276	0.264974	0.163027	0.366922	OK
NM_008651	-	-	Mybl1	Mybl1	TSS19958	chr1:9667410-9700209	4984	6.86111e-05	5.9749e-05	0	0.018278	OK
NM_021511	-	-	Rrs1	Rrs1	TSS9562	chr1:9545407-9547455	2048	22.6951	19.7637	18.3844	21.143	OK
NR_027664	-	-	Adhfe1	Adhfe1	TSS3464	chr1:9548045-9577968	3098	0	0	0	0	OK
NM_175236	-	-	Adhfe1	Adhfe1	TSS3464	chr1:9548045-9577968	3139	0	0	0	0	OK
NR_015470	-	-	2610203C22Rik	2610203C22Rik	TSS23895	chr1:9560832-9631092	1245	0	0	0	0	OK
NM_178399	-	-	3110035E14Rik	3110035E14Rik	TSS15652	chr1:9601266-9627142	3187	0	0	0	0	OK
NM_173443	-	-	Vcpip1	Vcpip1	TSS17076	chr1:9723195-9748382	5175	5.70306	4.96643	4.49768	5.43519	OK
NR_040462	-	-	1700034P13Rik	1700034P13Rik	TSS24468	chr1:9747647-9771256	1494	5.11623	4.4554	3.64814	5.26265	OK
NM_001285425	-	-	Tcf24	Tcf24	TSS19856	chr1:9960162-9967485	3746	0	0	0	0	OK
NM_177722	-	-	Mcmdc2	Mcmdc2	TSS3606	chr1:9908637-9940954	2553	7.37156	6.41942	5.72465	7.1142	OK
NR_110971	-	-	Ppp1r42	Ppp1r42	TSS10590	chr1:9968621-10009136	1150	0	0	0	0	OK
NM_145692	-	-	Ppp1r42	Ppp1r42	TSS10590	chr1:9968621-10009136	1427	0	0	0	0	OK
NM_027033	-	-	Ppp1r42	Ppp1r42	TSS10593	chr1:9995062-10009130	784	0	0	0	0	OK
NM_177547	-	-	Sgk3	Sgk3	TSS9564	chr1:9798129-9902568	5408	0.000544751	0.000474389	0	0.0172083	OK
NM_133220	-	-	Sgk3	Sgk3	TSS9564	chr1:9798129-9902568	5515	3.71059	3.23131	2.85029	3.61234	OK
NM_001037759	-	-	Sgk3	Sgk3	TSS19236	chr1:9848280-9902568	5396	0.99606	0.867405	0.641489	1.09332	OK
NR_024067	-	-	Snhg6	Snhg6	TSS12506	chr1:9942024-9944118	407	40.6287	35.3809	29.8575	40.9044	OK
NR_004410	-	-	Snord87	Snord87	TSS21041	chr1:9942469-9942543	74	254.419	221.558	0	535.324	OK
NR_102282	-	-	Cops5	Cops5	TSS16412	chr1:10024599-10038159	1739	0.587148	0.51131	0.161593	0.861027	OK
NM_013715	-	-	Cops5	Cops5	TSS16412	chr1:10024599-10038159	1731	21.0861	18.3625	16.6979	20.0271	OK
NM_001277101	-	-	Cops5	Cops5	TSS16412	chr1:10024599-10038159	1482	1.90321e-17	1.65738e-17	0	0.0681399	OK
NM_026493	-	-	Cspp1	Cspp1	TSS24328	chr1:10038217-10136768	4354	4.6024	4.00793	3.59653	4.41933	OK
NM_001102430	-	-	Arfgef1	Arfgef1	TSS24527	chr1:10137506-10232670	7042	9.45816	8.23651	7.7763	8.69671	OK
NM_001289497	-	-	Cpa6	Cpa6	TSS8849	chr1:10324718-10719945	1815	0	0	0	0	OK
NM_177834	-	-	Cpa6	Cpa6	TSS8849	chr1:10324718-10719945	1940	0	0	0	0	OK
NR_030645	-	-	Mir467e	Mir467e	TSS4685	chr1:10708386-10865874	55	0	0	0	0	OK
NM_029525	-	-	Prex2	Prex2	TSS2322	chr1:10993464-11303682	11054	0.271208	0.236178	0.159587	0.312769	OK
NM_001033636	-	-	Prex2	Prex2	TSS3348	chr1:11263962-11303682	6537	0.774175	0.67418	0.516196	0.832164	OK
NR_105759	-	-	Mir6341	Mir6341	TSS7214	chr1:12425985-12426106	121	0	0	0	0	OK
NM_001081209	-	-	Prdm14	Prdm14	TSS544	chr1:13113427-13127163	2593	0	0	0	0	OK
NM_001198566	-	-	Sulf1	Sulf1	TSS9184	chr1:12692429-12860372	4530	0	0	0	0	OK
NM_001198565	-	-	Sulf1	Sulf1	TSS9184	chr1:12692429-12860372	4625	0	0	0	0	OK
NM_172294	-	-	Sulf1	Sulf1	TSS21870	chr1:12718544-12860372	4609	0	0	0	0	OK
NM_001160370	-	-	A830018L16Rik	A830018L16Rik	TSS25907	chr1:11414104-11601821	6815	7.06112e-06	6.14908e-06	0	0.0131787	OK
NM_001160371	-	-	A830018L16Rik	A830018L16Rik	TSS25907	chr1:11414104-11601821	6168	0.348153	0.303185	0.206306	0.400064	OK
NM_177173	-	-	A830018L16Rik	A830018L16Rik	TSS25907	chr1:11414104-11975902	2780	0	0	0	0.031325	OK
NM_001160369	-	-	A830018L16Rik	A830018L16Rik	TSS25907	chr1:11414104-11975902	2789	0	0	0	0.031224	OK
NM_172841	-	-	Slco5a1	Slco5a1	TSS12155	chr1:12866549-12991135	8511	0.0361141	0.0314494	0.00577108	0.0571278	OK
NR_045297	-	-	Gm17644	Gm17644	TSS22942	chr1:12667562-12673090	3200	11.2945	9.83563	9.0731	10.5982	OK
NM_001011873	-	-	Xkr9	Xkr9	TSS21958	chr1:13668770-13701723	1926	0	0	0	0	OK
NM_145381	-	-	Lactb2	Lactb2	TSS17209	chr1:13625899-13660509	1887	4.54542	3.95832	3.31829	4.59834	OK
NM_001077695	-	-	Ncoa2	Ncoa2	TSS22351	chr1:13139158-13374083	8006	0.367243	0.319809	0.197345	0.442273	OK
NM_008678	-	-	Ncoa2	Ncoa2	TSS22351	chr1:13139158-13374083	8213	6.42211	5.59261	5.16329	6.02193	OK
NM_028173	-	-	Tram1	Tram1	TSS6769	chr1:13564701-13589864	2888	26.602	23.1659	21.9333	24.3986	OK
NM_010827	-	-	Msc	Msc	TSS18434	chr1:14753345-14755966	1717	0	0	0	0	OK
NR_004447	-	-	Gm5523	Gm5523	TSS21564	chr1:13785684-13786929	1245	17.6287	15.3517	13.7352	16.9681	OK
NM_001098528	-	-	Kcnb2	Kcnb2	TSS25488	chr1:15312451-15714214	5309	0	0	0	0	OK
NM_177781	-	-	Trpa1	Trpa1	TSS13066	chr1:14872647-14918862	4263	0.0123183	0.0107272	0	0.0321816	OK
NM_001252192	-	-	Eya1	Eya1	TSS13148	chr1:14168957-14310199	4214	0.983413	0.856392	0.605399	1.10739	OK
NM_010164	-	-	Eya1	Eya1	TSS13148	chr1:14168957-14310199	4330	1.48087	1.28959	1.00564	1.57354	OK
NM_001243238	-	-	4930444P10Rik	4930444P10Rik	TSS18339	chr1:16065978-16093041	717	0	0	0	0	OK
NM_001033288	-	-	Sbspon	Sbspon	TSS9570	chr1:15853861-15892722	2748	0.137578	0.119808	0.0292416	0.210374	OK
NM_001286628	-	-	Terf1	Terf1	TSS6702	chr1:15805645-15844052	2181	2.28244	1.98764	1.43396	2.54131	OK
NM_009352	-	-	Terf1	Terf1	TSS6702	chr1:15805645-15844052	2268	4.11259	3.58139	2.91696	4.24582	OK
NM_133832	-	-	Rdh10	Rdh10	TSS116	chr1:16105881-16132550	2295	1.91295	1.66586	1.28873	2.043	OK
NM_001111272	-	-	Stau2	Stau2	TSS17761	chr1:16228809-16519302	2759	0.274703	0.239221	0.0621183	0.416324	OK
NM_025303	-	-	Stau2	Stau2	TSS17761	chr1:16228809-16519302	2890	1.78634	1.55561	1.20945	1.90177	OK
NM_026456	-	-	Tceb1	Tceb1	TSS17105	chr1:16642764-16656865	955	23.7679	20.6979	18.4941	22.9018	OK
NM_001271016	-	-	Ube2w	Ube2w	TSS4811	chr1:16540787-16619338	1536	5.39147e-34	4.69508e-34	0	0.0653775	OK
NR_073122	-	-	Ube2w	Ube2w	TSS4811	chr1:16568673-16619338	3035	0.181074	0.157685	0.0236031	0.291768	OK
NM_001271017	-	-	Ube2w	Ube2w	TSS4811	chr1:16568673-16619338	3059	0.711643	0.619724	0.339529	0.899919	OK
NM_025773	-	-	Ube2w	Ube2w	TSS4811	chr1:16568673-16619338	3138	1.8424	1.60443	1.23767	1.97119	OK
NR_037998	-	-	D030040B21Rik	D030040B21Rik	TSS1098	chr1:16657551-16662278	2788	0.726204	0.632405	0.422775	0.842036	OK
NM_016923	-	-	Ly96	Ly96	TSS18055	chr1:16688455-16709605	603	5.5789e-05	4.85831e-05	0	0.218296	OK
NM_001159711	-	-	Ly96	Ly96	TSS18055	chr1:16688455-16709605	549	0.724546	0.630961	0.0126929	1.24923	OK
NM_026392	-	-	Tmem70	Tmem70	TSS17945	chr1:16665190-16678275	1732	0.966696	0.841834	0.398153	1.28551	OK
NM_027415	-	-	Tmem70	Tmem70	TSS17945	chr1:16665190-16678275	1729	10.9336	9.52135	8.35666	10.686	OK
NM_010267	-	-	Gdap1	Gdap1	TSS17565	chr1:17145372-17164270	3937	0	0	0	0	OK
NM_020604	-	-	Jph1	Jph1	TSS1196	chr1:16994939-17097889	4807	0.195524	0.170269	0.0899506	0.250588	OK
NM_053191	-	-	Pi15	Pi15	TSS6919	chr1:17601900-17630939	6923	0.533772	0.464828	0.353848	0.575808	OK
NR_002879	-	-	Defb44-ps	Defb44-ps	TSS6955	chr1:18210052-18223564	222	0	0	0	0	OK
NM_030033	-	-	Crisp4	Crisp4	TSS13429	chr1:18115190-18137051	1192	0	0	0	0	OK
NM_001039123	-	-	Defb18	Defb18	TSS12628	chr1:18236472-18237443	258	0	0	0	0	OK
NM_031402	-	-	Crispld1	Crispld1	TSS13601	chr1:17727416-17766207	4006	2.07883	1.81032	1.52151	2.09914	OK
NM_153154	-	-	Tfap2d	Tfap2d	TSS13852	chr1:19103021-19166332	1747	0	0	0	0	OK
NM_183124	-	-	Defb41	Defb41	TSS25722	chr1:18250977-18265138	469	0	0	0	0	OK
NM_001040027	-	-	Gm15386	Gm15386	TSS25722	chr1:18260523-18265138	256	0	0	0	0	OK
NM_011291	-	-	Rpl7	Rpl7	TSS14339	chr1:16101295-16104433	933	661.168	575.769	563.845	587.693	OK
NM_009334	-	-	Tfap2b	Tfap2b	TSS4048	chr1:19208913-19238845	6132	0.0600207	0.0522682	0.0107181	0.0938183	OK
NM_001286340	-	-	Tfap2b	Tfap2b	TSS4048	chr1:19208913-19238845	3831	7.36877e-54	6.41699e-54	0	0.0240097	OK
NM_001025305	-	-	Tfap2b	Tfap2b	TSS4456	chr1:19212053-19238845	6167	5.01143e-06	4.36414e-06	0	0.0146083	OK
NM_010552	-	-	Il17a	Il17a	TSS10632	chr1:20730904-20734496	1171	0	0	0	0	OK
NM_145856	-	-	Il17f	Il17f	TSS21228	chr1:20777145-20784270	1178	0	0	0	0	OK
NR_029902	-	-	Mir133b	Mir133b	TSS965	chr1:20682768-20682887	119	0	0	0	0	OK
NM_153179	-	-	Pkhd1	Pkhd1	TSS22151	chr1:20057778-20618057	12928	0	0	0	0	OK
NR_045734	-	-	4930486I03Rik	4930486I03Rik	TSS7857	chr1:20356453-20392300	786	0	0	0	0	OK
NR_029593	-	-	Mir206	Mir206	TSS367	chr1:20679009-20679082	73	0	0	0	0	OK
NR_040492	-	-	6720483E21Rik	6720483E21Rik	TSS10785	chr1:20888649-20890473	1120	0.163753	0.142602	0	0.307265	OK
NM_028829	-	-	Paqr8	Paqr8	TSS18237	chr1:20890621-20938756	4420	2.1703	1.88997	1.60639	2.17356	OK
NM_027974	-	-	Efhc1	Efhc1	TSS12264	chr1:20951625-20990841	2208	0.12475	0.108637	0.0114691	0.205804	OK
NR_002858	-	-	Gm4956	Gm4956	TSS21987	chr1:21285245-21298312	1148	0	0	0	0	OK
NM_177409	-	-	Tram2	Tram2	TSS11268	chr1:21001396-21079225	1390	3.33049	2.90031	2.24161	3.559	OK
NM_001113187	-	-	Khdc1b	Khdc1b	TSS17613	chr1:21383555-21386384	2247	0	0	0	0	OK
NM_183322	-	-	Khdc1a	Khdc1a	TSS23354	chr1:21349676-21352199	1950	0.0143183	0.0124689	0	0.0623446	OK
NM_001290679	-	-	Tmem14a	Tmem14a	TSS3979	chr1:21218574-21230167	1351	0.43837	0.381748	0.0877034	0.675793	OK
NM_029398	-	-	Tmem14a	Tmem14a	TSS3979	chr1:21218574-21230167	1168	0.619477	0.539463	0.160085	0.918841	OK
NM_010356	-	-	Gsta3	Gsta3	TSS6439	chr1:21240584-21265575	1375	0.0426322	0.0371257	0	0.148147	OK
NM_001077353	-	-	Gsta3	Gsta3	TSS6439	chr1:21240584-21265575	1470	5.77897e-05	5.03254e-05	0	0.0688361	OK
NM_001288617	-	-	Gsta3	Gsta3	TSS6439	chr1:21240584-21265575	1515	3.00202e-06	2.61427e-06	0	0.0664273	OK
NM_008563	-	-	Mcm3	Mcm3	TSS19691	chr1:20803013-20820213	2886	53.5419	46.6262	44.8861	48.3663	OK
NM_001033904	-	-	Khdc1c	Khdc1c	TSS21688	chr1:21368330-21369743	844	0.0390617	0.0340164	0	0.170082	OK
NM_001012623	-	-	Rims1	Rims1	TSS19444	chr1:22288421-22432843	1922	0	0	0	0	OK
NM_183018	-	-	Rims1	Rims1	TSS19444	chr1:22288421-22432843	2105	0	0	0	0	OK
NM_053270	-	-	Rims1	Rims1	TSS19444	chr1:22288421-22432843	2189	0	0	0	0	OK
NM_001012625	-	-	Rims1	Rims1	TSS20798	chr1:22468190-22805724	1877	0	0	0	0	OK
NM_025746	-	-	4933415F23Rik	4933415F23Rik	TSS18779	chr1:23100473-23102253	1780	0	0	0	0	OK
NM_023872	-	-	Kcnq5	Kcnq5	TSS2359	chr1:21398402-21961942	6923	0.966367	0.841548	0.688194	0.994902	OK
NM_001160139	-	-	Kcnq5	Kcnq5	TSS2359	chr1:21398402-21961942	6980	0.00102797	0.000895196	0	0.0137469	OK
NR_029717	-	-	Mir30c-2	Mir30c-2	TSS14834	chr1:23291700-23291784	84	0	0	0	0	OK
NR_029533	-	-	Mir30a	Mir30a	TSS11926	chr1:23272268-23272339	71	0	0	0	0	OK
NM_001081079	-	-	Ogfrl1	Ogfrl1	TSS17914	chr1:23366423-23383175	4844	10.3556	9.01801	8.43122	9.60479	OK
NM_026503	-	-	1110058L19Rik	1110058L19Rik	TSS23434	chr1:23995938-24005640	667	9.50297	8.27553	6.49679	10.0543	OK
NM_007733	-	-	Col19a1	Col19a1	TSS8678	chr1:24257682-24587437	10542	0	0	0	0	OK
NM_007740	-	-	Col9a1	Col9a1	TSS18541	chr1:24177609-24252738	3888	0	0	0	0	OK
NM_001290691	-	-	Col9a1	Col9a1	TSS13691	chr1:24195202-24252738	3097	0	0	0	0	OK
NM_026604	-	-	Fam135a	Fam135a	TSS4132	chr1:24010757-24100341	6467	0.167651	0.145997	0.0822784	0.209715	OK
NM_172124	-	-	B3gat2	B3gat2	TSS26240	chr1:23761925-23847858	4355	0.144543	0.125873	0.0502329	0.201514	OK
NR_110972	-	-	Smap1	Smap1	TSS23968	chr1:23844824-23909736	1885	0.286015	0.249073	0.0354781	0.462667	OK
NM_001290683	-	-	Smap1	Smap1	TSS23968	chr1:23845624-23909736	2083	0.805415	0.701384	0.320222	1.08255	OK
NM_028534	-	-	Smap1	Smap1	TSS10625	chr1:23845624-23922381	2353	9.26277	8.06636	7.15123	8.98149	OK
NM_001033764	-	-	4931408C20Rik	4931408C20Rik	TSS12130	chr1:26681800-26687460	4331	0	0	0	0	OK
NM_026719	-	-	Lmbrd1	Lmbrd1	TSS25075	chr1:24678543-24766301	5392	2.42882	2.11511	1.84379	2.38643	OK
NM_001013750	-	-	Gm597	Gm597	TSS24316	chr1:28776121-28780252	2882	0	0	0	0	OK
NR_105760	-	-	Mir6342	Mir6342	TSS6991	chr1:29421487-29421612	125	0	0	0	0	OK
NM_175642	-	-	Bai3	Bai3	TSS19945	chr1:25067475-25829707	5522	0	0	0	0	OK
NM_001204913	-	-	Gm20172	Gm20172	TSS27058	chr1:25276403-25277954	1551	0.666908	0.580767	0.306483	0.855052	OK
NM_029062	-	-	Pih1d3	Pih1d3	TSS20401	chr1:31222838-31224287	1449	0	0	0	0	OK
NM_001081080	-	-	Phf3	Phf3	TSS15187	chr1:30802341-30863256	7561	9.50793	8.27985	7.83356	8.72615	OK
NR_015347	-	-	Gm4850	Gm4850	TSS5406	chr1:31264846-31268061	914	0	0	0	0	OK
NR_033445	-	-	4931428L18Rik	4931428L18Rik	TSS24616	chr1:31141077-31222656	1094	0.112358	0.0978454	0	0.267318	OK
NM_153601	-	-	Lgsn	Lgsn	TSS17477	chr1:31176434-31204725	1903	0.0294289	0.0256277	0	0.0989529	OK
NM_011200	-	-	Ptp4a1	Ptp4a1	TSS3885	chr1:30940302-30949755	4129	2.2468	1.95659	1.56975	2.34343	OK
NR_002688	-	-	Gm13363	Gm13363	TSS17036	chr1:30941591-30949710	2784	16.4849	14.3557	13.1448	15.5665	OK
NM_133235	-	-	Khdrbs2	Khdrbs2	TSS18322	chr1:32172805-32657738	1359	0	0	0	0	OK
NM_001199956	-	-	Gm9839	Gm9839	TSS6419	chr1:32519562-32520999	1437	0.0202755	0.0176567	0	0.0882834	OK
NM_001164286	-	-	Gm5415	Gm5415	TSS6637	chr1:32543545-32547293	3748	0.0399735	0.0348104	0	0.0807697	OK
NR_033199	-	-	1700001G17Rik	1700001G17Rik	TSS14962	chr1:33669823-33670712	889	0.875896	0.762762	0.320711	1.20481	OK
NM_008922	-	-	Prim2	Prim2	TSS17224	chr1:33453807-33669794	1976	10.6941	9.31277	8.35183	10.2737	OK
NM_008999	-	-	Rab23	Rab23	TSS7089	chr1:33719895-33742564	4321	0.81903	0.713241	0.533759	0.892723	OK
NM_001159729	-	-	Rab23	Rab23	TSS22271	chr1:33720418-33742564	4209	0.0194865	0.0169696	0	0.0604569	OK
NM_145392	-	-	Bag2	Bag2	TSS16705	chr1:33745483-33757750	1815	9.62128	8.37856	7.42093	9.33618	OK
NM_177235	-	-	Bend6	Bend6	TSS6964	chr1:33852051-33907621	2292	0	0	0	0	OK
NM_001161816	-	-	Gm15455	Gm15455	TSS25986	chr1:33835898-33838914	3016	2.27595	1.98198	1.63161	2.33235	OK
NM_001290699	-	-	Zfp451	Zfp451	TSS4473	chr1:33761540-33814595	3792	1.54294	1.34365	1.00386	1.68344	OK
NM_133817	-	-	Zfp451	Zfp451	TSS4473	chr1:33761540-33814595	4030	2.30102	2.00381	1.6305	2.37712	OK
NM_001290700	-	-	Zfp451	Zfp451	TSS4473	chr1:33801959-33814595	2077	3.66264	3.18956	2.59597	3.78315	OK
NR_039562	-	-	Mir5103	Mir5103	TSS15271	chr1:34433120-34433199	79	0	0	0	0	OK
NM_027159	-	-	Ccdc115	Ccdc115	TSS13233	chr1:34436669-34439672	1705	12.4916	10.8781	9.74844	12.0078	OK
NM_178601	-	-	Imp4	Imp4	TSS10932	chr1:34439828-34445747	2249	14.083	12.264	11.2287	13.2994	OK
NM_009355	-	-	Prss39	Prss39	TSS1300	chr1:34498429-34503062	1246	0.287904	0.250718	0.0460075	0.455427	OK
NM_009356	-	-	Prss40	Prss40	TSS17513	chr1:34552330-34560943	1301	0	0	0	0	OK
NM_213727	-	-	Amer3	Amer3	TSS9606	chr1:34579692-34590944	4356	0	0	0	0	OK
NR_033627	-	-	AA619741	AA619741	TSS9621	chr1:34633534-34636210	2676	0	0	0	0	OK
NM_011206	-	-	Ptpn18	Ptpn18	TSS1582	chr1:34459745-34473779	1573	18.4805	16.0935	14.65	17.5369	OK
NM_007685	-	-	Cfc1	Cfc1	TSS13448	chr1:34535647-34544311	1038	0.239804	0.20883	0	0.417762	OK
NM_183019	-	-	Arhgef4	Arhgef4	TSS16496	chr1:34801721-34812754	2714	1.8725	1.63064	1.2938	1.96749	OK
NM_001276764	-	-	Dst	Dst	TSS4565	chr1:33908224-34308662	24271	0.664442	0.57862	0.49595	0.66129	OK
NM_133833	-	-	Dst	Dst	TSS11909	chr1:34011824-34308662	17210	1.45184	1.26431	1.12314	1.40548	OK
NM_134448	-	-	Dst	Dst	TSS11909	chr1:34011824-34308662	23252	4.0636e-06	3.53873e-06	0	0.0037819	OK
NM_010081	-	-	Dst	Dst	TSS6091	chr1:34160329-34183903	8787	0.153653	0.133806	0.0749037	0.192709	OK
NR_105861	-	-	Mir6896	Mir6896	TSS16952	chr1:34117358-34117431	73	0	0	0	0	OK
NR_106129	-	-	Mir7669	Mir7669	TSS3680	chr1:35522613-35522633	20	0	0	0	0	OK
NM_175421	-	-	Plekhb2	Plekhb2	TSS26918	chr1:34849958-34871557	2794	4.93542	4.29794	3.70691	4.88898	OK
NM_145516	-	-	Plekhb2	Plekhb2	TSS26918	chr1:34849958-34879585	3317	4.33805	3.77773	3.27187	4.28359	OK
NM_015818	-	-	Hs6st1	Hs6st1	TSS19336	chr1:36068399-36106446	3719	8.293	7.22184	6.61558	7.82811	OK
NM_174997	-	-	Fam168b	Fam168b	TSS6124	chr1:34813217-34843050	5023	19.0582	16.5966	15.4907	17.7024	OK
NM_001160236	-	-	Fam168b	Fam168b	TSS6124	chr1:34813217-34843050	5044	1.466	1.27665	0.978277	1.57502	OK
NM_001160235	-	-	Fam168b	Fam168b	TSS6124	chr1:34813217-34843050	5059	3.66895	3.19506	2.70778	3.68233	OK
NM_153408	-	-	Neurl3	Neurl3	TSS5739	chr1:36264601-36273425	2583	7.66074	6.67125	5.96604	7.37646	OK
NM_198899	-	-	Uggt1	Uggt1	TSS25686	chr1:36140027-36244302	9029	7.20112	6.271	5.91845	6.62354	OK
NR_105862	-	-	Mir6897	Mir6897	TSS14789	chr1:36144251-36144313	62	0	0	0	0	OK
NM_001277076	-	-	Fer1l5	Fer1l5	TSS3039	chr1:36372290-36422110	6318	0.204448	0.178041	0.10676	0.249322	OK
NM_145996	-	-	Arid5a	Arid5a	TSS14384	chr1:36307732-36324029	5525	4.46524e-05	3.88849e-05	0	0.0164049	OK
NR_033310	-	-	Arid5a	Arid5a	TSS14384	chr1:36307732-36324029	5578	0.732212	0.637637	0.443979	0.831295	OK
NM_001290727	-	-	Arid5a	Arid5a	TSS14384	chr1:36307732-36324029	5575	0.000338574	0.000294843	0	0.0165085	OK
NM_001172205	-	-	Arid5a	Arid5a	TSS14384	chr1:36307732-36324029	5699	3.30353	2.87683	2.5271	3.22656	OK
NM_001172206	-	-	Arid5a	Arid5a	TSS14384	chr1:36307732-36324029	5696	0.00183781	0.00160043	0	0.0174568	OK
NM_001290726	-	-	Arid5a	Arid5a	TSS14384	chr1:36307732-36324029	5794	1.36424e-11	1.18803e-11	0	0.0155784	OK
NM_001013374	-	-	Lman2l	Lman2l	TSS23748	chr1:36423185-36445239	2225	6.30872	5.49386	4.79396	6.19376	OK
NM_172652	-	-	Kansl3	Kansl3	TSS4297	chr1:36335729-36369181	4663	8.76876	7.63615	7.08715	8.18515	OK
NR_105863	-	-	Mir6898	Mir6898	TSS8700	chr1:36348681-36348758	77	0	0	0	0	OK
NM_033570	-	-	Cnnm4	Cnnm4	TSS25816	chr1:36471596-36508776	4582	2.8152	2.45158	2.13367	2.7695	OK
NM_026241	-	-	Ankrd39	Ankrd39	TSS11988	chr1:36538172-36547201	1786	3.16053	2.7523	2.20169	3.30292	OK
NM_153502	-	-	Ankrd23	Ankrd23	TSS25640	chr1:36530533-36535729	1954	2.19998	1.91583	1.47685	2.3548	OK
NM_053186	-	-	Cnnm3	Cnnm3	TSS8287	chr1:36511875-36528237	5184	5.08378	4.42714	3.98963	4.86466	OK
NM_001039551	-	-	Cnnm3	Cnnm3	TSS8287	chr1:36511875-36528237	5283	5.53105e-05	4.81664e-05	0	0.0171939	OK
NM_001126047	-	-	Sema4c	Sema4c	TSS15283	chr1:36548639-36558381	3807	1.48487	1.29308	1.04306	1.54309	OK
NM_027957	-	-	Fam178b	Fam178b	TSS8181	chr1:36562695-36593332	905	0.000628786	0.000547569	0	0.124773	OK
NM_001126046	-	-	Fam178b	Fam178b	TSS16734	chr1:36562695-36683183	2282	0.0719201	0.0626306	0	0.149097	OK
NM_201365	-	-	Fam178b	Fam178b	TSS16734	chr1:36599970-36683183	1664	7.42353e-05	6.46468e-05	0	0.0597104	OK
NR_040290	-	-	4933424G06Rik	4933424G06Rik	TSS11858	chr1:36714537-36757960	1127	0	0	0	0	OK
NM_009942	-	-	Cox5b	Cox5b	TSS11223	chr1:36691486-36693388	569	173.556	151.138	142.633	159.644	OK
NM_009539	-	-	Zap70	Zap70	TSS20203	chr1:36761797-36782820	2247	0.221672	0.19304	0.0582473	0.327832	OK
NM_001289766	-	-	Zap70	Zap70	TSS407	chr1:36764514-36782820	2255	1.08199e-05	9.42237e-06	0	0.0424683	OK
NM_001289765	-	-	Zap70	Zap70	TSS26476	chr1:36766933-36782820	2290	3.15536e-06	2.7478e-06	0	0.0417492	OK
NM_001289612	-	-	Zap70	Zap70	TSS26958	chr1:36778983-36782820	1343	0.0413457	0.0360054	0	0.144573	OK
NM_146107	-	-	Actr1b	Actr1b	TSS26537	chr1:36699201-36709925	2077	13.6678	11.9024	10.8422	12.9627	OK
NM_001282010	-	-	Cnga3	Cnga3	TSS14630	chr1:37218277-37263384	3609	6.77459e-07	5.89956e-07	0	0.0255757	OK
NM_009918	-	-	Cnga3	Cnga3	TSS23076	chr1:37219204-37263384	3554	0.15116	0.131635	0.0454196	0.217851	OK
NM_018872	-	-	Tmem131	Tmem131	TSS26855	chr1:36792188-36939527	6548	7.9445	6.91836	6.47934	7.35737	OK
NM_030266	-	-	Inpp4a	Inpp4a	TSS15988	chr1:37299837-37410740	5748	1.21222e-05	1.05565e-05	0	0.0157182	OK
NM_001290797	-	-	Inpp4a	Inpp4a	TSS15988	chr1:37299837-37410740	5862	2.10164	1.83018	1.57681	2.08355	OK
NM_001290798	-	-	Inpp4a	Inpp4a	TSS9214	chr1:37369216-37404442	2971	0.00184796	0.00160927	0	0.0330813	OK
NM_001290799	-	-	Inpp4a	Inpp4a	TSS9214	chr1:37369216-37404442	2968	0.109869	0.0956777	0	0.196211	OK
NM_172971	-	-	Inpp4a	Inpp4a	TSS9214	chr1:37369216-37404442	3004	1.3932e-05	1.21325e-05	0	0.0311133	OK
NM_026123	-	-	Unc50	Unc50	TSS4906	chr1:37430171-37439124	1412	9.64394	8.39829	7.2787	9.51788	OK
NM_198006	-	-	Coa5	Coa5	TSS17917	chr1:37417084-37430103	3862	14.1265	12.3019	11.5298	13.0739	OK
NM_028096	-	-	2010300C02Rik	2010300C02Rik	TSS1360	chr1:37611675-37719811	4361	0.0841951	0.0733201	0.0178953	0.128745	OK
NM_001037918	-	-	Lipt1	Lipt1	TSS6911	chr1:37872205-37876298	1555	1.36934	1.19247	0.796341	1.58861	OK
NM_026913	-	-	Mitd1	Mitd1	TSS17413	chr1:37878889-37890411	1229	6.14626	5.35239	4.39615	6.30863	OK
NM_207228	-	-	Tsga10	Tsga10	TSS16328	chr1:37754571-37865082	3607	0.069939	0.0609054	0	0.133285	OK
NM_001290721	-	-	Tsga10	Tsga10	TSS14469	chr1:37760823-37855373	2722	7.17404e-26	6.24741e-26	0	0.0345843	OK
NM_001290720	-	-	Tsga10	Tsga10	TSS25580	chr1:37760823-37865298	2705	0.40091	0.349127	0.181482	0.516771	OK
NR_110976	-	-	Tsga10	Tsga10	TSS14469	chr1:37801462-37855373	2034	0.00509048	0.00443298	0	0.0520193	OK
NM_027111	-	-	Lyg1	Lyg1	TSS24100	chr1:37946737-37957759	798	0	0	0	0	OK
NM_001033427	-	-	Lyg2	Lyg2	TSS13560	chr1:37905922-37916493	2564	0	0	0	0	OK
NM_027098	-	-	Mrpl30	Mrpl30	TSS3195	chr1:37890552-37898333	691	35.0093	30.4874	27.1663	33.8085	OK
NM_001290801	-	-	Mgat4a	Mgat4a	TSS3670	chr1:37439339-37536404	7172	0.00438181	0.00381584	0	0.0214902	OK
NM_173870	-	-	Mgat4a	Mgat4a	TSS14301	chr1:37439339-37541016	7251	2.73442	2.38123	2.11706	2.6454	OK
NR_024017	-	-	4930594C11Rik	4930594C11Rik	TSS22751	chr1:37485850-37488605	2755	0.83199	0.724527	0.49927	0.949784	OK
NM_172054	-	-	Txndc9	Txndc9	TSS26506	chr1:37983866-37997208	4596	4.32603	3.76727	3.37885	4.15569	OK
NM_198303	-	-	Eif5b	Eif5b	TSS15741	chr1:37998009-38055579	7797	12.6432	11.0102	10.3291	11.6912	OK
NM_019570	-	-	Rev1	Rev1	TSS19318	chr1:38052785-38129662	4262	5.4953	4.78551	4.28683	5.28418	OK
NM_145142	-	-	Chst10	Chst10	TSS12664	chr1:38863872-38898160	3119	0.857629	0.746855	0.534216	0.959493	OK
NM_001029878	-	-	Lonrf2	Lonrf2	TSS24380	chr1:38794508-38821215	5077	0.0923453	0.0804177	0.0268059	0.134029	OK
NR_105767	-	-	Mir6349	Mir6349	TSS25844	chr1:39186895-39186992	97	0	0	0	0	OK
NM_001011684	-	-	Nms	Nms	TSS18952	chr1:38939148-38950276	1001	0	0	0	0	OK
NM_026850	-	-	Pdcl3	Pdcl3	TSS12840	chr1:38987813-38997236	1706	8.18901	7.13129	6.20568	8.0569	OK
NM_008719	-	-	Npas2	Npas2	TSS14741	chr1:39194271-39363240	4180	0.276659	0.240925	0.138194	0.343655	OK
NM_001290814	-	-	Aff3	Aff3	TSS18862	chr1:38175990-38627244	7251	1.90041	1.65494	1.37532	1.93456	OK
NM_010678	-	-	Aff3	Aff3	TSS9529	chr1:38177326-38664955	6010	17.5952	15.3225	14.3659	16.2792	OK
NR_028555	-	-	Snord89	Snord89	TSS11440	chr1:39548746-39548840	94	0	0	0	0	OK
NM_028043	-	-	Cnot11	Cnot11	TSS6995	chr1:39535801-39546877	3166	7.22482	6.29163	5.68051	6.90275	OK
NM_001177348	-	-	Gm3646	Gm3646	TSS18553	chr1:39804140-39805332	359	0	0	0	0	OK
NM_001145660	-	-	Rfx8	Rfx8	TSS10181	chr1:39665300-39720989	2000	0.111358	0.0969744	0	0.193996	OK
NM_170597	-	-	Creg2	Creg2	TSS23412	chr1:39618405-39651182	5799	0.0865675	0.0753861	0.0261668	0.124605	OK
NR_040465	-	-	1700066B17Rik	1700066B17Rik	TSS7387	chr1:39842427-39847330	531	0	0	0	0	OK
NM_001033135	-	-	Rnf149	Rnf149	TSS19397	chr1:39551295-39577347	2434	8.09412	7.04866	6.30122	7.79609	OK
NR_037980	-	-	Gm16894	Gm16894	TSS14495	chr1:40076211-40085851	858	0.382255	0.332882	0.0351433	0.630621	OK
NM_010555	-	-	Il1r2	Il1r2	TSS13744	chr1:40084767-40125226	1344	0.52631	0.45833	0.192709	0.72395	OK
NM_133193	-	-	Il1rl2	Il1rl2	TSS1545	chr1:40324626-40365471	1950	1.4032	1.22195	0.871576	1.57233	OK
NM_008362	-	-	Il1r1	Il1r1	TSS10568	chr1:40225079-40316177	4739	0.000336498	0.000293035	0	0.0194955	OK
NM_001123382	-	-	Il1r1	Il1r1	TSS5226	chr1:40266585-40316177	4808	4.65865	4.05692	3.62726	4.48658	OK
NM_010743	-	-	Il1rl1	Il1rl1	TSS10900	chr1:40439648-40448362	3002	0.408959	0.356136	0.182849	0.529424	OK
NM_001025602	-	-	Il1rl1	Il1rl1	TSS11883	chr1:40440627-40465414	5071	2.28488	1.98975	1.70347	2.27603	OK
NM_001161842	-	-	Il18r1	Il18r1	TSS1381	chr1:40465551-40491578	1919	4.93282e-05	4.29568e-05	0	0.0508202	OK
NM_001161843	-	-	Il18r1	Il18r1	TSS18297	chr1:40465620-40491580	1793	0.0430295	0.0374717	0	0.120918	OK
NM_008365	-	-	Il18r1	Il18r1	TSS19786	chr1:40466005-40500854	4158	0.772277	0.672527	0.494093	0.850961	OK
NM_177084	-	-	Slc9a4	Slc9a4	TSS18098	chr1:40580226-40630731	3822	0	0	0	0	OK
NM_001081198	-	-	Tmem182	Tmem182	TSS12768	chr1:40805600-40855267	1096	0	0	0	0	OK
NM_001033289	-	-	Slc9a2	Slc9a2	TSS17655	chr1:40681711-40768885	3493	0.21283	0.18534	0.0862716	0.284408	OK
NR_040475	-	-	4930448I06Rik	4930448I06Rik	TSS19992	chr1:41167559-41181252	573	0	0	0	0	OK
NM_010553	-	-	Il18rap	Il18rap	TSS2486	chr1:40515361-40551705	4889	4.24759	3.69895	3.32813	4.06978	OK
NM_172499	-	-	Mfsd9	Mfsd9	TSS3587	chr1:40772039-40790657	3152	0.28833	0.251088	0.129292	0.372884	OK
NR_027826	-	-	Pou3f3os	Pou3f3os	TSS18948	chr1:42648199-42694825	546	0	0	0	0	OK
NR_110495	-	-	2610207O16Rik	2610207O16Rik	TSS7226	chr1:42707062-42713454	461	0	0	0	0	OK
NM_008900	-	-	Pou3f3	Pou3f3	TSS16207	chr1:42697145-42700209	3064	0	0	0	0	OK
NM_001252202	-	-	Map4k4	Map4k4	TSS22248	chr1:39900912-40026310	5542	2.75116	2.39581	2.01044	2.78117	OK
NM_008696	-	-	Map4k4	Map4k4	TSS22248	chr1:39900912-40026310	5620	0.790974	0.688809	0.485781	0.891837	OK
NM_001252201	-	-	Map4k4	Map4k4	TSS22248	chr1:39900912-40026310	5581	12.1447	10.576	9.79408	11.3579	OK
NM_001252200	-	-	Map4k4	Map4k4	TSS22248	chr1:39900912-40026310	5782	0.031983	0.0278519	0	0.0720092	OK
NR_027891	-	-	2900092D14Rik	2900092D14Rik	TSS22393	chr1:42700335-42703176	2841	0.0809616	0.0705043	0	0.151281	OK
NM_053107	-	-	Gpr45	Gpr45	TSS15427	chr1:42952871-43035449	3860	0.0273522	0.0238193	0	0.0575518	OK
NM_023514	-	-	Mrps9	Mrps9	TSS22656	chr1:42851232-42905683	1419	15.3908	13.4029	12.0096	14.7961	OK
NM_001252218	-	-	Rpl31	Rpl31	TSS16203	chr1:39367850-39371910	1253	2.0873	1.81769	1.08002	2.55537	OK
NM_053257	-	-	Rpl31	Rpl31	TSS16203	chr1:39367850-39371910	1039	454.426	395.731	376.981	414.481	OK
NM_001252219	-	-	Rpl31	Rpl31	TSS16203	chr1:39367850-39371910	1111	6.77609	5.90086	4.50952	7.2922	OK
NM_018775	-	-	Tbc1d8	Tbc1d8	TSS23294	chr1:39371495-39478747	4439	3.45926	3.01245	2.63552	3.38937	OK
NM_133818	-	-	AI597479	AI597479	TSS3654	chr1:43098709-43115946	3457	3.42759	2.98487	2.57852	3.39122	OK
NM_001013025	-	-	Tgfbrap1	Tgfbrap1	TSS6473	chr1:43047268-43098622	5538	3.23396	2.81625	2.51104	3.12146	OK
NM_010212	-	-	Fhl2	Fhl2	TSS11689	chr1:43123070-43163961	1566	2.51273e-05	2.18818e-05	0	0.0639593	OK
NM_001289533	-	-	Fhl2	Fhl2	TSS2043	chr1:43123070-43196761	1417	0.28851	0.251245	0.0464544	0.456035	OK
NM_024283	-	-	1500015O10Rik	1500015O10Rik	TSS2656	chr1:43730601-43742564	888	0	0	0	0	OK
NM_010879	-	-	Nck2	Nck2	TSS13326	chr1:43445750-43570518	2775	3.79228	3.30245	2.82374	3.78117	OK
NM_026430	-	-	Uxs1	Uxs1	TSS10223	chr1:43750230-43827708	1263	13.7864	12.0057	10.5889	13.4226	OK
NM_001013799	-	-	Mettl21c	Mettl21c	TSS4114	chr1:44009407-44020006	1086	0.0566885	0.0493664	0	0.148099	OK
NM_029368	-	-	Tex30	Tex30	TSS1309	chr1:44086616-44102388	1265	10.3203	8.98731	7.75175	10.2229	OK
NM_009418	-	-	Tpp2	Tpp2	TSS2900	chr1:43934006-44002971	4649	8.04272	7.00389	6.4776	7.53019	OK
NM_144558	-	-	Bivm	Bivm	TSS5736	chr1:44119967-44144771	3571	2.06414	1.79753	1.4926	2.10246	OK
NM_023645	-	-	Kdelc1	Kdelc1	TSS21672	chr1:44106545-44118773	2324	5.7311	4.99085	4.33621	5.64549	OK
NM_011729	-	-	Ercc5	Ercc5	TSS7371	chr1:44147743-44181260	4010	2.77193	2.4139	2.07728	2.75052	OK
NM_009930	-	-	Col3a1	Col3a1	TSS16874	chr1:45311537-45349706	5564	0	0	0	0	OK
NM_007737	-	-	Col5a2	Col5a2	TSS21959	chr1:45374330-45503282	6615	0	0	0	0	OK
NM_028450	-	-	Gulp1	Gulp1	TSS19956	chr1:44551670-44796836	2976	0.468973	0.408399	0.247606	0.569191	OK
NR_040602	-	-	4930521E06Rik	4930521E06Rik	TSS21454	chr1:44739674-44744949	906	0	0	0	0	OK
NM_207281	-	-	Mettl21e	Mettl21e	TSS20634	chr1:44204069-44218931	3181	2.57924	2.2461	1.88309	2.6091	OK
NR_037690	-	-	Gm4776	Gm4776	TSS25924	chr1:46020414-46030437	3363	0	0	0	0	OK
NR_037691	-	-	Gm4776	Gm4776	TSS25924	chr1:46020414-46030437	3483	0	0	0	0	OK
NM_028599	-	-	Wdr75	Wdr75	TSS3140	chr1:45795500-45823613	2612	10.9426	9.52924	8.69166	10.3668	OK
NM_016917	-	-	Slc40a1	Slc40a1	TSS26571	chr1:45908069-45925594	3380	3.29029	2.8653	2.4661	3.2645	OK
NM_001160386	-	-	Dnah7b	Dnah7b	TSS8292	chr1:46066737-46373550	12318	0.00619118	0.0053915	0	0.0171497	OK
NR_105768	-	-	Mir6350	Mir6350	TSS343	chr1:47467020-47467125	105	0	0	0	0	OK
NM_172653	-	-	Slc39a10	Slc39a10	TSS3304	chr1:46807543-46853509	4961	4.31994	3.76196	3.39083	4.13309	OK
NM_019790	-	-	Tmeff2	Tmeff2	TSS23647	chr1:50927522-51187270	3339	0	0	0	0	OK
NM_028696	-	-	Nabp1	Nabp1	TSS13457	chr1:51469487-51478399	2838	1.99316	1.73571	1.39596	2.07547	OK
NR_045151	-	-	9330175M20Rik	9330175M20Rik	TSS22433	chr1:51218385-51333779	2552	0	0	0	0	OK
NM_138741	-	-	Sdpr	Sdpr	TSS21183	chr1:51289125-51302960	3055	1.12241	0.977434	0.727405	1.22746	OK
NM_001290982	-	-	Myo1b	Myo1b	TSS22195	chr1:51749757-51915978	4879	0.0104002	0.00905687	0	0.0339969	OK
NM_010863	-	-	Myo1b	Myo1b	TSS22195	chr1:51749757-51915978	4966	0.000281301	0.000244967	0	0.0185321	OK
NM_001161817	-	-	Myo1b	Myo1b	TSS22195	chr1:51749757-51915978	5053	8.12189e-06	7.07283e-06	0	0.0179661	OK
NM_011487	-	-	Stat4	Stat4	TSS14245	chr1:52008243-52107184	2981	7.45405	6.49126	5.8532	7.12932	OK
NM_001205314	-	-	Stat1	Stat1	TSS14254	chr1:52119437-52161865	5153	0.000845819	0.00073657	0	0.0183327	OK
NM_009283	-	-	Stat1	Stat1	TSS14254	chr1:52119437-52161865	5168	8.02181	6.98568	6.40332	7.56805	OK
NM_001205313	-	-	Stat1	Stat1	TSS4347	chr1:52119621-52161865	5135	0.234991	0.204639	0.088832	0.320446	OK
NM_008667	-	-	Nab1	Nab1	TSS19631	chr1:52455848-52500448	5088	5.02807	4.37862	3.98105	4.7762	OK
NM_001142647	-	-	Tmem194b	Tmem194b	TSS2972	chr1:52630704-52651919	3394	2.92663	2.54862	2.10339	2.99385	OK
NR_024590	-	-	Tmem194b	Tmem194b	TSS2972	chr1:52630704-52651919	3348	1.30852	1.13951	0.795545	1.48347	OK
NM_001081081	-	-	Gls	Gls	TSS12394	chr1:52163449-52233232	4973	3.43574	2.99196	2.58652	3.39741	OK
NM_001113383	-	-	Gls	Gls	TSS12394	chr1:52185280-52233232	4419	9.84551	8.57383	7.84221	9.30545	OK
NM_133829	-	-	Mfsd6	Mfsd6	TSS10807	chr1:52656304-52727318	4769	2.37345	2.06689	1.76227	2.37151	OK
NM_178081	-	-	Mfsd6	Mfsd6	TSS10807	chr1:52659985-52727318	3349	0.264488	0.230326	0.0745242	0.386128	OK
NM_008384	-	-	Inpp1	Inpp1	TSS25629	chr1:52789419-52817688	1774	4.96811	4.32641	3.63363	5.01919	OK
NM_010834	-	-	Mstn	Mstn	TSS5963	chr1:53061662-53068079	2682	0	0	0	0	OK
NM_144953	-	-	1700019D03Rik	1700019D03Rik	TSS3310	chr1:52925126-52952840	834	0	0	0	0	OK
NM_027070	-	-	1700019A02Rik	1700019A02Rik	TSS17732	chr1:53158576-53187617	627	0	0	0	0	OK
NM_146108	-	-	Hibch	Hibch	TSS20405	chr1:52845045-52920860	1704	6.56661	5.71844	4.89367	6.54322	OK
NM_153556	-	-	Pms1	Pms1	TSS21503	chr1:53189188-53296996	3030	2.60084	2.2649	1.89129	2.63852	OK
NM_145517	-	-	Ormdl1	Ormdl1	TSS15250	chr1:53297094-53310245	1846	5.75513	5.01178	4.27361	5.74995	OK
NR_104360	-	-	Osgepl1	Osgepl1	TSS7215	chr1:53313623-53326342	1790	0.183457	0.159761	0	0.339765	OK
NM_001285839	-	-	Osgepl1	Osgepl1	TSS7215	chr1:53313623-53326342	1867	0.186921	0.162777	0	0.331568	OK
NR_104361	-	-	Osgepl1	Osgepl1	TSS7215	chr1:53313623-53326342	1947	2.12803	1.85317	1.39255	2.31379	OK
NM_133728	-	-	Asnsd1	Asnsd1	TSS20853	chr1:53344616-53352752	2442	9.87579	8.6002	7.65665	9.54374	OK
NM_001290984	-	-	Asnsd1	Asnsd1	TSS20853	chr1:53344616-53352752	1011	4.95388	4.31402	3.04638	5.58166	OK
NM_001252070	-	-	Dnah7a	Dnah7a	TSS19763	chr1:53397001-53706784	12272	0.010358	0.00902009	0	0.0234668	OK
NM_030025	-	-	Ccdc150	Ccdc150	TSS16312	chr1:54250682-54368727	3807	0.0555091	0.0483393	0	0.096702	OK
NM_133810	-	-	Stk17b	Stk17b	TSS9796	chr1:53755511-53785215	3278	6.70134	5.83577	5.26075	6.41078	OK
NM_001001883	-	-	Hecw2	Hecw2	TSS2606	chr1:53806873-54195034	11179	0	0	0	0	OK
NM_172655	-	-	Hecw2	Hecw2	TSS2606	chr1:53930814-54195034	1130	0	0	0	0	OK
NR_106149	-	-	Mir7681	Mir7681	TSS14002	chr1:53849423-53849495	72	0	0	0	0	OK
NM_001163314	-	-	Pgap1	Pgap1	TSS2044	chr1:54472999-54557684	10579	0.00963854	0.00839359	0	0.0202805	OK
NM_001033194	-	-	Gtf3c3	Gtf3c3	TSS6490	chr1:54397580-54438971	3005	3.64154	3.17118	2.72287	3.6195	OK
NM_001081433	-	-	Ankrd44	Ankrd44	TSS14588	chr1:54645339-54926387	6140	3.30188	2.8754	2.58494	3.16586	OK
NM_026424	-	-	Coq10b	Coq10b	TSS3212	chr1:55052769-55072702	1583	0.57147	0.497657	0.163503	0.831811	OK
NM_001039710	-	-	Coq10b	Coq10b	TSS3212	chr1:55052769-55072702	1733	1.41394	1.23131	0.796888	1.66573	OK
NM_031179	-	-	Sf3b1	Sf3b1	TSS7583	chr1:54985169-55027478	6191	31.3011	27.2581	26.3672	28.1491	OK
NM_028713	-	-	Rftn2	Rftn2	TSS24460	chr1:55170159-55226782	3676	0.66244	0.576877	0.406472	0.747281	OK
NM_008303	-	-	Hspe1	Hspe1	TSS16777	chr1:55088147-55091317	768	144.057	125.45	119.207	131.693	OK
NM_175439	-	-	Mars2	Mars2	TSS16429	chr1:55237176-55240058	2882	4.29423	3.73957	3.23989	4.23925	OK
NM_001113367	-	-	Boll	Boll	TSS12550	chr1:55300068-55362707	1087	3.31701e-06	2.88858e-06	0	0.0986239	OK
NM_029267	-	-	Boll	Boll	TSS24814	chr1:55300068-55363469	1032	0.241539	0.210341	0	0.446537	OK
NM_025283	-	-	Mob4	Mob4	TSS20013	chr1:55131244-55154899	2826	6.12468	5.3336	4.73188	5.93531	OK
NM_010477	-	-	Hspd1	Hspd1	TSS8752	chr1:55077833-55087932	2332	107.941	93.999	91.2103	96.7877	OK
NM_027661	-	-	Hsfy2	Hsfy2	TSS16609	chr1:56636050-56637451	1401	0	0	0	0	OK
NR_045837	-	-	9130227L01Rik	9130227L01Rik	TSS23780	chr1:55931240-55972098	1906	0.029377	0.0255825	0	0.0767476	OK
NM_001114663	-	-	Plcl1	Plcl1	TSS12573	chr1:55405945-55754285	6555	0.337233	0.293675	0.203653	0.383697	OK
NR_037999	-	-	4930558J18Rik	4930558J18Rik	TSS7358	chr1:57359221-57377544	2052	0.216449	0.188491	0.0552078	0.321775	OK
NR_024325	-	-	9130024F11Rik	9130024F11Rik	TSS19073	chr1:56971468-56975196	3728	0.100615	0.0876195	0.0105355	0.164703	OK
NR_024326	-	-	9130024F11Rik	9130024F11Rik	TSS19073	chr1:56971468-56975196	1242	0.140105	0.122008	0	0.311517	OK
NR_037990	-	-	BC055402	BC055402	TSS3891	chr1:57200644-57214996	3304	0	0	0	0	OK
NM_139146	-	-	Satb2	Satb2	TSS5039	chr1:56793980-56971334	5286	0.157982	0.137576	0.066924	0.208228	OK
NM_028546	-	-	1700066M21Rik	1700066M21Rik	TSS626	chr1:57377619-57385422	3007	1.44487	1.25825	0.975306	1.54119	OK
NM_144882	-	-	Spats2l	Spats2l	TSS10858	chr1:57774860-57948397	3932	0	0	0	0	OK
NM_001164566	-	-	Spats2l	Spats2l	TSS4690	chr1:57845570-57948397	3743	0	0	0	0	OK
NM_009676	-	-	Aox1	Aox1	TSS23752	chr1:58029968-58106410	4382	0	0	0	0	OK
NM_023617	-	-	Aox3	Aox3	TSS5584	chr1:58113135-58200452	4360	0	0	0	0	OK
NM_023631	-	-	Aox4	Aox4	TSS26922	chr1:58210396-58268596	4972	0.0104865	0.00913207	0	0.0273962	OK
NR_027630	-	-	Kctd18	Kctd18	TSS6504	chr1:57955100-57969524	2647	0.557144	0.485181	0.224515	0.745847	OK
NM_001159865	-	-	Kctd18	Kctd18	TSS11602	chr1:57955100-57970084	2114	3.51929e-09	3.06472e-09	0	0.0455932	OK
NM_001159864	-	-	Kctd18	Kctd18	TSS11602	chr1:57955100-57970084	2615	2.52545	2.19925	1.74957	2.64893	OK
NM_001008419	-	-	Aox2	Aox2	TSS23533	chr1:58278325-58379264	4776	0.0109361	0.00952355	0	0.0285707	OK
NM_001037742	-	-	Tyw5	Tyw5	TSS5255	chr1:57388243-57406674	1413	1.56558	1.36336	0.87571	1.85102	OK
NR_004860	-	-	Tyw5	Tyw5	TSS5255	chr1:57388243-57406674	1394	0.00346174	0.00301461	0	0.0761933	OK
NM_001114102	-	-	Tyw5	Tyw5	TSS5255	chr1:57393320-57406674	709	0.600131	0.522616	0	1.10503	OK
NM_001081181	-	-	9430016H08Rik	9430016H08Rik	TSS5822	chr1:57406547-57415958	1325	6.15515	5.36013	4.41188	6.30837	OK
NM_001177867	-	-	Sgol2	Sgol2	TSS11217	chr1:57985339-58025897	4317	3.73889e-05	3.25596e-05	0	0.0212053	OK
NM_199007	-	-	Sgol2	Sgol2	TSS14409	chr1:57995973-58026277	5314	2.44871	2.13242	1.84624	2.4186	OK
NM_025824	-	-	Bzw1	Bzw1	TSS9251	chr1:58393135-58406548	2833	46.5764	40.5604	38.9212	42.1997	OK
NM_022988	-	-	Nif3l1	Nif3l1	TSS20599	chr1:58447632-58462276	2106	5.57041	4.85092	4.17701	5.52483	OK
NM_001285826	-	-	Ppil3	Ppil3	TSS13135	chr1:58430992-58445486	1421	0.758242	0.660304	0.254206	1.0664	OK
NM_001285827	-	-	Ppil3	Ppil3	TSS13135	chr1:58430992-58445486	1086	7.92528	6.90162	5.57698	8.22626	OK
NM_027351	-	-	Ppil3	Ppil3	TSS13135	chr1:58430992-58445486	900	1.04109	0.90662	0.220162	1.59308	OK
NM_027374	-	-	Ppil3	Ppil3	TSS13135	chr1:58433786-58445486	1292	1.25219	1.09045	0.558906	1.622	OK
NR_027854	-	-	Clk1	Clk1	TSS7406	chr1:58411987-58424088	3088	12.5568	10.9349	9.86264	12.0071	OK
NR_027853	-	-	Clk1	Clk1	TSS7406	chr1:58411987-58424088	1739	6.52211	5.67969	4.59139	6.76799	OK
NM_001042634	-	-	Clk1	Clk1	TSS7406	chr1:58411987-58424088	1830	18.8957	16.455	14.6812	18.2289	OK
NM_172513	-	-	Fam126b	Fam126b	TSS5589	chr1:58522805-58586333	8695	1.50748	1.31276	1.14564	1.47989	OK
NM_025597	-	-	Ndufb3	Ndufb3	TSS26096	chr1:58586598-58595948	532	51.3699	44.7348	39.8374	49.6322	OK
NM_001025378	-	-	Orc2	Orc2	TSS2974	chr1:58462770-58501426	3030	0.00292185	0.00254445	0	0.0333595	OK
NM_001271526	-	-	Orc2	Orc2	TSS618	chr1:58462770-58505109	3555	4.67346	4.06982	3.48583	4.65381	OK
NM_008765	-	-	Orc2	Orc2	TSS618	chr1:58462770-58505109	3561	5.04344	4.39201	3.79144	4.99259	OK
NR_045007	-	-	Gm20257	Gm20257	TSS2377	chr1:58652640-58655831	936	2.49313	2.1711	1.44124	2.90097	OK
NM_175370	-	-	Als2cr12	Als2cr12	TSS15306	chr1:58658119-58695989	1576	0.0728856	0.0634714	0	0.153359	OK
NM_175200	-	-	Als2cr11	Als2cr11	TSS1158	chr1:59050505-59094900	2131	0	0	0	0	OK
NM_172656	-	-	Stradb	Stradb	TSS18850	chr1:58973570-58995121	2317	3.36013	2.92612	2.43501	3.41723	OK
NM_172406	-	-	Trak2	Trak2	TSS10089	chr1:58900449-58973482	6240	6.61032	5.75651	5.34659	6.16643	OK
NM_009812	-	-	Casp8	Casp8	TSS16804	chr1:58795373-58847503	2585	15.0335	13.0917	11.9116	14.2717	OK
NM_001080126	-	-	Casp8	Casp8	TSS23105	chr1:58802501-58847503	2412	0.887094	0.772513	0.430954	1.11407	OK
NM_001277926	-	-	Casp8	Casp8	TSS23105	chr1:58802501-58847503	2528	1.36464	1.18838	0.772295	1.60446	OK
NM_001033449	-	-	Tmem237	Tmem237	TSS6369	chr1:59100592-59120096	1868	0.542679	0.472584	0.176541	0.768627	OK
NM_001037812	-	-	Tmem237	Tmem237	TSS10297	chr1:59100596-59119806	1823	1.85111	1.61202	1.1431	2.08093	OK
NR_110361	-	-	Cflar	Cflar	TSS11019	chr1:58711507-58759203	6926	3.62785	3.15927	2.78469	3.53384	OK
NM_001289704	-	-	Cflar	Cflar	TSS11019	chr1:58711507-58759203	6943	2.82558	2.46062	2.13015	2.79109	OK
NM_009805	-	-	Cflar	Cflar	TSS14759	chr1:58713285-58733227	2018	0.975329	0.849352	0.496581	1.20212	OK
NM_207653	-	-	Cflar	Cflar	TSS14759	chr1:58713285-58759203	7232	0.845174	0.736008	0.551804	0.920213	OK
NM_001033373	-	-	Cdk15	Cdk15	TSS11924	chr1:59256906-59352369	1477	0	0	0	0	OK
NM_001013771	-	-	Gm973	Gm973	TSS17731	chr1:59516263-59634509	3595	0.309642	0.269647	0.151964	0.387331	OK
NM_008057	-	-	Fzd7	Fzd7	TSS24197	chr1:59482146-59486955	4809	3.28989	2.86496	2.53306	3.19686	OK
NM_009460	-	-	Sumo1	Sumo1	TSS9673	chr1:59639433-59670834	1215	41.3447	36.0044	33.4927	38.5161	OK
NM_145143	-	-	Mpp4	Mpp4	TSS10416	chr1:59120934-59161636	2345	1.04124e-16	9.06748e-17	0	0.040674	OK
NM_001164682	-	-	Mpp4	Mpp4	TSS1747	chr1:59120934-59163389	2982	0.233751	0.203559	0.0820164	0.325101	OK
NM_001159948	-	-	Als2	Als2	TSS26045	chr1:59162755-59237093	6681	6.79058e-05	5.91349e-05	0	0.0135042	OK
NM_028717	-	-	Als2	Als2	TSS17044	chr1:59162755-59237231	6512	3.03277	2.64105	2.32959	2.95251	OK
NM_146109	-	-	Als2	Als2	TSS17044	chr1:59191622-59237231	2963	5.85812	5.10146	4.44695	5.75597	OK
NM_007561	-	-	Bmpr2	Bmpr2	TSS10443	chr1:59764278-59878081	11087	2.23743	1.94844	1.7706	2.12627	OK
NM_027407	-	-	Ica1l	Ica1l	TSS4409	chr1:59989067-60043087	3650	0.203133	0.176896	0.082341	0.271451	OK
NM_001037725	-	-	Fam117b	Fam117b	TSS9411	chr1:59913005-59985348	5534	5.40336	4.70545	4.30821	5.10268	OK
NM_018868	-	-	Nop58	Nop58	TSS1795	chr1:59685005-59711510	1976	57.3218	49.9179	47.7026	52.1332	OK
NR_028554	-	-	Snord70	Snord70	TSS9935	chr1:59691957-59692010	53	2706.91	2357.28	0	7071.83	OK
NR_028521	-	-	Snord11	Snord11	TSS13801	chr1:59704807-59704870	63	0	0	0	0	OK
NM_173444	-	-	Nbeal1	Nbeal1	TSS23243	chr1:60180598-60334705	12108	0.726646	0.632789	0.535592	0.729987	OK
NM_030013	-	-	Cyp20a1	Cyp20a1	TSS23763	chr1:60343371-60387387	1501	7.09322	6.17703	5.25243	7.10164	OK
NM_007642	-	-	Cd28	Cd28	TSS26277	chr1:60746387-60773359	4317	0.145878	0.127036	0.0534137	0.200659	OK
NM_001045513	-	-	Raph1	Raph1	TSS7486	chr1:60483184-60566765	9117	0.336587	0.293112	0.21628	0.369944	OK
NM_001281976	-	-	Ctla4	Ctla4	TSS14219	chr1:60909024-60915832	1823	0	0	0	0	OK
NM_009843	-	-	Ctla4	Ctla4	TSS14219	chr1:60909024-60915832	1933	0	0	0	0	OK
NM_017480	-	-	Icos	Icos	TSS5169	chr1:60977913-61000321	3255	0.294984	0.256883	0.135707	0.378058	OK
NR_040483	-	-	9530026F06Rik	9530026F06Rik	TSS2364	chr1:61378431-61395904	892	1.35483	1.17984	0.628121	1.73156	OK
NM_198127	-	-	Abi2	Abi2	TSS16526	chr1:60409618-60481163	5773	4.44223	3.86846	3.46552	4.2714	OK
NM_001198571	-	-	Abi2	Abi2	TSS16526	chr1:60409618-60481163	5875	5.24483e-05	4.56739e-05	0	0.0154016	OK
NM_001198570	-	-	Abi2	Abi2	TSS16526	chr1:60409618-60481163	4804	0.634898	0.552892	0.348129	0.757654	OK
NM_021312	-	-	Wdr12	Wdr12	TSS6034	chr1:60076867-60097907	2928	4.71302	4.10427	3.41342	4.79512	OK
NM_001199061	-	-	Wdr12	Wdr12	TSS5715	chr1:60076867-60098134	2838	5.19619	4.52503	3.85233	5.19773	OK
NM_001199060	-	-	Wdr12	Wdr12	TSS25063	chr1:60076867-60098500	3106	4.43652	3.86348	3.23117	4.49579	OK
NM_139150	-	-	Carf	Carf	TSS21434	chr1:60098246-60153953	5557	0.551553	0.480313	0.309023	0.651602	OK
NM_001285463	-	-	Carf	Carf	TSS21434	chr1:60098246-60153953	5684	0.435495	0.379245	0.234769	0.523721	OK
NR_104344	-	-	Carf	Carf	TSS5855	chr1:60108082-60153953	5009	0.000269213	0.000234441	0	0.0183579	OK
NM_001285473	-	-	Carf	Carf	TSS5855	chr1:60108082-60153953	5274	0.829156	0.722059	0.518827	0.925291	OK
NM_001081050	-	-	Pard3b	Pard3b	TSS12047	chr1:61638823-62642284	8392	1.48112	1.28981	1.12037	1.45925	OK
NM_001077407	-	-	Nrp2	Nrp2	TSS11618	chr1:62703316-62797091	4696	0.015653	0.0136312	0	0.0427776	OK
NM_001077406	-	-	Nrp2	Nrp2	TSS11618	chr1:62703316-62797091	4711	0.000392327	0.000341653	0	0.0196635	OK
NM_001077405	-	-	Nrp2	Nrp2	TSS11618	chr1:62703316-62818692	6673	0.187385	0.163181	0.0913368	0.235026	OK
NM_010939	-	-	Nrp2	Nrp2	TSS11618	chr1:62703316-62818692	6688	0.0144581	0.0125906	0	0.0395348	OK
NM_001077404	-	-	Nrp2	Nrp2	TSS11618	chr1:62703316-62818692	6724	3.16427e-05	2.75556e-05	0	0.0133839	OK
NM_001077403	-	-	Nrp2	Nrp2	TSS11618	chr1:62703316-62818692	6739	2.49079e-06	2.16907e-06	0	0.0133279	OK
NR_040601	-	-	4930487H11Rik	4930487H11Rik	TSS19293	chr1:62790917-62794732	895	0	0	0	0	OK
NM_001081436	-	-	Ino80d	Ino80d	TSS5196	chr1:63047800-63114267	13438	1.44197	1.25572	1.07229	1.43914	OK
NM_001114609	-	-	Ino80d	Ino80d	TSS5196	chr1:63047800-63114267	13529	5.46712	4.76097	4.42038	5.10156	OK
NR_045915	-	-	Ino80dos	Ino80dos	TSS4948	chr1:63114470-63158295	1581	0.330052	0.287421	0.0662884	0.508554	OK
NR_045914	-	-	Ino80dos	Ino80dos	TSS2078	chr1:63114739-63158295	1728	0.718835	0.625988	0.334625	0.917351	OK
NM_001160040	-	-	Ndufs1	Ndufs1	TSS6843	chr1:63143591-63176822	2823	0.687468	0.598672	0.288783	0.908562	OK
NM_145518	-	-	Ndufs1	Ndufs1	TSS6843	chr1:63143591-63176822	2665	11.0333	9.60816	8.54601	10.6703	OK
NM_001160038	-	-	Ndufs1	Ndufs1	TSS6843	chr1:63143591-63176822	2927	4.75438	4.14028	3.42303	4.85753	OK
NM_001160039	-	-	Ndufs1	Ndufs1	TSS6843	chr1:63143591-63176822	2769	0.000113994	9.92699e-05	0	0.0340498	OK
NM_001081658	-	-	Dytn	Dytn	TSS21210	chr1:63622850-63686927	2427	0	0	0	0	OK
NM_001177600	-	-	Adam23	Adam23	TSS12872	chr1:63445903-63573219	2878	0.0373968	0.0325665	0	0.0889736	OK
NM_011780	-	-	Adam23	Adam23	TSS12872	chr1:63445903-63596515	6656	6.94208e-08	6.04542e-08	0	0.0134972	OK
NM_029696	-	-	Mdh1b	Mdh1b	TSS23174	chr1:63698826-63730318	1711	0	0	0	0	OK
NR_027824	-	-	Gm13749	Gm13749	TSS8076	chr1:63964726-63968999	1432	0	0	0	0	OK
NM_001256158	-	-	4933402D24Rik	4933402D24Rik	TSS1320	chr1:63754908-63769267	1756	0.128865	0.11222	0	0.224495	OK
NM_172422	-	-	Fastkd2	Fastkd2	TSS10774	chr1:63730624-63753385	3205	3.4655	3.01788	2.59619	3.43957	OK
NM_146250	-	-	Gpr1	Gpr1	TSS5664	chr1:63182570-63214281	1798	0.345041	0.300474	0.119281	0.481667	OK
NM_001285937	-	-	Zdbf2	Zdbf2	TSS15087	chr1:63200357-63314575	12648	0	0	0	0	OK
NM_001285936	-	-	Zdbf2	Zdbf2	TSS15087	chr1:63200357-63314575	12705	0	0	0	0	OK
NM_001267872	-	-	Zdbf2	Zdbf2	TSS23344	chr1:63273268-63314575	12571	0	0	0	0	OK
NM_028673	-	-	Zdbf2	Zdbf2	TSS23344	chr1:63273268-63314575	12621	0	0	0	0	OK
NR_035484	-	-	Mir1958	Mir1958	TSS21863	chr1:63980972-63984483	35	0	0	0	0	OK
NM_033563	-	-	Klf7	Klf7	TSS22667	chr1:64035670-64121389	1336	1.32507	1.15392	0.732569	1.57527	OK
NR_105864	-	-	Mir6899	Mir6899	TSS3578	chr1:64042437-64042501	64	0	0	0	0	OK
NM_025964	-	-	Mettl21a	Mettl21a	TSS10109	chr1:64606479-64617168	2666	2.27456	1.98077	1.60644	2.3551	OK
NM_001097644	-	-	Ccnyl1	Ccnyl1	TSS2426	chr1:64691344-64725642	2925	1.23116	1.07214	0.805044	1.33923	OK
NR_038009	-	-	2810408I11Rik	2810408I11Rik	TSS25493	chr1:64679868-64690659	713	2.84865	2.48071	1.5594	3.40202	OK
NM_027582	-	-	Akr1cl	Akr1cl	TSS5805	chr1:65013085-65032748	1353	0	0	0	0	OK
NM_001039493	-	-	Plekhm3	Plekhm3	TSS25975	chr1:64789120-64956824	8562	0.849484	0.739762	0.615603	0.86392	OK
NM_018796	-	-	Eef1b2	Eef1b2	TSS25323	chr1:63176830-63180486	1933	181.154	157.755	153.726	161.785	OK
NR_028558	-	-	Snora41	Snora41	TSS12904	chr1:63179022-63179135	113	0	0	0	0	OK
NM_007777	-	-	Cryge	Cryge	TSS11536	chr1:65048556-65051163	642	0	0	0	0	OK
NM_007776	-	-	Crygd	Crygd	TSS8030	chr1:65061837-65063440	635	0	0	0	0	OK
NM_022721	-	-	Fzd5	Fzd5	TSS27044	chr1:64730557-64737750	6914	0.000288132	0.000250916	0	0.0132291	OK
NM_001042659	-	-	Fzd5	Fzd5	TSS27044	chr1:64730557-64737750	6807	0.529768	0.461341	0.346652	0.57603	OK
NM_001037726	-	-	Creb1	Creb1	TSS561	chr1:64532803-64604548	8257	2.36897e-10	2.06298e-10	0	0.0108138	OK
NM_133828	-	-	Creb1	Creb1	TSS561	chr1:64532803-64604548	8379	5.04224	4.39097	4.00483	4.77711	OK
NM_009952	-	-	Creb1	Creb1	TSS561	chr1:64532803-64604548	8421	1.67087	1.45506	1.21974	1.69037	OK
NM_144761	-	-	Crygb	Crygb	TSS22314	chr1:65080221-65082290	633	0	0	0	0	OK
NM_007775	-	-	Crygc	Crygc	TSS12896	chr1:65071524-65073532	626	0	0	0	0	OK
NM_001082573	-	-	Crygc	Crygc	TSS12896	chr1:65071524-65073532	629	0	0	0	0	OK
NM_007774	-	-	Cryga	Cryga	TSS19843	chr1:65100388-65103363	615	0	0	0	0	OK
NM_001285882	-	-	D630023F18Rik	D630023F18Rik	TSS18274	chr1:65105284-65123214	1156	0	0	0	0.0753319	OK
NM_175293	-	-	D630023F18Rik	D630023F18Rik	TSS18274	chr1:65107312-65123214	2201	0.00355981	0.00310001	0	0.046707	OK
NM_001285881	-	-	D630023F18Rik	D630023F18Rik	TSS18274	chr1:65107312-65123214	2183	0.0216729	0.0188736	0	0.080449	OK
NM_010497	-	-	Idh1	Idh1	TSS12461	chr1:65158615-65179142	2263	4.06484	3.53981	2.95836	4.12125	OK
NM_001111320	-	-	Idh1	Idh1	TSS16233	chr1:65158615-65186479	2285	0.134766	0.117359	0	0.262321	OK
NM_139270	-	-	Pth2r	Pth2r	TSS6552	chr1:65311256-65389244	2414	0	0	0	0	OK
NM_027010	-	-	Crygf	Crygf	TSS4856	chr1:65926521-65928304	622	0	0	0	0	OK
NM_011086	-	-	Pikfyve	Pikfyve	TSS1652	chr1:65186684-65278696	11255	1.99755	1.73954	1.57311	1.90598	OK
NM_175510	-	-	Unc80	Unc80	TSS19135	chr1:66468446-66699148	13533	0	0	0	0	OK
NM_008632	-	-	Map2	Map2	TSS15069	chr1:66175328-66442583	5427	0.0188365	0.0164035	0	0.0441298	OK
NM_001039934	-	-	Map2	Map2	TSS15069	chr1:66175328-66442583	5520	0.000304155	0.000264869	0	0.0166462	OK
NM_001113387	-	-	Myl1	Myl1	TSS21551	chr1:66924295-66935366	817	0	0	0	0	OK
NM_021285	-	-	Myl1	Myl1	TSS24102	chr1:66924295-66945056	994	0	0	0	0	OK
NM_007381	-	-	Acadl	Acadl	TSS4337	chr1:66830838-66863309	1948	24.8278	21.6209	20.1383	23.1036	OK
NM_025683	-	-	Rpe	Rpe	TSS1958	chr1:66700892-66719805	2630	5.77079	5.02541	4.38329	5.66753	OK
NM_177645	-	-	Kansl1l	Kansl1l	TSS8824	chr1:66719242-66817595	4628	1.92734	1.67839	1.35495	2.00184	OK
NM_001122738	-	-	Kansl1l	Kansl1l	TSS8824	chr1:66719242-66817595	4655	2.54402	2.21542	1.85732	2.57352	OK
NM_001080809	-	-	Cps1	Cps1	TSS22854	chr1:67123026-67231267	5562	0	0	0	0	OK
NM_010154	-	-	Erbb4	Erbb4	TSS13276	chr1:68039965-69108059	4257	0	0	0	0	OK
NM_001190984	-	-	Lancl1	Lancl1	TSS17812	chr1:67000516-67038834	4243	1.11611e-05	9.71948e-06	0	0.0215703	OK
NM_001190985	-	-	Lancl1	Lancl1	TSS3596	chr1:67000516-67038872	4461	3.17889	2.76829	2.37855	3.15804	OK
NM_021295	-	-	Lancl1	Lancl1	TSS3596	chr1:67000516-67038872	4277	1.12137	0.976533	0.713804	1.23926	OK
NM_177164	-	-	Vwc2l	Vwc2l	TSS4783	chr1:70725714-70885397	4655	0	0	0	0	OK
NM_001271533	-	-	Spag16	Spag16	TSS15555	chr1:69826969-69926250	3589	0	0	0	0	OK
NM_029160	-	-	Spag16	Spag16	TSS15555	chr1:69826969-70725132	2144	0	0	0	0	OK
NM_025728	-	-	Spag16	Spag16	TSS16440	chr1:69951614-70725132	1303	0	0	0	0	OK
NM_011770	-	-	Ikzf2	Ikzf2	TSS9553	chr1:69531209-69685960	9421	4.63274	4.03436	3.756	4.31271	OK
NM_175210	-	-	Abca12	Abca12	TSS22759	chr1:71243089-71414910	8323	0	0	0	0	OK
NM_007525	-	-	Bard1	Bard1	TSS10243	chr1:71027534-71102972	5448	4.49322	3.91286	3.55065	4.27507	OK
NR_027659	-	-	Gm8883	Gm8883	TSS2903	chr1:71888111-71891204	699	0	0	0	0	OK
NR_027658	-	-	Gm8883	Gm8883	TSS2903	chr1:71888111-71891204	1019	0	0	0	0	OK
NR_040308	-	-	Apol7d	Apol7d	TSS10456	chr1:71653334-71662843	1193	0	0	0	0	OK
NM_001005423	-	-	Mreg	Mreg	TSS22690	chr1:72159232-72212307	2493	0	0	0	0	OK
NR_040454	-	-	4933417E11Rik	4933417E11Rik	TSS11610	chr1:71958997-72005195	1093	0	0	0	0	OK
NM_023523	-	-	Pecr	Pecr	TSS26899	chr1:72259172-72284314	1185	4.63806	4.03899	3.18234	4.89565	OK
NM_175564	-	-	Tmem169	Tmem169	TSS4182	chr1:72284372-72302995	2815	0	0	0	0	OK
NM_001276413	-	-	Fn1	Fn1	TSS16113	chr1:71585472-71653234	7522	0.0231813	0.0201871	0	0.0523042	OK
NM_001276411	-	-	Fn1	Fn1	TSS16113	chr1:71585472-71653234	7807	0.168392	0.146642	0.0839066	0.209377	OK
NM_001276410	-	-	Fn1	Fn1	TSS16113	chr1:71585472-71653234	7882	2.79289e-08	2.43215e-08	0	0.011342	OK
NM_001276412	-	-	Fn1	Fn1	TSS16113	chr1:71585472-71653234	7792	7.93245e-07	6.90787e-07	0	0.0114772	OK
NM_001276409	-	-	Fn1	Fn1	TSS16113	chr1:71585472-71653234	8077	8.4139e-06	7.32713e-06	0	0.0110684	OK
NM_001276408	-	-	Fn1	Fn1	TSS16113	chr1:71585472-71653234	8152	1.53462e-12	1.3364e-12	0	0.0109567	OK
NM_010233	-	-	Fn1	Fn1	TSS16113	chr1:71585472-71653234	8425	1.05487e-16	9.18619e-17	0	0.0105928	OK
NM_009533	-	-	Xrcc5	Xrcc5	TSS23685	chr1:72307420-72394953	2556	8.67342	7.55313	6.80524	8.30102	OK
NM_001045533	-	-	2014-03-04	2014-03-04	TSS3543	chr1:72427111-72536564	4187	0.196117	0.170786	0.0833306	0.258241	OK
NM_026195	-	-	Atic	Atic	TSS6767	chr1:71557155-71579403	2611	41.1298	35.8173	34.2075	37.4272	OK
NM_176980	-	-	Ankar	Ankar	TSS6997	chr1:72642979-72700564	4573	0	0	0	0	OK
NM_018817	-	-	Smarcal1	Smarcal1	TSS6799	chr1:72583250-72636790	6715	3.17155	2.7619	2.49009	3.03371	OK
NM_008342	-	-	Igfbp2	Igfbp2	TSS4702	chr1:72824479-72852471	1327	0	0	0	0	OK
NM_010518	-	-	Igfbp5	Igfbp5	TSS8572	chr1:72858064-72874865	5854	0.0176991	0.015413	0	0.0372407	OK
NR_045311	-	-	6030407O03Rik	6030407O03Rik	TSS23728	chr1:73618380-73864466	1801	0	0	0	0	OK
NM_009407	-	-	Tnp1	Tnp1	TSS5090	chr1:73015074-73015899	426	0	0	0	0	OK
NR_003202	-	-	Pinc	Pinc	TSS6366	chr1:73391384-73407569	1560	0	0	0	0	OK
NR_040605	-	-	D530049I02Rik	D530049I02Rik	TSS11567	chr1:73398967-73430779	551	0	0	0	0	OK
NR_038001	-	-	1700027A15Rik	1700027A15Rik	TSS25126	chr1:73016035-73025508	342	0	0	0	0	OK
NR_038002	-	-	1700027A15Rik	1700027A15Rik	TSS20515	chr1:73024585-73025508	416	0	0	0	0	OK
NM_009084	-	-	Rpl37a	Rpl37a	TSS26961	chr1:72711259-72713813	588	734.155	639.329	622.224	656.434	OK
NM_001034060	-	-	Rufy4	Rufy4	TSS9285	chr1:74125540-74148223	2306	0.403181	0.351105	0.174375	0.527835	OK
NM_001170641	-	-	Rufy4	Rufy4	TSS9285	chr1:74125540-74148230	2336	0.00117616	0.00102424	0	0.04187	OK
NM_178241	-	-	Cxcr1	Cxcr1	TSS23004	chr1:74191785-74194631	1124	0.380429	0.331292	0.0808587	0.581725	OK
NM_009909	-	-	Cxcr2	Cxcr2	TSS5031	chr1:74153993-74161246	3043	6.89081	6.00077	5.39346	6.60808	OK
NM_027884	-	-	Tns1	Tns1	TSS26431	chr1:73910230-74124447	9966	0.5073	0.441775	0.313739	0.569811	OK
NM_001289895	-	-	Tns1	Tns1	TSS26434	chr1:73910230-74124449	9905	8.61227	7.49988	7.00877	7.99098	OK
NM_174985	-	-	Gpbar1	Gpbar1	TSS13456	chr1:74278599-74279589	990	0	0	0	0	OK
NM_001033345	-	-	Catip	Catip	TSS5935	chr1:74362107-74369321	2101	0	0	0	0	OK
NM_029711	-	-	Arpc2	Arpc2	TSS14838	chr1:74236549-74268213	1597	99.5325	86.6765	83.3845	89.9684	OK
NM_013612	-	-	Slc11a1	Slc11a1	TSS22447	chr1:74375202-74386051	2304	0.666778	0.580654	0.357342	0.803967	OK
NM_146110	-	-	Aamp	Aamp	TSS5981	chr1:74279839-74284738	1817	31.5697	27.4921	25.3604	29.6238	OK
NM_001190444	-	-	Aamp	Aamp	TSS5981	chr1:74279839-74284738	1820	2.52325	2.19733	1.49793	2.89674	OK
NM_025580	-	-	Pnkd	Pnkd	TSS26453	chr1:74285033-74287453	635	11.4101	9.93637	7.83666	12.0361	OK
NM_001039509	-	-	Pnkd	Pnkd	TSS26453	chr1:74285033-74353692	2956	0.566777	0.49357	0.26507	0.72207	OK
NM_019999	-	-	Pnkd	Pnkd	TSS5693	chr1:74332609-74353692	2865	1.04182	0.907257	0.623844	1.19067	OK
NM_027154	-	-	Tmbim1	Tmbim1	TSS4323	chr1:74288246-74304336	2309	6.46077	5.62627	4.93677	6.31577	OK
NM_153088	-	-	Ctdsp1	Ctdsp1	TSS4630	chr1:74391608-74397285	2776	20.9758	18.2665	17.1499	19.383	OK
NR_029743	-	-	Mir26b	Mir26b	TSS10654	chr1:74394309-74394394	85	0	0	0	0	OK
NM_025784	-	-	Bcs1l	Bcs1l	TSS20103	chr1:74588360-74592443	1829	7.26148	6.32356	5.4864	7.16073	OK
NM_175031	-	-	Stk36	Stk36	TSS15936	chr1:74601454-74636893	5234	0.0497017	0.043282	0.0045694	0.0819946	OK
NM_021313	-	-	Rnf25	Rnf25	TSS20035	chr1:74593751-74601397	1475	7.90708	6.88577	5.90671	7.86483	OK
NM_024264	-	-	Cyp27a1	Cyp27a1	TSS25614	chr1:74713573-74737890	1890	0.77105	0.671458	0.407095	0.935821	OK
NM_001014974	-	-	Ttll4	Ttll4	TSS6282	chr1:74661753-74697973	4253	6.42132	5.59192	5.09853	6.0853	OK
NM_009526	-	-	Wnt6	Wnt6	TSS15600	chr1:74771891-74785319	2068	0.160943	0.140155	0.0257189	0.254591	OK
NM_009872	-	-	Cdk5r2	Cdk5r2	TSS22744	chr1:74855028-74857732	2704	0	0	0	0	OK
NM_153111	-	-	Fev	Fev	TSS1983	chr1:74881508-74885408	1479	0	0	0	0	OK
NM_153744	-	-	Prkag3	Prkag3	TSS16898	chr1:74738921-74748955	2832	0.659039	0.573915	0.376921	0.770909	OK
NM_009518	-	-	Wnt10a	Wnt10a	TSS14950	chr1:74792018-74804175	1961	0	0	0	0	OK
NM_021541	-	-	Cryba2	Cryba2	TSS8829	chr1:74889933-74893143	720	0	0	0	0	OK
NR_029876	-	-	Mir375	Mir375	TSS3989	chr1:74900657-74900721	64	0	0	0	0	OK
NM_010544	-	-	Ihh	Ihh	TSS6562	chr1:74945317-74951651	2444	0	0	0	0	OK
NM_001039495	-	-	Ccdc108	Ccdc108	TSS22963	chr1:74902079-74935599	5718	0	0	0	0	OK
NM_194333	-	-	Slc23a3	Slc23a3	TSS22401	chr1:75125541-75133890	2058	0.0269685	0.0234852	0	0.0704555	OK
NM_029342	-	-	Nhej1	Nhej1	TSS1838	chr1:74967345-75046639	846	2.18064	1.89898	1.18123	2.61673	OK
NM_009509	-	-	Vil1	Vil1	TSS13403	chr1:74409383-74435560	3117	0	0	0	0.0279383	OK
NM_176972	-	-	Usp37	Usp37	TSS653	chr1:74435509-74544286	7196	4.8913	4.25952	3.8865	4.63254	OK
NM_021383	-	-	Rqcd1	Rqcd1	TSS18178	chr1:74506059-74530842	3266	15.7903	13.7507	12.8581	14.6434	OK
NM_001081456	-	-	Plcd4	Plcd4	TSS6403	chr1:74542888-74565977	2734	4.85375e-06	4.22682e-06	0	0.0344245	OK
NM_148937	-	-	Plcd4	Plcd4	TSS17456	chr1:74544359-74565977	2981	0.0720154	0.0627136	0	0.132834	OK
NM_029888	-	-	Zfp142	Zfp142	TSS12844	chr1:74565127-74588028	7472	2.16703	1.88713	1.65853	2.11573	OK
NM_026977	-	-	Cnppd1	Cnppd1	TSS22254	chr1:75135214-75142368	2738	12.3519	10.7565	9.88833	11.6247	OK
NM_170755	-	-	Fam134a	Fam134a	TSS22760	chr1:75142785-75147909	2557	16.3408	14.2301	13.1983	15.262	OK
NM_001159905	-	-	Zfand2b	Zfand2b	TSS4997	chr1:75168645-75171626	1203	2.56784	2.23617	1.40465	3.06769	OK
NM_001159906	-	-	Zfand2b	Zfand2b	TSS4997	chr1:75168645-75171626	1200	2.35384	2.04981	1.27187	2.82774	OK
NM_026846	-	-	Zfand2b	Zfand2b	TSS2350	chr1:75168734-75171626	1237	2.31385	2.01499	1.26415	2.76583	OK
NM_023732	-	-	Abcb6	Abcb6	TSS3649	chr1:75171640-75180283	2933	2.8765	2.50496	2.10512	2.90479	OK
NM_001003917	-	-	Atg9a	Atg9a	TSS20843	chr1:75180860-75192010	3856	2.47586	2.15607	1.78512	2.52702	OK
NM_001288612	-	-	Atg9a	Atg9a	TSS20843	chr1:75180860-75192010	3859	0.223318	0.194473	0.0627001	0.326246	OK
NM_001288613	-	-	Atg9a	Atg9a	TSS20843	chr1:75180860-75192010	4104	1.54718e-29	1.34734e-29	0	0.0223291	OK
NR_109938	-	-	Atg9a	Atg9a	TSS20843	chr1:75180860-75192010	3800	0.595632	0.518698	0.303063	0.734333	OK
NM_009049	-	-	Resp18	Resp18	TSS16551	chr1:75272201-75278380	710	0	0	0	0	OK
NR_051999	-	-	Ankzf1	Ankzf1	TSS12172	chr1:75192159-75195538	1097	0.6823	0.594172	0.15448	1.03386	OK
NM_001267620	-	-	Ankzf1	Ankzf1	TSS12172	chr1:75192159-75195538	1204	2.02716	1.76533	1.03674	2.49391	OK
NR_051998	-	-	Ankzf1	Ankzf1	TSS12172	chr1:75192159-75199385	2768	1.44636	1.25954	0.868402	1.65068	OK
NM_026187	-	-	Ankzf1	Ankzf1	TSS12172	chr1:75192159-75199385	2737	2.11409	1.84103	1.39146	2.2906	OK
NM_029010	-	-	Glb1l	Glb1l	TSS7919	chr1:75198234-75210778	3451	3.88049	3.37927	2.9265	3.83204	OK
NM_008985	-	-	Ptprn	Ptprn	TSS24206	chr1:75247040-75264208	3535	0.0450313	0.0392149	0	0.0844964	OK
NM_001243091	-	-	A630095N17Rik	A630095N17Rik	TSS5426	chr1:75220094-75223654	648	0.225184	0.196098	0	0.535803	OK
NM_001243090	-	-	A630095N17Rik	A630095N17Rik	TSS441	chr1:75220094-75232093	735	2.936e-05	2.55678e-05	0	0.164021	OK
NM_001159883	-	-	Dnajb2	Dnajb2	TSS17423	chr1:75236422-75245692	3053	0.925645	0.806085	0.545988	1.06618	OK
NM_020266	-	-	Dnajb2	Dnajb2	TSS17423	chr1:75236422-75245692	1867	6.59723e-05	5.74511e-05	0	0.0524224	OK
NM_001159884	-	-	Dnajb2	Dnajb2	TSS17423	chr1:75236422-75245692	1869	1.46024	1.27163	0.834042	1.70922	OK
NM_178055	-	-	Dnajb2	Dnajb2	TSS17423	chr1:75236422-75245692	1921	0.280287	0.244084	0.0116643	0.476503	OK
NM_001159885	-	-	Dnajb2	Dnajb2	TSS4413	chr1:75236701-75245692	1904	8.04466e-05	7.00558e-05	0	0.0512953	OK
NM_016878	-	-	Dnpep	Dnpep	TSS23746	chr1:75308564-75317017	1643	5.58245	4.8614	3.91417	5.80863	OK
NM_001110831	-	-	Dnpep	Dnpep	TSS89	chr1:75308564-75317637	1819	4.18992	3.64874	2.85149	4.44598	OK
NM_010043	-	-	Des	Des	TSS2892	chr1:75360291-75368579	3065	0	0	0	0	OK
NR_037976	-	-	Gm15179	Gm15179	TSS7037	chr1:75368209-75375015	676	0	0	0	0	OK
NM_133708	-	-	Gmppa	Gmppa	TSS6549	chr1:75435942-75443176	1528	8.45913	7.36652	6.36559	8.36745	OK
NM_007463	-	-	Speg	Speg	TSS9156	chr1:75375296-75432306	10787	5.86737e-06	5.10952e-06	0	0.00823373	OK
NM_001085371	-	-	Speg	Speg	TSS22485	chr1:75382113-75404565	3395	4.43169e-64	3.85928e-64	0	0.0272903	OK
NM_001085370	-	-	Speg	Speg	TSS26759	chr1:75385609-75432304	9885	0.0361468	0.031478	0.00592423	0.0570317	OK
NM_001173477	-	-	Speg	Speg	TSS13543	chr1:75400084-75404565	1408	0.415278	0.361639	0.121755	0.601523	OK
NM_183022	-	-	Asic4	Asic4	TSS21066	chr1:75450509-75474340	2650	0	0	0	0	OK
NM_177056	-	-	Tmem198	Tmem198	TSS20482	chr1:75479531-75485693	2185	0	0	0	0	OK
NM_001001566	-	-	Chpf	Chpf	TSS5230	chr1:75474568-75479471	3092	0.415437	0.361777	0.209775	0.51378	OK
NM_001001565	-	-	Chpf	Chpf	TSS5230	chr1:75474568-75479471	3235	7.02861e-05	6.12077e-05	0	0.0287921	OK
NM_010564	-	-	Inha	Inha	TSS9871	chr1:75507076-75510354	1463	0.675132	0.587929	0.302742	0.873117	OK
NM_178884	-	-	Obsl1	Obsl1	TSS22737	chr1:75485824-75506452	5770	1.42831	1.24383	1.04654	1.44111	OK
NM_001277992	-	-	Stk16	Stk16	TSS1569	chr1:75210828-75215606	2857	3.30602	2.879	2.29643	3.46158	OK
NR_102731	-	-	Stk16	Stk16	TSS1569	chr1:75210828-75215606	2905	0.49855	0.434155	0.204888	0.663423	OK
NM_011494	-	-	Stk16	Stk16	TSS1569	chr1:75210828-75215606	2885	10.0456	8.74811	7.82195	9.67426	OK
NM_009447	-	-	Tuba4a	Tuba4a	TSS10293	chr1:75214973-75219253	2053	44.6725	38.9024	36.3899	41.415	OK
NR_038013	-	-	Gm17751	Gm17751	TSS2645	chr1:76489132-76502028	2004	0	0	0	0	OK
NR_038012	-	-	Gm17751	Gm17751	TSS2645	chr1:76489132-76502028	2188	0	0	0	0	OK
NM_009208	-	-	Slc4a3	Slc4a3	TSS17884	chr1:75546265-75559431	4441	0.15341	0.133595	0.0594898	0.2077	OK
NR_105761	-	-	Mir6343	Mir6343	TSS11151	chr1:76509559-76509643	84	0	0	0	0	OK
NM_027886	-	-	Stk11ip	Stk11ip	TSS12814	chr1:75521528-75537335	4458	5.27737	4.59573	4.15869	5.03276	OK
NM_008781	-	-	Pax3	Pax3	TSS5453	chr1:78101266-78197136	3868	6.1153e-06	5.32543e-06	0	0.0237726	OK
NM_001159520	-	-	Pax3	Pax3	TSS5453	chr1:78101266-78197136	3376	0.081945	0.0713607	0.00411302	0.138608	OK
NM_007936	-	-	Epha4	Epha4	TSS26846	chr1:77367184-77515088	6328	0.0489875	0.0426601	0.00782827	0.0774919	OK
NR_105770	-	-	Mir6352	Mir6352	TSS7	chr1:77496652-77496768	116	0	0	0	0	OK
NM_026713	-	-	Mogat1	Mogat1	TSS17090	chr1:78511059-78538173	1206	0	0	0	0	OK
NM_021342	-	-	Kcne4	Kcne4	TSS19840	chr1:78816948-78820025	2463	0	0	0	0	OK
NM_009129	-	-	Scg2	Scg2	TSS14067	chr1:79434668-79440090	2485	0	0	0	0	OK
NM_001004173	-	-	Sgpp2	Sgpp2	TSS10433	chr1:78310345-78420286	3998	0.910251	0.79268	0.592629	0.99273	OK
NM_001278075	-	-	Farsb	Farsb	TSS24878	chr1:78417957-78488897	2091	8.78249	7.64811	6.56484	8.73138	OK
NR_102758	-	-	Farsb	Farsb	TSS24878	chr1:78424744-78488897	2218	0.000247758	0.000215756	0	0.0434546	OK
NR_102757	-	-	Farsb	Farsb	TSS24878	chr1:78424744-78488897	2176	0.905448	0.788497	0.40364	1.17335	OK
NM_011811	-	-	Farsb	Farsb	TSS24878	chr1:78424744-78488897	2274	6.10686	5.31808	4.42665	6.2095	OK
NM_001001981	-	-	Utp14b	Utp14b	TSS6613	chr1:78657824-78667601	3695	2.16199	1.88274	1.54529	2.22019	OK
NM_001136226	-	-	Utp14b	Utp14b	TSS15244	chr1:78658439-78667601	3702	0.296182	0.257926	0.104462	0.41139	OK
NM_001136222	-	-	Acsl3	Acsl3	TSS6613	chr1:78657824-78707743	3392	0.58133	0.506244	0.269611	0.742876	OK
NM_001033606	-	-	Acsl3	Acsl3	TSS6613	chr1:78657824-78707743	3810	1.41776	1.23464	0.911541	1.55774	OK
NM_028817	-	-	Acsl3	Acsl3	TSS6613	chr1:78657824-78707743	3950	1.68196	1.46471	1.12623	1.80319	OK
NM_183027	-	-	Ap1s3	Ap1s3	TSS17597	chr1:79606875-79671972	2876	11.4749	9.99274	9.17608	10.8094	OK
NM_173425	-	-	Fam124b	Fam124b	TSS4539	chr1:80198698-80213944	2862	0	0	0	0	OK
NM_009255	-	-	Serpine2	Serpine2	TSS23006	chr1:79794320-79858665	2055	0.621281	0.541034	0.314281	0.767788	OK
NM_001111279	-	-	Wdfy1	Wdfy1	TSS19189	chr1:79702261-79761769	4551	4.46234	3.88597	3.45351	4.31842	OK
NM_027057	-	-	Wdfy1	Wdfy1	TSS19189	chr1:79726402-79761769	717	1.02118	0.889279	0.172677	1.60588	OK
NM_001081210	-	-	Mrpl44	Mrpl44	TSS24004	chr1:79776017-79781445	1424	13.0326	11.3493	10.0733	12.6253	OK
NR_040460	-	-	1700016L21Rik	1700016L21Rik	TSS1373	chr1:80445931-80475660	394	0	0	0	0	OK
NM_016716	-	-	Cul3	Cul3	TSS10102	chr1:80266817-80340430	2764	19.2382	16.7533	15.6751	17.8315	OK
NM_172849	-	-	Nyap2	Nyap2	TSS1181	chr1:81077316-81271651	4906	0	0	0	0	OK
NR_105762	-	-	Mir6344	Mir6344	TSS4889	chr1:82131915-82132019	104	0	0	0	0	OK
NM_010570	-	-	Irs1	Irs1	TSS575	chr1:82233104-82291439	9163	0.00558097	0.00486011	0	0.0145803	OK
NM_007734	-	-	Col4a3	Col4a3	TSS7162	chr1:82586920-82722059	8609	0	0	0	0	OK
NM_007735	-	-	Col4a4	Col4a4	TSS496	chr1:82450722-82586849	7808	0.0225589	0.0196451	0	0.0457925	OK
NM_025453	-	-	Tm4sf20	Tm4sf20	TSS2912	chr1:82756648-82768456	1503	0	0	0	0	OK
NM_029777	-	-	Rhbdd1	Rhbdd1	TSS21781	chr1:82316578-82445367	3510	2.02142	1.76033	1.42403	2.09663	OK
NM_001122685	-	-	Rhbdd1	Rhbdd1	TSS20769	chr1:82339048-82445367	3688	0.29195	0.25424	0.0930858	0.415395	OK
NM_029409	-	-	Mff	Mff	TSS15361	chr1:82724917-82752389	1865	10.3551	9.01762	8.0379	9.99734	OK
NM_030556	-	-	Slc19a3	Slc19a3	TSS13069	chr1:83012522-83038448	2974	0	0	0	0	OK
NM_027725	-	-	Daw1	Daw1	TSS19716	chr1:83159761-83210572	1353	0	0	0	0	OK
NR_027636	-	-	Daw1	Daw1	TSS19716	chr1:83159761-83210572	1648	0	0	0	0	OK
NM_016960	-	-	Ccl20	Ccl20	TSS21092	chr1:83116765-83119167	802	0	0	0	0	OK
NM_001159738	-	-	Ccl20	Ccl20	TSS21092	chr1:83116765-83119167	799	0	0	0	0	OK
NM_001285927	-	-	Dock10	Dock10	TSS21239	chr1:80501067-80665352	7324	4.98735	4.34317	3.88537	4.80096	OK
NM_175291	-	-	Dock10	Dock10	TSS21800	chr1:80501067-80758553	7308	8.19818	7.13928	6.56053	7.71802	OK
NM_172430	-	-	Sphkap	Sphkap	TSS9521	chr1:83255780-83408200	6512	0	0	0	0	OK
NM_010472	-	-	Agfg1	Agfg1	TSS4035	chr1:82839482-82896275	3137	6.80188	5.92332	5.33025	6.5164	OK
NM_152915	-	-	Dner	Dner	TSS24121	chr1:84369838-84696221	3632	0	0	0	0	OK
NR_039588	-	-	Mir5126	Mir5126	TSS26397	chr1:84695838-84695915	77	0	0	0	0	OK
NM_001003948	-	-	Pid1	Pid1	TSS3743	chr1:84036292-84284645	2667	0.142102	0.123748	0.0302033	0.217293	OK
NR_105771	-	-	Mir6353	Mir6353	TSS24291	chr1:84218848-84218961	113	0	0	0	0	OK
NM_025386	-	-	Fbxo36	Fbxo36	TSS19320	chr1:84839840-84900486	900	0.574702	0.500471	0.146585	0.854358	OK
NM_027921	-	-	Slc16a14	Slc16a14	TSS5778	chr1:84906704-84935083	2349	0	0	0	0	OK
NM_213615	-	-	A530032D15Rik	A530032D15Rik	TSS14819	chr1:85088138-85109853	1760	0.79798	0.69491	0.41508	0.974739	OK
NM_001081746	-	-	Gm7609	Gm7609	TSS9943	chr1:85199610-85213762	1611	5.46666	4.76057	3.9925	5.52864	OK
NM_001037909	-	-	C130026I21Rik	C130026I21Rik	TSS16192	chr1:85246343-85270566	1887	1.4953	1.30216	0.925466	1.67885	OK
NM_175219	-	-	C130026I21Rik	C130026I21Rik	TSS16192	chr1:85246343-85270566	1971	3.57464e-05	3.11293e-05	0	0.0493141	OK
NM_133975	-	-	Trip12	Trip12	TSS792	chr1:84721188-84839304	9632	12.0015	10.4513	10.0119	10.8907	OK
NM_013673	-	-	Sp100	Sp100	TSS18635	chr1:85650049-85709448	2158	15.0971	13.1471	12.0479	14.2463	OK
NR_106172	-	-	Mir8096	Mir8096	TSS13284	chr1:85751947-85752074	127	0	0	0	0	OK
NM_177055	-	-	A630001G21Rik	A630001G21Rik	TSS22836	chr1:85717082-85736606	1936	6.17778	5.37984	4.63423	6.12545	OK
NR_108086	-	-	9930111H07Rik	9930111H07Rik	TSS21075	chr1:85775270-85784694	821	1.94485	1.69365	0.997561	2.38974	OK
NM_030194	-	-	Sp110	Sp110	TSS23448	chr1:85576898-85598810	1914	31.1071	27.0892	25.0732	29.1051	OK
NM_175397	-	-	Sp110	Sp110	TSS14265	chr1:85576898-85603891	1940	0.00125945	0.00109677	0	0.0512598	OK
NM_001013817	-	-	Sp140	Sp140	TSS6040	chr1:85600702-85645036	2416	4.86736	4.23867	3.65031	4.82704	OK
NM_133781	-	-	Cab39	Cab39	TSS19539	chr1:85793446-85851577	3800	13.8765	12.0841	11.3125	12.8558	OK
NR_037692	-	-	4933407L21Rik	4933407L21Rik	TSS16447	chr1:85928482-85931756	1148	0	0	0	0	OK
NM_027029	-	-	Spata3	Spata3	TSS1044	chr1:86021941-86024669	748	0	0	0	0	OK
NM_028647	-	-	Spata3	Spata3	TSS1044	chr1:86021941-86027178	1051	0	0	0	0	OK
NM_027300	-	-	Spata3	Spata3	TSS1044	chr1:86021941-86029958	1107	0	0	0	0	OK
NM_001122732	-	-	Spata3	Spata3	TSS1044	chr1:86021941-86029958	1104	0	0	0	0	OK
NM_001033290	-	-	Gpr55	Gpr55	TSS10624	chr1:85939536-85961055	2550	0.0426255	0.0371198	0	0.0896885	OK
NM_001144992	-	-	2810459M11Rik	2810459M11Rik	TSS8999	chr1:86045862-86055456	3331	0.00798336	0.0069522	0	0.0385887	OK
NM_001144993	-	-	2810459M11Rik	2810459M11Rik	TSS8999	chr1:86045862-86055456	3328	0.00801403	0.00697891	0	0.0377161	OK
NM_022417	-	-	Itm2c	Itm2c	TSS16369	chr1:85894509-85908698	2024	12.6098	10.9811	9.94819	12.014	OK
NM_145222	-	-	B3gnt7	B3gnt7	TSS809	chr1:86303220-86307305	2595	1.02467	0.89232	0.63646	1.14818	OK
NM_030184	-	-	Armc9	Armc9	TSS22214	chr1:86154779-86278284	5157	0.401716	0.349829	0.218018	0.48164	OK
NM_027456	-	-	Armc9	Armc9	TSS1470	chr1:86154814-86252491	2162	1.51189	1.31661	0.92795	1.70526	OK
NM_027357	-	-	Psmd1	Psmd1	TSS25249	chr1:86064618-86139295	3256	25.4095	22.1275	21.0006	23.2543	OK
NM_008311	-	-	Htr2b	Htr2b	TSS7805	chr1:86099036-86111970	2072	0.321197	0.27971	0.117607	0.441813	OK
NM_010341	-	-	Nmur1	Nmur1	TSS16521	chr1:86386324-86388141	1218	0	0	0	0	OK
NM_027966	-	-	1700019O17Rik	1700019O17Rik	TSS5239	chr1:86426328-86428049	1721	0	0	0	0	OK
NR_015507	-	-	C130036L24Rik	C130036L24Rik	TSS26311	chr1:86359573-86367964	1266	1.08285	0.942984	0.547769	1.3382	OK
NM_010880	-	-	Ncl	Ncl	TSS24737	chr1:86344718-86359455	8257	97.1129	84.5695	83.1971	85.9419	OK
NR_028478	-	-	Snora75	Snora75	TSS11622	chr1:86351169-86351285	116	115.35	100.451	29.4213	171.48	OK
NR_106184	-	-	Mir3535	Mir3535	TSS13492	chr1:86351980-86352127	147	22.2704	19.3939	0	38.7971	OK
NR_002851	-	-	Snord82	Snord82	TSS9210	chr1:86356259-86356327	68	0	0	0	0	OK
NM_008801	-	-	Pde6d	Pde6d	TSS16658	chr1:86543014-86582501	1092	12.2183	10.6401	9.17227	12.108	OK
NM_010933	-	-	Nppc	Nppc	TSS18420	chr1:86666292-86670573	1042	0.059665	0.0519584	0	0.155875	OK
NM_172974	-	-	Cops7b	Cops7b	TSS4224	chr1:86587099-86606500	2231	5.4267	4.72577	4.07741	5.37413	OK
NM_007433	-	-	Alppl2	Alppl2	TSS20809	chr1:87086690-87089928	2112	0	0	0	0	OK
NM_001081082	-	-	Alpi	Alpi	TSS11851	chr1:87098001-87101606	2337	0	0	0	0	OK
NM_007432	-	-	Akp3	Akp3	TSS9981	chr1:87125007-87127912	1680	0	0	0	0	OK
NM_001277925	-	-	Ecel1	Ecel1	TSS26531	chr1:87147654-87156136	2876	0	0	0	0	OK
NM_021306	-	-	Ecel1	Ecel1	TSS19792	chr1:87147654-87156356	2868	0	0	0	0	OK
NM_021600	-	-	Chrnd	Chrnd	TSS16313	chr1:87190596-87200070	2965	0.0120729	0.0105135	0	0.042054	OK
NM_027084	-	-	Prss56	Prss56	TSS19	chr1:87183492-87188404	1999	0	0	0	0	OK
NM_153530	-	-	Dis3l2	Dis3l2	TSS5464	chr1:86703803-87050097	3129	5.72616	4.98655	4.3986	5.5745	OK
NM_001172157	-	-	Dis3l2	Dis3l2	TSS5464	chr1:86703803-87050097	3171	0.000305493	0.000266034	0	0.0296166	OK
NM_009604	-	-	Chrng	Chrng	TSS20676	chr1:87205810-87211835	1921	0.0291203	0.025359	0	0.0760771	OK
NM_028889	-	-	Efhd1	Efhd1	TSS5567	chr1:87264363-87310791	1805	0.124921	0.108786	0	0.217624	OK
NM_001039170	-	-	Eif4e2	Eif4e2	TSS27005	chr1:87213913-87228858	1809	7.71438	6.71797	5.61133	7.8246	OK
NM_023314	-	-	Eif4e2	Eif4e2	TSS27005	chr1:87213913-87240488	3394	4.84816	4.22196	3.65391	4.79001	OK
NM_001039169	-	-	Eif4e2	Eif4e2	TSS6960	chr1:87213938-87228858	2260	4.61144	4.01581	3.27731	4.7543	OK
NM_028473	-	-	3110079O15Rik	3110079O15Rik	TSS74	chr1:87470263-87475459	462	0	0	0	0	OK
NM_019867	-	-	Ngef	Ngef	TSS25478	chr1:87476828-87510362	2751	0	0	0	0	OK
NM_001111314	-	-	Ngef	Ngef	TSS6432	chr1:87476828-87573870	3114	0	0	0	0	OK
NM_001160164	-	-	Neu2	Neu2	TSS12652	chr1:87574026-87597840	1615	0	0	0	0	OK
NM_001160163	-	-	Neu2	Neu2	TSS12652	chr1:87574026-87597840	1717	0	0	0	0	OK
NM_001160165	-	-	Neu2	Neu2	TSS360	chr1:87584021-87597840	1743	0	0	0	0	OK
NM_015750	-	-	Neu2	Neu2	TSS19700	chr1:87594549-87597840	1583	0	0	0	0	OK
NM_146112	-	-	Gigyf2	Gigyf2	TSS20827	chr1:87326997-87450810	5743	4.42496	3.85342	3.38124	4.3256	OK
NM_001110212	-	-	Gigyf2	Gigyf2	TSS20827	chr1:87326997-87450810	5725	6.05687	5.27454	4.73433	5.81476	OK
NM_001110227	-	-	Kcnj13	Kcnj13	TSS6721	chr1:87386283-87394729	1349	0.480344	0.418301	0.166056	0.670546	OK
NM_009118	-	-	Sag	Sag	TSS6250	chr1:87803679-87845157	1718	0.0990745	0.0862776	0	0.185902	OK
NM_001205392	-	-	Atg16l1	Atg16l1	TSS16736	chr1:87756010-87792428	3075	4.32705	3.76815	3.22981	4.30649	OK
NM_029846	-	-	Atg16l1	Atg16l1	TSS16736	chr1:87756010-87792428	3132	0.62333	0.542819	0.2873	0.798337	OK
NM_001205391	-	-	Atg16l1	Atg16l1	TSS16736	chr1:87756010-87792428	3180	0.000628772	0.000547558	0	0.0298094	OK
NR_028519	-	-	Scarna6	Scarna6	TSS22571	chr1:87784570-87784818	248	4.35948	3.79639	0.400796	7.19199	OK
NM_010566	-	-	Inpp5d	Inpp5d	TSS7119	chr1:87620311-87720508	4938	9.99886	8.70737	7.89819	9.51656	OK
NM_001110192	-	-	Inpp5d	Inpp5d	TSS7119	chr1:87620311-87720508	4935	4.25684	3.70701	3.19492	4.21911	OK
NM_001110193	-	-	Inpp5d	Inpp5d	TSS7119	chr1:87620311-87720508	4755	8.68512	7.56331	6.8044	8.32223	OK
NM_001033291	-	-	Usp40	Usp40	TSS5599	chr1:87945120-88008551	5049	0.834638	0.726833	0.512649	0.941016	OK
NM_001198573	-	-	Usp40	Usp40	TSS5599	chr1:87945120-88008551	5316	1.4879	1.29572	1.0419	1.54954	OK
NM_177646	-	-	Dgkd	Dgkd	TSS13732	chr1:87853286-87944489	5694	9.33513	8.12937	7.61859	8.64016	OK
NM_008972	-	-	Ptma	Ptma	TSS20762	chr1:86526735-86530698	1192	1254.54	1092.5	1078.48	1106.51	OK
NM_134252	-	-	Trpm8	Trpm8	TSS24240	chr1:88306711-88388851	3844	0	0	0	0	OK
NM_029269	-	-	Spp2	Spp2	TSS19891	chr1:88407018-88426438	870	0	0	0	0	OK
NR_037971	-	-	Gm19589	Gm19589	TSS20486	chr1:88551516-88562166	2622	0.0496275	0.0432174	0	0.114917	OK
NM_008132	-	-	Glrp1	Glrp1	TSS22666	chr1:88499870-88510066	1957	0.285223	0.248383	0.0880051	0.40876	OK
NM_177305	-	-	Arl4c	Arl4c	TSS8060	chr1:88698225-88702191	3966	1.96703	1.71296	1.43135	1.99457	OK
NR_040493	-	-	2410088K16Rik	2410088K16Rik	TSS6633	chr1:88754889-88755733	476	0.183815	0.160073	0	0.480218	OK
NR_040471	-	-	1700067G17Rik	1700067G17Rik	TSS13143	chr1:89016112-89022210	603	0	0	0	0	OK
NM_133816	-	-	Sh3bp4	Sh3bp4	TSS5452	chr1:89070461-89153793	3673	0.115307	0.100413	0.0294103	0.171416	OK
NR_040482	-	-	C030007H22Rik	C030007H22Rik	TSS8338	chr1:89360343-89406133	589	0	0	0	0	OK
NM_201641	-	-	Ugt1a10	Ugt1a10	TSS17363	chr1:88055410-88220002	3242	0.0370329	0.0322496	0	0.0859337	OK
NM_201644	-	-	Ugt1a9	Ugt1a9	TSS12066	chr1:88070778-88220002	3216	0.021539	0.0187569	0	0.0688342	OK
NM_201642	-	-	Ugt1a7c	Ugt1a7c	TSS21675	chr1:88095000-88220002	3294	3.35095	2.91813	2.46633	3.36992	OK
NM_201410	-	-	Ugt1a6b	Ugt1a6b	TSS19500	chr1:88103256-88218998	2293	0.762844	0.664312	0.363822	0.964802	OK
NM_145079	-	-	Ugt1a6a	Ugt1a6a	TSS18243	chr1:88134808-88220002	3302	0.122214	0.106429	0.00905447	0.203803	OK
NM_201643	-	-	Ugt1a5	Ugt1a5	TSS7341	chr1:88166011-88220002	3208	0.16207	0.141136	0.0331005	0.249172	OK
NM_013701	-	-	Ugt1a2	Ugt1a2	TSS16678	chr1:88200610-88220002	3206	0.227173	0.19783	0.0619948	0.333665	OK
NM_201645	-	-	Ugt1a1	Ugt1a1	TSS5286	chr1:88211958-88220002	3229	0.223832	0.194921	0.0538898	0.335952	OK
NM_008299	-	-	Dnajb3	Dnajb3	TSS25060	chr1:88204731-88205748	1017	1.59899	1.39246	0.844228	1.94069	OK
NM_139152	-	-	Asb18	Asb18	TSS22717	chr1:89952677-90014577	1404	0	0	0	0	OK
NM_029122	-	-	Iqca	Iqca	TSS17068	chr1:90042131-90153401	3210	0	0	0	0	OK
NM_010262	-	-	Gbx2	Gbx2	TSS15546	chr1:89927961-89931176	2126	1.37876	1.20068	0.86998	1.53137	OK
NM_001281466	-	-	Mroh2a	Mroh2a	TSS8583	chr1:88227019-88262289	7502	0.0343494	0.0299127	0.000604878	0.0592205	OK
NM_198652	-	-	Hjurp	Hjurp	TSS15597	chr1:88258855-88277579	8439	5.00055	4.35466	3.95673	4.75259	OK
NR_040291	-	-	6430706D22Rik	6430706D22Rik	TSS21255	chr1:88263112-88269408	3638	22.2445	19.3713	17.9587	20.7839	OK
NM_172505	-	-	A730008H23Rik	A730008H23Rik	TSS8482	chr1:88264827-88277557	2217	15.515	13.511	12.0275	14.9945	OK
NM_007722	-	-	Ackr3	Ackr3	TSS18825	chr1:90203979-90215722	2036	0.0272805	0.0237568	0	0.0939733	OK
NM_001271607	-	-	Ackr3	Ackr3	TSS18825	chr1:90203979-90215722	2319	1.03092e-05	8.97764e-06	0	0.041183	OK
NM_001243009	-	-	Col6a3	Col6a3	TSS25683	chr1:90766859-90843971	9020	0	0	0	0	OK
NM_001243008	-	-	Col6a3	Col6a3	TSS25683	chr1:90766859-90843971	10841	0	0	0	0	OK
NM_133805	-	-	Cops8	Cops8	TSS13220	chr1:90603424-90613341	1843	10.8297	9.43089	8.42338	10.4384	OK
NM_001101647	-	-	Prlh	Prlh	TSS5804	chr1:90953107-90954012	261	0	0	0	0	OK
NM_053015	-	-	Mlph	Mlph	TSS26234	chr1:90915099-90951142	4484	0.606501	0.528163	0.381442	0.674885	OK
NM_001159725	-	-	Rab17	Rab17	TSS21029	chr1:90958132-90967667	1559	1.17374e-05	1.02213e-05	0	0.064278	OK
NM_008998	-	-	Rab17	Rab17	TSS20178	chr1:90958132-90969620	1790	0.914232	0.796147	0.495407	1.09689	OK
NM_001037136	-	-	Agap1	Agap1	TSS14649	chr1:89454810-89895282	9422	9.42178e-05	8.20483e-05	0	0.00952916	OK
NM_178119	-	-	Agap1	Agap1	TSS14649	chr1:89454810-89895282	9581	2.79794	2.43654	2.19923	2.67386	OK
NR_015540	-	-	4933400F21Rik	4933400F21Rik	TSS6718	chr1:89676506-89683892	3611	0.381566	0.332281	0.201457	0.463105	OK
NM_001033408	-	-	Rbm44	Rbm44	TSS23702	chr1:91145102-91170795	3851	0.164518	0.143268	0.0602386	0.226298	OK
NM_001111312	-	-	Lrrfip1	Lrrfip1	TSS1048	chr1:90998726-91128944	2106	2.33864	2.03657	1.50813	2.56501	OK
NM_001111311	-	-	Lrrfip1	Lrrfip1	TSS6363	chr1:91053443-91117322	3662	18.3336	15.9656	14.8385	17.0927	OK
NM_008515	-	-	Lrrfip1	Lrrfip1	TSS6363	chr1:91053443-91128944	2849	0.795452	0.692709	0.417265	0.968153	OK
NM_026454	-	-	Ube2f	Ube2f	TSS26151	chr1:91250318-91286025	1363	9.96538	8.67821	7.52212	9.8343	OK
NM_016717	-	-	Scly	Scly	TSS6756	chr1:91298337-91321080	2207	8.08782	7.04316	6.25541	7.83092	OK
NM_027551	-	-	Klhl30	Klhl30	TSS1584	chr1:91351072-91362404	3020	0.301845	0.262858	0.135353	0.390362	OK
NM_178401	-	-	Ramp1	Ramp1	TSS1864	chr1:91179821-91206790	852	10.9593	9.54379	7.36857	11.719	OK
NM_001168392	-	-	Ramp1	Ramp1	TSS1864	chr1:91179821-91206790	931	0.625464	0.544676	0.0476207	1.04173	OK
NM_016894	-	-	Ramp1	Ramp1	TSS1864	chr1:91179821-91225196	2549	26.2231	22.836	21.1715	24.5005	OK
NM_001033292	-	-	Espnl	Espnl	TSS6793	chr1:91322074-91348303	5442	0.133638	0.116377	0.054171	0.178583	OK
NM_173395	-	-	Fam132b	Fam132b	TSS11803	chr1:91366429-91374217	2815	0.210646	0.183438	0.0728209	0.294056	OK
NR_026924	-	-	1700020N18Rik	1700020N18Rik	TSS24611	chr1:91404878-91406029	547	0.145767	0.126939	0	0.380818	OK
NM_023343	-	-	Ilkap	Ilkap	TSS17926	chr1:91375830-91398783	1368	21.5633	18.7781	17.0893	20.4669	OK
NM_019479	-	-	Hes6	Hes6	TSS26906	chr1:91411482-91413222	1335	16.3128	14.2058	12.7172	15.6944	OK
NM_011066	-	-	Per2	Per2	TSS25969	chr1:91415981-91459328	5837	2.25457	1.96336	1.71275	2.21397	OK
NM_007855	-	-	Twist2	Twist2	TSS10673	chr1:91801476-91848027	1312	0	0	0	0	OK
NM_028718	-	-	Traf3ip1	Traf3ip1	TSS13023	chr1:91494667-91529307	3500	2.09344	1.82304	1.51267	2.13342	OK
NM_001039126	-	-	Asb1	Asb1	TSS8210	chr1:91540564-91559590	5971	0.880974	0.767184	0.609532	0.924836	OK
NM_023046	-	-	Asb1	Asb1	TSS284	chr1:91541079-91559590	5772	0.00348609	0.00303581	0	0.0186758	OK
NM_207225	-	-	Hdac4	Hdac4	TSS24470	chr1:91932748-92148393	3945	3.1275	2.72354	2.36127	3.0858	OK
NM_001011525	-	-	Olfr1415	Olfr1415	TSS14003	chr1:92490817-92491753	936	0	0	0	0	OK
NM_147038	-	-	Olfr1416	Olfr1416	TSS4757	chr1:92479680-92480619	939	0	0	0	0	OK
NM_147039	-	-	Olfr1414	Olfr1414	TSS26932	chr1:92511047-92518515	1189	0	0	0	0	OK
NM_146277	-	-	Olfr1412	Olfr1412	TSS612	chr1:92588331-92589297	966	0	0	0	0	OK
NM_146490	-	-	Olfr1411	Olfr1411	TSS25953	chr1:92596520-92597492	972	0	0	0	0	OK
NM_147037	-	-	Olfr1413	Olfr1413	TSS3153	chr1:92573124-92574206	1082	0	0	0	0	OK
NM_146491	-	-	Olfr1410	Olfr1410	TSS26305	chr1:92607838-92608807	969	0	0	0	0	OK
NM_206896	-	-	Olfr12	Olfr12	TSS9679	chr1:92619880-92621001	1121	0	0	0	0	OK
NM_024197	-	-	Ndufa10	Ndufa10	TSS8297	chr1:92439718-92473758	1209	32.7856	28.5509	26.3082	30.7936	OK
NR_105865	-	-	Mir6900	Mir6900	TSS12046	chr1:92464482-92464542	60	0	0	0	0	OK
NM_153114	-	-	Otos	Otos	TSS4830	chr1:92644217-92648841	704	1.29997	1.13206	0.504105	1.76001	OK
NR_028108	-	-	Myeov2	Myeov2	TSS2009	chr1:92637144-92641948	674	1.30673	1.13795	0.316531	1.95936	OK
NM_001163425	-	-	Myeov2	Myeov2	TSS17006	chr1:92637144-92641985	438	60.4061	52.6039	45.854	59.3537	OK
NM_172850	-	-	Ankmy1	Ankmy1	TSS21559	chr1:92870128-92902906	3243	0	0	0	0	OK
NM_175118	-	-	Dusp28	Dusp28	TSS21269	chr1:92906988-92908620	1491	2.05903	1.79308	1.29922	2.28694	OK
NM_016696	-	-	Gpc1	Gpc1	TSS19564	chr1:92831685-92860196	3552	1.26941	1.10545	0.864193	1.3467	OK
NR_029559	-	-	Mir149	Mir149	TSS1634	chr1:92850377-92850443	66	0	0	0	0	OK
NM_177587	-	-	Aqp12	Aqp12	TSS7237	chr1:93006333-93012269	1088	0	0	0	0	OK
NM_001159658	-	-	Aqp12	Aqp12	TSS7237	chr1:93006333-93012269	1085	0	0	0	0	OK
NM_001276710	-	-	Agxt	Agxt	TSS23044	chr1:93135239-93145421	1553	0	0	0	0	OK
NM_181405	-	-	Rnpepl1	Rnpepl1	TSS702	chr1:92910824-92920585	3039	9.80595	8.53938	7.80559	9.27317	OK
NM_001159940	-	-	2310007B03Rik	2310007B03Rik	TSS4346	chr1:93151354-93160870	2302	0	0	0	0	OK
NM_172411	-	-	2310007B03Rik	2310007B03Rik	TSS18450	chr1:93151354-93160948	2293	0	0	0	0	OK
NM_001104529	-	-	Gpr35	Gpr35	TSS15299	chr1:92973118-92986391	3997	0.000503648	0.000438595	0	0.0233976	OK
NM_001271766	-	-	Gpr35	Gpr35	TSS16012	chr1:92975346-92986391	3936	0.0597773	0.0520562	0	0.104233	OK
NM_022320	-	-	Gpr35	Gpr35	TSS25271	chr1:92978902-92986391	4233	9.52179e-12	8.29192e-12	0	0.0216141	OK
NM_001110315	-	-	Kif1a	Kif1a	TSS22154	chr1:93015455-93101865	8233	0.0119893	0.0104407	0	0.0302054	OK
NM_008440	-	-	Kif1a	Kif1a	TSS22154	chr1:93015455-93101865	8257	0.0118471	0.0103169	0	0.0303109	OK
NR_015525	-	-	9430060I03Rik	9430060I03Rik	TSS17744	chr1:92933542-92950590	1672	0.0340596	0.0296604	0	0.115098	OK
NM_011796	-	-	Capn10	Capn10	TSS11950	chr1:92934407-92947948	2877	2.46912	2.1502	1.76062	2.53979	OK
NM_178051	-	-	Mterfd2	Mterfd2	TSS15476	chr1:93299210-93305870	3315	1.80006	1.56755	1.27131	1.86379	OK
NM_172463	-	-	Sned1	Sned1	TSS15201	chr1:93235896-93296448	4474	0.0702574	0.0611827	0.00454654	0.117819	OK
NR_105866	-	-	Mir6901	Mir6901	TSS20907	chr1:93274548-93274610	62	0	0	0	1.40457	OK
NM_080850	-	-	Pask	Pask	TSS21069	chr1:93309436-93342788	5119	2.96032	2.57795	2.2733	2.8826	OK
NM_207031	-	-	Ano7	Ano7	TSS10870	chr1:93373895-93404304	4019	0.1965	0.171119	0.0795136	0.262724	OK
NM_001271884	-	-	Ano7	Ano7	TSS10870	chr1:93373895-93404304	3899	9.51823e-05	8.28882e-05	0	0.0236508	OK
NM_023200	-	-	Ppp1r7	Ppp1r7	TSS383	chr1:93343644-93367618	3653	10.7284	9.3427	8.65258	10.0328	OK
NR_105867	-	-	Mir6902	Mir6902	TSS7572	chr1:93346091-93346155	64	0	0	0	0	OK
NR_105763	-	-	Mir6345	Mir6345	TSS20608	chr1:93352157-93352285	128	0	0	0	0	OK
NM_133808	-	-	Hdlbp	Hdlbp	TSS14030	chr1:93405939-93478808	6238	21.2545	18.5092	17.7773	19.2411	OK
NM_016778	-	-	Bok	Bok	TSS8189	chr1:93685693-93695762	1432	0.692175	0.602771	0.310384	0.895158	OK
NM_025920	-	-	Thap4	Thap4	TSS18056	chr1:93705390-93754838	2160	7.31079	6.3665	5.60849	7.12452	OK
NM_145519	-	-	Farp2	Farp2	TSS22487	chr1:93512103-93621976	3912	0.525888	0.457962	0.307583	0.608341	OK
NM_021537	-	-	Stk25	Stk25	TSS21825	chr1:93620750-93635727	3254	12.0163	10.4643	9.57182	11.3567	OK
NM_001159718	-	-	2014-09-02	2014-09-02	TSS351	chr1:93478992-93509732	3191	0.000167086	0.000145505	0	0.0292996	OK
NM_010891	-	-	2014-09-02	2014-09-02	TSS351	chr1:93478992-93509732	3222	17.1627	14.9459	13.7763	16.1155	OK
NM_001159717	-	-	2014-09-02	2014-09-02	TSS351	chr1:93478992-93509732	3218	0.525558	0.457675	0.213348	0.702002	OK
NM_001159719	-	-	2014-09-02	2014-09-02	TSS17071	chr1:93479060-93509732	3266	2.51247	2.18795	1.71633	2.65958	OK
NM_174874	-	-	Atg4b	Atg4b	TSS14381	chr1:93755032-93789529	2964	7.7717	6.76788	6.1114	7.42436	OK
NM_025454	-	-	Ing5	Ing5	TSS2833	chr1:93803964-93822100	4538	5.88369	5.12373	4.66561	5.58185	OK
NM_001205249	-	-	Gm9994	Gm9994	TSS7929	chr1:93918436-93941239	1185	0	0	0	0	OK
NM_001105667	-	-	Dtymk	Dtymk	TSS2569	chr1:93792575-93801934	1003	42.3175	36.8516	33.4189	40.2843	OK
NM_023136	-	-	Dtymk	Dtymk	TSS2569	chr1:93800494-93801934	653	36.4973	31.7832	27.4944	36.072	OK
NM_199366	-	-	Gal3st2	Gal3st2	TSS8631	chr1:93861343-93876494	2846	0	0	0	0	OK
NM_178882	-	-	D2hgdh	D2hgdh	TSS18419	chr1:93825239-93852174	3058	5.93901	5.1719	4.60676	5.73705	OK
NM_001039219	-	-	Gm6086	Gm6086	TSS228	chr1:93990508-94011539	4059	0.0907909	0.079064	0.0192972	0.138831	OK
NM_173772	-	-	Neu4	Neu4	TSS19396	chr1:94020492-94028330	4507	0	0	0	0	OK
NM_008798	-	-	Pdcd1	Pdcd1	TSS24609	chr1:94038304-94052553	1930	0.260716	0.227041	0.0756805	0.378402	OK
NR_040473	-	-	4930440C22Rik	4930440C22Rik	TSS14255	chr1:94797441-94802472	1565	0	0	0	0	OK
NM_026321	-	-	Fam174a	Fam174a	TSS13664	chr1:95313627-95335284	2107	5.3862	4.69049	4.02885	5.35214	OK
NR_040479	-	-	4930598F16Rik	4930598F16Rik	TSS19461	chr1:95701183-95716518	761	0	0	0	0	OK
NR_040478	-	-	4930533P14Rik	4930533P14Rik	TSS9993	chr1:96612056-96662573	583	0	0	0	0	OK
NR_040467	-	-	1700063A18Rik	1700063A18Rik	TSS17802	chr1:95990658-96021758	356	0	0	0	0	OK
NM_172658	-	-	Slco4c1	Slco4c1	TSS11586	chr1:96818783-96872171	2394	0	0	0	0	OK
NM_001039475	-	-	Slco6b1	Slco6b1	TSS4908	chr1:96906175-96997560	2475	0	0	0	0	OK
NM_028942	-	-	Slco6c1	Slco6c1	TSS10172	chr1:97059448-97128303	2433	0	0	0	0	OK
NM_009183	-	-	St8sia4	St8sia4	TSS25383	chr1:95587681-95667594	5413	5.14474	4.48023	4.03195	4.9285	OK
NM_001159745	-	-	St8sia4	St8sia4	TSS25383	chr1:95627242-95667594	1394	3.48819	3.03764	2.17798	3.89729	OK
NM_133825	-	-	D1Ertd622e	D1Ertd622e	TSS10116	chr1:97643901-97662018	2738	4.95262	4.31292	3.75949	4.86635	OK
NM_026250	-	-	Gin1	Gin1	TSS5818	chr1:97770178-97792971	2041	2.64016	2.29914	1.83033	2.76796	OK
NM_173760	-	-	Ppip5k2	Ppip5k2	TSS6086	chr1:97706042-97770092	5568	5.58351	4.86232	4.45975	5.26489	OK
NM_001164233	-	-	Slco6d1	Slco6d1	TSS12871	chr1:98421123-98509380	2195	0	0	0	0	OK
NM_027584	-	-	Slco6d1	Slco6d1	TSS12871	chr1:98421123-98509380	2328	0	0	0	0	OK
NR_040439	-	-	1810006J02Rik	1810006J02Rik	TSS26644	chr1:98131466-98144655	1687	0.0337151	0.0293604	0	0.0880811	OK
NM_013626	-	-	Pam	Pam	TSS12535	chr1:97821093-98095632	4103	3.50089	3.0487	2.67503	3.42236	OK
NR_037993	-	-	B230216N24Rik	B230216N24Rik	TSS5953	chr1:98031122-98047793	1178	0.154002	0.134111	0	0.288968	OK
NM_172851	-	-	Cntnap5b	Cntnap5b	TSS16427	chr1:99772764-100485942	5120	0	0	0	0	OK
NR_037989	-	-	Gm20268	Gm20268	TSS4277	chr1:101155767-101175202	886	0	0	0	0	OK
NM_011800	-	-	Cdh20	Cdh20	TSS17102	chr1:104768818-104995481	3722	0.0826335	0.0719602	0.00681434	0.137106	OK
NM_001160368	-	-	Rnf152	Rnf152	TSS10980	chr1:105276916-105356710	8406	0.0341671	0.0297539	0.00374686	0.055761	OK
NM_178779	-	-	Rnf152	Rnf152	TSS10980	chr1:105276916-105356710	8529	0.000271594	0.000236514	0	0.010697	OK
NM_013784	-	-	Pign	Pign	TSS12837	chr1:105518421-105663676	6777	2.95146	2.57024	2.30898	2.8315	OK
NM_009399	-	-	Tnfrsf11a	Tnfrsf11a	TSS14075	chr1:105780722-105847981	5022	0.121419	0.105736	0.0431241	0.168349	OK
NM_029349	-	-	2310035C23Rik	2310035C23Rik	TSS11453	chr1:105663860-105755131	5334	0.00573066	0.00499047	0	0.0289972	OK
NM_173187	-	-	2310035C23Rik	2310035C23Rik	TSS11453	chr1:105663860-105755131	5406	3.76212	3.27619	2.9152	3.63718	OK
NR_040630	-	-	Gm20753	Gm20753	TSS26962	chr1:106152624-106171524	545	1.1408	0.993446	0.216247	1.77064	OK
NM_001122675	-	-	Zcchc2	Zcchc2	TSS21575	chr1:105990405-106034079	6663	1.70824	1.48759	1.2272	1.74798	OK
NM_001122676	-	-	Zcchc2	Zcchc2	TSS21575	chr1:105990405-106034079	5801	2.73655	2.38308	2.0422	2.72396	OK
NM_133821	-	-	Phlpp1	Phlpp1	TSS1321	chr1:106171868-106394245	6104	2.17796	1.89665	1.65723	2.13607	OK
NM_027534	-	-	Kdsr	Kdsr	TSS11737	chr1:106720409-106759742	5582	3.93795	3.42931	3.09575	3.76286	OK
NM_009741	-	-	Bcl2	Bcl2	TSS358	chr1:106538177-106714290	7207	6.5188	5.67681	5.21086	6.14275	OK
NM_177410	-	-	Bcl2	Bcl2	TSS358	chr1:106711773-106714290	2517	5.23454	4.55843	3.81396	5.3029	OK
NM_009257	-	-	Serpinb5	Serpinb5	TSS17426	chr1:106861179-106883348	2565	0	0	0	0	OK
NM_027971	-	-	Serpinb12	Serpinb12	TSS10385	chr1:106934448-106957078	1687	0	0	0	0	OK
NM_001199213	-	-	Serpinb12	Serpinb12	TSS25505	chr1:106938956-106957080	1619	0	0	0	0	OK
NM_172852	-	-	Serpinb13	Serpinb13	TSS23375	chr1:106980983-107001195	1607	0	0	0	0	OK
NM_009126	-	-	Serpinb3a	Serpinb3a	TSS20926	chr1:107045586-107052303	1629	0	0	0	0	OK
NM_201376	-	-	Serpinb3d	Serpinb3d	TSS8835	chr1:107078192-107083480	1164	0	0	0	0	OK
NM_198680	-	-	Serpinb3b	Serpinb3b	TSS3127	chr1:107153960-107161114	1632	0	0	0	0	OK
NM_009190	-	-	Vps4b	Vps4b	TSS16291	chr1:106770787-106796725	3272	15.6779	13.6529	12.7651	14.5407	OK
NM_025867	-	-	Serpinb11	Serpinb11	TSS24239	chr1:107362313-107380475	1699	0	0	0	0	OK
NM_027548	-	-	Serpinb7	Serpinb7	TSS18890	chr1:107422688-107452689	1887	0	0	0	0	OK
NM_201363	-	-	Serpinb3c	Serpinb3c	TSS4833	chr1:107271200-107278371	1659	0	0	0	0	OK
NM_001174170	-	-	Serpinb2	Serpinb2	TSS19758	chr1:107511422-107525600	1972	0.0255292	0.0222317	0	0.0877187	OK
NM_011111	-	-	Serpinb2	Serpinb2	TSS3088	chr1:107511509-107525600	1991	0.00272193	0.00237035	0	0.0511017	OK
NM_001160307	-	-	Serpinb10	Serpinb10	TSS14911	chr1:107529002-107549271	3314	0.0803347	0.0699583	0.00137005	0.138547	OK
NM_198028	-	-	Serpinb10	Serpinb10	TSS14911	chr1:107529002-107549271	3490	4.81325e-05	4.19155e-05	0	0.0265432	OK
NM_001159748	-	-	Serpinb8	Serpinb8	TSS19733	chr1:107590005-107606150	1231	1.08661e-06	9.46256e-07	0	0.0847941	OK
NM_011459	-	-	Serpinb8	Serpinb8	TSS19733	chr1:107590005-107608978	3075	0.0870769	0.0758297	0.00130746	0.150352	OK
NR_102306	-	-	D830032E09Rik	D830032E09Rik	TSS13445	chr1:107917258-107950947	2105	0	0	0	0	OK
NR_102307	-	-	D830032E09Rik	D830032E09Rik	TSS13445	chr1:107917258-107950947	2219	0	0	0	0	OK
NM_172853	-	-	Cdh7	Cdh7	TSS7965	chr1:109983736-110139001	3353	0	0	0	0	OK
NM_001081386	-	-	Cdh19	Cdh19	TSS21104	chr1:110889194-110977372	3054	0	0	0	0	OK
NM_001081316	-	-	Dsel	Dsel	TSS13508	chr1:111858701-111864918	5763	0.431731	0.375967	0.266881	0.485054	OK
NM_001077425	-	-	Cntnap5a	Cntnap5a	TSS18309	chr1:115685136-116580674	3915	0	0	0	0	OK
NM_011650	-	-	Tsn	Tsn	TSS16174	chr1:118298517-118311132	3039	18.5361	16.1419	15.1383	17.1454	OK
NM_026472	-	-	Nifk	Nifk	TSS22446	chr1:118321842-118333831	1894	22.5146	19.6065	18.1757	21.0374	OK
NM_023755	-	-	Tfcp2l1	Tfcp2l1	TSS25765	chr1:118627944-118685168	9270	0.127399	0.110944	0.0636425	0.158245	OK
NM_001081125	-	-	Gli2	Gli2	TSS9244	chr1:118834060-119053619	6708	0.0153751	0.0133892	0	0.0323508	OK
NM_022327	-	-	Ralb	Ralb	TSS16787	chr1:119470304-119504782	2277	2.8461	2.47849	2.02216	2.93481	OK
NM_008381	-	-	Inhbb	Inhbb	TSS19290	chr1:119415464-119422248	4255	0	0	0	0	OK
NM_146103	-	-	Tmem185b	Tmem185b	TSS21370	chr1:119526153-119528983	2830	3.88422	3.38252	2.90432	3.86071	OK
NM_145506	-	-	Epb4.1l5	Epb4.1l5	TSS10982	chr1:119545032-119649000	6510	0.390905	0.340414	0.240627	0.440201	OK
NM_001113416	-	-	Epb4.1l5	Epb4.1l5	TSS10982	chr1:119594823-119649000	2788	0.0328748	0.0286286	0	0.0884706	OK
NM_001115074	-	-	Gm101	Gm101	TSS21199	chr1:119923518-119995210	2511	0	0	0	0	OK
NM_001012322	-	-	Sctr	Sctr	TSS9136	chr1:120006979-120063532	1922	0	0	0	0	OK
NM_175106	-	-	Tmem177	Tmem177	TSS23215	chr1:119907898-119913168	3292	1.86204	1.62153	1.31911	1.92395	OK
NM_019933	-	-	Ptpn4	Ptpn4	TSS12054	chr1:119658092-119837071	4706	1.17725	1.02519	0.825889	1.2245	OK
NM_019432	-	-	Tmem37	Tmem37	TSS17491	chr1:120067376-120073780	1017	0.614996	0.535561	0.189756	0.881366	OK
NM_001037999	-	-	Dbi	Dbi	TSS3499	chr1:120113279-120120919	593	1.0788e-05	9.39461e-06	0	0.223867	OK
NM_007830	-	-	Dbi	Dbi	TSS25866	chr1:120113279-120121096	587	37.3355	32.5131	28.4017	36.6246	OK
NM_177548	-	-	Clasp1	Clasp1	TSS10007	chr1:118389057-118609462	7623	3.38793	2.95033	2.60351	3.29714	OK
NM_029709	-	-	Clasp1	Clasp1	TSS10007	chr1:118389057-118609462	7599	2.80317	2.4411	2.11903	2.76317	OK
NM_001081276	-	-	Clasp1	Clasp1	TSS10007	chr1:118389057-118609462	7827	3.01224e-05	2.62317e-05	0	0.01145	OK
NR_027901	-	-	2900060B14Rik	2900060B14Rik	TSS10028	chr1:118458668-118459265	597	2.29	1.99422	1.05351	2.93492	OK
NM_001172074	-	-	3110009E18Rik	3110009E18Rik	TSS12055	chr1:120121186-120188189	1007	0.388069	0.337945	0.02401	0.651879	OK
NM_028439	-	-	3110009E18Rik	3110009E18Rik	TSS12055	chr1:120121186-120188189	496	4.92573	4.2895	2.62909	5.94991	OK
NM_207233	-	-	C1ql2	C1ql2	TSS23272	chr1:120340581-120343174	2000	0	0	0	0	OK
NM_010766	-	-	Marco	Marco	TSS18634	chr1:120474537-120505084	1985	0	0	0	0	OK
NM_010133	-	-	En1	En1	TSS26271	chr1:120602486-120607991	2554	0	0	0	0	OK
NR_110450	-	-	Celrr	Celrr	TSS8514	chr1:121087404-121120975	1319	0	0	0	0	OK
NR_038008	-	-	Celrr	Celrr	TSS8514	chr1:121087404-121120975	1580	0	0	0	0	OK
NM_133186	-	-	Steap3	Steap3	TSS8459	chr1:120226415-120265280	2755	13.8768	12.0844	11.0401	13.1288	OK
NM_001085409	-	-	Steap3	Steap3	TSS19544	chr1:120226415-120271082	3128	7.5484e-06	6.57342e-06	0	0.0297888	OK
NM_001271531	-	-	Insig2	Insig2	TSS4282	chr1:121304352-121327678	2454	0.645925	0.562494	0.286181	0.838808	OK
NM_001271532	-	-	Insig2	Insig2	TSS23237	chr1:121304352-121328024	2321	1.03592e-10	9.02117e-11	0	0.0411351	OK
NM_133748	-	-	Insig2	Insig2	TSS23237	chr1:121304352-121328024	2697	1.5629	1.36103	1.00824	1.71382	OK
NM_178082	-	-	Insig2	Insig2	TSS7879	chr1:121304352-121332589	2461	0.000148663	0.000129461	0	0.038713	OK
NM_010483	-	-	Htr5b	Htr5b	TSS8311	chr1:121509772-121528465	2004	0.0277776	0.0241897	0	0.0725692	OK
NM_001025156	-	-	Ccdc93	Ccdc93	TSS25695	chr1:121431066-121506460	7256	2.88221	2.50993	2.2377	2.78216	OK
NM_029955	-	-	Ccdc93	Ccdc93	TSS25695	chr1:121431066-121506460	7253	0.00349535	0.00304387	0	0.0173502	OK
NM_025860	-	-	Ddx18	Ddx18	TSS4901	chr1:121553834-121567980	2249	23.594	20.5465	19.2117	21.8813	OK
NM_199021	-	-	Dpp10	Dpp10	TSS19718	chr1:123332137-124045559	4630	0	0	0	0	OK
NM_028787	-	-	Slc35f5	Slc35f5	TSS10143	chr1:125561015-125595684	2597	2.48641	2.16525	1.76828	2.56223	OK
NM_172484	-	-	Nckap5	Nckap5	TSS8764	chr1:125913635-126492927	7074	0	0	0	0	OK
NM_176957	-	-	Nckap5	Nckap5	TSS13444	chr1:125913635-126830632	2966	0	0	0	0	OK
NM_001081756	-	-	Nckap5	Nckap5	TSS13444	chr1:125913635-126830632	7213	0	0	0	0	OK
NM_027677	-	-	Gpr39	Gpr39	TSS3985	chr1:125676995-125873861	2689	0	0	0	0	OK
NM_145100	-	-	Lypd1	Lypd1	TSS24465	chr1:125872041-125912214	2044	0	0	0	0	OK
NM_028135	-	-	Tmem163	Tmem163	TSS20130	chr1:127490341-127678021	2517	0.237785	0.207072	0.0822028	0.331941	OK
NM_145128	-	-	Mgat5	Mgat5	TSS6069	chr1:127204985-127482972	3104	8.89651	7.74741	7.06112	8.43369	OK
NM_023735	-	-	Actr3	Actr3	TSS843	chr1:125392904-125435727	2746	23.7918	20.7187	18.98	22.4575	OK
NM_001205385	-	-	Actr3	Actr3	TSS843	chr1:125392904-125435727	2554	0.0652463	0.0568188	0	0.148817	OK
NM_001205386	-	-	Actr3	Actr3	TSS843	chr1:125392904-125435727	2551	31.5583	27.4821	25.3947	29.5695	OK
NM_001033041	-	-	Acmsd	Acmsd	TSS510	chr1:127729412-127767564	2303	1.05193	0.916061	0.633742	1.19838	OK
NR_045298	-	-	2900009J06Rik	2900009J06Rik	TSS21567	chr1:127753616-127774054	464	0	0	0	0.18768	OK
NM_028399	-	-	Ccnt2	Ccnt2	TSS9629	chr1:127774163-127804837	3514	6.94861	6.0511	5.4824	6.61981	OK
NM_011737	-	-	Map3k19	Map3k19	TSS104	chr1:127815270-127840290	3936	0.28135	0.245009	0.138079	0.35194	OK
NM_178690	-	-	Rab3gap1	Rab3gap1	TSS19665	chr1:127868772-127943876	4251	6.91868	6.02504	5.50915	6.54093	OK
NM_027678	-	-	Zranb3	Zranb3	TSS5705	chr1:127954178-128102471	4224	2.43435	2.11992	1.78293	2.45691	OK
NM_001285945	-	-	Zranb3	Zranb3	TSS3974	chr1:127954178-128103047	4085	0.364307	0.317251	0.14546	0.489043	OK
NM_001081078	-	-	Lct	Lct	TSS2770	chr1:128284763-128328318	6166	0.142569	0.124155	0.0639307	0.184378	OK
NM_181750	-	-	R3hdm1	R3hdm1	TSS12288	chr1:128103305-128237735	4812	10.4817	9.12788	8.5356	9.72016	OK
NR_029543	-	-	Mir128-1	Mir128-1	TSS1141	chr1:128202360-128202430	70	0	0	0	0	OK
NM_026390	-	-	Ubxn4	Ubxn4	TSS1756	chr1:128244180-128279377	4093	15.9377	13.8791	13.0897	14.6685	OK
NM_172485	-	-	Thsd7b	Thsd7b	TSS7442	chr1:129273303-130219278	6253	0.0330632	0.0287927	0	0.0575993	OK
NM_009911	-	-	Cxcr4	Cxcr4	TSS8603	chr1:128588198-128592299	1814	22.7948	19.8506	18.3791	21.3221	OK
NM_007827	-	-	Daf2	Daf2	TSS7319	chr1:130388527-130422999	1324	0.468745	0.4082	0.150324	0.666075	OK
NM_009581	-	-	Zp3r	Zp3r	TSS20944	chr1:130576705-130629606	2034	0	0	0	0	OK
NM_010016	-	-	Cd55	Cd55	TSS251	chr1:130439029-130462740	2526	2.3148	2.01581	1.62607	2.40556	OK
NM_177445	-	-	Dars	Dars	TSS501	chr1:128363706-128417416	2232	32.8362	28.5949	26.6155	30.5744	OK
NM_145507	-	-	Dars	Dars	TSS501	chr1:128412117-128417416	693	1.44745	1.26049	0.329969	2.19101	OK
NM_007576	-	-	C4bp	C4bp	TSS15406	chr1:130635920-130661618	1883	0	0	0	0	OK
NM_008567	-	-	Mcm6	Mcm6	TSS8012	chr1:128331590-128359656	2901	75.3612	65.6272	63.5618	67.6927	OK
NR_028304	-	-	C4bp-ps1	C4bp-ps1	TSS26360	chr1:130670201-130681571	754	0	0	0	0	OK
NM_001170632	-	-	Fcamr	Fcamr	TSS19427	chr1:130800901-130814740	1911	0	0	0	0	OK
NM_144960	-	-	Fcamr	Fcamr	TSS19427	chr1:130800901-130814740	1743	0	0	0	0	OK
NM_177604	-	-	AA986860	AA986860	TSS21284	chr1:130731975-130744622	2909	0.092421	0.0804836	0.00849688	0.15247	OK
NM_021380	-	-	Il20	Il20	TSS18288	chr1:130907191-130911296	824	0	0	0	0	OK
NM_026976	-	-	Faim3	Faim3	TSS121	chr1:130865776-130880790	1491	0	0	0	0	OK
NM_011082	-	-	Pigr	Pigr	TSS10046	chr1:130826683-130852249	3849	0.251132	0.218695	0.114556	0.322834	OK
NM_053095	-	-	Il24	Il24	TSS11287	chr1:130882073-130887411	1116	0	0	0	0	OK
NM_001009940	-	-	Il19	Il19	TSS4053	chr1:130932655-130939241	1023	0	0	0	0	OK
NM_010548	-	-	Il10	Il10	TSS18856	chr1:131019844-131024970	1306	0.090743	0.0790223	0	0.190933	OK
NR_027859	-	-	Pfkfb2	Pfkfb2	TSS25781	chr1:130689042-130715821	4652	0.113647	0.0989682	0.0164391	0.181497	OK
NM_001162415	-	-	Pfkfb2	Pfkfb2	TSS17713	chr1:130689042-130729253	3689	0.63612	0.553956	0.354052	0.75386	OK
NM_008825	-	-	Pfkfb2	Pfkfb2	TSS25781	chr1:130692254-130715821	7308	1.57167	1.36867	1.16724	1.5701	OK
NM_001162416	-	-	Pfkfb2	Pfkfb2	TSS24400	chr1:130697016-130714576	2382	0.20477	0.178321	0	0.357131	OK
NM_178691	-	-	Yod1	Yod1	TSS1039	chr1:130717326-130722057	3827	1.11785	0.973468	0.750565	1.19637	OK
NM_145508	-	-	Dyrk3	Dyrk3	TSS6279	chr1:131128440-131138234	2072	4.92502	4.28889	3.6469	4.93087	OK
NM_008551	-	-	Mapkapk2	Mapkapk2	TSS2993	chr1:131053703-131097543	2567	24.5449	21.3746	20.1147	22.6345	OK
NM_010709	-	-	Eif2d	Eif2d	TSS6382	chr1:131153206-131172234	2122	0.458133	0.398959	0.130351	0.667567	OK
NM_001136070	-	-	Eif2d	Eif2d	TSS6382	chr1:131153206-131173471	1976	10.1417	8.8318	7.80329	9.8603	OK
NM_018750	-	-	Rassf5	Rassf5	TSS23653	chr1:131176409-131245178	3405	12.4179	10.814	10.0434	11.5846	OK
NM_019777	-	-	Ikbke	Ikbke	TSS11535	chr1:131254601-131279563	3203	4.06801	3.54257	3.07844	4.00669	OK
NM_175382	-	-	Fam72a	Fam72a	TSS5525	chr1:131527988-131539872	2105	0.867958	0.75585	0.49134	1.02036	OK
NM_001081011	-	-	Srgap2	Srgap2	TSS253	chr1:131285250-131527361	8040	2.69908	2.35045	2.12154	2.57936	OK
NM_011924	-	-	Avpr1b	Avpr1b	TSS2317	chr1:131599113-131612000	4148	0.00633872	0.00551999	0	0.0275999	OK
NM_145509	-	-	5430435G22Rik	5430435G22Rik	TSS6101	chr1:131688694-131713464	2523	0.194048	0.168984	0.056328	0.28164	OK
NM_177243	-	-	Slc26a9	Slc26a9	TSS21678	chr1:131744021-131770405	3640	0	0	0	0	OK
NM_007799	-	-	Ctse	Ctse	TSS16758	chr1:131638313-131675507	2120	16.1011	14.0215	12.8806	15.1623	OK
NM_178079	-	-	Pm20d1	Pm20d1	TSS8679	chr1:131797394-131818115	3540	0	0	0	0	OK
NM_173865	-	-	Slc41a1	Slc41a1	TSS25623	chr1:131828011-131848864	4661	3.89274	3.38994	3.02381	3.75607	OK
NM_144875	-	-	Rab7l1	Rab7l1	TSS3854	chr1:131867276-131872889	1191	6.48421	5.64669	4.64848	6.64489	OK
NM_001177628	-	-	Slc45a3	Slc45a3	TSS21457	chr1:131962914-131982972	3267	2.08941	1.81953	1.48555	2.15352	OK
NM_145977	-	-	Slc45a3	Slc45a3	TSS20161	chr1:131970608-131982972	3348	3.58737e-05	3.12402e-05	0	0.0277295	OK
NM_007923	-	-	Elk4	Elk4	TSS325	chr1:132007604-132025684	3671	13.2823	11.5667	10.7963	12.3372	OK
NM_144810	-	-	Klhdc8a	Klhdc8a	TSS13022	chr1:132298625-132307357	4269	0	0	0	0	OK
NM_008795	-	-	Cdk18	Cdk18	TSS9091	chr1:132113546-132139685	3046	2.39267	2.08362	1.72629	2.44096	OK
NM_001033250	-	-	Lemd1	Lemd1	TSS17892	chr1:132191435-132257382	983	0	0	0	0	OK
NR_029777	-	-	Mir135b	Mir135b	TSS13714	chr1:132198087-132198184	97	0	0	0	0	OK
NM_175294	-	-	Nucks1	Nucks1	TSS2764	chr1:131910457-131936321	6096	29.4535	25.6492	24.2093	27.0891	OK
NM_001145804	-	-	Nucks1	Nucks1	TSS2764	chr1:131910457-131936321	6093	8.60861	7.49669	6.78674	8.20664	OK
NM_028778	-	-	Nuak2	Nuak2	TSS26090	chr1:132316124-132333488	3108	2.33905	2.03693	1.67336	2.40051	OK
NM_001195025	-	-	Nuak2	Nuak2	TSS26090	chr1:132316124-132333488	3132	0.00251289	0.00218832	0	0.0319299	OK
NM_178874	-	-	Tmcc2	Tmcc2	TSS19363	chr1:132356314-132391281	3410	4.3512	3.78918	3.33084	4.24753	OK
NM_172510	-	-	Mfsd4	Mfsd4	TSS4778	chr1:132026620-132068062	2662	6.9648	6.0652	5.35663	6.77377	OK
NM_001114662	-	-	Mfsd4	Mfsd4	TSS4778	chr1:132036782-132068062	3838	0.137856	0.12005	0.0405723	0.199528	OK
NM_172516	-	-	Dstyk	Dstyk	TSS17496	chr1:132417452-132466959	6385	2.97686	2.59236	2.32011	2.8646	OK
NM_029025	-	-	Tmem81	Tmem81	TSS22576	chr1:132506229-132508639	1742	1.723	1.50045	1.08719	1.91372	OK
NM_172517	-	-	Rbbp5	Rbbp5	TSS23172	chr1:132477366-132505665	3632	8.64933	7.53215	6.90525	8.15904	OK
NM_010732	-	-	Lrrn2	Lrrn2	TSS24307	chr1:132880354-132940005	3346	0	0	0	0	OK
NM_177129	-	-	Cntn2	Cntn2	TSS25637	chr1:132509424-132542940	9535	0.338901	0.295127	0.218871	0.371383	OK
NM_001160316	-	-	Nfasc	Nfasc	TSS23825	chr1:132564689-132642858	9390	0	0	0	0	OK
NM_001160318	-	-	Nfasc	Nfasc	TSS23329	chr1:132564689-132707326	9631	0	0	0	0	OK
NM_001160317	-	-	Nfasc	Nfasc	TSS23688	chr1:132564689-132741797	9581	0	0	0	0	OK
NM_182716	-	-	Nfasc	Nfasc	TSS23688	chr1:132564689-132741797	9779	0	0	0	0	OK
NR_045892	-	-	Gm10538	Gm10538	TSS4600	chr1:132729352-132732826	1879	0	0	0	0	OK
NM_008575	-	-	Mdm4	Mdm4	TSS20639	chr1:132989844-133025348	3490	14.303	12.4556	11.6341	13.2771	OK
NM_001099276	-	-	Pik3c2b	Pik3c2b	TSS22062	chr1:133046011-133108688	7929	1.75344	1.52696	1.33979	1.71412	OK
NM_026680	-	-	Golt1a	Golt1a	TSS19442	chr1:133309822-133323026	1842	0	0	0	0	OK
NM_178260	-	-	Kiss1	Kiss1	TSS22996	chr1:133327211-133329722	496	0	0	0	0	OK
NM_175443	-	-	Etnk2	Etnk2	TSS1240	chr1:133363571-133380319	2280	0.0963385	0.0838951	0	0.167831	OK
NM_133819	-	-	Ppp1r15b	Ppp1r15b	TSS1896	chr1:133131165-133139800	5588	12.9241	11.2547	10.6475	11.862	OK
NM_031193	-	-	Ren2	Ren2	TSS1441	chr1:133350565-133360323	1525	0	0	0	0	OK
NM_031192	-	-	Ren1	Ren1	TSS25902	chr1:133350673-133360319	1422	0	0	0	0	OK
NM_011439	-	-	Sox13	Sox13	TSS7401	chr1:133382299-133424212	3531	1.60805	1.40035	1.12959	1.6711	OK
NM_001160268	-	-	Plekha6	Plekha6	TSS20612	chr1:133246096-133303435	7085	0.90827	0.790955	0.643909	0.938	OK
NM_182930	-	-	Plekha6	Plekha6	TSS20612	chr1:133246096-133303435	7397	2.52244e-05	2.19664e-05	0	0.0121287	OK
NR_037984	-	-	Gm19461	Gm19461	TSS21162	chr1:133249851-133269808	3112	0.0687755	0.0598922	0	0.119813	OK
NM_009227	-	-	Snrpe	Snrpe	TSS3054	chr1:133603870-133610280	492	120.654	105.07	97.0342	113.106	OK
NM_172842	-	-	Lax1	Lax1	TSS14193	chr1:133679028-133690016	2273	1.44773	1.26074	0.809377	1.7121	OK
NM_001159649	-	-	Lax1	Lax1	TSS22863	chr1:133679028-133690108	2371	6.50879	5.66809	4.89093	6.44525	OK
NM_144530	-	-	Zc3h11a	Zc3h11a	TSS7123	chr1:133619870-133661399	4414	5.02427	4.37532	3.77832	4.97232	OK
NM_001276767	-	-	Zc3h11a	Zc3h11a	TSS7123	chr1:133619870-133661399	4468	12.6988	11.0586	10.1613	11.9558	OK
NM_001166552	-	-	Zbed6	Zbed6	TSS834	chr1:133655878-133660885	5007	6.82905	5.94698	5.47913	6.41483	OK
NM_001160421	-	-	Optc	Optc	TSS22663	chr1:133897193-133907173	1732	0	0	0	0	OK
NM_054076	-	-	Optc	Optc	TSS22663	chr1:133897193-133907173	1891	0	0	0	0	OK
NM_001160420	-	-	Optc	Optc	TSS10271	chr1:133897193-133907999	1621	0	0	0	0	OK
NM_001160422	-	-	Optc	Optc	TSS22663	chr1:133900833-133907173	1172	0	0	0	0	OK
NM_021355	-	-	Fmod	Fmod	TSS3426	chr1:134037514-134048277	2859	0	0	0	0	OK
NM_054077	-	-	Prelp	Prelp	TSS14897	chr1:133910303-133921401	3602	0	0	0	0	OK
NM_001284524	-	-	Chit1	Chit1	TSS18691	chr1:134111241-134151540	1580	0	0	0	0	OK
NM_001284525	-	-	Chit1	Chit1	TSS18691	chr1:134111241-134151540	1851	0	0	0	0	OK
NM_027979	-	-	Chit1	Chit1	TSS18691	chr1:134111241-134151540	1815	0	0	0	0	OK
NM_007695	-	-	Chil1	Chil1	TSS4655	chr1:134182403-134190031	1689	0.404037	0.35185	0.147939	0.555761	OK
NM_031189	-	-	Myog	Myog	TSS7838	chr1:134290003-134292548	1480	0	0	0	0	OK
NM_007570	-	-	Btg2	Btg2	TSS1948	chr1:134074864-134079155	3083	7.24207	6.30665	5.68898	6.92433	OK
NM_001144855	-	-	Ppfia4	Ppfia4	TSS26986	chr1:134296782-134332928	6067	0.298481	0.259928	0.171011	0.348845	OK
NM_016749	-	-	Mybph	Mybph	TSS14981	chr1:134193447-134201232	1829	0.061538	0.0535895	0	0.146503	OK
NM_001291928	-	-	Adora1	Adora1	TSS18463	chr1:134199214-134234856	4570	0	0	0	0.0190555	OK
NM_001008533	-	-	Adora1	Adora1	TSS182	chr1:134199214-134235457	5819	0	0	0	0.0149654	OK
NM_001291930	-	-	Adora1	Adora1	TSS182	chr1:134199214-134235457	4606	0	0	0	0.0189066	OK
NM_001039510	-	-	Adora1	Adora1	TSS182	chr1:134199214-134235457	5004	0	0	0	0.0174028	OK
NM_001282945	-	-	Adora1	Adora1	TSS182	chr1:134199214-134235457	5038	0	0	0	0.0172854	OK
NM_173771	-	-	4933406M09Rik	4933406M09Rik	TSS18849	chr1:134385939-134390983	1770	0.0638564	0.0556085	0	0.13436	OK
NM_001042485	-	-	Tmem183a	Tmem183a	TSS4505	chr1:134346096-134361999	3166	3.2121	2.79721	2.2551	3.33932	OK
NM_020588	-	-	Tmem183a	Tmem183a	TSS4505	chr1:134346096-134361999	3169	6.23462	5.42933	4.73059	6.12808	OK
NM_213616	-	-	Atp2b4	Atp2b4	TSS26217	chr1:133702673-133753747	8101	16.6012	14.4569	13.61	15.3039	OK
NM_001167949	-	-	Atp2b4	Atp2b4	TSS26217	chr1:133702673-133753747	8292	1.89168	1.64735	1.37242	1.92227	OK
NR_105868	-	-	Mir6903	Mir6903	TSS22723	chr1:133726557-133726645	88	0	0	0	0.989587	OK
NM_028057	-	-	Cyb5r1	Cyb5r1	TSS12229	chr1:134405989-134411738	1626	7.89647	6.87654	5.94215	7.81093	OK
NM_028320	-	-	Adipor1	Adipor1	TSS9415	chr1:134415466-134432341	2024	16.868	14.6893	13.4915	15.8871	OK
NM_153128	-	-	Klhl12	Klhl12	TSS12385	chr1:134455554-134490873	3196	4.52872	3.94378	3.45989	4.42766	OK
NM_145510	-	-	Rabif	Rabif	TSS17430	chr1:134494659-134507884	1959	7.29339	6.35135	5.54277	7.15993	OK
NM_001145300	-	-	4931440L10Rik	4931440L10Rik	TSS11023	chr1:134540940-134549682	1735	6.10028e-06	5.31234e-06	0	0.0568851	OK
NM_001291015	-	-	4931440L10Rik	4931440L10Rik	TSS11023	chr1:134540940-134549682	1832	4.1218e-07	3.58941e-07	0	0.0534911	OK
NR_026896	-	-	4931440L10Rik	4931440L10Rik	TSS19764	chr1:134540944-134547022	1457	0.0398958	0.0347427	0	0.135879	OK
NM_009307	-	-	Syt2	Syt2	TSS2259	chr1:134646680-134749417	3386	0.0455686	0.0396828	0	0.0882415	OK
NM_152895	-	-	Kdm5b	Kdm5b	TSS2813	chr1:134560177-134632878	6300	8.51376	7.41409	6.94967	7.87852	OK
NM_001033409	-	-	Lgr6	Lgr6	TSS2915	chr1:134986352-135105276	3623	0.0438723	0.0382056	0	0.0823216	OK
NM_001278115	-	-	Ube2t	Ube2t	TSS8302	chr1:134962564-134974179	956	1.16324	1.01299	0.373039	1.65294	OK
NM_026024	-	-	Ube2t	Ube2t	TSS8302	chr1:134962564-134974179	1133	6.59327	5.74165	4.61471	6.8686	OK
NM_001081307	-	-	Ppp1r12b	Ppp1r12b	TSS18425	chr1:134765942-134955940	3137	2.14796	1.87052	1.52427	2.21677	OK
NR_015606	-	-	Ppp1r12b	Ppp1r12b	TSS775	chr1:134779722-134803721	3065	3.8985	3.39495	2.91465	3.87526	OK
NM_007955	-	-	Ptprv	Ptprv	TSS333	chr1:135108497-135132575	6080	1.16576	1.01518	0.841717	1.18865	OK
NM_134438	-	-	Gpr37l1	Gpr37l1	TSS4857	chr1:135160249-135167681	2253	0	0	0	0	OK
NM_007921	-	-	Elf3	Elf3	TSS23557	chr1:135253573-135258472	1940	0	0	0	0	OK
NM_001163131	-	-	Elf3	Elf3	TSS23557	chr1:135253573-135258472	2000	0	0	0	0	OK
NM_026823	-	-	Arl8a	Arl8a	TSS24231	chr1:135146833-135156268	1702	6.2416	5.43541	4.62841	6.24242	OK
NM_175259	-	-	Shisa4	Shisa4	TSS22915	chr1:135371455-135375063	1190	0	0	0	0	OK
NM_177081	-	-	Ptpn7	Ptpn7	TSS26739	chr1:135132724-135145320	3264	29.6802	25.8466	24.6335	27.0597	OK
NM_001159624	-	-	Rnpep	Rnpep	TSS18384	chr1:135262698-135284084	2184	4.23624	3.68908	2.91721	4.46094	OK
NM_145417	-	-	Rnpep	Rnpep	TSS18384	chr1:135262698-135284084	2301	10.2108	8.89194	7.84136	9.94251	OK
NM_011590	-	-	Timm17a	Timm17a	TSS8982	chr1:135301534-135313737	917	14.7262	12.8241	11.0346	14.6137	OK
NM_053106	-	-	Lmod1	Lmod1	TSS10614	chr1:135324812-135368065	3942	0.0133761	0.0116484	0	0.0349452	OK
NM_153774	-	-	Ipo9	Ipo9	TSS17603	chr1:135382314-135430491	6236	11.8451	10.3152	9.76727	10.8631	OK
NM_013750	-	-	Phlda3	Phlda3	TSS19264	chr1:135766084-135769134	1467	2.13775	1.86163	1.34907	2.37419	OK
NM_173437	-	-	Nav1	Nav1	TSS14787	chr1:135434579-135585355	12767	2.63631	2.29579	2.11593	2.47566	OK
NR_049188	-	-	Mir1231	Mir1231	TSS22729	chr1:135454602-135454683	81	0	0	0	0	OK
NM_177642	-	-	Igfn1	Igfn1	TSS5161	chr1:135953577-136006342	8996	0	0	0	0	OK
NM_133664	-	-	Lad1	Lad1	TSS18817	chr1:135818597-135833341	2992	0	0	0	0	OK
NM_007791	-	-	Csrp1	Csrp1	TSS5054	chr1:135729196-135752229	1770	39.5591	34.4495	32.4898	36.4091	OK
NM_021467	-	-	Tnni1	Tnni1	TSS15333	chr1:135799420-135810989	1086	0.510052	0.444171	0.127566	0.760777	OK
NM_001112702	-	-	Tnni1	Tnni1	TSS20845	chr1:135799510-135810989	1038	0.00015327	0.000133473	0	0.104549	OK
NM_001130180	-	-	Tnnt2	Tnnt2	TSS2738	chr1:135836333-135852268	1199	0	0	0	0	OK
NM_011619	-	-	Tnnt2	Tnnt2	TSS2738	chr1:135836333-135852268	1190	0	0	0	0	OK
NM_001130174	-	-	Tnnt2	Tnnt2	TSS2738	chr1:135836333-135852268	1215	0	0	0	0	OK
NM_001130177	-	-	Tnnt2	Tnnt2	TSS2738	chr1:135836333-135852268	1220	0	0	0	0	OK
NM_001130181	-	-	Tnnt2	Tnnt2	TSS2738	chr1:135836333-135852268	1195	0	0	0	0	OK
NM_001130175	-	-	Tnnt2	Tnnt2	TSS2738	chr1:135836333-135852268	1211	0	0	0	0	OK
NM_001130178	-	-	Tnnt2	Tnnt2	TSS2738	chr1:135836333-135852268	1211	0	0	0	0	OK
NM_001130179	-	-	Tnnt2	Tnnt2	TSS2738	chr1:135836333-135852268	1207	0	0	0	0	OK
NM_001130176	-	-	Tnnt2	Tnnt2	TSS17326	chr1:135840860-135852261	1109	0	0	0	0	OK
NM_019645	-	-	Pkp1	Pkp1	TSS16003	chr1:135871394-135919024	4486	0	0	0	0	OK
NM_001270609	-	-	Ascl5	Ascl5	TSS16451	chr1:136050803-136051370	567	0	0	0	0	OK
NR_046170	-	-	Gm15850	Gm15850	TSS13494	chr1:136127718-136131183	341	0	0	0	0	OK
NR_046169	-	-	Gm15850	Gm15850	TSS13494	chr1:136127718-136131183	344	0	0	0	0	OK
NR_046168	-	-	Gm15850	Gm15850	TSS13494	chr1:136127718-136131183	505	0	0	0	0	OK
NR_046167	-	-	Gm15850	Gm15850	TSS13494	chr1:136127718-136131183	508	0	0	0	0	OK
NM_014193	-	-	Cacna1s	Cacna1s	TSS13699	chr1:136052900-136119822	6188	0.00751235	0.00654203	0	0.0254802	OK
NM_001081023	-	-	Cacna1s	Cacna1s	TSS13699	chr1:136052900-136119822	6251	0.000834459	0.000726677	0	0.0151278	OK
NM_001160145	-	-	Tmem9	Tmem9	TSS10841	chr1:136008218-136035030	1595	0.544731	0.474371	0.13013	0.818612	OK
NM_025439	-	-	Tmem9	Tmem9	TSS17679	chr1:136018000-136035030	1460	10.1847	8.86923	7.66235	10.0761	OK
NM_001160146	-	-	Tmem9	Tmem9	TSS7392	chr1:136018155-136035030	1491	9.25864e-05	8.06276e-05	0	0.067744	OK
NM_001101516	-	-	Gpr25	Gpr25	TSS26592	chr1:136258913-136260873	1960	0.540998	0.471121	0.254651	0.687591	OK
NM_028872	-	-	5730559C18Rik	5730559C18Rik	TSS2551	chr1:136213521-136234280	3013	0.0533995	0.0465023	0	0.100198	OK
NM_001039472	-	-	Kif21b	Kif21b	TSS1616	chr1:136131400-136178014	9119	4.28491	3.73145	3.45978	4.00312	OK
NM_001081360	-	-	Camsap2	Camsap2	TSS6206	chr1:136268122-136346104	7823	1.97532	1.72018	1.52061	1.91975	OK
NR_037986	-	-	Gm16880	Gm16880	TSS879	chr1:136696210-136725728	1199	0	0	0	0	OK
NR_045324	-	-	Gm19705	Gm19705	TSS18427	chr1:136683395-136690805	414	0	0	0	0	OK
NR_045325	-	-	Gm19705	Gm19705	TSS12333	chr1:136683628-136690805	411	0	0	0	0	OK
NM_001159769	-	-	Nr5a2	Nr5a2	TSS15755	chr1:136843583-136953630	3635	0	0	0	0	OK
NM_030676	-	-	Nr5a2	Nr5a2	TSS1399	chr1:136843583-136960448	3720	0	0	0	0	OK
NR_024328	-	-	9230116N13Rik	9230116N13Rik	TSS9780	chr1:136411915-136415519	2097	0.290542	0.253015	0.0922589	0.41377	OK
NM_026500	-	-	Ddx59	Ddx59	TSS22999	chr1:136415270-136440220	2228	1.87746	1.63496	1.24773	2.02219	OK
NM_001287179	-	-	Kif14	Kif14	TSS21756	chr1:136467934-136531511	8943	1.91751	1.66984	1.48607	1.8536	OK
NM_001160251	-	-	Zfp281	Zfp281	TSS25892	chr1:136624900-136630391	5275	0.953613	0.830441	0.59923	1.06165	OK
NM_177643	-	-	Zfp281	Zfp281	TSS25892	chr1:136624900-136630391	5271	2.98286	2.59759	2.24245	2.95273	OK
NR_029795	-	-	Mir181a-1	Mir181a-1	TSS14087	chr1:137966454-137966541	87	0	0	0	0	OK
NR_029820	-	-	Mir181b-1	Mir181b-1	TSS8108	chr1:137966638-137966718	80	0	0	0	0	OK
NM_177397	-	-	Atp6v1g3	Atp6v1g3	TSS17806	chr1:138273737-138289462	1887	0	0	0	0	OK
NR_040304	-	-	Gm5833	Gm5833	TSS20468	chr1:138640094-138682075	1930	0	0	0	0	OK
NM_001081226	-	-	2310009B15Rik	2310009B15Rik	TSS9651	chr1:138851978-138856854	571	5.17693	4.50826	3.03879	5.97773	OK
NM_001025565	-	-	Lhx9	Lhx9	TSS13327	chr1:138825185-138842444	4924	1.46904e-05	1.27929e-05	0	0.0184627	OK
NM_010714	-	-	Lhx9	Lhx9	TSS1021	chr1:138825185-138847579	4551	0.00645401	0.00562039	0	0.0256534	OK
NM_001042577	-	-	Lhx9	Lhx9	TSS13327	chr1:138830943-138842444	2080	0.0266523	0.0232098	0	0.0917665	OK
NM_021605	-	-	Nek7	Nek7	TSS2572	chr1:138484713-138619696	3366	6.08036	5.295	4.75216	5.83783	OK
NM_133239	-	-	Crb1	Crb1	TSS4379	chr1:139198253-139377076	4702	0	0	0	0	OK
NR_040455	-	-	4933436E23Rik	4933436E23Rik	TSS21213	chr1:139379451-139402852	1111	0	0	0	0	OK
NM_001111316	-	-	Ptprc	Ptprc	TSS16366	chr1:138062858-138175126	5568	5.10088	4.44203	3.9085	4.97556	OK
NM_001268286	-	-	Ptprc	Ptprc	TSS12841	chr1:138062858-138175305	5177	0.389914	0.339551	0.185662	0.49344	OK
NM_011210	-	-	Ptprc	Ptprc	TSS12841	chr1:138062858-138175305	5249	11.3973	9.92522	9.12596	10.7245	OK
NM_172643	-	-	Zbtb41	Zbtb41	TSS19884	chr1:139422382-139453007	8362	1.44643	1.2596	1.09285	1.42636	OK
NM_031164	-	-	F13b	F13b	TSS24440	chr1:139501706-139523756	2378	0	0	0	0	OK
NM_015780	-	-	Cfhr1	Cfhr1	TSS9734	chr1:139547063-139560222	1732	0.0981667	0.0854871	0	0.184199	OK
NM_001166501	-	-	Dennd1b	Dennd1b	TSS25082	chr1:138963708-139176042	8205	2.468	2.14923	1.91327	2.38519	OK
NM_181347	-	-	Dennd1b	Dennd1b	TSS836	chr1:138967720-139176042	8071	0.000440305	0.000383434	0	0.0114529	OK
NR_108103	-	-	4930596I21Rik	4930596I21Rik	TSS5911	chr1:138977656-138979246	460	0.585908	0.51023	0	1.09939	OK
NM_001025575	-	-	Cfhr2	Cfhr2	TSS23861	chr1:139810291-139858699	1602	0	0	0	0	OK
NM_001160304	-	-	Gm4788	Gm4788	TSS12181	chr1:139697918-139781239	2710	0	0	0	0	OK
NM_001160303	-	-	Gm4788	Gm4788	TSS12181	chr1:139697918-139781239	2884	0	0	0	0	OK
NM_001029977	-	-	Gm4788	Gm4788	TSS12181	chr1:139697918-139781239	2887	0	0	0	0	OK
NM_009888	-	-	Cfh	Cfh	TSS11377	chr1:140085854-140183411	4365	0.0240326	0.0209285	0	0.0505671	OK
NM_009791	-	-	Aspm	Aspm	TSS18504	chr1:139454772-139494088	9866	4.05713	3.53309	3.27942	3.78677	OK
NM_001081027	-	-	Kcnt2	Kcnt2	TSS9982	chr1:140246256-140610261	3957	0	0	0	0	OK
NR_040604	-	-	4930590L20Rik	4930590L20Rik	TSS1277	chr1:140570175-140656402	551	0	0	0	0	OK
NM_145991	-	-	Cdc73	Cdc73	TSS354	chr1:143607498-143702684	2678	9.43811	8.21905	7.45466	8.98343	OK
NM_020025	-	-	B3galt2	B3galt2	TSS13234	chr1:143640696-143649937	4578	0.40009	0.348413	0.229227	0.467599	OK
NM_013835	-	-	Trove2	Trove2	TSS17134	chr1:143750790-143777051	8720	1.1329	0.986568	0.842649	1.13049	OK
NM_001038593	-	-	Glrx2	Glrx2	TSS25621	chr1:143739348-143749678	3506	4.96946e-06	4.32759e-06	0	0.0263772	OK
NM_001038592	-	-	Glrx2	Glrx2	TSS16996	chr1:143739567-143749678	3603	5.02463	4.37563	3.85496	4.89629	OK
NM_023505	-	-	Glrx2	Glrx2	TSS18970	chr1:143739614-143749678	3482	0.284775	0.247993	0.0949806	0.401005	OK
NM_001038594	-	-	Glrx2	Glrx2	TSS10588	chr1:143740446-143749678	3445	3.72348e-05	3.24254e-05	0	0.0269017	OK
NM_153171	-	-	Rgs13	Rgs13	TSS7933	chr1:144138666-144177372	1497	0	0	0	0	OK
NM_019562	-	-	Uchl5	Uchl5	TSS4910	chr1:143777277-143807466	1851	10.5787	9.21233	7.90859	10.5161	OK
NM_001159866	-	-	Uchl5	Uchl5	TSS4910	chr1:143777277-143807466	1848	12.9419	11.2703	9.8559	12.6847	OK
NM_009061	-	-	Rgs2	Rgs2	TSS11996	chr1:143999337-144004149	3009	15.7932	13.7533	12.8201	14.6864	OK
NR_110891	-	-	Rgs21	Rgs21	TSS7761	chr1:144519689-144567667	750	0	0	0	0	OK
NM_001290269	-	-	Rgs21	Rgs21	TSS7761	chr1:144519689-144567667	827	0	0	0	0	OK
NM_015811	-	-	Rgs1	Rgs1	TSS17215	chr1:144244668-144249104	1330	17.2733	15.0422	13.5168	16.5677	OK
NM_153539	-	-	Brinp3	Brinp3	TSS17699	chr1:146495665-146902472	3118	0	0	0	0	OK
NM_001145807	-	-	Brinp3	Brinp3	TSS14354	chr1:146497686-146902472	2760	0	0	0	0	OK
NM_022881	-	-	Rgs18	Rgs18	TSS24311	chr1:144752840-144775421	1859	21.9636	19.1267	17.7026	20.5507	OK
NR_015466	-	-	Ptgs2os	Ptgs2os	TSS7260	chr1:150076660-150099766	1098	0	0	0	0	OK
NR_106112	-	-	Mir7652	Mir7652	TSS25809	chr1:150024260-150052202	39	0	0	0	0	OK
NR_110420	-	-	Lincrna-cox2	Lincrna-cox2	TSS3398	chr1:150159042-150164948	1745	0	0	0	0	OK
NM_008869	-	-	Pla2g4a	Pla2g4a	TSS12579	chr1:149829621-149961284	2846	7.00224	6.0978	5.46056	6.73504	OK
NM_011198	-	-	Ptgs2	Ptgs2	TSS19138	chr1:150100123-150108012	4145	0.164932	0.143629	0.0639579	0.2233	OK
NM_024458	-	-	Pdc	Pdc	TSS2302	chr1:150319416-150333906	1235	0	0	0	0	OK
NM_001159730	-	-	Pdc	Pdc	TSS2302	chr1:150319416-150333906	1247	0	0	0	0	OK
NR_040603	-	-	2310030A07Rik	2310030A07Rik	TSS10023	chr1:150320680-150346771	610	0	0	0	0	OK
NR_038011	-	-	C730036E19Rik	C730036E19Rik	TSS13536	chr1:151138033-151144095	2640	0	0	0	0	OK
NM_001024720	-	-	Hmcn1	Hmcn1	TSS14906	chr1:150562501-150993435	18314	0.027609	0.0240429	0.00851872	0.0395672	OK
NM_025819	-	-	Swt1	Swt1	TSS9530	chr1:151367698-151428435	3668	2.4105	2.09915	1.77355	2.42475	OK
NM_001077237	-	-	BC003331	BC003331	TSS9361	chr1:150361310-150393055	3146	0.434146	0.37807	0.178164	0.577975	OK
NM_145511	-	-	BC003331	BC003331	TSS9361	chr1:150361310-150393055	3242	4.69805	4.09123	3.55958	4.62288	OK
NM_001110146	-	-	Prg4	Prg4	TSS15326	chr1:150449411-150466165	1884	0.984311	0.857174	0.524321	1.19003	OK
NM_021400	-	-	Prg4	Prg4	TSS15326	chr1:150449411-150466165	4278	0.146378	0.127471	0.036783	0.218159	OK
NM_133780	-	-	Tpr	Tpr	TSS24348	chr1:150392837-150449935	7550	20.5213	17.8707	16.8832	18.8583	OK
NM_011277	-	-	Rnf2	Rnf2	TSS6813	chr1:151469405-151500823	3028	7.89656	6.87661	6.22091	7.53231	OK
NM_026876	-	-	Trmt1l	Trmt1l	TSS17329	chr1:151428647-151458183	2665	7.70008	6.70551	6.0136	7.39742	OK
NR_106150	-	-	Mir7682	Mir7682	TSS18289	chr1:151442392-151442450	58	0	0	0	0	OK
NM_022018	-	-	Fam129a	Fam129a	TSS3090	chr1:151571372-151719347	3939	1.82061	1.58545	1.31355	1.85736	OK
NM_001039644	-	-	Edem3	Edem3	TSS24165	chr1:151755373-151822328	6604	4.41405	3.84392	3.5156	4.17224	OK
NM_197990	-	-	1700025G04Rik	1700025G04Rik	TSS16587	chr1:151884523-152090320	9754	1.90437	1.65839	1.483	1.83378	OK
NM_001039511	-	-	Ivns1abp	Ivns1abp	TSS1784	chr1:151344497-151356798	2793	14.8622	12.9425	11.7382	14.1468	OK
NM_001039512	-	-	Ivns1abp	Ivns1abp	TSS1784	chr1:151344497-151364445	3387	11.8754	10.3415	9.26785	11.4151	OK
NM_054102	-	-	Ivns1abp	Ivns1abp	TSS1784	chr1:151344497-151364445	3513	40.0489	34.876	32.7741	36.9779	OK
NM_177756	-	-	Colgalt2	Colgalt2	TSS20009	chr1:152399866-152510695	4056	0.0129802	0.0113037	0	0.033911	OK
NM_025677	-	-	Tsen15	Tsen15	TSS19528	chr1:152370735-152386682	1132	11.8533	10.3223	8.90609	11.7384	OK
NM_001081197	-	-	Apobec4	Apobec4	TSS11480	chr1:152750550-152757544	1566	0	0	0	0	OK
NM_016846	-	-	Rgl1	Rgl1	TSS13509	chr1:152517529-152625111	3887	2.79662	2.4354	2.09333	2.77747	OK
NM_026369	-	-	Arpc5	Arpc5	TSS19154	chr1:152766541-152775580	1897	40.5785	35.3373	33.4213	37.2532	OK
NM_010877	-	-	Ncf2	Ncf2	TSS26192	chr1:152807889-152836990	2596	13.5859	11.8311	10.8973	12.7649	OK
NM_008485	-	-	Lamc2	Lamc2	TSS3015	chr1:153122755-153186447	5164	0	0	0	0	OK
NM_175460	-	-	Nmnat2	Nmnat2	TSS1532	chr1:152955100-153119261	4523	0.0494905	0.0430981	0	0.092457	OK
NM_010683	-	-	Lamc1	Lamc1	TSS5335	chr1:153218921-153332786	7622	1.15934	1.0096	0.854536	1.16465	OK
NR_033736	-	-	E330020D12Rik	E330020D12Rik	TSS12522	chr1:153404185-153414233	2827	1.88238	1.63924	1.30835	1.97014	OK
NM_001033162	-	-	Shcbp1l	Shcbp1l	TSS22802	chr1:153425208-153452574	2045	0.896246	0.780483	0.507353	1.05361	OK
NM_001160257	-	-	Smg7	Smg7	TSS17258	chr1:152836994-152878168	5793	1.38721	1.20803	0.930613	1.48544	OK
NM_001005507	-	-	Smg7	Smg7	TSS10065	chr1:152836994-152902646	5791	6.77444	5.89943	5.34527	6.45358	OK
NM_001160256	-	-	Smg7	Smg7	TSS10065	chr1:152836994-152902646	5803	2.52688	2.20049	1.84685	2.55414	OK
NM_026380	-	-	Rgs8	Rgs8	TSS1295	chr1:153653036-153697665	5804	0.0982141	0.0855284	0.0339528	0.137104	OK
NR_046171	-	-	C230024C17Rik	C230024C17Rik	TSS25463	chr1:153721239-153737829	3337	0.0478772	0.0416932	0	0.0898364	OK
NM_028749	-	-	Npl	Npl	TSS8212	chr1:153503015-153549714	1403	6.25515	5.44721	4.55768	6.33673	OK
NM_011267	-	-	Rgs16	Rgs16	TSS26549	chr1:153740352-153745468	2335	0.046926	0.0408649	0	0.0987372	OK
NM_178243	-	-	5830403L16Rik	5830403L16Rik	TSS3628	chr1:153849541-153851195	1654	0	0	0	0	OK
NM_001243223	-	-	Rgsl1	Rgsl1	TSS20540	chr1:153779386-153844141	3640	0.0873105	0.0760331	0.0139523	0.138114	OK
NM_007842	-	-	Dhx9	Dhx9	TSS1000	chr1:153455757-153487660	4613	37.877	32.9846	31.8431	34.1261	OK
NM_178244	-	-	Teddm1	Teddm1	TSS14686	chr1:153891645-153893060	1415	0	0	0	0	OK
NM_001008426	-	-	Gm5531	Gm5531	TSS10167	chr1:153874344-153876871	2527	2.18622	1.90384	1.52451	2.28317	OK
NM_011882	-	-	Rnasel	Rnasel	TSS1880	chr1:153749425-153764221	4758	9.68043	8.43007	7.85605	9.00408	OK
NM_001204908	-	-	Zfp648	Zfp648	TSS6784	chr1:154201186-154205674	1877	0	0	0	0	OK
NM_009782	-	-	Cacna1e	Cacna1e	TSS22763	chr1:154392518-154725920	12697	0.124069	0.108044	0.0692335	0.146855	OK
NM_008209	-	-	Mr1	Mr1	TSS3001	chr1:155127877-155146780	2509	1.67027	1.45453	1.12126	1.78781	OK
NM_010500	-	-	Ier5	Ier5	TSS24656	chr1:155096366-155099636	3270	6.40897	5.58117	5.0181	6.14423	OK
NR_040629	-	-	4930452N14Rik	4930452N14Rik	TSS15185	chr1:154241520-154256906	613	0	0	0	0	OK
NR_108050	-	-	4930532M18Rik	4930532M18Rik	TSS25174	chr1:154255688-154270416	481	0	0	0	0	OK
NR_106194	-	-	Mir8114	Mir8114	TSS14732	chr1:153899925-153900036	111	0.00511532	0.0044546	0	30.2559	OK
NM_008131	-	-	Glul	Glul	TSS14731	chr1:153899928-153909723	2807	45.1208	39.2928	36.989	41.5966	OK
NM_021433	-	-	Stx6	Stx6	TSS23995	chr1:155158702-155203517	2459	7.58311	6.60364	5.88615	7.32113	OK
NM_011273	-	-	Xpr1	Xpr1	TSS22621	chr1:155275656-155417444	7651	4.83847	4.21351	3.89819	4.52884	OK
NM_010712	-	-	Lhx4	Lhx4	TSS25450	chr1:155701693-155742027	1851	0	0	0	0	OK
NM_026683	-	-	Acbd6	Acbd6	TSS675	chr1:155558119-155572287	992	7.29987	6.35699	4.77472	7.93926	OK
NM_001145781	-	-	Acbd6	Acbd6	TSS675	chr1:155558119-155587794	1257	0.998417	0.869458	0.373177	1.36574	OK
NM_028250	-	-	Acbd6	Acbd6	TSS675	chr1:155558119-155687233	1497	12.9127	11.2448	9.78008	12.7096	OK
NM_001024945	-	-	Qsox1	Qsox1	TSS5379	chr1:155778154-155812899	3361	4.05086	3.52764	2.97526	4.08001	OK
NM_023268	-	-	Qsox1	Qsox1	TSS5379	chr1:155778154-155812899	2495	5.48289	4.7747	4.01829	5.53111	OK
NM_001039184	-	-	Cep350	Cep350	TSS21670	chr1:155844963-155973255	13307	5.54071	4.82505	4.57105	5.07906	OK
NM_130456	-	-	Nphs2	Nphs2	TSS19551	chr1:156310734-156328035	3108	0.0344351	0.0299873	0	0.072455	OK
NM_177838	-	-	Fam163a	Fam163a	TSS564	chr1:156075955-156205026	3892	0	0	0	0	OK
NM_001134741	-	-	Tdrd5	Tdrd5	TSS16732	chr1:156255295-156303348	3443	0.0147295	0.012827	0	0.0508493	OK
NM_001277730	-	-	Tdrd5	Tdrd5	TSS14431	chr1:156255295-156303606	3149	0.0177558	0.0154624	0	0.0572805	OK
NM_009230	-	-	Soat1	Soat1	TSS11043	chr1:156428107-156474328	4785	2.79284	2.43211	2.12309	2.74113	OK
NM_023141	-	-	Tor3a	Tor3a	TSS25445	chr1:156653616-156674339	3268	5.66251	4.93112	4.39854	5.4637	OK
NM_145413	-	-	Fam20b	Fam20b	TSS20477	chr1:156678570-156718910	4238	7.22606	6.29271	5.76445	6.82097	OK
NM_009595	-	-	Abl2	Abl2	TSS20398	chr1:156558786-156649619	10714	3.97447	3.46111	3.16144	3.76078	OK
NM_001136104	-	-	Abl2	Abl2	TSS20398	chr1:156558786-156649619	10402	0.877283	0.76397	0.602851	0.925088	OK
NM_001160019	-	-	Tor1aip1	Tor1aip1	TSS19448	chr1:156004598-156034817	3716	5.01596	4.36808	3.81473	4.92142	OK
NM_144791	-	-	Tor1aip1	Tor1aip1	TSS6971	chr1:156004598-156036480	4134	0.00126623	0.00110268	0	0.0232613	OK
NM_001160018	-	-	Tor1aip1	Tor1aip1	TSS6971	chr1:156004598-156036480	4302	2.95971	2.57742	2.17423	2.98062	OK
NM_172843	-	-	Tor1aip2	Tor1aip2	TSS3584	chr1:156035663-156068859	5855	4.15535	3.61863	3.24305	3.99421	OK
NM_001160180	-	-	Tor1aip2	Tor1aip2	TSS20361	chr1:156035726-156053736	2697	0.497023	0.432825	0.180934	0.684717	OK
NM_001160182	-	-	Tor1aip2	Tor1aip2	TSS6557	chr1:156036035-156053736	2576	5.89026e-27	5.12945e-27	0	0.036713	OK
NM_022329	-	-	Tor1aip2	Tor1aip2	TSS26445	chr1:156040860-156053736	2585	7.06291	6.15064	5.31422	6.98706	OK
NM_001160181	-	-	Tor1aip2	Tor1aip2	TSS26445	chr1:156040860-156053736	2645	1.88686	1.64315	1.13485	2.15144	OK
NM_028540	-	-	Tex35	Tex35	TSS22107	chr1:157099147-157108645	898	0	0	0	0	OK
NM_207583	-	-	Brinp2	Brinp2	TSS12678	chr1:158245268-158356260	4101	0	0	0	0	OK
NM_001033284	-	-	BC026585	BC026585	TSS25449	chr1:157458581-157488733	1289	8.66349	7.54448	6.42631	8.66266	OK
NM_001085376	-	-	Pappa2	Pappa2	TSS19702	chr1:158711730-158957438	8585	0.00596587	0.00519529	0	0.0155859	OK
NM_007495	-	-	Astn1	Astn1	TSS6961	chr1:158362303-158691786	7200	0	0	0	0	OK
NM_001205204	-	-	Astn1	Astn1	TSS6961	chr1:158362303-158691786	7224	0	0	0	0	OK
NR_030441	-	-	Mir488	Mir488	TSS8919	chr1:158505624-158505733	109	0	0	0	0	OK
NR_027641	-	-	Sec16b	Sec16b	TSS6898	chr1:157506795-157568424	4427	0.000333052	0.000290034	0	0.0209112	OK
NM_033354	-	-	Sec16b	Sec16b	TSS6898	chr1:157506795-157568424	4595	2.39635e-10	2.08683e-10	0	0.0198322	OK
NM_001159986	-	-	Sec16b	Sec16b	TSS3219	chr1:157526169-157568424	4348	0.313366	0.272891	0.161275	0.384506	OK
NM_177644	-	-	Rasal2	Rasal2	TSS10027	chr1:157135182-157412595	10046	0.533429	0.464529	0.370889	0.558169	OK
NR_027984	-	-	2810025M15Rik	2810025M15Rik	TSS14875	chr1:157412351-157420236	1194	9.04029	7.87261	6.638	9.10722	OK
NM_022312	-	-	Tnr	Tnr	TSS5795	chr1:159523768-159924922	5395	0	0	0	0	OK
NM_001159966	-	-	Ralgps2	Ralgps2	TSS3307	chr1:156804165-156939387	6890	2.42071e-07	2.10804e-07	0	0.013025	OK
NM_001159968	-	-	Ralgps2	Ralgps2	TSS25344	chr1:156804165-156939626	6887	5.13028e-09	4.46764e-09	0	0.0130306	OK
NM_001159967	-	-	Ralgps2	Ralgps2	TSS25344	chr1:156804165-156939626	6914	2.19202	1.90889	1.64804	2.16975	OK
NM_023884	-	-	Ralgps2	Ralgps2	TSS25344	chr1:156804165-156939626	6932	0.190206	0.165638	0.0670592	0.264218	OK
NM_001159965	-	-	Ralgps2	Ralgps2	TSS25344	chr1:156804165-156939626	6992	6.32285e-05	5.50616e-05	0	0.0128841	OK
NR_027640	-	-	Ralgps2	Ralgps2	TSS25344	chr1:156804165-156939626	7019	0.265789	0.231458	0.116308	0.346609	OK
NM_028333	-	-	Angptl1	Angptl1	TSS77	chr1:156839022-156861079	2191	0.377451	0.328698	0.1574	0.499996	OK
NM_177839	-	-	Tnn	Tnn	TSS12324	chr1:160085031-160153575	5809	0	0	0	0	OK
NM_025474	-	-	Mrps14	Mrps14	TSS5915	chr1:160195259-160201186	1970	11.0984	9.66493	8.68862	10.6412	OK
NM_011931	-	-	Rfwd2	Rfwd2	TSS2719	chr1:159232325-159347580	5056	7.38353	6.42985	5.94812	6.91158	OK
NR_028518	-	-	Scarna3a	Scarna3a	TSS1339	chr1:159340306-159340424	118	0	0	0	0	OK
NR_039543	-	-	Mir1843b	Mir1843b	TSS17766	chr1:159340357-159340423	66	0	0	0	0	OK
NR_028111	-	-	4930523C07Rik	4930523C07Rik	TSS5858	chr1:160044379-160072782	1834	0.625904	0.54506	0.272644	0.817475	OK
NM_001162896	-	-	4930523C07Rik	4930523C07Rik	TSS5858	chr1:160044379-160078586	4034	1.32631	1.155	0.913296	1.39669	OK
NR_038030	-	-	4930562F07Rik	4930562F07Rik	TSS10786	chr1:160074734-160077918	830	4.84343e-05	4.21783e-05	0	0.139151	OK
NR_038031	-	-	4930562F07Rik	4930562F07Rik	TSS26863	chr1:160074734-160077985	758	1.62446	1.41464	0.725754	2.10352	OK
NM_009786	-	-	Cacybp	Cacybp	TSS19717	chr1:160202366-160212892	2115	30.0888	26.2024	24.6519	27.7528	OK
NM_080844	-	-	Serpinc1	Serpinc1	TSS275	chr1:160978605-161003014	2161	0.0510983	0.0444982	0	0.107516	OK
NM_173424	-	-	Zbtb37	Zbtb37	TSS3933	chr1:161017755-161034259	3883	1.14161	0.994156	0.775707	1.2126	OK
NM_001038621	-	-	Rabgap1l	Rabgap1l	TSS11710	chr1:160219173-160351571	6338	4.17148	3.63267	3.2724	3.99295	OK
NM_013862	-	-	Rabgap1l	Rabgap1l	TSS18068	chr1:160256571-160792938	3373	7.8296	6.8183	6.13296	7.50364	OK
NM_001146330	-	-	Gpr52	Gpr52	TSS5177	chr1:160576667-160577753	1086	0.680262	0.592397	0.249079	0.935715	OK
NM_001024952	-	-	Rc3h1	Rc3h1	TSS6808	chr1:160906410-160974976	11011	4.43693	3.86384	3.61187	4.11582	OK
NM_172644	-	-	Dars2	Dars2	TSS4828	chr1:161040612-161070632	3581	6.47227	5.63629	5.09391	6.17866	OK
NM_027429	-	-	Cenpl	Cenpl	TSS3836	chr1:161070891-161086343	4327	1.36006	1.18439	0.924845	1.44393	OK
NM_001159930	-	-	Cenpl	Cenpl	TSS3836	chr1:161070891-161086343	1790	2.60824	2.27135	1.67154	2.87116	OK
NM_001039482	-	-	Klhl20	Klhl20	TSS6223	chr1:161088377-161131479	4037	3.07852	2.68089	2.32597	3.0358	OK
NM_028664	-	-	Ankrd45	Ankrd45	TSS6987	chr1:161142711-161170507	3723	0.0426256	0.0371199	0	0.0799823	OK
NM_001195189	-	-	4930469G21Rik	4930469G21Rik	TSS15490	chr1:161156842-161159314	954	0	0	0	0	OK
NR_002840	-	-	Gas5	Gas5	TSS9284	chr1:161035165-161038537	2554	44.8154	39.0268	37.3259	40.7278	OK
NR_028543	-	-	Snord47	Snord47	TSS1683	chr1:161038091-161038156	65	1510.41	1315.32	138.862	2491.77	OK
NM_009452	-	-	Tnfsf4	Tnfsf4	TSS15855	chr1:161395437-161418206	1609	0.142347	0.123961	0	0.247983	OK
NM_183391	-	-	Tnfsf18	Tnfsf18	TSS9282	chr1:161494656-161505290	2064	0	0	0	0	OK
NM_001205243	-	-	Fasl	Fasl	TSS17579	chr1:161780691-161788495	1888	0	0	0	0	OK
NM_010177	-	-	Fasl	Fasl	TSS17579	chr1:161780691-161788495	1934	0	0	0	0	OK
NM_007453	-	-	Prdx6	Prdx6	TSS20650	chr1:161240111-161251166	2334	47.488	41.3543	39.5154	43.1931	OK
NM_172645	-	-	Suco	Suco	TSS17908	chr1:161816111-161876661	6308	4.31683	3.75925	3.42883	4.08968	OK
NM_144877	-	-	Mettl13	Mettl13	TSS1016	chr1:162533671-162548345	2790	7.38589	6.4319	5.77169	7.09211	OK
NM_016796	-	-	Vamp4	Vamp4	TSS15354	chr1:162570827-162599078	2532	2.08332	1.81423	1.4443	2.18417	OK
NM_001204905	-	-	4930558K02Rik	4930558K02Rik	TSS10045	chr1:161942088-161969148	1013	0	0	0	0	OK
NM_001204904	-	-	4930558K02Rik	4930558K02Rik	TSS2982	chr1:161942088-161979636	980	0	0	0	0	OK
NM_026078	-	-	Pigc	Pigc	TSS24184	chr1:161969187-161973435	3301	1.14426	0.996463	0.692983	1.29994	OK
NM_001039045	-	-	Pigc	Pigc	TSS24184	chr1:161969187-161973435	3288	1.29903	1.13124	0.813556	1.44892	OK
NM_010865	-	-	Myoc	Myoc	TSS26238	chr1:162639149-162649694	2080	0	0	0	0	OK
NM_001177581	-	-	7420461P10Rik	7420461P10Rik	TSS5035	chr1:162647242-162658219	741	0	0	0	0	OK
NM_001038619	-	-	Dnm3	Dnm3	TSS25113	chr1:161987301-162478030	7519	0	0	0	0	OK
NM_172646	-	-	Dnm3	Dnm3	TSS25114	chr1:161990222-162478034	4590	0	0	0	0	OK
NR_040562	-	-	2810442N19Rik	2810442N19Rik	TSS18366	chr1:162004968-162016485	919	0	0	0	0	OK
NR_002870	-	-	Dnm3os	Dnm3os	TSS23836	chr1:162217622-162225550	7928	0	0	0	0	OK
NR_029810	-	-	Mir199a-2	Mir199a-2	TSS24120	chr1:162217813-162217923	110	0	0	0	0	OK
NR_029796	-	-	Mir214	Mir214	TSS4470	chr1:162223367-162223477	110	0	0	0	0	OK
NM_144878	-	-	Fmo4	Fmo4	TSS21281	chr1:162793882-162812549	1787	0	0	0	0	OK
NM_010231	-	-	Fmo1	Fmo1	TSS6902	chr1:162829560-162866548	2326	0	0	0	0	OK
NM_008030	-	-	Fmo3	Fmo3	TSS21276	chr1:162953799-162984491	2010	0	0	0	0	OK
NM_018881	-	-	Fmo2	Fmo2	TSS26123	chr1:162875046-162898712	3336	0	0	0	0	OK
NM_001178038	-	-	Fmo6	Fmo6	TSS25191	chr1:162916550-162937225	1870	0	0	0	0	OK
NM_030071	-	-	Mroh9	Mroh9	TSS24674	chr1:163024301-163085670	2956	0	0	0	0	OK
NM_011127	-	-	Prrx1	Prrx1	TSS23358	chr1:163245118-163313650	4892	0.169323	0.147452	0.0696247	0.22528	OK
NM_175686	-	-	Prrx1	Prrx1	TSS23358	chr1:163245118-163313650	4964	0.000453424	0.000394858	0	0.0186897	OK
NM_001025570	-	-	Prrx1	Prrx1	TSS23358	chr1:163255276-163313650	4098	0.0443832	0.0386505	0	0.0839101	OK
NM_001143956	-	-	Mettl11b	Mettl11b	TSS17116	chr1:163702992-163725232	1053	0	0	0	0	OK
NM_178883	-	-	Gorab	Gorab	TSS2697	chr1:163384908-163403641	2509	1.67027	1.45453	1.12126	1.78781	OK
NM_010629	-	-	Kifap3	Kifap3	TSS19831	chr1:163779678-163917100	3907	2.34944	2.04598	1.73165	2.3603	OK
NM_027279	-	-	Mettl18	Mettl18	TSS12367	chr1:163994944-163997244	1458	2.35245	2.0486	1.50735	2.58984	OK
NM_011345	-	-	Sele	Sele	TSS15694	chr1:164048233-164057677	2912	0.203101	0.176868	0.0702125	0.283523	OK
NM_001081290	-	-	Prrc2c	Prrc2c	TSS23078	chr1:162671784-162740556	10444	22.9345	19.9722	19.3877	20.5568	OK
NM_001286002	-	-	Scyl3	Scyl3	TSS10279	chr1:163929099-163955126	4142	0.000253431	0.000220697	0	0.0223343	OK
NM_028776	-	-	Scyl3	Scyl3	TSS20001	chr1:163929764-163955126	4368	2.80771	2.44505	2.06457	2.82554	OK
NM_001286003	-	-	Scyl3	Scyl3	TSS20001	chr1:163929764-163955126	4393	1.5177	1.32167	1.02548	1.61786	OK
NM_201364	-	-	BC055324	BC055324	TSS1370	chr1:163954007-163994781	2910	4.69325	4.08705	3.54186	4.63224	OK
NM_001276455	-	-	Slc19a2	Slc19a2	TSS2849	chr1:164249045-164265385	3457	0.344958	0.300402	0.133175	0.467628	OK
NM_054087	-	-	Slc19a2	Slc19a2	TSS2849	chr1:164249045-164265385	3571	0.661669	0.576205	0.368575	0.783836	OK
NM_029115	-	-	Ccdc181	Ccdc181	TSS19166	chr1:164275597-164287847	1896	5.11225	4.45194	3.76811	5.13576	OK
NM_011347	-	-	Selp	Selp	TSS23120	chr1:164115263-164150026	3438	2.47371	2.15419	1.79798	2.51041	OK
NM_007976	-	-	F5	F5	TSS18401	chr1:164151858-164220274	7406	0.242988	0.211602	0.137386	0.285819	OK
NR_037987	-	-	Gm16548	Gm16548	TSS22223	chr1:164148575-164152217	1241	0.964308	0.839754	0.454931	1.22458	OK
NM_001164059	-	-	Sell	Sell	TSS16208	chr1:164062075-164080785	2213	0.598672	0.521345	0.214056	0.828635	OK
NM_011346	-	-	Sell	Sell	TSS16208	chr1:164062075-164080785	2321	35.8511	31.2204	29.142	33.2989	OK
NM_019759	-	-	Dpt	Dpt	TSS3792	chr1:164796731-164824266	1636	0	0	0	0	OK
NM_001160209	-	-	Blzf1	Blzf1	TSS5282	chr1:164289799-164307484	4014	0.590038	0.513827	0.302162	0.725491	OK
NM_001160208	-	-	Blzf1	Blzf1	TSS5282	chr1:164289799-164307484	3927	1.1186	0.974114	0.708448	1.23978	OK
NM_025505	-	-	Blzf1	Blzf1	TSS5282	chr1:164289799-164307484	3948	0.691076	0.601814	0.384733	0.818895	OK
NR_040303	-	-	Gm20743	Gm20743	TSS22009	chr1:164863120-164871438	1588	0	0	0	0	OK
NM_008510	-	-	Xcl1	Xcl1	TSS1703	chr1:164931647-164935510	502	0.503334	0.438321	0	0.944451	OK
NR_040480	-	-	4930568G15Rik	4930568G15Rik	TSS14557	chr1:165066616-165091930	998	0	0	0	0	OK
NM_032005	-	-	Tbx19	Tbx19	TSS17033	chr1:165137852-165160773	2662	0	0	0	0	OK
NM_178071	-	-	Nme7	Nme7	TSS8662	chr1:164307674-164349435	2382	0.716529	0.623979	0.347482	0.900477	OK
NM_138314	-	-	Nme7	Nme7	TSS8662	chr1:164307674-164437296	1733	3.63508	3.16556	2.50873	3.82238	OK
NM_009721	-	-	Atp1b1	Atp1b1	TSS2115	chr1:164437098-164458355	2590	1.19446	1.04018	0.75349	1.32687	OK
NM_001081126	-	-	Gpr161	Gpr161	TSS1015	chr1:165295765-165321851	1943	1.17883	1.02657	0.70185	1.35129	OK
NM_145513	-	-	Tiprl	Tiprl	TSS6401	chr1:165212285-165236958	4395	4.32047	3.76242	3.36317	4.16168	OK
NM_145512	-	-	Sft2d2	Sft2d2	TSS11746	chr1:165174340-165194433	5526	9.87408	8.59871	8.06413	9.13329	OK
NM_173029	-	-	Adcy10	Adcy10	TSS19210	chr1:165485182-165576773	5209	0	0	0	0	OK
NM_028759	-	-	Dcaf6	Dcaf6	TSS26141	chr1:165329500-165460463	3305	3.46661	3.01885	2.60145	3.43625	OK
NM_027430	-	-	Mpc2	Mpc2	TSS7826	chr1:165461207-165481214	854	17.2304	15.0049	12.9661	17.0437	OK
NM_001001880	-	-	Mpzl1	Mpzl1	TSS20828	chr1:165592180-165634541	2250	0.478075	0.416325	0.171821	0.660828	OK
NM_001083897	-	-	Mpzl1	Mpzl1	TSS20828	chr1:165592180-165634541	2356	0.707176	0.615835	0.347185	0.884485	OK
NM_001038846	-	-	Rcsd1	Rcsd1	TSS20906	chr1:165648944-165708094	2580	5.60745	4.88317	4.05466	5.71168	OK
NM_178593	-	-	Rcsd1	Rcsd1	TSS20906	chr1:165648944-165708094	2670	15.5217	13.5168	12.2733	14.7603	OK
NM_011804	-	-	Creg1	Creg1	TSS17311	chr1:165763779-165775304	2125	28.4746	24.7967	23.2906	26.3028	OK
NM_021610	-	-	Gpa33	Gpa33	TSS6090	chr1:166130459-166166510	2293	0	0	0	0	OK
NM_001164528	-	-	Ildr2	Ildr2	TSS25886	chr1:166254138-166316832	8260	0	0	0	0	OK
NM_001160049	-	-	Dusp27	Dusp27	TSS24326	chr1:166098147-166127898	4021	0	0	0	0	OK
NM_001033344	-	-	Dusp27	Dusp27	TSS24326	chr1:166098147-166127898	4025	0	0	0	0	OK
NM_175296	-	-	Mael	Mael	TSS25693	chr1:166201384-166238744	1546	0	0	0	0	OK
NM_001164306	-	-	Gm4846	Gm4846	TSS18105	chr1:166483612-166497588	1744	0	0	0	0	OK
NM_001164312	-	-	Gm4847	Gm4847	TSS21157	chr1:166628970-166647693	3012	0	0	0	0	OK
NM_172844	-	-	Fmo9	Fmo9	TSS23217	chr1:166662054-166681845	3065	0	0	0	0	OK
NR_037988	-	-	Gm16701	Gm16701	TSS25499	chr1:166974022-166999730	936	0	0	0	0	OK
NM_001160261	-	-	Fam78b	Fam78b	TSS8916	chr1:167001416-167091302	4666	0.0254906	0.0221981	0	0.0617165	OK
NM_175461	-	-	Fam78b	Fam78b	TSS8916	chr1:167001416-167091302	4668	0.024342	0.0211979	0	0.0602137	OK
NM_001160262	-	-	Fam78b	Fam78b	TSS8916	chr1:167001416-167091302	4986	2.0486e-05	1.78399e-05	0	0.0182285	OK
NM_030245	-	-	Tada1	Tada1	TSS26670	chr1:166379166-166393620	2144	10.3092	8.97763	7.99726	9.95801	OK
NM_001142948	-	-	Pogk	Pogk	TSS18180	chr1:166393611-166409828	7036	0.726157	0.632364	0.465196	0.799531	OK
NM_175170	-	-	Pogk	Pogk	TSS18180	chr1:166393611-166409828	7370	2.08469	1.81542	1.56996	2.06089	OK
NM_001113391	-	-	Cd247	Cd247	TSS26137	chr1:165788680-165862112	1686	0.541702	0.471733	0.208949	0.734518	OK
NM_031162	-	-	Cd247	Cd247	TSS26137	chr1:165788680-165867436	1359	0.188982	0.164573	0	0.377825	OK
NM_001113392	-	-	Cd247	Cd247	TSS26137	chr1:165788680-165871153	2713	1.6765e-127	1.45996e-127	0	0.0347083	OK
NR_103716	-	-	Cd247	Cd247	TSS26137	chr1:165788680-165871153	2957	1.3323e-111	1.16021e-111	0	0.0316321	OK
NM_001113393	-	-	Cd247	Cd247	TSS26137	chr1:165788680-165871153	2804	0.0303514	0.0264311	0	0.0844436	OK
NM_198933	-	-	Pou2f1	Pou2f1	TSS5763	chr1:165865153-165934948	12978	2.49639e-06	2.17395e-06	0	0.00681942	OK
NM_198934	-	-	Pou2f1	Pou2f1	TSS5763	chr1:165865153-165934948	13050	2.33949e-06	2.03732e-06	0	0.00678108	OK
NM_198932	-	-	Pou2f1	Pou2f1	TSS9741	chr1:165865153-166002634	12906	1.75286	1.52645	1.33535	1.71756	OK
NM_011137	-	-	Pou2f1	Pou2f1	TSS9741	chr1:165865153-166002634	12978	1.52928	1.33176	1.1501	1.51341	OK
NM_030724	-	-	Uck2	Uck2	TSS8499	chr1:167226083-167285127	1337	32.0385	27.9003	25.8235	29.977	OK
NM_001039483	-	-	Tmco1	Tmco1	TSS25647	chr1:167308669-167333978	4474	7.27487	6.33522	5.824	6.84643	OK
NM_001013382	-	-	Lrrc52	Lrrc52	TSS3421	chr1:167445674-167466780	1137	0	0	0	0	OK
NM_025569	-	-	Mgst3	Mgst3	TSS9851	chr1:167372383-167393797	635	9.04845	7.87972	6.07245	9.687	OK
NM_033652	-	-	Lmx1a	Lmx1a	TSS15253	chr1:167689557-167848733	3338	0	0	0	0	OK
NM_019993	-	-	Aldh9a1	Aldh9a1	TSS4229	chr1:167349990-167368530	2833	15.9185	13.8624	12.895	14.8299	OK
NM_009107	-	-	Rxrg	Rxrg	TSS20432	chr1:167598361-167639623	2132	0.294761	0.256689	0.100224	0.413154	OK
NM_001159731	-	-	Rxrg	Rxrg	TSS25630	chr1:167618264-167639623	1676	4.41052e-08	3.84084e-08	0	0.0591596	OK
NR_105766	-	-	Mir6348	Mir6348	TSS15009	chr1:168490642-168490762	120	0	0	0	0	OK
NM_009062	-	-	Rgs4	Rgs4	TSS14891	chr1:169741476-169747642	2941	0	0	0	0	OK
NM_009063	-	-	Rgs5	Rgs5	TSS21292	chr1:169655500-169693526	1809	0.0623048	0.0542573	0	0.131096	OK
NM_001033185	-	-	1700084C01Rik	1700084C01Rik	TSS24791	chr1:169928938-169934653	1440	0	0	0	0	OK
NM_010476	-	-	Hsd17b7	Hsd17b7	TSS4824	chr1:169949536-169969205	4574	0.755147	0.657609	0.492511	0.822706	OK
NM_023284	-	-	Nuf2	Nuf2	TSS23148	chr1:169497933-169531464	2405	9.87424	8.59885	7.76904	9.42866	OK
NM_008783	-	-	Pbx1	Pbx1	TSS9956	chr1:168119363-168432169	3869	0.449686	0.391603	0.219845	0.563362	OK
NM_001291509	-	-	Pbx1	Pbx1	TSS9956	chr1:168153526-168432169	6890	0.00016783	0.000146152	0	0.0131709	OK
NM_001291508	-	-	Pbx1	Pbx1	TSS9956	chr1:168153526-168432169	7050	2.78202	2.42268	2.07735	2.76801	OK
NM_183355	-	-	Pbx1	Pbx1	TSS9956	chr1:168153526-168432169	7163	4.33324	3.77354	3.36554	4.18153	OK
NR_040438	-	-	3110045C21Rik	3110045C21Rik	TSS14694	chr1:169969408-169972396	1135	0.32223	0.280609	0.0228954	0.538323	OK
NM_022563	-	-	Ddr2	Ddr2	TSS16999	chr1:169972306-170088944	8290	0.0433965	0.0377912	0.00504172	0.0705408	OK
NM_133806	-	-	Uap1	Uap1	TSS9657	chr1:170142002-170174946	2283	12.049	10.4927	9.54707	11.4383	OK
NM_012009	-	-	Sh2d1b1	Sh2d1b1	TSS10341	chr1:170277323-170285662	1433	0.0813661	0.0708566	0	0.171203	OK
NM_001033499	-	-	Sh2d1b2	Sh2d1b2	TSS1350	chr1:170232870-170251587	399	0	0	0	0	OK
NM_010633	-	-	Uhmk1	Uhmk1	TSS27010	chr1:170199255-170215393	2024	8.68126	7.55995	6.7059	8.41401	OK
NM_001039593	-	-	1700015E13Rik	1700015E13Rik	TSS1087	chr1:170308860-170312125	713	0.982293	0.855417	0.303085	1.40775	OK
NM_001198955	-	-	Gm7694	Gm7694	TSS26640	chr1:170298192-170306332	3833	4.6018	4.00742	3.56593	4.44891	OK
NM_177068	-	-	Olfml2b	Olfml2b	TSS9612	chr1:170644531-170682789	3095	0.0518849	0.0451833	0	0.0973564	OK
NM_001109985	-	-	Nos1ap	Nos1ap	TSS5816	chr1:170317495-170589849	2973	3.69952	3.22168	2.72442	3.71894	OK
NM_027528	-	-	Nos1ap	Nos1ap	TSS23067	chr1:170327213-170557110	1533	1.92321	1.6748	1.09982	2.24978	OK
NM_001029984	-	-	Fcrlb	Fcrlb	TSS20320	chr1:170907272-170912941	1284	0	0	0	0	OK
NM_023173	-	-	Dusp12	Dusp12	TSS14966	chr1:170874187-170885540	1374	6.06831	5.2845	4.39757	6.17143	OK
NM_145141	-	-	Fcrla	Fcrla	TSS11054	chr1:170917593-170927583	1658	0.0386347	0.0336445	0	0.118344	OK
NR_027666	-	-	Fcrla	Fcrla	TSS11054	chr1:170917593-170927583	1727	0.00012545	0.000109246	0	0.0572878	OK
NM_001160215	-	-	Fcrla	Fcrla	TSS11054	chr1:170917593-170927583	1661	0.0299472	0.0260791	0	0.110605	OK
NM_001081304	-	-	Atf6	Atf6	TSS25556	chr1:170704456-170867771	7463	3.14781	2.74123	2.48299	2.99947	OK
NM_010188	-	-	Fcgr3	Fcgr3	TSS17086	chr1:171051168-171059403	1353	1.06613	0.928427	0.549477	1.30738	OK
NM_010187	-	-	Fcgr2b	Fcgr2b	TSS13362	chr1:170960558-170976071	1405	0.0015016	0.00130765	0	0.0738161	OK
NM_001077189	-	-	Fcgr2b	Fcgr2b	TSS13362	chr1:170960558-170976071	1546	3.74303	3.25957	2.58834	3.9308	OK
NR_106103	-	-	Mir6546	Mir6546	TSS12245	chr1:171064590-171064652	62	0	0	0	0	OK
NM_144559	-	-	Fcgr4	Fcgr4	TSS22257	chr1:171018925-171029761	1250	0.239003	0.208132	0.0219731	0.394291	OK
NM_001081275	-	-	1700009P17Rik	1700009P17Rik	TSS15923	chr1:171121660-171126967	1034	0.54216	0.472133	0.157378	0.786888	OK
NM_008623	-	-	Mpz	Mpz	TSS21286	chr1:171150712-171161123	1993	0	0	0	0	OK
NM_025557	-	-	Pcp4l1	Pcp4l1	TSS23389	chr1:171173263-171196268	1575	8.57031	7.46333	6.47348	8.45319	OK
NM_025321	-	-	Sdhc	Sdhc	TSS6480	chr1:171129156-171150603	1179	38.8713	33.8505	31.3817	36.3193	OK
NM_013474	-	-	Apoa2	Apoa2	TSS17141	chr1:171225053-171226379	521	0.315445	0.274701	0	0.663728	OK
NM_010185	-	-	Fcer1g	Fcer1g	TSS3741	chr1:171229571-171234349	658	14.2066	12.3717	10.1881	14.5552	OK
NM_001243062	-	-	Nr1i3	Nr1i3	TSS25945	chr1:171213969-171218845	1308	0.316971	0.276029	0.0529254	0.499133	OK
NM_009803	-	-	Nr1i3	Nr1i3	TSS25945	chr1:171213969-171218845	1414	2.17847e-05	1.89709e-05	0	0.0719881	OK
NM_001243063	-	-	Nr1i3	Nr1i3	TSS25945	chr1:171213969-171218845	1411	2.82416e-05	2.45938e-05	0	0.0721726	OK
NM_001037170	-	-	Tomm40l	Tomm40l	TSS5412	chr1:171217802-171222514	2920	5.7253	4.9858	4.37829	5.59331	OK
NM_172845	-	-	Adamts4	Adamts4	TSS24205	chr1:171250421-171259922	3673	0	0	0	0	OK
NM_020579	-	-	B4galt3	B4galt3	TSS18831	chr1:171270327-171276895	1998	6.96762	6.06766	5.28584	6.84947	OK
NM_008911	-	-	Ppox	Ppox	TSS1859	chr1:171276991-171281186	1821	9.74018	8.4821	7.52017	9.44404	OK
NM_153064	-	-	Ndufs2	Ndufs2	TSS11308	chr1:171234859-171247112	1606	43.0809	37.5164	35.3476	39.6852	OK
NM_013919	-	-	Usp21	Usp21	TSS19602	chr1:171281952-171287961	2181	8.77587	7.64234	6.81693	8.46775	OK
NM_025388	-	-	Ufc1	Ufc1	TSS6711	chr1:171288563-171294982	964	28.1574	24.5205	22.1388	26.9022	OK
NM_001033039	-	-	Klhdc9	Klhdc9	TSS906	chr1:171358448-171360798	1555	1.88747	1.64368	1.18021	2.10714	OK
NM_011070	-	-	Pfdn2	Pfdn2	TSS586	chr1:171345698-171358170	622	51.075	44.4779	40.1548	48.8011	OK
NM_001122680	-	-	Pvrl4	Pvrl4	TSS6059	chr1:171370172-171388287	3429	0.306359	0.266789	0.104215	0.429362	OK
NM_027893	-	-	Pvrl4	Pvrl4	TSS6059	chr1:171370172-171388287	3504	0.643942	0.560768	0.355976	0.76556	OK
NM_011615	-	-	Dedd	Dedd	TSS7052	chr1:171329144-171342501	2700	4.08543	3.55774	2.99409	4.12139	OK
NM_001128609	-	-	Dedd	Dedd	TSS7052	chr1:171329144-171342501	2733	0.89075	0.775698	0.461991	1.0894	OK
NM_001242580	-	-	Nit1	Nit1	TSS3900	chr1:171342236-171345645	1374	1.48257	1.29108	0.668356	1.9138	OK
NM_012049	-	-	Nit1	Nit1	TSS3900	chr1:171342236-171345645	1342	6.95543	6.05704	4.96408	7.15	OK
NM_001164525	-	-	Tstd1	Tstd1	TSS13518	chr1:171419032-171420352	551	0.576347	0.501904	0	1.00405	OK
NM_009480	-	-	Usf1	Usf1	TSS17233	chr1:171411680-171418742	1821	11.9974	10.4478	9.3858	11.5098	OK
NM_172647	-	-	F11r	F11r	TSS10873	chr1:171437560-171464593	2482	2.30189	2.00457	1.61285	2.39629	OK
NM_001005508	-	-	Arhgap30	Arhgap30	TSS19635	chr1:171388959-171410239	4487	19.6882	17.1452	16.3094	17.9811	OK
NM_019484	-	-	Alyref2	Alyref2	TSS19067	chr1:171503477-171504750	1273	4.46674	3.8898	3.091	4.68859	OK
NM_010584	-	-	Itln1	Itln1	TSS14860	chr1:171518123-171535294	1139	0	0	0	0	OK
NM_018729	-	-	Cd244	Cd244	TSS12636	chr1:171559192-171585316	3758	3.03882	2.64631	2.28016	3.01247	OK
NM_144539	-	-	Slamf7	Slamf7	TSS13844	chr1:171632402-171653037	3977	0.19878	0.173105	0.0828928	0.263317	OK
NR_102726	-	-	Ly9	Ly9	TSS15858	chr1:171588612-171607334	2515	1.08253	0.942704	0.571579	1.31383	OK
NM_001277968	-	-	Ly9	Ly9	TSS16837	chr1:171588612-171607410	2169	0.488438	0.425349	0.155116	0.695582	OK
NM_008534	-	-	Ly9	Ly9	TSS16837	chr1:171588612-171607410	2499	4.28689	3.73318	3.10853	4.35783	OK
NM_007649	-	-	Cd48	Cd48	TSS9593	chr1:171682054-171705257	1142	18.3899	16.0146	14.2791	17.7502	OK
NM_013730	-	-	Slamf1	Slamf1	TSS22498	chr1:171767131-171801184	2688	0.281802	0.245403	0.11423	0.376577	OK
NM_030710	-	-	Slamf6	Slamf6	TSS24390	chr1:171917536-171943868	2443	0.0446625	0.0388938	0	0.0939746	OK
NM_010916	-	-	Nhlh1	Nhlh1	TSS12950	chr1:172052291-172057596	2487	0.0219009	0.0190721	0	0.0572163	OK
NM_033509	-	-	Vangl2	Vangl2	TSS19491	chr1:172004370-172027268	2260	3.11282	2.71076	2.23156	3.18996	OK
NM_001252472	-	-	Cd84	Cd84	TSS13945	chr1:171839696-171855097	3521	1.63156	1.42082	1.12496	1.71669	OK
NM_013489	-	-	Cd84	Cd84	TSS13945	chr1:171839696-171890718	3291	6.77131	5.8967	5.23033	6.56307	OK
NM_001289470	-	-	Cd84	Cd84	TSS13945	chr1:171839696-171890718	3288	1.05435	0.918167	0.608787	1.22755	OK
NM_001159525	-	-	Pex19	Pex19	TSS23356	chr1:172126754-172136497	2855	0.0637724	0.0555353	0	0.142446	OK
NM_023041	-	-	Pex19	Pex19	TSS23356	chr1:172126754-172136497	3131	7.18512	6.25706	5.58649	6.92763	OK
NM_013734	-	-	Atp1a4	Atp1a4	TSS17163	chr1:172223507-172258424	3485	0	0	0	0	OK
NM_011063	-	-	Pea15a	Pea15a	TSS11600	chr1:172196728-172206781	2477	2.85964	2.49028	2.05345	2.9271	OK
NM_009813	-	-	Casq1	Casq1	TSS1752	chr1:172209893-172219895	1874	0.0299399	0.0260727	0	0.0782182	OK
NM_021607	-	-	Ncstn	Ncstn	TSS24667	chr1:172066012-172082749	2855	10.6374	9.26347	8.38756	10.1394	OK
NM_009938	-	-	Copa	Copa	TSS1167	chr1:172082528-172122332	4629	27.3898	23.852	22.4645	25.2395	OK
NM_008429	-	-	Kcnj9	Kcnj9	TSS24544	chr1:172321032-172329263	3270	0	0	0	0	OK
NM_178405	-	-	Atp1a2	Atp1a2	TSS11385	chr1:172271708-172298064	6227	0.196382	0.171017	0.100185	0.241848	OK
NM_001039484	-	-	Kcnj10	Kcnj10	TSS15164	chr1:172341209-172374085	5407	0.305715	0.266227	0.171548	0.360907	OK
NM_080419	-	-	Igsf8	Igsf8	TSS21145	chr1:172312406-172319835	2232	7.54433	6.56988	5.81376	7.32599	OK
NM_153555	-	-	Dcaf8	Dcaf8	TSS4467	chr1:172148014-172196393	3743	26.3209	22.9212	21.8591	23.9833	OK
NM_029612	-	-	Slamf9	Slamf9	TSS9531	chr1:172475359-172478409	1145	0.212537	0.185085	0	0.370259	OK
NM_026234	-	-	Pigm	Pigm	TSS10856	chr1:172376530-172384099	7569	3.20434	2.79045	2.53232	3.04858	OK
NM_001145800	-	-	Igsf9	Igsf9	TSS20185	chr1:172482212-172498877	4135	0.386773	0.336816	0.210844	0.462787	OK
NM_033608	-	-	Igsf9	Igsf9	TSS4513	chr1:172482316-172498877	4201	0.000449319	0.000391284	0	0.0221785	OK
NM_177723	-	-	Vsig8	Vsig8	TSS2328	chr1:172555937-172563717	1801	0	0	0	0	OK
NR_027644	-	-	Vsig8	Vsig8	TSS21001	chr1:172559905-172563717	1520	0	0	0	0	OK
NM_029084	-	-	Slamf8	Slamf8	TSS5702	chr1:172581376-172590568	2040	0.371996	0.323948	0.146478	0.501418	OK
NM_001164725	-	-	Fcrl6	Fcrl6	TSS2000	chr1:172596639-172602551	1914	0.255196	0.222234	0.0563116	0.388157	OK
NM_026725	-	-	Dusp23	Dusp23	TSS6509	chr1:172630768-172632974	1417	3.46245	3.01523	2.35268	3.67778	OK
NM_027972	-	-	Ccdc19	Ccdc19	TSS9978	chr1:172521129-172545870	1822	0.123608	0.107643	0	0.215337	OK
NR_040558	-	-	4933439K11Rik	4933439K11Rik	TSS8727	chr1:172541619-172550806	941	0	0	0	0	OK
NM_007768	-	-	Crp	Crp	TSS25207	chr1:172698055-172699966	1698	0.332597	0.289638	0.105314	0.473962	OK
NM_011318	-	-	Apcs	Apcs	TSS14604	chr1:172893960-172895054	984	0	0	0	0	OK
NM_008763	-	-	Olfr16	Olfr16	TSS19433	chr1:172956767-172957817	1050	0	0	0	0	OK
NM_146764	-	-	Olfr1408	Olfr1408	TSS19818	chr1:173130282-173131215	933	0	0	0	0	OK
NM_146763	-	-	Olfr1406	Olfr1406	TSS24155	chr1:173183441-173184504	1063	0	0	0	0	OK
NM_001001809	-	-	Olfr218	Olfr218	TSS144	chr1:173203357-173204299	942	0	0	0	0	OK
NM_178598	-	-	Tagln2	Tagln2	TSS17287	chr1:172500245-172507375	1382	109.988	95.7818	92.0167	99.5469	OK
NM_146881	-	-	Olfr1404	Olfr1404	TSS12708	chr1:173215606-173216640	1034	0	0	0	0	OK
NM_146651	-	-	Olfr418-ps1	Olfr418-ps1	TSS13056	chr1:173270146-173271137	991	0	0	0	0	OK
NM_010184	-	-	Fcer1a	Fcer1a	TSS24200	chr1:173221270-173227229	1026	0	0	0	0	OK
NM_010045	-	-	Ackr1	Ackr1	TSS11076	chr1:173331885-173333503	1158	0	0	0	0	OK
NM_001205011	-	-	Mptx2	Mptx2	TSS23194	chr1:173274460-173277756	694	0	0	0	0	OK
NM_053199	-	-	Cadm3	Cadm3	TSS13977	chr1:173334253-173367695	4159	0.0632109	0.0550464	0.0058114	0.104281	OK
NM_001024721	-	-	BC094916	BC094916	TSS9717	chr1:173521310-173535957	1294	0.682095	0.593993	0.284571	0.903414	OK
NM_001177350	-	-	Pydc4	Pydc4	TSS14201	chr1:173591956-173599274	2628	0.174874	0.152287	0.0445108	0.260063	OK
NM_001177349	-	-	Pydc4	Pydc4	TSS14201	chr1:173591956-173599274	2680	0.000445163	0.000387664	0	0.0355586	OK
NM_001013779	-	-	Aim2	Aim2	TSS25612	chr1:173420603-173466036	2537	7.16884	6.24289	5.556	6.92978	OK
NM_001162938	-	-	Pydc3	Pydc3	TSS10587	chr1:173673679-173698392	2987	0.817459	0.711873	0.499646	0.9241	OK
NM_175026	-	-	Pyhin1	Pyhin1	TSS1029	chr1:173630858-173647928	3497	1.42184	1.23819	0.980154	1.49623	OK
NM_001204910	-	-	AI607873	AI607873	TSS10867	chr1:173723427-173741809	3483	0.439665	0.382876	0.239858	0.525895	OK
NM_008329	-	-	Ifi204	Ifi204	TSS6628	chr1:173747293-173766919	2295	1.19161	1.0377	0.743209	1.33218	OK
NM_001033450	-	-	Mnda	Mnda	TSS14581	chr1:173896354-173912922	1651	2.03292	1.77034	1.30355	2.23713	OK
NM_001170853	-	-	Mndal	Mndal	TSS12705	chr1:173857219-173880187	1908	18.0848	15.7489	14.4683	17.0295	OK
NM_011940	-	-	Ifi202b	Ifi202b	TSS22567	chr1:173962568-173982844	1793	0	0	0	0	OK
NM_008327	-	-	Ifi202b	Ifi202b	TSS22567	chr1:173962568-173982844	1796	0	0	0	0	OK
NM_146718	-	-	Olfr430	Olfr430	TSS21731	chr1:174069299-174070253	954	0	0	0	0	OK
NM_146717	-	-	Olfr433	Olfr433	TSS26576	chr1:174041932-174042936	1004	0	0	0	0	OK
NM_146722	-	-	Olfr429	Olfr429	TSS25878	chr1:174089037-174089980	943	0	0	0	0	OK
NM_146716	-	-	Olfr432	Olfr432	TSS2984	chr1:174050374-174051313	939	0	0	0	0	OK
NM_172648	-	-	Ifi205	Ifi205	TSS14715	chr1:174011997-174031755	1613	1.56729	1.36485	0.946873	1.78283	OK
NM_001005520	-	-	Olfr231	Olfr231	TSS3977	chr1:174117090-174118014	924	0	0	0	0	OK
NM_207158	-	-	Olfr427	Olfr427	TSS9194	chr1:174099459-174100407	948	0	0	0	0	OK
NM_001206926	-	-	Olfr426	Olfr426	TSS9194	chr1:174099459-174100410	951	0	0	0	0	OK
NM_146721	-	-	Olfr424	Olfr424	TSS26896	chr1:174136745-174137693	948	0	0	0	0	OK
NR_047667	-	-	Olfr421-ps1	Olfr421-ps1	TSS1966	chr1:174151480-174152530	1050	0	0	0	0	OK
NM_146305	-	-	Olfr420	Olfr420	TSS5836	chr1:174158721-174159767	1046	0	0	0	0	OK
NM_008328	-	-	Ifi203	Ifi203	TSS22190	chr1:173920402-173942460	3614	11.8773	10.3432	9.39207	11.2942	OK
NM_001045481	-	-	Ifi203	Ifi203	TSS24171	chr1:173920402-173942492	3630	6.42585	5.59586	4.87021	6.32151	OK
NM_146715	-	-	Olfr419	Olfr419	TSS21229	chr1:174249888-174250976	1088	0	0	0	0	OK
NM_025470	-	-	Mptx1	Mptx1	TSS26170	chr1:174330517-174332877	803	0	0	0	0	OK
NM_207137	-	-	Olfr417	Olfr417	TSS25310	chr1:174368918-174369848	930	0.413216	0.359843	0.0660325	0.653654	OK
NM_207694	-	-	Olfr220	Olfr220	TSS15798	chr1:174448624-174449602	978	0	0	0	0	OK
NM_146714	-	-	Olfr248	Olfr248	TSS3609	chr1:174391045-174392055	1010	0.124067	0.108042	0	0.261051	OK
NM_011465	-	-	Spta1	Spta1	TSS6121	chr1:174172775-174248449	8405	1.79246	1.56094	1.3775	1.74438	OK
NM_146761	-	-	Olfr414	Olfr414	TSS16553	chr1:174430429-174431384	955	0.0665768	0.0579774	0	0.173932	OK
NM_019445	-	-	Fmn2	Fmn2	TSS26370	chr1:174501824-174822729	6442	0.160307	0.139602	0.0771698	0.202033	OK
NM_011825	-	-	Grem2	Grem2	TSS10224	chr1:174833784-174921819	3745	0	0	0	0	OK
NM_011880	-	-	Rgs7	Rgs7	TSS18774	chr1:175059075-175492545	2409	0	0	0	0	OK
NM_001199003	-	-	Rgs7	Rgs7	TSS18774	chr1:175059075-175492545	2487	0	0	0	0	OK
NM_029453	-	-	Wdr64	Wdr64	TSS25753	chr1:175698592-175815733	3816	0	0	0	0	OK
NM_133809	-	-	Kmo	Kmo	TSS6476	chr1:175632192-175660853	2498	0.457713	0.398593	0.224633	0.572554	OK
NM_010209	-	-	Fh1	Fh1	TSS847	chr1:175601377-175625635	1632	25.595	22.2891	20.6332	23.9449	OK
NM_010098	-	-	Opn3	Opn3	TSS5154	chr1:175662420-175692632	1769	0.415332	0.361686	0.161059	0.562314	OK
NM_021350	-	-	Chml	Chml	TSS18912	chr1:175682237-175688353	6116	1.08254	0.942716	0.776066	1.10937	OK
NM_001290692	-	-	Becn2	Becn2	TSS13307	chr1:175920328-175922225	1789	0.0315455	0.027471	0	0.0824129	OK
NM_012012	-	-	Exo1	Exo1	TSS8420	chr1:175880777-175911396	5506	4.08335	3.55593	3.21209	3.89978	OK
NM_001195816	-	-	Pld5	Pld5	TSS23324	chr1:175962305-176213942	3267	0.0760247	0.0662051	0.0026321	0.129778	OK
NM_176916	-	-	Pld5	Pld5	TSS23592	chr1:175962305-176275312	3571	1.54167e-05	1.34254e-05	0	0.0258772	OK
NM_001099637	-	-	Cep170	Cep170	TSS17323	chr1:176733652-176807124	6930	3.08504	2.68656	2.42281	2.95032	OK
NR_029775	-	-	Mir350	Mir350	TSS11918	chr1:176772324-176772423	99	0	0	0	0	OK
NM_011785	-	-	Akt3	Akt3	TSS17431	chr1:177022114-177248767	4735	4.59059	3.99765	3.60565	4.38965	OK
NR_037994	-	-	2310043L19Rik	2310043L19Rik	TSS831	chr1:177641541-177642943	698	0	0	0	0	OK
NM_029756	-	-	Sdccag8	Sdccag8	TSS2348	chr1:176814659-177020432	2771	3.79819	3.3076	2.82814	3.78706	OK
NR_037996	-	-	Hmga2-ps1	Hmga2-ps1	TSS19122	chr1:176834623-176836133	1510	0.421129	0.366734	0.145585	0.587884	OK
NM_027077	-	-	1700016C15Rik	1700016C15Rik	TSS7579	chr1:177729813-177753305	749	0.0917409	0.0798913	0	0.239674	OK
NM_001012330	-	-	Zbtb18	Zbtb18	TSS18395	chr1:177444660-177450764	3838	6.19181	5.39205	4.79875	5.98536	OK
NM_013915	-	-	Zbtb18	Zbtb18	TSS15787	chr1:177445820-177450764	4944	1.01242	0.881651	0.642109	1.12119	OK
NM_001034899	-	-	Gm16432	Gm16432	TSS1692	chr1:177991434-178048291	1663	0.0342697	0.0298433	0	0.08953	OK
NM_007422	-	-	Adss	Adss	TSS4117	chr1:177763177-177796509	2553	26.6495	23.2073	21.8917	24.523	OK
NM_024282	-	-	Desi2	Desi2	TSS2960	chr1:178187416-178252597	4213	4.25731	3.70742	3.30406	4.11078	OK
NM_025511	-	-	Cox20	Cox20	TSS6734	chr1:178319152-178322693	448	43.8501	38.1863	32.8939	43.4787	OK
NM_026626	-	-	Efcab2	Efcab2	TSS5626	chr1:178405880-178483249	2538	0.664092	0.578316	0.370579	0.786053	OK
NM_001161665	-	-	Kif26b	Kif26b	TSS13680	chr1:178529124-178932857	7406	0.0902525	0.0785952	0.0349984	0.122192	OK
NM_008249	-	-	Tfb2m	Tfb2m	TSS11209	chr1:179528055-179546267	2448	6.59533	5.74345	5.06947	6.41743	OK
NM_027188	-	-	Smyd3	Smyd3	TSS8313	chr1:178955038-179518003	3761	4.09325	3.56455	3.1429	3.98621	OK
NM_178653	-	-	Sccpdh	Sccpdh	TSS7539	chr1:179668230-179687184	1922	2.06634	1.79944	1.36533	2.23356	OK
NM_146105	-	-	Cnst	Cnst	TSS3332	chr1:179546528-179627473	4545	2.90255	2.52764	2.2048	2.85049	OK
NM_016805	-	-	Hnrnpu	Hnrnpu	TSS5439	chr1:178328299-178337784	3670	155.38	135.311	132.665	137.957	OK
NM_026375	-	-	Ahctf1	Ahctf1	TSS4831	chr1:179744903-179804015	8831	10.8728	9.46845	9.03124	9.90566	OK
NM_011183	-	-	Psen2	Psen2	TSS5838	chr1:180227003-180245950	2006	8.54963e-05	7.44533e-05	0	0.0484002	OK
NM_001128605	-	-	Psen2	Psen2	TSS2964	chr1:180227003-180256300	1997	9.56482	8.32939	7.35803	9.30076	OK
NM_001033285	-	-	Cdc42bpa	Cdc42bpa	TSS6005	chr1:179961088-180165602	8656	2.38405	2.07611	1.85015	2.30208	OK
NM_001163290	-	-	Adck3	Adck3	TSS4006	chr1:180165237-180193485	3928	0.000102602	8.93495e-05	0	0.0234737	OK
NM_023341	-	-	Adck3	Adck3	TSS20209	chr1:180165237-180196020	4026	3.40125	2.96193	2.57059	3.35327	OK
NM_001081227	-	-	6330403A02Rik	6330403A02Rik	TSS4015	chr1:180432372-180483504	6557	0.102314	0.0890984	0.0396755	0.138521	OK
NR_003623	-	-	Gm5069	Gm5069	TSS18743	chr1:180326968-180330549	3581	4.76569	4.15014	3.65211	4.64817	OK
NM_001081175	-	-	Itpkb	Itpkb	TSS14899	chr1:180330475-180423659	5101	5.56462	4.84587	4.38112	5.31062	OK
NM_013729	-	-	Mixl1	Mixl1	TSS19937	chr1:180693047-180697034	2289	0	0	0	0	OK
NM_175186	-	-	Lin9	Lin9	TSS4719	chr1:180641333-180681626	1679	0.373415	0.325184	0.0524398	0.597928	OK
NM_001103182	-	-	Lin9	Lin9	TSS4719	chr1:180641333-180690687	2976	3.51701	3.06274	2.59151	3.53397	OK
NM_133225	-	-	Acbd3	Acbd3	TSS3172	chr1:180726042-180754204	3471	6.33606	5.51767	4.97532	6.06003	OK
NM_007415	-	-	Parp1	Parp1	TSS14570	chr1:180568974-180601254	3827	43.1271	37.5566	35.4974	39.6159	OK
NR_105869	-	-	Mir6904	Mir6904	TSS14522	chr1:180587200-180587267	67	0	0	0	1.29976	OK
NM_177099	-	-	Lefty2	Lefty2	TSS10604	chr1:180893118-180899102	2461	0.0775361	0.0675213	0	0.155791	OK
NM_145943	-	-	Sde2	Sde2	TSS877	chr1:180851150-180868114	3190	8.20678	7.14676	6.49819	7.79534	OK
NM_010094	-	-	Lefty1	Lefty1	TSS14968	chr1:180935038-180938401	1604	1.08928	0.948581	0.602255	1.29491	OK
NM_133705	-	-	Pycr2	Pycr2	TSS16982	chr1:180904273-180908088	1599	14.6594	12.7659	11.5034	14.0284	OK
NM_001033819	-	-	9130409I23Rik	9130409I23Rik	TSS14824	chr1:181051236-181060667	1898	0	0	0	0	OK
NM_010145	-	-	Ephx1	Ephx1	TSS3269	chr1:180989555-181017495	1665	0.684457	0.59605	0.329488	0.862611	OK
NM_144794	-	-	Tmem63a	Tmem63a	TSS26564	chr1:180942517-180975104	3239	7.05104	6.1403	5.54388	6.73672	OK
NM_008210	-	-	H3f3a	H3f3a	TSS8670	chr1:180802567-180813603	1076	225.857	196.684	190.409	202.96	OK
NM_026171	-	-	Nvl	Nvl	TSS132	chr1:181093422-181144157	3060	11.9572	10.4128	9.60943	11.2162	OK
NM_030131	-	-	Cnih4	Cnih4	TSS21440	chr1:181150930-181168994	3268	4.37709	3.81173	3.34007	4.28339	OK
NM_207280	-	-	Ccdc121	Ccdc121	TSS19109	chr1:181509632-181511451	1819	0	0	0	0	OK
NM_001160212	-	-	Cnih3	Cnih3	TSS1263	chr1:181352627-181460641	2526	0.0214781	0.0187039	0	0.0727283	OK
NM_001160211	-	-	Cnih3	Cnih3	TSS1263	chr1:181352627-181460641	2670	4.7006e-05	4.09345e-05	0	0.0353545	OK
NM_028408	-	-	Cnih3	Cnih3	TSS1263	chr1:181352627-181460641	2727	4.59084e-06	3.99787e-06	0	0.0345197	OK
NM_145514	-	-	Wdr26	Wdr26	TSS22708	chr1:181173225-181211978	7047	12.4759	10.8645	10.3376	11.3914	OK
NM_001166728	-	-	Vmn1r1	Vmn1r1	TSS11462	chr1:182157177-182158098	921	0	0	0	0	OK
NM_012058	-	-	Srp9	Srp9	TSS5370	chr1:182124736-182132415	1388	25.5909	22.2855	20.4501	24.121	OK
NM_133815	-	-	Lbr	Lbr	TSS14611	chr1:181815314-181842401	3552	30.7048	26.7388	25.5594	27.9182	OK
NM_001083121	-	-	Enah	Enah	TSS18924	chr1:181896385-182019980	11546	0.155105	0.135071	0.082434	0.187709	OK
NM_001083120	-	-	Enah	Enah	TSS18924	chr1:181896385-182019980	12278	0.0447781	0.0389944	0.00755589	0.0704329	OK
NM_008680	-	-	Enah	Enah	TSS18924	chr1:181896385-182019980	12290	0.021647	0.018851	0	0.0417551	OK
NM_010135	-	-	Enah	Enah	TSS18924	chr1:181896385-182019980	12335	0.00142701	0.00124269	0	0.00842129	OK
NR_015458	-	-	1700047M11Rik	1700047M11Rik	TSS14979	chr1:182300833-182303289	686	0	0	0	0	OK
NM_007853	-	-	Degs1	Degs1	TSS7084	chr1:182275769-182282759	2005	5.24705	4.56932	3.89632	5.24232	OK
NM_175127	-	-	Fbxo28	Fbxo28	TSS22501	chr1:182313101-182341606	4913	3.14291	2.73696	2.41579	3.05813	OK
NM_173378	-	-	Trp53bp2	Trp53bp2	TSS7494	chr1:182409166-182462436	4370	4.02063	3.50131	3.11547	3.88715	OK
NM_001145806	-	-	Capn8	Capn8	TSS22577	chr1:182565006-182606526	2483	0	0	0	0	OK
NM_130890	-	-	Capn8	Capn8	TSS22577	chr1:182565006-182632352	2411	0	0	0	0	OK
NM_144796	-	-	Susd4	Susd4	TSS19296	chr1:182764905-182895654	2035	0.109229	0.0951207	0	0.190287	OK
NM_001033547	-	-	Ccdc185	Ccdc185	TSS10106	chr1:182747125-182749180	2055	0	0	0	0	OK
NM_009794	-	-	Capn2	Capn2	TSS7986	chr1:182467258-182517483	3185	4.47834	3.8999	3.41687	4.38294	OK
NM_016928	-	-	Tlr5	Tlr5	TSS10770	chr1:182954787-182976044	3199	0.0500833	0.0436143	0	0.0939758	OK
NM_027861	-	-	Brox	Brox	TSS8746	chr1:183276341-183297008	3456	5.95016	5.18162	4.65403	5.7092	OK
NM_181732	-	-	Aida	Aida	TSS947	chr1:183297059-183324501	3293	5.24074	4.56383	4.05321	5.07444	OK
NM_001278220	-	-	Disp1	Disp1	TSS16814	chr1:183086263-183147557	4785	0.185448	0.161495	0.0553619	0.267628	OK
NM_001278218	-	-	Disp1	Disp1	TSS26194	chr1:183086263-183221529	4942	0.00244766	0.00213151	0	0.0205113	OK
NM_001278219	-	-	Disp1	Disp1	TSS26194	chr1:183086263-183221529	4902	1.49745e-08	1.30403e-08	0	0.0185363	OK
NM_026866	-	-	Disp1	Disp1	TSS26194	chr1:183086263-183221529	5030	1.26168	1.09871	0.881427	1.316	OK
NM_030175	-	-	Hhipl2	Hhipl2	TSS1823	chr1:183418502-183437053	2736	0	0	0	0	OK
NM_177389	-	-	Mia3	Mia3	TSS21649	chr1:183326235-183369565	6741	4.44519	3.87104	3.54446	4.19761	OK
NR_040472	-	-	1700112H15Rik	1700112H15Rik	TSS13087	chr1:184527840-184557691	778	0	0	0	0	OK
NR_040627	-	-	4930488B22Rik	4930488B22Rik	TSS10060	chr1:184712496-184718989	1722	0.0658756	0.0573669	0	0.138609	OK
NM_028516	-	-	1700056E22Rik	1700056E22Rik	TSS25760	chr1:184033031-184033998	967	0.851886	0.741853	0.330347	1.15336	OK
NM_022019	-	-	Dusp10	Dusp10	TSS12090	chr1:184034460-184075636	2712	0.578147	0.503471	0.316487	0.690456	OK
NM_008250	-	-	Hlx	Hlx	TSS1897	chr1:184727144-184732493	2147	2.80492	2.44263	1.97471	2.91055	OK
NM_001277957	-	-	Taf1a	Taf1a	TSS17458	chr1:183388884-183410206	2354	0.000671646	0.000584894	0	0.0410887	OK
NM_021466	-	-	Taf1a	Taf1a	TSS17458	chr1:183388884-183410206	2393	1.93631	1.68621	1.23026	2.14216	OK
NM_001277958	-	-	Taf1a	Taf1a	TSS23802	chr1:183388984-183410206	2382	1.04366e-06	9.08853e-07	0	0.039984	OK
NM_001277959	-	-	Taf1a	Taf1a	TSS23802	chr1:183388984-183410206	2361	2.54696	2.21798	1.71373	2.72223	OK
NM_001290273	-	-	2014-03-01	2014-03-01	TSS2940	chr1:184786766-184811300	2142	0	0	0	0	OK
NM_178692	-	-	C130074G19Rik	C130074G19Rik	TSS1663	chr1:184871925-184883036	2853	0.072354	0.0630085	0	0.133561	OK
NM_145515	-	-	Mark1	Mark1	TSS24289	chr1:184896423-184999549	4565	0.0687914	0.059906	0.010993	0.108819	OK
NM_133684	-	-	2014-03-02	2014-03-02	TSS23983	chr1:184813067-184845847	1883	19.6246	17.0898	15.7474	18.4323	OK
NR_035502	-	-	Mir1981	Mir1981	TSS14561	chr1:184822406-184822488	82	0	0	0	0	OK
NM_011794	-	-	Bpnt1	Bpnt1	TSS11644	chr1:185332158-185357769	2182	4.62324	4.02608	3.42313	4.62904	OK
NR_033600	-	-	5033404E19Rik	5033404E19Rik	TSS26864	chr1:185497305-185498014	709	0	0	0	0	OK
NR_038006	-	-	9630028B13Rik	9630028B13Rik	TSS21394	chr1:185429356-185441819	3406	0.40133	0.349492	0.210817	0.488168	OK
NR_030555	-	-	Mir297c	Mir297c	TSS22042	chr1:185537335-185988795	75	0	0	0	0	OK
NM_146106	-	-	Lyplal1	Lyplal1	TSS10935	chr1:186087731-186117310	1577	0.619076	0.539114	0.277605	0.800623	OK
NM_009367	-	-	Tgfb2	Tgfb2	TSS17460	chr1:186623185-186705992	4725	0.0221189	0.019262	0	0.0465405	OK
NR_040305	-	-	Gm2061	Gm2061	TSS1768	chr1:185447115-185455568	2761	0	0	0	0.0315406	OK
NM_001033286	-	-	Slc30a10	Slc30a10	TSS17558	chr1:185454847-185468761	5835	0.044397	0.0386625	0	0.0781001	OK
NM_001163754	-	-	Rab3gap2	Rab3gap2	TSS8275	chr1:185204167-185286746	6988	7.10125	6.18403	5.70752	6.66054	OK
NM_198653	-	-	Iars2	Iars2	TSS9894	chr1:185286661-185329401	3540	13.7889	12.0079	11.0671	12.9487	OK
NR_034044	-	-	Snora36b	Snora36b	TSS17291	chr1:185242925-185243038	113	0	0	0	0	OK
NR_035529	-	-	Mir664	Mir664	TSS20348	chr1:185242974-185243043	69	0	0	0	0	OK
NR_029580	-	-	Mir194-1	Mir194-1	TSS9319	chr1:185313318-185313385	67	0	0	0	0	OK
NR_029908	-	-	Mir215	Mir215	TSS16968	chr1:185313580-185313691	111	17.3692	15.1257	0	45.3771	OK
NM_033077	-	-	D1Pas1	D1Pas1	TSS2689	chr1:186967415-186970627	3212	0	0	0	0	OK
NM_026041	-	-	Rrp15	Rrp15	TSS23326	chr1:186721086-186749358	1212	23.5116	20.4748	18.5837	22.3658	OK
NM_029735	-	-	Eprs	Eprs	TSS13290	chr1:185363094-185428355	4850	27.4214	23.8795	22.9334	24.8257	OK
NM_028848	-	-	Spata17	Spata17	TSS13348	chr1:187048406-187215446	1303	6.47335e-06	5.63723e-06	0	0.0792437	OK
NM_029067	-	-	Spata17	Spata17	TSS13348	chr1:187135292-187215446	1070	0.173199	0.150828	0	0.352353	OK
NR_040554	-	-	1700007P06Rik	1700007P06Rik	TSS15980	chr1:187125137-187127852	823	0.0807738	0.0703407	0	0.211022	OK
NM_026367	-	-	Gpatch2	Gpatch2	TSS18142	chr1:187215510-187351429	4549	2.91138	2.53534	2.2114	2.85928	OK
NM_021408	-	-	Ush2a	Ush2a	TSS6288	chr1:188262837-188965039	15889	0.00318776	0.00277601	0	0.00832804	OK
NM_001243792	-	-	Esrrg	Esrrg	TSS26822	chr1:187609005-188214884	5354	0.000709051	0.000617467	0	0.0175269	OK
NM_011935	-	-	Esrrg	Esrrg	TSS18074	chr1:187997826-188214884	5292	0.00910933	0.00793273	0	0.0321915	OK
NR_038007	-	-	9330162B11Rik	9330162B11Rik	TSS5371	chr1:188006575-188008990	2212	0	0	0	0	OK
NM_001159850	-	-	Kcnk2	Kcnk2	TSS1195	chr1:189207929-189343353	3406	0	0	0	0	OK
NM_010607	-	-	Kcnk2	Kcnk2	TSS19058	chr1:189207929-189343707	3502	0	0	0	0	OK
NM_001281847	-	-	Kcnk2	Kcnk2	TSS23716	chr1:189207929-189344192	3297	0	0	0	0	OK
NM_001281848	-	-	Kcnk2	Kcnk2	TSS11864	chr1:189207929-189402273	3138	0	0	0	0	OK
NM_172650	-	-	Kctd3	Kctd3	TSS21981	chr1:188971097-189007840	3703	3.71533	3.23545	2.83014	3.64075	OK
NM_008976	-	-	Ptpn14	Ptpn14	TSS22365	chr1:189728267-189876693	10744	1.12903	0.983201	0.853594	1.11281	OK
NM_001081363	-	-	Cenpf	Cenpf	TSS18438	chr1:189640613-189688086	11122	4.53484	3.9491	3.6958	4.2024	OK
NM_008937	-	-	Prox1	Prox1	TSS11033	chr1:190121776-190170680	4137	0	0	0	0	OK
NM_026796	-	-	Smyd2	Smyd2	TSS13920	chr1:189880491-189922288	1605	22.912	19.9526	18.3686	21.5365	OK
NM_178775	-	-	Rps6kc1	Rps6kc1	TSS17796	chr1:190772878-190911770	3995	2.49274	2.17077	1.85104	2.49049	OK
NM_144879	-	-	Vash2	Vash2	TSS6772	chr1:190947645-190978998	4030	0.000104353	9.08746e-05	0	0.0228518	OK
NR_027352	-	-	Vash2	Vash2	TSS13164	chr1:190947645-190979296	3897	0.378986	0.330035	0.203049	0.457021	OK
NM_029336	-	-	Spata45	Spata45	TSS16350	chr1:191036821-191042941	428	0.446394	0.388736	0	0.939259	OK
NM_001163422	-	-	Tatdn3	Tatdn3	TSS16184	chr1:191045829-191062932	1125	1.8778	1.63526	0.966804	2.30371	OK
NM_026895	-	-	Tatdn3	Tatdn3	TSS16184	chr1:191045829-191062932	1238	0.890182	0.775203	0.297811	1.2526	OK
NM_001163421	-	-	Tatdn3	Tatdn3	TSS16184	chr1:191045829-191062932	1254	5.80053e-05	5.05131e-05	0	0.0829863	OK
NM_001081259	-	-	Mfsd7b	Mfsd7b	TSS16319	chr1:191005831-191026190	4087	2.26628	1.97356	1.662	2.28512	OK
NR_027298	-	-	A230020J21Rik	A230020J21Rik	TSS1385	chr1:191025350-191029781	1649	1.9031	1.65729	1.19832	2.11625	OK
NM_001199020	-	-	Angel2	Angel2	TSS23848	chr1:190925107-190946491	3095	3.96463	3.45255	2.85921	4.04589	OK
NR_037579	-	-	Angel2	Angel2	TSS13507	chr1:190928504-190946491	2904	2.38425	2.07629	1.60008	2.5525	OK
NR_037578	-	-	Angel2	Angel2	TSS13507	chr1:190928504-190946491	3189	0.00178737	0.00155651	0	0.0307301	OK
NM_021421	-	-	Angel2	Angel2	TSS13507	chr1:190928504-190946491	3230	3.74927	3.265	2.7018	3.82821	OK
NM_030060	-	-	Batf3	Batf3	TSS26954	chr1:191098413-191108943	712	0	0	0	0	OK
NM_198654	-	-	Nsl1	Nsl1	TSS10366	chr1:191063020-191084558	2973	7.13521	6.2136	5.58777	6.83943	OK
NM_001109759	-	-	Fam71a	Fam71a	TSS6809	chr1:191162583-191164817	2234	0	0	0	0	OK
NM_007498	-	-	Atf3	Atf3	TSS2622	chr1:191170296-191183333	1976	0.253948	0.221148	0.0737159	0.368579	OK
NM_025424	-	-	Nenf	Nenf	TSS17612	chr1:191306796-191318118	658	10.7926	9.39863	7.49139	11.3059	OK
NM_029766	-	-	Dtl	Dtl	TSS15835	chr1:191537364-191575534	4202	13.6193	11.8602	11.1388	12.5815	OK
NM_025864	-	-	Tmem206	Tmem206	TSS15553	chr1:191325964-191352925	4204	5.48123	4.77326	4.27205	5.27446	OK
NM_144880	-	-	Ppp2r5a	Ppp2r5a	TSS4304	chr1:191351980-191397041	3082	19.7011	17.1564	15.9074	18.4055	OK
NM_178632	-	-	Ints7	Ints7	TSS1010	chr1:191575733-191621691	3252	17.8313	15.5281	14.5832	16.4731	OK
NM_010892	-	-	Nek2	Nek2	TSS13051	chr1:191821472-191833049	3197	5.74672	5.00445	4.46074	5.54816	OK
NM_172266	-	-	Lpgat1	Lpgat1	TSS23714	chr1:191718023-191784257	7045	2.35059	2.04698	1.77515	2.31881	OK
NM_001134829	-	-	Lpgat1	Lpgat1	TSS6330	chr1:191718394-191784257	7066	0.789798	0.687784	0.508311	0.867258	OK
NR_030669	-	-	1700034H15Rik	1700034H15Rik	TSS21372	chr1:191894071-191907527	4362	0.239699	0.208739	0.111194	0.306283	OK
NM_009579	-	-	Slc30a1	Slc30a1	TSS13139	chr1:191906780-191913247	5230	1.10426	0.961625	0.772615	1.15064	OK
NM_023727	-	-	Rd3	Rd3	TSS9437	chr1:191977372-191988282	3720	0.000324289	0.000282402	0	0.0250501	OK
NM_001177900	-	-	Rd3	Rd3	TSS9437	chr1:191977372-191988282	3647	0.0287132	0.0250045	0	0.0698581	OK
NM_011633	-	-	Traf5	Traf5	TSS22396	chr1:191997202-192092599	2110	1.73136	1.50773	1.12921	1.88626	OK
NR_039566	-	-	Mir3473c	Mir3473c	TSS18496	chr1:191998553-191998634	81	0	0	0	0	OK
NR_040468	-	-	1700065J18Rik	1700065J18Rik	TSS21629	chr1:192841704-192842739	404	0	0	0	0	OK
NM_001038607	-	-	Kcnh1	Kcnh1	TSS7922	chr1:192190871-192510158	7062	0.0213302	0.0185751	0	0.0429405	OK
NM_010600	-	-	Kcnh1	Kcnh1	TSS7922	chr1:192190871-192510158	7143	0.000535719	0.000466523	0	0.0130164	OK
NM_001177794	-	-	Sertad4	Sertad4	TSS10656	chr1:192844487-192851747	3091	0	0	0	0	OK
NM_198247	-	-	Sertad4	Sertad4	TSS11371	chr1:192844487-192855752	3346	0	0	0	0	OK
NM_181546	-	-	Syt14	Syt14	TSS11655	chr1:192897306-193035698	1731	0.0327437	0.0285144	0	0.0855431	OK
NM_144881	-	-	Hhat	Hhat	TSS18915	chr1:192512827-192771219	2835	1.15925	1.00952	0.746438	1.27259	OK
NM_016851	-	-	Irf6	Irf6	TSS17211	chr1:193153111-193172035	4124	0.573978	0.499841	0.349612	0.650069	OK
NM_144814	-	-	Rcor3	Rcor3	TSS23056	chr1:192098545-192138040	3763	0.000739924	0.000644352	0	0.0251128	OK
NM_001290278	-	-	Rcor3	Rcor3	TSS23056	chr1:192098545-192138040	3821	1.33161	1.15962	0.868703	1.45053	OK
NM_001290282	-	-	Rcor3	Rcor3	TSS23056	chr1:192098545-192138040	3877	0.615805	0.536265	0.322884	0.749646	OK
NM_001290279	-	-	Rcor3	Rcor3	TSS23056	chr1:192101383-192138040	1637	3.97518e-14	3.46173e-14	0	0.0607696	OK
NM_001290280	-	-	Rcor3	Rcor3	TSS23056	chr1:192101383-192138040	1695	1.48829	1.29605	0.824398	1.76771	OK
NR_033536	-	-	Gm10516	Gm10516	TSS24035	chr1:192136897-192151025	2612	0.209105	0.182096	0.0621537	0.302039	OK
NM_145415	-	-	Diexf	Diexf	TSS7725	chr1:193104402-193130251	5548	4.08869	3.56058	3.21794	3.90321	OK
NR_029592	-	-	Mir205	Mir205	TSS8405	chr1:193507462-193507530	68	0	0	0	0	OK
NM_001044751	-	-	Hsd11b1	Hsd11b1	TSS3093	chr1:193221640-193242360	1347	0.261598	0.227809	0.0242233	0.431395	OK
NM_008288	-	-	Hsd11b1	Hsd11b1	TSS12739	chr1:193221640-193264045	1373	0.00084661	0.000737259	0	0.0752306	OK
NM_008059	-	-	G0s2	G0s2	TSS14336	chr1:193272159-193273188	843	0.469474	0.408835	0.0750226	0.742647	OK
NM_144817	-	-	Camk1g	Camk1g	TSS20801	chr1:193346345-193370282	2453	0	0	0	0	OK
NM_008484	-	-	Lamb3	Lamb3	TSS7060	chr1:193301993-193343878	4055	0.00126007	0.00109732	0	0.0237105	OK
NM_001277928	-	-	Lamb3	Lamb3	TSS4568	chr1:193302242-193343878	4016	0.129891	0.113114	0.0373474	0.188881	OK
NM_001160360	-	-	A130010J15Rik	A130010J15Rik	TSS18573	chr1:193173468-193177832	3630	4.28228e-05	3.72916e-05	0	0.0254557	OK
NM_001160359	-	-	A130010J15Rik	A130010J15Rik	TSS14229	chr1:193173576-193177832	3782	0.270878	0.23589	0.0926163	0.379164	OK
NM_181048	-	-	A130010J15Rik	A130010J15Rik	TSS14229	chr1:193173576-193177832	3792	1.28458	1.11866	0.861027	1.3763	OK
NM_153137	-	-	Traf3ip3	Traf3ip3	TSS5355	chr1:193175503-193201546	2121	14.5278	12.6513	11.4486	13.8541	OK
NR_040477	-	-	4930503O07Rik	4930503O07Rik	TSS3	chr1:194212186-194222759	578	0	0	0	0	OK
NM_008882	-	-	Plxna2	Plxna2	TSS24634	chr1:194619828-194816868	11035	0.110793	0.0964825	0.0568283	0.136137	OK
NM_010778	-	-	Cd46	Cd46	TSS23998	chr1:195041899-195092248	1213	0.396427	0.345223	0.101113	0.589333	OK
NR_015566	-	-	A330023F24Rik	A330023F24Rik	TSS16628	chr1:195017398-195037908	5195	0.260468	0.226825	0.13574	0.31791	OK
NR_029809	-	-	Mir29b-2	Mir29b-2	TSS10138	chr1:195037039-195037120	81	0	0	0	1.07511	OK
NR_029745	-	-	Mir29c	Mir29c	TSS13207	chr1:195037546-195037634	88	0	0	0	0.989587	OK
NM_007758	-	-	Cr2	Cr2	TSS12133	chr1:195136810-195176715	6207	0.0333166	0.0290133	0	0.0580406	OK
NM_013499	-	-	Cr1l	Cr1l	TSS16880	chr1:195103787-195131570	1662	20.233	17.6196	16.1465	19.0928	OK
NM_001111059	-	-	Cd34	Cd34	TSS13311	chr1:194938820-194961292	2621	40.8607	35.583	33.0589	38.1071	OK
NM_133654	-	-	Cd34	Cd34	TSS13311	chr1:194938820-194961292	2465	63.0643	54.9187	51.5616	58.2757	OK
NR_033564	-	-	Gm16897	Gm16897	TSS12645	chr1:194955758-194976959	2491	6.03407	5.25469	4.57888	5.9305	OK
NM_001204916	-	-	H60c	H60c	TSS12409	chr10:3256207-3267771	2817	0	0	0	0	OK
NR_045946	-	-	B020014A21Rik	B020014A21Rik	TSS25823	chr10:3125090-3133193	1938	0.346018	0.301325	0.126695	0.475955	OK
NM_133485	-	-	Ppp1r14c	Ppp1r14c	TSS3659	chr10:3366149-3464975	2524	0.0431032	0.0375358	0	0.0906936	OK
NM_027391	-	-	Iyd	Iyd	TSS126	chr10:3540278-3554877	1540	0	0	0	0	OK
NM_001159942	-	-	Plekhg1	Plekhg1	TSS25697	chr10:3740376-3967302	7355	0.000125167	0.000109	0	0.0122868	OK
NM_001033253	-	-	Plekhg1	Plekhg1	TSS12783	chr10:3872666-3967302	7189	0.143036	0.124561	0.067223	0.181898	OK
NM_031185	-	-	Akap12	Akap12	TSS21400	chr10:4266328-4359471	6247	0.157206	0.136901	0.0739979	0.199804	OK
NM_001033466	-	-	Zbtb2	Zbtb2	TSS12297	chr10:4367073-4388108	3227	2.79522	2.43418	2.05707	2.8113	OK
NM_001195672	-	-	Ccdc170	Ccdc170	TSS21305	chr10:4509871-4561111	2151	0	0	0	0	OK
NM_024261	-	-	1700052N19Rik	1700052N19Rik	TSS3635	chr10:4432604-4455140	2290	4.4343	3.86155	3.28568	4.43742	OK
NM_172308	-	-	Mthfd1l	Mthfd1l	TSS16889	chr10:3973074-4156130	3731	13.8511	12.062	11.0887	13.0353	OK
NM_001170786	-	-	Mthfd1l	Mthfd1l	TSS16889	chr10:3973074-4156130	3623	2.32438	2.02416	1.56569	2.48263	OK
NM_001170785	-	-	Mthfd1l	Mthfd1l	TSS16889	chr10:3973074-4167081	3743	1.96155e-14	1.70819e-14	0	0.0246068	OK
NM_025343	-	-	Rmnd1	Rmnd1	TSS10124	chr10:4403168-4432352	1849	6.35322	5.53262	4.71937	6.34586	OK
NR_002891	-	-	Gm5512	Gm5512	TSS7362	chr10:4403170-4429166	1748	0.112608	0.0980635	0	0.257589	OK
NM_007956	-	-	Esr1	Esr1	TSS8606	chr10:4612045-5003761	4319	2.64884	2.3067	1.98945	2.62396	OK
NM_153399	-	-	Syne1	Syne1	TSS1968	chr10:5336948-5550692	6982	0.265565	0.231263	0.152737	0.309789	OK
NM_011702	-	-	Vip	Vip	TSS9444	chr10:5639217-5647614	1527	0	0	0	0	OK
NM_026793	-	-	Myct1	Myct1	TSS22265	chr10:5593727-5606791	2779	6.99026	6.08737	5.4393	6.73543	OK
NM_022027	-	-	Syne1	Syne1	TSS14982	chr10:5020195-5069063	4826	1.11716	0.97286	0.713838	1.23188	OK
NM_001079686	-	-	Syne1	Syne1	TSS16984	chr10:5020195-5194707	10872	2.68004	2.33387	2.1027	2.56505	OK
NM_025995	-	-	Fbxo5	Fbxo5	TSS20354	chr10:5799157-5805465	1807	10.1372	8.82781	7.84138	9.81423	OK
NM_175374	-	-	Mtrf1l	Mtrf1l	TSS17696	chr10:5811886-5823943	2621	2.83408	2.46802	2.0463	2.88973	OK
NM_019958	-	-	Rgs17	Rgs17	TSS13520	chr10:5825663-5922400	8120	0.0357287	0.0311139	0.00416716	0.0580606	OK
NM_001161822	-	-	Rgs17	Rgs17	TSS13520	chr10:5825663-5922400	8190	0.000827136	0.0007203	0	0.0116248	OK
NM_172546	-	-	Cnksr3	Cnksr3	TSS23390	chr10:7119061-7212237	3448	4.19234	3.65084	3.20343	4.09825	OK
NM_029975	-	-	Ulbp1	Ulbp1	TSS20682	chr10:7444872-7473477	1819	1.42414	1.24019	0.873849	1.60653	OK
NM_001039652	-	-	Oprm1	Oprm1	TSS25029	chr10:6788600-7038209	2639	0	0	0	0.0329987	OK
NM_001170800	-	-	Ipcef1	Ipcef1	TSS10686	chr10:6886364-6980465	5561	1.11519	0.97115	0.783677	1.15862	OK
NM_001033391	-	-	Ipcef1	Ipcef1	TSS19403	chr10:6911542-7023185	1174	0.286681	0.249652	0.0047466	0.494558	OK
NM_001170801	-	-	Ipcef1	Ipcef1	TSS10686	chr10:6917553-6980465	3228	0.0109555	0.00954049	0	0.0502661	OK
NM_001170802	-	-	Ipcef1	Ipcef1	TSS10686	chr10:6917553-6980465	3216	0.233768	0.203574	0.0809103	0.326238	OK
NM_172784	-	-	Lrp11	Lrp11	TSS12766	chr10:7589799-7625477	3397	0.422798	0.368188	0.226184	0.510191	OK
NR_033219	-	-	BC020402	BC020402	TSS3586	chr10:7678970-7681158	2188	0.403223	0.351141	0.175571	0.526712	OK
NM_145706	-	-	Nup43	Nup43	TSS10828	chr10:7667503-7678886	1290	6.72184	5.85362	4.88472	6.82252	OK
NM_008786	-	-	Pcmt1	Pcmt1	TSS5447	chr10:7630235-7663584	1917	14.2439	12.4041	11.1589	13.6493	OK
NR_030698	-	-	A630066F11Rik	A630066F11Rik	TSS18854	chr10:7663370-7664623	1253	0.810286	0.705626	0.353424	1.05783	OK
NM_010690	-	-	Lats1	Lats1	TSS26590	chr10:7681208-7716461	7215	3.69597	3.21859	2.93413	3.50304	OK
NM_145418	-	-	Ginm1	Ginm1	TSS20943	chr10:7767946-7780917	1557	4.39759	3.82958	3.12747	4.5317	OK
NM_011835	-	-	Katna1	Katna1	TSS13067	chr10:7725999-7763150	1775	10.1686	8.85518	7.85995	9.85042	OK
NM_026141	-	-	Ppil4	Ppil4	TSS22630	chr10:7792893-7822563	2896	10.4569	9.10621	8.32875	9.88367	OK
NM_172785	-	-	Zc3h12d	Zc3h12d	TSS24009	chr10:7832469-7870397	4093	0.128567	0.111961	0.0396692	0.184253	OK
NR_039563	-	-	Mir5104	Mir5104	TSS20595	chr10:7836380-7836474	94	0	0	0	0	OK
NM_177387	-	-	Ust	Ust	TSS23655	chr10:8204752-8518825	4284	0.257352	0.224112	0.126301	0.321922	OK
NM_138667	-	-	Tab2	Tab2	TSS13463	chr10:7905647-7956123	4278	15.9916	13.9261	13.1497	14.7024	OK
NM_177271	-	-	Samd5	Samd5	TSS16682	chr10:9627258-9675208	2495	0.436488	0.38011	0.210119	0.5501	OK
NM_175155	-	-	Sash1	Sash1	TSS10520	chr10:8722218-8886070	7183	1.24779	1.08662	0.919191	1.25405	OK
NR_038036	-	-	Gm6150	Gm6150	TSS16154	chr10:9684721-9691909	2980	0.0180114	0.015685	0	0.0470551	OK
NM_001127353	-	-	Adgb	Adgb	TSS5387	chr10:10335702-10472314	5218	0.0299162	0.0260521	0	0.0561344	OK
NM_026405	-	-	Rab32	Rab32	TSS4149	chr10:10545038-10558207	2054	6.40536	5.57802	4.84276	6.31328	OK
NM_001081344	-	-	Stxbp5	Stxbp5	TSS5823	chr10:9755546-9901040	9074	5.19729	4.52599	4.22447	4.8275	OK
NR_033630	-	-	Gm5177	Gm5177	TSS13648	chr10:10605944-10616313	3785	0.619471	0.539458	0.376052	0.702863	OK
NM_016976	-	-	Grm1	Grm1	TSS15760	chr10:10686058-11082331	6905	0.282323	0.245857	0.163666	0.328049	OK
NM_001114333	-	-	Grm1	Grm1	TSS15760	chr10:10686058-11082331	6990	0.000463896	0.000403977	0	0.0132368	OK
NR_046010	-	-	4930567K20Rik	4930567K20Rik	TSS8817	chr10:10751045-10758131	444	0	0	0	0	OK
NM_010146	-	-	Epm2a	Epm2a	TSS26031	chr10:11343444-11457477	1079	1.25712	1.09475	0.627947	1.56155	OK
NM_027968	-	-	Fbxo30	Fbxo30	TSS11717	chr10:11281329-11297969	4977	2.04678	1.78241	1.50391	2.06091	OK
NM_001168297	-	-	Fbxo30	Fbxo30	TSS12320	chr10:11281586-11297969	4943	0.199905	0.174084	0.0604612	0.287707	OK
NM_001284354	-	-	Shprh	Shprh	TSS16253	chr10:11149429-11209611	6832	0.158085	0.137666	0.0543369	0.220995	OK
NM_172937	-	-	Shprh	Shprh	TSS16253	chr10:11149429-11209615	7382	1.02983e-05	8.96813e-06	0	0.012141	OK
NM_001077707	-	-	Shprh	Shprh	TSS16253	chr10:11149429-11215273	6949	3.09149	2.69218	2.39862	2.98574	OK
NR_038028	-	-	B230208H11Rik	B230208H11Rik	TSS16260	chr10:12916645-12923127	1089	1.36839	1.19165	0.697891	1.6854	OK
NR_038027	-	-	B230208H11Rik	B230208H11Rik	TSS16260	chr10:12916645-12923127	1182	4.89934e-05	4.26652e-05	0	0.0890841	OK
NM_029172	-	-	Zc2hc1b	Zc2hc1b	TSS2373	chr10:13149643-13178023	1053	0	0	0	0	OK
NM_001163590	-	-	Stx11	Stx11	TSS14132	chr10:12939982-12964259	2261	6.99826e-05	6.09434e-05	0	0.0423959	OK
NM_001163591	-	-	Stx11	Stx11	TSS14132	chr10:12939982-12964259	2146	0.838711	0.73038	0.422959	1.0378	OK
NM_029075	-	-	Stx11	Stx11	TSS14132	chr10:12939982-12964259	2396	0.602674	0.52483	0.272117	0.777544	OK
NM_009538	-	-	Plagl1	Plagl1	TSS2653	chr10:13090787-13131695	5261	0.0197745	0.0172204	0	0.0415736	OK
NM_175102	-	-	Sf3b5	Sf3b5	TSS9267	chr10:13008449-13009183	734	55.2817	48.1413	44.114	52.1686	OK
NM_011682	-	-	Utrn	Utrn	TSS237	chr10:12382187-12861735	12382	6.38035	5.55624	5.27435	5.83814	OK
NM_181470	-	-	Ltv1	Ltv1	TSS12787	chr10:13178637-13193137	1768	15.505	13.5023	12.2658	14.7388	OK
NM_025799	-	-	Fuca2	Fuca2	TSS9961	chr10:13501027-13517275	3954	6.14665	5.35272	4.85004	5.8554	OK
NM_001164195	-	-	Pex3	Pex3	TSS11106	chr10:13523841-13553142	1381	2.76923	2.41154	1.69421	3.12887	OK
NM_019961	-	-	Pex3	Pex3	TSS11106	chr10:13523944-13553142	2303	1.49622	1.30296	0.907193	1.69873	OK
NM_025748	-	-	Adat2	Adat2	TSS3014	chr10:13552906-13563376	1453	4.40348	3.83471	3.07733	4.59208	OK
NM_025446	-	-	Aig1	Aig1	TSS20969	chr10:13652708-13868830	1054	4.29405	3.73942	2.85516	4.62367	OK
NM_001033257	-	-	Phactr2	Phactr2	TSS19075	chr10:13207716-13324160	8284	2.06027	1.79416	1.54163	2.04669	OK
NM_001195096	-	-	Phactr2	Phactr2	TSS19075	chr10:13207716-13324160	8296	0.00106863	0.0009306	0	0.0116923	OK
NM_001195066	-	-	Phactr2	Phactr2	TSS7546	chr10:13207716-13388970	8475	8.75892e-18	7.62759e-18	0	0.0105288	OK
NM_001195065	-	-	Phactr2	Phactr2	TSS11234	chr10:13207716-13474396	8540	2.12264	1.84847	1.59731	2.09962	OK
NM_001002268	-	-	Gpr126	Gpr126	TSS21922	chr10:14402584-14545036	6505	0.00793523	0.00691029	0	0.0207309	OK
NM_010437	-	-	Hivep2	Hivep2	TSS5956	chr10:13966378-14151378	9768	0.836469	0.728428	0.613253	0.843602	OK
NM_025418	-	-	Vta1	Vta1	TSS25552	chr10:14655332-14705489	1325	11.9981	10.4484	9.15794	11.7388	OK
NM_008703	-	-	Nmbr	Nmbr	TSS2866	chr10:14760288-14770556	1173	0	0	0	0	OK
NR_038020	-	-	Gm20125	Gm20125	TSS6950	chr10:16951093-17095782	3401	0.0625584	0.0544781	0	0.108983	OK
NR_045824	-	-	1700016L04Rik	1700016L04Rik	TSS6236	chr10:14705608-14759019	910	0	0	0	0	OK
NM_029722	-	-	Gje1	Gje1	TSS12824	chr10:14715625-14718214	1477	3.12178	2.71856	2.10247	3.33465	OK
NM_138628	-	-	Txlnb	Txlnb	TSS5789	chr10:17796218-17845663	4457	0.13385	0.116561	0.045631	0.187491	OK
NM_010828	-	-	Cited2	Cited2	TSS1091	chr10:17723227-17725674	1969	21.6146	18.8228	17.4508	20.1947	OK
NM_001033432	-	-	Heca	Heca	TSS5769	chr10:17900465-17948067	3667	3.6962	3.21879	2.80901	3.62857	OK
NM_028440	-	-	Abracl	Abracl	TSS16803	chr10:18011259-18023252	810	38.0355	33.1227	30.0121	36.2333	OK
NM_001195036	-	-	Ect2l	Ect2l	TSS10458	chr10:18129021-18210890	2900	0.0185459	0.0161504	0	0.0484513	OK
NM_144820	-	-	Ccdc28a	Ccdc28a	TSS7941	chr10:18213684-18234981	1166	4.20992	3.66615	2.84175	4.49056	OK
NM_019487	-	-	Hebp2	Hebp2	TSS9858	chr10:18540122-18546076	1910	0.0293081	0.0255226	0	0.0765677	OK
NM_001033258	-	-	D10Bwg1379e	D10Bwg1379e	TSS14531	chr10:18588010-18743758	8216	0.112331	0.0978222	0.0516779	0.143966	OK
NR_102728	-	-	4930444F02Rik	4930444F02Rik	TSS13141	chr10:18797298-18831930	1804	0	0	0	0	OK
NR_038035	-	-	4930444F02Rik	4930444F02Rik	TSS13141	chr10:18797298-18831930	864	0	0	0	0	OK
NR_038034	-	-	4930444F02Rik	4930444F02Rik	TSS13141	chr10:18801085-18831930	2591	0	0	0	0	OK
NM_001111065	-	-	Reps1	Reps1	TSS16274	chr10:18055939-18125155	2537	1.3227	1.15186	0.736178	1.56753	OK
NM_009048	-	-	Reps1	Reps1	TSS16274	chr10:18055939-18125155	2618	9.20216	8.01357	7.13363	8.89352	OK
NM_173390	-	-	Nhsl1	Nhsl1	TSS11774	chr10:18407674-18533891	7320	0.284383	0.247651	0.150317	0.344985	OK
NM_001163592	-	-	Nhsl1	Nhsl1	TSS7602	chr10:18469980-18533891	6797	0.254258	0.221417	0.123321	0.319514	OK
NM_177706	-	-	Gm4922	Gm4922	TSS21836	chr10:18779726-18786793	2355	0.0464897	0.0404849	0	0.0978192	OK
NM_022032	-	-	Perp	Perp	TSS22255	chr10:18845070-18857072	1900	0.530656	0.462115	0.244128	0.680102	OK
NM_053008	-	-	Olig3	Olig3	TSS20282	chr10:19356538-19358604	2066	0	0	0	0	OK
NM_001166402	-	-	Tnfaip3	Tnfaip3	TSS6294	chr10:19000909-19011963	4337	0.374189	0.325857	0.163522	0.488192	OK
NM_009397	-	-	Tnfaip3	Tnfaip3	TSS20668	chr10:19000909-19015410	4422	1.26919	1.10526	0.861851	1.34867	OK
NR_038021	-	-	Gm20139	Gm20139	TSS12040	chr10:19141748-19207947	6208	3.94789e-05	3.43797e-05	0	0.0145386	OK
NR_038022	-	-	Gm20139	Gm20139	TSS8469	chr10:19167237-19207947	5940	0.397139	0.345843	0.24066	0.451027	OK
NM_178258	-	-	Il22ra2	Il22ra2	TSS2129	chr10:19622027-19634681	2468	0.132508	0.115393	0.021175	0.209611	OK
NM_172786	-	-	Il20ra	Il20ra	TSS12648	chr10:19712586-19760053	2088	0.345008	0.300446	0.133788	0.467103	OK
NM_010511	-	-	Ifngr1	Ifngr1	TSS837	chr10:19591957-19610225	2099	24.4853	21.3227	19.9103	22.7351	OK
NM_029529	-	-	Slc35d3	Slc35d3	TSS14934	chr10:19847916-19851459	2629	8.57727	7.4694	6.73697	8.20184	OK
NM_001161825	-	-	Pex7	Pex7	TSS19881	chr10:19860089-19907674	1816	0.332592	0.289633	0.0362492	0.543017	OK
NM_008822	-	-	Pex7	Pex7	TSS19881	chr10:19860089-19907674	1894	8.49926	7.40146	6.45272	8.3502	OK
NM_008580	-	-	Map3k5	Map3k5	TSS22687	chr10:19934525-20142750	5393	3.72903	3.24738	2.91673	3.57802	OK
NR_105840	-	-	Mir6413	Mir6413	TSS9908	chr10:20297580-20297688	108	0	0	0	0	OK
NM_001198635	-	-	Map7	Map7	TSS8726	chr10:20148919-20281590	3895	0.000322561	0.000280898	0	0.0238743	OK
NM_008635	-	-	Map7	Map7	TSS8726	chr10:20148919-20281590	3871	11.8758	10.3419	9.51515	11.1687	OK
NR_045350	-	-	4930405J17Rik	4930405J17Rik	TSS12345	chr10:20199246-20201854	629	0.823504	0.717137	0.175032	1.25924	OK
NM_001101561	-	-	Gm6251	Gm6251	TSS22182	chr10:20208438-20209030	592	70.831	61.6822	56.3572	67.0072	OK
NM_013875	-	-	Pde7b	Pde7b	TSS7015	chr10:20398003-20725068	4127	0.127453	0.110991	0.0393254	0.182656	OK
NM_027930	-	-	Mtfr2	Mtfr2	TSS2999	chr10:20347818-20361669	2307	8.68674	7.56473	6.76498	8.36449	OK
NM_026203	-	-	Ahi1	Ahi1	TSS7638	chr10:20952546-21080429	4851	1.34495	1.17123	0.953495	1.38897	OK
NM_001177776	-	-	Ahi1	Ahi1	TSS14559	chr10:21040819-21080429	2068	2.1592e-06	1.88031e-06	0	0.0467202	OK
NM_001025393	-	-	Bclaf1	Bclaf1	TSS24256	chr10:20312468-20342501	5307	4.05536	3.53156	3.02446	4.03865	OK
NM_001025392	-	-	Bclaf1	Bclaf1	TSS24256	chr10:20312468-20342501	5454	15.568	13.5572	12.5833	14.531	OK
NM_153787	-	-	Bclaf1	Bclaf1	TSS24256	chr10:20312468-20342501	5448	7.98499	6.95362	6.26953	7.63771	OK
NM_178713	-	-	Aldh8a1	Aldh8a1	TSS5717	chr10:21377299-21396578	2243	0	0	0	0	OK
NR_045843	-	-	Gm5420	Gm5420	TSS21198	chr10:21690844-21693978	2206	0	0	0	0	OK
NR_027968	-	-	1700020N01Rik	1700020N01Rik	TSS11762	chr10:21593144-21622375	1061	0	0	0	0	OK
NM_053264	-	-	4930444G20Rik	4930444G20Rik	TSS9541	chr10:22066308-22068079	1771	0.0744516	0.0648352	0	0.173136	OK
NM_001254744	-	-	E030030I06Rik	E030030I06Rik	TSS10227	chr10:22113049-22149270	2081	2.86197	2.49231	1.98408	3.00054	OK
NM_001254745	-	-	E030030I06Rik	E030030I06Rik	TSS10227	chr10:22144303-22149270	993	0.436135	0.379802	0	0.762136	OK
NR_028580	-	-	Gm10825	Gm10825	TSS25546	chr10:22402812-22407470	4548	0.138121	0.120281	0.0505733	0.189988	OK
NM_001161845	-	-	Sgk1	Sgk1	TSS7472	chr10:21882183-21999902	3105	3.72853e-20	3.24694e-20	0	0.0300184	OK
NM_001161847	-	-	Sgk1	Sgk1	TSS18010	chr10:21978671-21999902	2606	2.25789e-08	1.96625e-08	0	0.0362545	OK
NM_001161848	-	-	Sgk1	Sgk1	TSS14090	chr10:21986103-21999902	2399	0.822354	0.716136	0.422758	1.00951	OK
NM_001161849	-	-	Sgk1	Sgk1	TSS7958	chr10:21992222-21999902	2480	5.20318e-05	4.53112e-05	0	0.0383068	OK
NM_001161850	-	-	Sgk1	Sgk1	TSS6304	chr10:21993889-21999902	2587	7.06846e-08	6.15547e-08	0	0.0365436	OK
NM_011361	-	-	Sgk1	Sgk1	TSS995	chr10:21994665-21999902	2455	0.440825	0.383886	0.148566	0.619207	OK
NM_001145209	-	-	Hbs1l	Hbs1l	TSS8627	chr10:21295978-21311198	2673	3.30065	2.87432	2.3632	3.38544	OK
NM_019702	-	-	Hbs1l	Hbs1l	TSS8627	chr10:21295978-21368889	2793	10.3654	9.02658	8.13475	9.9184	OK
NM_001042593	-	-	Hbs1l	Hbs1l	TSS8627	chr10:21295978-21368889	2784	0.000269091	0.000234334	0	0.0339875	OK
NR_045352	-	-	4930455C13Rik	4930455C13Rik	TSS12257	chr10:21319087-21342055	1016	3.95779	3.44658	2.55751	4.33566	OK
NM_010848	-	-	Myb	Myb	TSS1895	chr10:21124929-21160984	3420	65.8737	57.3652	54.285	60.4455	OK
NM_001198914	-	-	Myb	Myb	TSS1895	chr10:21124929-21160984	3777	18.4156	16.037	14.6864	17.3877	OK
NM_178934	-	-	Slc2a12	Slc2a12	TSS19267	chr10:22645010-22703880	3762	0.0281056	0.0244754	0	0.0672406	OK
NM_011603	-	-	Tbpl1	Tbpl1	TSS9115	chr10:22703876-22731447	2875	5.03554	4.38513	3.81481	4.95546	OK
NR_106123	-	-	Mir7663	Mir7663	TSS26970	chr10:22729371-22729432	61	0	0	0	0	OK
NM_011545	-	-	Tcf21	Tcf21	TSS9016	chr10:22817274-22820128	1227	0	0	0	0	OK
NM_010167	-	-	Eya4	Eya4	TSS5454	chr10:23104167-23349903	4099	0.0385108	0.0335366	0	0.0722613	OK
NM_009016	-	-	Raet1a	Raet1a	TSS18972	chr10:22158608-22374139	1545	1.17449	1.02278	0.644706	1.40086	OK
NM_198193	-	-	Raet1e	Raet1e	TSS265	chr10:22173520-22183914	1274	0.000338547	0.000294819	0	0.0816804	OK
NM_009017	-	-	Raet1b	Raet1b	TSS8653	chr10:22173874-22374113	1242	6.81147e-212	5.93167e-212	0	0.0838945	OK
NM_009018	-	-	Raet1c	Raet1c	TSS21039	chr10:22173901-22374139	1235	0.217881	0.189738	0.000870786	0.378606	OK
NM_020030	-	-	Raet1d	Raet1d	TSS7364	chr10:22361893-22374139	1271	5.60855e-214	4.88413e-214	0	0.0816144	OK
NM_001177775	-	-	H60b	H60b	TSS13565	chr10:22273473-22288848	951	0	0	0	0	OK
NR_015465	-	-	C920009B18Rik	C920009B18Rik	TSS19176	chr10:22306719-22312942	4515	0.391439	0.34088	0.223093	0.458666	OK
NM_011979	-	-	Vnn3	Vnn3	TSS10745	chr10:23851461-23869843	1811	0.0311136	0.0270949	0	0.0812846	OK
NM_053205	-	-	Taar1	Taar1	TSS20397	chr10:23920405-23921404	999	0	0	0	0	OK
NM_001007266	-	-	Taar2	Taar2	TSS8552	chr10:23938571-23941583	1020	0	0	0	0	OK
NM_183116	-	-	Slc18b1	Slc18b1	TSS19147	chr10:23796985-23827968	2837	2.21949	1.93281	1.57507	2.29056	OK
NM_011704	-	-	Vnn1	Vnn1	TSS14825	chr10:23894687-23905343	2416	0.248642	0.216527	0.0859562	0.347097	OK
NM_001008499	-	-	Taar4	Taar4	TSS21714	chr10:23960493-23961537	1044	0	0	0	0	OK
NM_001008429	-	-	Taar3	Taar3	TSS7068	chr10:23949557-23950589	1032	0	0	0	0	OK
NM_001009574	-	-	Taar5	Taar5	TSS18048	chr10:23970705-23971719	1014	0	0	0	0	OK
NM_001010828	-	-	Taar6	Taar6	TSS14931	chr10:23984608-23985646	1038	0	0	0	0	OK
NM_001010829	-	-	Taar7a	Taar7a	TSS23990	chr10:23992404-23993481	1077	0	0	0	0	OK
NM_001010827	-	-	Taar7b	Taar7b	TSS24278	chr10:23999938-24001015	1077	0	0	0	0	OK
NM_001010838	-	-	Taar7d	Taar7d	TSS23482	chr10:24027221-24028298	1077	0	0	0	0	OK
NM_001010835	-	-	Taar7e	Taar7e	TSS21732	chr10:24037613-24038690	1077	0	0	0	0	OK
NM_001010830	-	-	Taar8a	Taar8a	TSS9439	chr10:24076499-24077534	1035	0	0	0	0	OK
NM_001010839	-	-	Taar7f	Taar7f	TSS4184	chr10:24049509-24050586	1077	0	0	0	0	OK
NM_001010840	-	-	Taar8c	Taar8c	TSS3568	chr10:24100842-24101951	1109	0	0	0	0	OK
[truncated: 31,315 more rows]
